# Supplementary material for: Modulation of stress and immune response by Amblyomin-X results in tumor cell death in a horse melanoma model
Source: Sci Rep. 2020 Apr 14;10:6388. doi: 10.1038/s41598-020-63275-2 (PMC7156751; doi:10.1038/s41598-020-63275-2)
Supplement: Supplementary file 2 — S Table 01. [file 41598_2020_63275_MOESM2_ESM.xlsx]

## Sheet: 417
tumor	class	d0	d3	d6	d9	d12	d15
T1	vehicle	272.03	359.18	333.65	599.67	662.35	469.05
T2	vehicle	169.59	131.29	121.53	88.41	41.39	36
T3	treated	151.91	128.65	64.76	55.35	43.39	34
T4	treated	444.97	305.81	147.64	127.9	114.8	91
T5	treated	120.54	95.39	46.76	10.75
T6	control	97.5	101.41	121.4	161.78	111.79	59.69
T7	control	62	63.98	63.98	51.02	52.49	41.88

## Sheet: 438
tumor	class	d0	d3	d6	d9	d12	d15	d18	d22	d24	d26
T1	vehicle	251.57	315.25	349.58	586.2	450	378.84	338.4	139.44	88.23	70
T2	vehicle	464.67	610.29	824.52	558.83	428.83	512.24	487.71
T3	treated	422.66	566.05	384.84	285.9	247.16	184.72	130.67
T4	treated	330.13	179.88	126.55	138.64	116	103.56	100.84	77.82	53.61	40
T5	treated	945.35	978.58	229.68	231.31	286.17	254.65	226	173.5	150	127.58
T6	control	75	75.55	102.92	78.06	80	96.03	70	69.74	31.28	30
T7	control	80	91.13	95.94	178.71	180	184.36	145.55	124.84	135	90

## Sheet: 795
tumor	class	d0	d3	d6	d9	d12	d15	d18	d22	d24	d26	d30	d60	d90	d120	d150
T1	Vehicle	852.74	902.47	1700.7	2498.93	2523.87	2963.21	3402.56	3400	3435.95	3313.03
T2	Vehicle	6872.3	9480.18	10612.7	14334.9	11811.5	11770.8	9157.97	9260.6	13019.5	13906	14860	15319	15418	17855	19233
T3	Vehicle	1465.35	1387.31	2024.13	3146.64	3167.89	3065.35	2287.24	1958.88	1630.52	1194.19	1206.96	1507	2238.01	2453	2690
T4	Treated	2613.24	2088.83	1677.16	1834.61	1534.29	1220.65	1485.71	1436.69	1387.67
T5	Treated	1521.18	887.53	752.06	632.65	573.49	534.02	435.39	431.03	408.53	390.17	242.3	205	161.42	112	110
T6	Treated	4919.45	5334.17	3373.46	1642.32	1362.02	1667.18	1824.63	1573.86	1323.1	1226.5
T7	Control	1062	1163.55	1204.53	1245.52	1240	1257	1296.75	1304.91	1313.07	1324	1390	1445	1494	1510	1590
T8	Control	510.78	671.66	738.87	832.55	863	892.02	899.79	1047.18	1194.57

## Sheet: 797
tumor	class	d0	d3	d6	d9	d12	d15	d18	d22	d24	d26	d30	d60	d90
T1	control	253.38	287.9	330.33	353	375.74	412.11	461.73	361.16	303.57	162.77
T2	vehicle	725.97	744.92	846.54	845.94	934.95	742.18	672.1	672.1	650.38	559.74
T3	treated	494.88	487.3	477.7	495.24	498.21	419.84	414.3	327.01
T4	treated	784.88	769.76	752.91	719.91	715.69	629.78	617.83	592.15
T5	vehicle	1948.18	2012.98	2227.96	2355.95	2332.78	2389.21	2499.78	2519.21	2838.38	2862	2872	2887	2970
T6	treated	2450.92	1392.57	1186.32	1208.88	811.52	800.74	734.59	696.38	685.04	617.83
T7	treated	531.13	369.53	378.82	338.02	335.06	330.83	329	301.57	258.14	217.36	218	220.4	222.9
T8	control	298.3	310.2	324.4	352.05	359.24	369.53	381.74	382	412	417.1
