# Supplementary material for: Modulation of stress and immune response by Amblyomin-X results in tumor cell death in a horse melanoma model
Source: Sci Rep. 2020 Apr 14;10:6388. doi: 10.1038/s41598-020-63275-2 (PMC7156751; doi:10.1038/s41598-020-63275-2)
Supplement: Supplementary file 3 — S Table 02. [file 41598_2020_63275_MOESM3_ESM.xlsx]

## Sheet: seric biochemistry
Animal 417	Test	2015/08/18	2015/10/06	2015/11/03	2015/11/24	2015/12/15	2016/01/08	2016/01/29	Unit	Reference
	AST (TGO)	237.3	199.8	189	310.4	223.4	226.5	277.1	UI/L	160 - 412
	Direct Bilirubin	0.25	0.23	0.25	0.38	0.23	0.25	0.27	mg/dL	0,0 - 0,4
	Indirect Bilirubin	1.61	1.7	1.16	2,32*	1.36	1.52	1.77	md/dL	0,2 - 2,0
	Total Bilirubin	1.86	1.93	1.41	2,7*	1.59	1.77	2.04	mg/dL	0,5 - 2,0		* disregard the result due to reaction instability (te (Total Bilirubin)
	Alkaline phosphatase	130	111	169	130	105	98	100	UI/L	143 - 395
	GT range	15	14	18	21	14	14	13	UI/L	6,0 - 32
	Total protein	8	8						g/dL	5,6 - 7,6
	Albumin	3.9	3.74	3.86	4.67	3.63	4.32	4.07	g/dL	2,6 - 4,0
	Urea	37.2	28.4	32.2	48.3	41.1	42.3	32.9	mg/dL	25 - 47
	Creatinine	1.6	1.22	1.44	1.83	1.41	1.47	1.62	mg/dL	1,2 - 1,9
Animal 438		2015/08/18	2015/10/06	2015/11/03	2015/11/24	2015/12/15	2016/01/08	2016/01/29	Unit	Reference
	AST (TGO)	264	255.8	237	417.1	273	245	281.4	UI/L	160 - 412
	Direct Bilirubin	0.22	0.23	0.25	0.44	0.23	0.2	0.36	mg/dL	0,0 - 0,4
	Indirect Bilirubin	1.74	1.55	1.89	3,04*	1.95	1.05	0.84	md/dL	0,2 - 2,0
	Total Bilirubin	1.96	1.78	2.14	3,48*	2.18	1.25	1.2	mg/dL	0,5 - 2,0
	Alkaline phosphatase	218	189	277	232	169	175	152	UI/L	143 - 395
	GT range	18	15	15	20	12	10	10	UI/L	6,0 - 32
	Total protein	8.4	8.6						g/dL	5,6 - 7,6
	Albumin	3.8	3.8	4.12	5.26	3.68	4.46	4.16	g/dL	2,6 - 4,0
	Urea	28.6	23.2	27.8	45.3	31.1	28.7	28.9	mg/dL	25 - 47
	Creatinine	1.4	1.05	1.14	1.32	1.26	1.1	1.13	mg/dL	1,2 - 1,9
Animal 795		2015/08/18	2015/10/06	2015/11/03	2015/11/24	2015/12/15	2016/01/08	2016/01/29	Unit	Reference
	AST (TGO)	224.6	212	194.4	338.2	233.1	226.5	253	UI/L	160 - 412
	Direct Bilirubin	0.19	0.17	0.14	0.31	0.21	0.25	0.26	mg/dL	0,0 - 0,4
	Indirect Bilirubin	1.77	2.56	2.82	2,82*	2.53	1.52	1.42	md/dL	0,2 - 2,0
	Total Bilirubin	1.96	2.73	2.96	4,35*	2.74	1.77	1.68	mg/dL	0,5 - 2,0
	Alkaline phosphatase	174	151	240	197	135	98	175	UI/L	143 - 395
	GT range	34	17	15	22	17	14	13	UI/L	6,0 - 32
	Total protein		7.6						g/dL	5,6 - 7,6
	Albumin	3.53	3.75	3.72	4.38	3.92	4.32	3.97	g/dL	2,6 - 4,0
	Urea	42.7	28.2	33.9	50.1	36.9	42.3	35.5	mg/dL	25 - 47
	Creatinine	1.56	1.16	1.19	1.3	1.24	1.47	1.35	mg/dL	1,2 - 1,9
Animal 797		2015/08/18	2015/10/06	2015/11/03	2015/11/24	2015/12/15	2016/01/08	2016/01/29	Unidade	Referência
	AST (TGO)	201	278.3	235.5	499.2	297.9	243.5	212.1	UI/L	160 - 412
	Direct Bilirubin	0.23	0.24	0.24	0.41	0.26	0.28	0.33	mg/dL	0,0 - 0,4
	Indirect Bilirubin	1.71	1.93	2.01	2.07	1.35	1.68	1.08	md/dL	0,2 - 2,0
	Total Bilirubin	1.94	2.17	2.25	2.48	1.61	1.96	1.41	mg/dL	0,5 - 2,0
	Alkaline phosphatase	232	219	316	231	190	258	201	UI/L	143 - 395
	GT range	15	14	16	26	18	14	13	UI/L	6,0 - 32
	Total protein	8.6	9	9.6	7.2				g/dL	5,6 - 7,6
	Albumin	3.3	3.64	4.19	4.78	3.6	4.31	3.82	g/dL	2,6 - 4,0
	Urea	36.2	25.8	32.1	40.4	29	29.2	30.2	mg/dL	25 - 47
	Creatinine	1.47	1.13	1.04	1.47	1.11	1.04	1.24	mg/dL	1,2 - 1,9

## Sheet: RBC
Animal 417	Test	2015/08/18	2015/10/06	2015/11/03	2015/11/10	2015/11/24	2015/12/15	2016/01/08	201/01/29	Unit	Reference
	RBC	8.06	8.2	9.14	8.72	9.37	9.52	9.49		x10⁶µ/L	6,5 - 12,5
	Hemoglobin	15	16	14.5	13.9	15	16.1	15.5		g/dL	11,0 - 19,0
	Hematocrit	39.7	42.6	48.8	45.5	47.4	51.7	50.9		%	32 - 52
	ACV	49.3	25	53.4	52.2	50.6	54.4	53.7		fL	34 - 58
	ACHC	37.8	37.6	29.7	30.5	31.6	31.1	30.4		g/dL	31 - 37
	Platelets	97	133	95	87	79	57	65		x10³/µL	100 - 600
	Plasma proteins	8.6	9	9.2	8.8	9	9.2	9.2		g/dL	6,0 - 8,0
Animal 438	Test	2015/08/18	2015/10/06	2015/11/03	2015/11/10	2015/11/24	2015/12/15	2016/01/08	201/01/29	Unit	Reference
	RBC	6.63	7.76	8.61	8.26	8.47	8.48	9.13		x10⁶µ/L	6,5 - 12,5
	Hemoglobin	12.8	15.4	14.1	13.7	14.7	14.5	15.7		g/dL	11,0 - 19,0
	Hematocrit	33.4	40.1	47.8	44.7	44.9	46.1	49.3		%	32 - 52
	ACV	50.4	51.7	55.5	54.2	53.1	54.4	54.1		fL	34 - 58
	ACHC	38.3	38.4	29.5	30.6	32.7	31.4	31.8		g/dL	31 - 37
	Platelets	181	235	195	189	165	146	144		x10³/µL	100 - 600
	Plasma proteins	9.2	9.4	9.2	9	9.6	9.4	9.6		g/dL	6,0 - 8,0
Animal 795	Test	2015/08/18	2015/10/06	2015/11/03	2015/11/10	2015/11/24	2015/12/15	2016/01/08	201/01/29	Unit	Reference
	RBC	8.07	9.1	8.79	8.81	9.15	8.14	9.13	8.62	x10⁶µ/L	6,5 - 12,5
	Hemoglobin	15.2	17.7	14.2	13.9	15.4	14.3	14.6	15	g/dL	11,0 - 19,0
	Hematocrit	40.5	46.2	46.8	46.5	47.7	44	49.6	45.9	%	32 - 52
	ACV	50.2	50.8	53.2	25.8	52.2	54.1	54.4	53.3	fL	34 - 58
	ACHC	37.5	38.3	30.3	29.8	32.2	32.5	29.4	32.6	g/dL	31 - 37
	Platelets	138	165	148	152	164	129	157	131	x10³/µL	100 - 600
	Plasma proteins	8.2	8.2	8	7.8	8.6	8.6	8.4	9	g/dL	6,0 - 8,0
Animal 797	Test	2015/08/18	2015/10/06	2015/11/03	2015/11/10	2015/11/24	2015/12/15	2016/01/08	201/01/29	Unit	Reference
	RBC	6.65	7.69	7.53	7.36	9.01	7.64	7.88	7.02	x10⁶µ/L	6,5 - 12,5
	Hemoglobin	12.7	15.2	12.3	12	15.7	13.5	13.9	12.3	g/dL	11,0 - 19,0
	Hematocrit	33.2	39.6	39.3	37.9	46.3	42.1	42.8	37.6	%	32 - 52
	ACV	49.9	51.5	52.2	51.5	51.4	55.2	54.4	53.7	fL	34 - 58
	ACHC	38.3	38.4	31.3	31.6	33.9	32	32.4	32.7	g/dL	31 - 37
	Platelets	99	254	196	159	183	183	143	123	x10³/µL	100 - 600
	Plasma proteins	9.4	9.8	9.8	9.6	10	10	10	9.4	g/dL	6,0 - 8,0

## Sheet: WBC
Animal 417	Test	2015/08/18		2015/10/06		2015/11/03		2015/11/10		2015/11/24		2015/12/15		2016/01/08		2016/01/29		Unit	Reference
	Total leukocytes	11200		14800		10900		9900		12500		13800		13300		14800		µL	5500 - 12500
		RV (%)	AV	RV (%)	AV	RV (%)	AV	RV (%)	AV	RV (%)	AV	RV (%)	AV	RV (%)	AV	RV (%)	AV
	Myeloid neutrophils	0	0	0	0	0	0	0	0	0	0	0	0	0	0	0	0		0
	Metamyelocyte neutrophils	0	0	0	0	0	0	0	0	0	0	0	0	0	0	0	0		0
	Neutrophil Rods	0	0	0	0	0	0	1	99	0	0	0	0	0	0	0	0		0 - 100
	Segmented neutrophils	57	6384	50	7400	63	6867	52	5148	63	7875	56	7728	52	6916	59	8732		2700 - 6700
	Lymphocytes	38	4256	50	7400	39	4251	46	4554	34	4250	43	5934	46	6118	40	5920		1500 - 5500
	Monocytes	3	0	0	0	2	0	0	0	2	250	1	138	2	266	0	0		0 - 800
	Eosinophils	0	0	0	0	0	0	0	0	0	0	0	0	0	0	0	0		0 - 900
	Basophils	2	224	0	0	0	0	1	99	1	125	0	0	0	0	1	148		0 - 200
Animal 438	Test	2015/08/18		2015/10/06		2015/11/03		2015/11/10		2015/11/24		2015/12/15		2016/01/08		2016/01/29		Unit	Reference
	Total leukocytes	10500		10800		8600		8200		8300		8800		10300				µL	5500 - 12500
		VR (%)	VA	VR (%)	VA	VR (%)	VA	VR (%)	VA	VR (%)	VA	VR (%)	VA	VR (%)	VA	VR (%)	VA
	Myeloid neutrophils	0	0	0	0	0	0	0	0	0	0	0	0	0	0				0
	Metamyelocyte neutrophils	0	0	0	0	0	0	0	0	0	0	0	0	0	0				0
	Neutrophil Rods	0	0	1	108	0	0	1	82	0	0	0	0	0	0				0 - 100
	Segmented neutrophils	55	5775	53	5724	61	5246	52	4264	60	4980	55	4840	60	6180				2700 - 6700
	Lymphocytes	37	3885	39	4212	34	2924	40	3280	34	2822	39	3432	33	3399				1500 - 5500
	Monocytes	1	0	1	0	0	0	1	82	2	166	0	0	0	0				0 - 800
	Eosinophils	5	525	5	540	5	430	6	492	4	322	5	440	6	618				0 - 900
	Basophils	2	210	0	0	0	0	1	82	0	0	1	88	1	103				0 - 200
Animal 795	Test	2015/08/18		2015/10/06		2015/11/03		2015/11/10		2015/11/24		2015/12/15		2016/01/08		2016/01/29		Unit	Reference
	Total leukocytes	10500		10800		9900		8200		8600		8400		8100		9000		µL	5500 - 12500
		VR (%)	VA	VR (%)	VA	VR (%)	VA	VR (%)	VA	VR (%)	VA	VR (%)	VA	VR (%)	VA	VR (%)	VA
	Myeloid neutrophils	0	0	0	0	0	0	0	0	0	0	0	0	0	0	0	0		0
	Metamyelocyte neutrophils	0	0	0	0	0	0	0	0	0	0	0	0	0	0	0	0		0
	Neutrophil Rods	0	0	0	0	0	0	0	0	0	0	0	0	0	0	1	90		0 - 100
	Segmented neutrophils	53	5565	61	6588	55	5445	49	4018	45	3870	60	5040	57	4617	50	4500		2700 - 6700
	Lymphocytes	47	4935	38	4104	42	4158	45	3690	48	4128	36	3024	37	2997	45	4050		1500 - 5500
	Monocytes	0	0	0	0	2	0	2	164	3	258	2	168	0	0	2	180		0 - 800
	Eosinophils	0	0	1	108	1	99	4	328	4	344	2	168	5	405	1	90		0 - 900
	Basophils	0	0	0	0	0	0	0	0	0	0	0	0	1	81	1	90		0 - 200
Animal 797	Test	2015-08-18		2015-10-06		2015-11-03		2015-11-10		2015-11-24		2015-12-15		2016/01/08		2016/01/29		Unit	Reference
	Total leukocytes	7700		9300		8300		6600		8600		8800		13800		8600		µL	5500 - 12500
		VR (%)	VA	VR (%)	VA	VR (%)	VA	VR (%)	VA	VR (%)	VA	VR (%)	VA	VR (%)	VA	VR (%)	VA
	Myeloid neutrophils	0	0	0	0	0	0	0	0	0	0	0	0	0	0	0	0		0
	Metamyelocyte neutrophils	0	0	0	0	0	0	0	0	0	0	0	0	0	0	0	0		0
	Neutrophil Rods	0	0	0	0	0	0	0	0	0	0	1	88	0	0	0	0		0 - 100
	Segmented neutrophils	60	4620	62	5766	59	4897	53	3498	63	5418	63	5544	66	9108	58	4988		2700 - 6700
	Lymphocytes	33	2541	34	3162	32	2656	40	2640	34	2924	29	2552	25	3450	27	2322		1500 - 5500
	Monocytes	0	0	0	0	2	0	0	0	1	86	2	176	2	276	0	0		0 - 800
	Eosinophils	6	462	3	279	6	498	7	462	2	172	5	440	6	828	14	1204		0 - 900
	Basophils	1	77	1	93	1	83	0	0	0	0	0	0	1	138	1	86		0 - 200
