# Supplementary material for: Modulation of stress and immune response by Amblyomin-X results in tumor cell death in a horse melanoma model
Source: Sci Rep. 2020 Apr 14;10:6388. doi: 10.1038/s41598-020-63275-2 (PMC7156751; doi:10.1038/s41598-020-63275-2)
Supplement: Supplementary file 4 — S Table 03. [file 41598_2020_63275_MOESM4_ESM.xlsx]

## Sheet: DEGs 6hx0h
gene.id	symbol	entrezid	gene.id.spec	symbol.spec	entrezid.spec	paralog	logFC	pvalue	fdr	transcript_name	transcript_biotype	synonyms	mean0h	mean6h	mean12h	median0h	median6h	median12h	sd0h	sd6h	sd12h	sem0h	sem6h	sem12h	pvals.anova
ENSG00000126368	NR1D1	9572	ENSECAG00000006267	NR1D1			-2.03069	1.05e-13	1.55e-09	NR1D1-201	protein_coding	EAR1;THRA1;THRAL;ear-1;hRev;NR1D1	63.6476	15.5488	28.1203	61.3132	14.1191	26.2462	10.9713	4.8136	9.91352	4.479	1.96515	4.95676	1.10863e-06
ENSG00000181195	PENK	5179	ENSECAG00000024110	PENK	100067723		4.13971	5.17e-13	3.84e-09	PENK-201	protein_coding	PE;PENK-A;PENK	1.25031	21.7804	6.23487	1.14973	19.0761	4.64245	0.792216	12.5429	4.1214	0.323421	5.12061	2.0607	0.00198997
ENSG00000134917	ADAMTS8	11095	ENSECAG00000014164	ADAMTS8	100072682		5.0304	1.08e-12	5.33e-09	ADAMTS8-201	protein_coding	ADAM-TS8;METH2;ADAMTS8	0.662941	23.0934	8.87752	0.599861	18.8027	6.49332	0.536376	16.4106	6.92953	0.218975	6.69961	3.46477	0.0100382
ENSG00000176971	FIBIN	387758	ENSECAG00000005106	FIBIN	100057578		-2.86003	3.51e-11	1.3e-07	FIBIN-201	protein_coding	FIBIN	12.9778	1.76662	2.99142	12.0245	1.67997	1.62896	2.3998	0.669953	3.28149	0.979716	0.273507	1.64075	1.51068e-06
ENSG00000179094	PER1	102465532	ENSECAG00000013291	PER1	100073046	horse PER1(entz=100073046) - hsa PER1(entz=102465532); horse PER1(entz=100073046) - hsa PER1(entz=5187)	-1.47357	9.29e-11	2.76e-07	PER1-201	protein_coding	PER;RIGUI;hPER;PER1	88.9246	31.9788	40.4228	92.261	32.0811	39.9936	13.8157	5.19366	10.937	5.64023	2.1203	5.46849	8.75942e-07
ENSG00000160339	FCN2	2220	ENSECAG00000000436		100069029	horse ???(entz=100069029) - hsa FCN2(entz=2220); horse ???(entz=100069029) - hsa FCN1(entz=2219)	4.79947	4.43e-10	1.1e-06		protein_coding	EBP-37;FCNL;P35;ficolin-2;FCN2;EBP-37;FCNL;P35;ficolin-2;FCN2	0.937208	27.0891	26.468	0.296755	21.0384	24.8426	1.46878	17.9299	19.165	0.599628	7.31983	9.58251	0.0141458
ENSG00000196218	RYR1	6261	ENSECAG00000015344	RYR1			-3.70174	5.63e-10	1.2e-06	RYR1-201	protein_coding	CCO;MHS;MHS1;PPP1R137;RYDR;RYR;RYR-1;SKRR;RYR1	27.0661	2.06833	3.88365	28.6419	1.96915	4.57137	18.9856	0.996828	1.4662	7.75084	0.406953	0.733101	0.00556709
ENSG00000163661	PTX3	5806	ENSECAG00000004679	PTX3			5.56694	9.3e-10	1.73e-06		protein_coding	TNFAIP5;TSG-14;PTX3	4.16855	198.642	100.737	2.03618	132.566	75.9939	5.35668	192.708	53.0814	2.18686	78.6728	26.5407	0.0502999
ENSG00000180209	MYLPF	29895	ENSECAG00000017437	MYLPF	100065683		-5.87205	1.93e-09	3.18e-06	MYLPF-201	protein_coding	HUMMLC2B;MLC2B;MRLC2;MYL11;MYLPF	74.2157	1.23763	1.70658	77.0853	1.31392	1.62896	66.8286	0.639006	0.787965	27.2826	0.260873	0.393982	0.0159776
ENSG00000175592	FOSL1	8061	ENSECAG00000023092	FOSL1	100051930		4.57761	2.74e-09	3.7e-06	FOSL1-201	protein_coding	FRA;FRA1;fra-1;FOSL1	0.717899	18.2033	12.4998	0.711383	14.1835	11.4551	0.546451	17.7297	9.32167	0.223088	7.23814	4.66084	0.0671178
ENSG00000155657	TTN	7273	ENSECAG00000012544	TTN			-8.32671	2.68e-09	3.7e-06	TTN-201	protein_coding	CMD1G;CMH9;CMPD4;EOMFC;HMERF;LGMD2J;MYLK5;TMD;TTN	137.248	0.395793	1.02707	154.457	0.304776	0.487173	116.294	0.275946	1.4242	47.4767	0.112654	0.712101	0.00988007
ENSG00000187609	EXD3	54932	ENSECAG00000017546	EXD3	100059444		-1.42107	3.19e-09	3.95e-06	EXD3-201	protein_coding	mut-7;EXD3	51.0226	18.9961	32.6942	48.8751	19.9205	33.2303	12.8205	4.00264	3.07604	5.23395	1.63407	1.53802	7.34833e-05
ENSG00000108515	ENO3	2027	ENSECAG00000020400	ENO3	100061187		-5.05128	6.49e-09	6.89e-06	ENO3-201	protein_coding	GSD13;MSE;ENO3	50.2201	1.48398	1.81767	61.9506	1.61749	1.66198	40.5432	0.4576	1.21789	16.5517	0.186814	0.608946	0.00863954
ENSG00000204577	LILRB3	101929809	ENSECAG00000011895	ILT11B	100034238	horse ???(entz=100034238) - hsa LILRB3(entz=101929809); horse ???(entz=100034238) - hsa LILRB3(entz=11025); horse ???(entz=100034238) - hsa LILRA6(entz=NA); horse ???(entz=100034238) - hsa LILRB5(entz=10990); horse ???(entz=100034238) - hsa LILRA5(entz=353514); horse ???(entz=100034238) - hsa LILRA4(entz=23547)	6.30041	6.95e-09	6.89e-06	ILT11B-201	protein_coding	CD85A;HL9;ILT-5;ILT5;LILRA6;LIR-3;LIR3;PIR-B;PIRB;LILRB3;CD85A;HL9;ILT-5;ILT5;LILRA6;LIR-3;LIR3;PIR-B;PIRB;LILRB3;CD85A;HL9;ILT-5;ILT5;LILRA6;LIR-3;LIR3;PIR-B;PIRB;LILRB3;CD85A;HL9;ILT-5;ILT5;LILRA6;LIR-3;LIR3;PIR-B;PIRB;LILRB3;CD85A;HL9;ILT-5;ILT5;LILRA6;LIR-3;LIR3;PIR-B;PIRB;LILRB3;CD85A;HL9;ILT-5;ILT5;LILRA6;LIR-3;LIR3;PIR-B;PIRB;LILRB3;CD85A;HL9;ILT-5;ILT5;LILRA6;LIR-3;LIR3;PIR-B;PIRB;LILRB3	0.213328	14.3107	21.953	0	7.02916	12.9155	0.396014	18.6801	25.4282	0.161672	7.62612	12.7141	0.15106
ENSG00000112096	SOD2	100129518	ENSECAG00000011797	SOD2	100034223	horse ???(entz=100034223) - hsa SOD2(entz=100129518); horse ???(entz=100034223) - hsa SOD2(entz=6648)	3.23415	6.03e-09	6.89e-06	SOD2-201	protein_coding	IPO-B;IPOB;MNSOD;MVCD6;Mn-SOD;SOD2	45.7167	430.365	324.23	32.7986	317.45	354.327	38.4246	363.433	85.277	15.6868	148.371	42.6385	0.0348577
ENSG00000145861	C1QTNF2	114898	ENSECAG00000020786	C1QTNF2	100070996		-2.19234	1.27e-08	9.94e-06	C1QTNF2-201	protein_coding	CTRP2;zacrp2;C1QTNF2	10.0246	2.14777	3.2273	8.53245	2.05404	2.98644	4.58298	1.12638	0.856744	1.87099	0.459842	0.428372	0.00109299
ENSG00000130595	TNNT3	7140	ENSECAG00000023971	TNNT3	100147259		-9.37233	1.25e-08	9.94e-06	TNNT3-201	protein_coding	TNTF;TNNT3	87.9605	0.102184	0.826034	92.0571	0.068342	0.346259	76.578	0.13072	1.21317	31.2628	0.0533661	0.606585	0.0117701
ENSG00000124731	TREM1	54210	ENSECAG00000017436	TREM1	100054285		5.55061	1.11e-08	9.94e-06	TREM1-201	protein_coding	CD354;TREM-1;TREM1	1.12413	52.1168	52.4577	1.18962	31.3612	24.2515	0.847984	48.0125	71.0798	0.346188	19.601	35.5399	0.13085
ENSG00000176014	TUBB6	84617	ENSECAG00000016535	TUBB6	100058421		2.08652	1.18e-08	9.94e-06	TUBB6-201	protein_coding	HsT1601;TUBB-5;TUBB6	41.1411	174.909	165.75	36.0946	168.589	154.207	16.0221	97.0073	35.1121	6.541	39.6031	17.5561	0.00554511
ENSG00000164708	PGAM2	5224	ENSECAG00000005539	PGAM2	100051714		-6.60903	1.51e-08	1.13e-05	PGAM2-201	protein_coding	GSD10;PGAM-M;PGAMM;PGAM2	10.4235	0.0748987	0.100519	11.6866	0.068342	0.0704566	8.79025	0.0824925	0.126024	3.58861	0.0336774	0.0630119	0.00980064
ENSG00000143318	CASQ1	844	ENSECAG00000019807	CASQ1	100058343		-8.4169	1.64e-08	1.16e-05	CASQ1-201	protein_coding	CASQ;PDIB1;VMCQA;CASQ1	8.98376	0	0.0352283	9.64204	0	0	8.60395	0	0.0704566	3.51255	0	0.0352283	0.020757
ENSG00000101470	TNNC2	7125	ENSECAG00000019728	TNNC2	100056292		-8.6771	1.94e-08	1.31e-05	TNNC2-201	protein_coding	TNNC2	122.383	0.270693	0.82754	143.159	0.148998	0.349271	102.359	0.33334	1.20222	41.7878	0.136085	0.601112	0.00901938
ENSG00000108829	LRRC59	55379	ENSECAG00000018072	LRRC59	100069924		1.48411	2.98e-08	1.93e-05	LRRC59-201	protein_coding	PRO1855;p34;LRRC59	15.8198	44.774	43.4093	14.8772	41.3783	42.8369	4.82902	12.7898	7.65969	1.97144	5.2214	3.82985	0.000192512
ENSG00000144712	CAND2	23066	ENSECAG00000010515	CAND2	100050966		-3.19578	4.49e-08	2.47e-05	CAND2-201	protein_coding	TIP120B;Tp120b;CAND2	14.2072	1.51701	5.1485	10.096	1.69772	5.64545	13.7086	0.614424	1.95773	5.59653	0.250838	0.978865	0.0629918
ENSG00000124875	CXCL6	6372	ENSECAG00000012742	CXCL6	100033988	horse ???(entz=100033988) - hsa CXCL6(entz=6372); horse ???(entz=100033988) - hsa CXCL5(entz=6374)	5.94458	4.03e-08	2.47e-05	CXCL6-201	protein_coding	CKA-3;GCP-2;GCP2;SCYB6;CXCL6	0.179131	12.71	2.20149	0.117873	6.18927	1.10798	0.233738	17.5811	2.60104	0.0954233	7.17747	1.30052	0.152674
ENSG00000145623	OSMR	9180	ENSECAG00000019438	OSMR	100066819		1.93458	4.23e-08	2.47e-05	OSMR-201	protein_coding	IL-31R-beta;IL-31RB;OSMRB;PLCA1;OSMR	2.98735	11.3678	7.29159	2.94984	10.0625	7.35429	0.684474	5.16437	0.521982	0.279436	2.10835	0.260991	0.00231472
ENSG00000118113	MMP8	4317	ENSECAG00000021476	MMP8	100069005		6.49366	6.01e-08	3.19e-05	MMP8-201	protein_coding	CLG1;HNC;MMP-8;PMNL-CL;MMP8	0.0906735	10.477	5.13598	0	4.16459	4.88779	0.141221	17.0558	4.05074	0.0576531	6.96301	2.02537	0.281632
ENSG00000196296	ATP2A1	487	ENSECAG00000012593	ATP2A1	100064403		-2.55546	7.65e-08	3.79e-05	ATP2A1-201	protein_coding	ATP2A;SERCA1;ATP2A1	58.4941	9.92812	16.9788	63.1134	7.72572	16.261	26.4017	7.65682	6.10682	10.7784	3.12589	3.05341	0.000714496
ENSG00000229314	ORM1	5004	ENSECAG00000006234		100050100	horse ???(entz=100050100) - hsa ORM1(entz=5004); horse ???(entz=100050100) - hsa ORM2(entz=5005)	4.65644	8.21e-08	3.82e-05		protein_coding	AGP-A;AGP1;HEL-S-153w;ORM;ORM1;AGP-A;AGP1;HEL-S-153w;ORM;ORM1	0.308437	7.76919	17.1431	0.242394	6.25256	10.0679	0.332289	4.7847	20.5369	0.135657	1.95335	10.2685	0.0735092
ENSG00000068976	PYGM	5837	ENSECAG00000024000	PYGM	100050345		-5.26272	8.11e-08	3.82e-05	PYGM-201	protein_coding	PYGM	36.8459	0.924119	1.46943	43.2718	0.845986	1.20757	30.3491	0.611725	0.901061	12.39	0.249736	0.450531	0.00980179
ENSG00000105516	DBP	1628	ENSECAG00000014275	DBP	100146301		-2.06168	8.6e-08	3.88e-05	DBP-201	protein_coding	DABP;DBP	82.1067	19.6739	24.3049	75.1755	12.603	25.6689	22.1816	13.9942	4.14387	9.05559	5.7131	2.07193	3.02656e-05
ENSG00000164309	CMYA5	202333	ENSECAG00000010235	CMYA5			-5.07381	1.14e-07	4.86e-05	CMYA5-201	protein_coding	C5orf10;SPRYD2;TRIM76;CMYA5	20.4633	0.579766	0.508408	22.7927	0.394563	0.603113	15.9307	0.641269	0.384381	6.5037	0.261797	0.192191	0.00651273
ENSG00000182782	HCAR2	338442	ENSECAG00000001471			horse ???(entz=NA) - hsa HCAR2(entz=338442); horse ???(entz=NA) - hsa HCAR3(entz=8843)	2.82521	1.12e-07	4.86e-05		protein_coding	GPR109A;HCA2;HM74a;HM74b;NIACR1;PUMAG;Puma-g;HCAR2	15.8235	112.451	67.3139	16.4335	59.6513	45.7679	5.63843	110.568	49.2878	2.30188	45.1393	24.6439	0.107709
ENSG00000184557	SOCS3	9021	ENSECAG00000001249	SOCS3	100050730		2.97871	1.2e-07	4.96e-05	SOCS3-201	protein_coding	ATOD4;CIS3;Cish3;SOCS-3;SSI-3;SSI3;SOCS3	1.84951	14.3646	9.73173	1.75026	12.2065	11.5723	1.27088	9.88034	3.98654	0.518834	4.03363	1.99327	0.0166025
ENSG00000180871	CXCR2	3579	ENSECAG00000006711		100058291		5.30369	1.38e-07	5.39e-05		protein_coding	CD182;CDw128b;CMKAR2;IL8R2;IL8RA;IL8RB;CXCR2;CD182;CDw128b;CMKAR2;IL8R2;IL8RA;IL8RB;CXCR2	0.176666	8.03754	3.48981	0.0894413	5.78556	2.21149	0.235618	9.47592	3.55629	0.0961908	3.86853	1.77815	0.121602
ENSG00000197893	NRAP	4892	ENSECAG00000021326	NRAP	100059106		-5.60374	1.36e-07	5.39e-05	NRAP-201	protein_coding	N-RAP;NRAP	41.753	0.831515	0.919646	44.3698	0.796483	0.945063	37.1163	0.669164	0.191282	15.1527	0.273185	0.0956408	0.0149141
ENSG00000104635	SLC39A14	23516	ENSECAG00000008287	SLC39A14	100057232		3.03123	1.52e-07	5.8e-05	SLC39A14-201	protein_coding	HMNDYT2;LZT-Hs4;NET34;ZIP14;cig19;SLC39A14	2.38364	19.4252	18.3203	1.48441	17.2695	19.2593	2.1808	12.606	6.1702	0.890309	5.14638	3.0851	0.00777294
ENSG00000175792	RUVBL1	8607	ENSECAG00000000545	RUVBL1	100049886		1.23434	1.6e-07	5.94e-05	RUVBL1-201	protein_coding	ECP-54;ECP54;INO80H;NMP 238;NMP238;PONTIN;Pontin52;RVB1;TIH1;TIP49;TIP49A;RUVBL1	40.3606	95.3096	82.3773	42.002	95.8609	85.1455	7.4075	24.3995	9.87667	3.0241	9.96104	4.93834	0.000190534
ENSG00000152082	MZT2B	653784	ENSECAG00000024071		100052146	horse ???(entz=100052146) - hsa MZT2B(entz=653784); horse ???(entz=100052146) - hsa MZT2B(entz=80097); horse ???(entz=100052146) - hsa MZT2A(entz=100616378); horse ???(entz=100052146) - hsa MZT2A(entz=653784); horse ???(entz=100052146) - hsa MZT2A(entz=80097); horse ???(entz=100629189) - hsa MZT2B(entz=653784); horse ???(entz=100629189) - hsa MZT2B(entz=80097); horse ???(entz=100629189) - hsa MZT…	-3.78559	1.68e-07	6.1e-05		protein_coding	FAM128B;MOZART2B;MZT2B;FAM128B;MOZART2B;MZT2B;FAM128B;MOZART2B;MZT2B	6.03017	0.399498	1.27625	5.25215	0.197178	0.864274	3.55127	0.544375	1.25035	1.4498	0.22224	0.625174	0.00235616
ENSG00000183091	NEB	4703	ENSECAG00000020638	NEB	100057773		-5.72414	1.74e-07	6.15e-05	NEB-201	protein_coding	NEB177D;NEM2;NEB	35.4013	0.649648	0.461329	47.8139	0.437078	0.432473	27.5957	0.714249	0.192696	11.2659	0.291591	0.0963482	0.00605728
ENSG00000172817	CYP7B1	9420	ENSECAG00000007540	CYP7B1	100064741		3.65462	2.13e-07	7.21e-05	CYP7B1-201	protein_coding	CBAS3;CP7B;SPG5A;CYP7B1	0.250441	3.15516	1.18144	0.213962	3.14125	1.07393	0.244637	2.13011	0.247848	0.0998726	0.869612	0.123924	0.00739046
ENSG00000113749	HRH2	3274	ENSECAG00000016581	HRH2			5.11966	2.21e-07	7.21e-05	HRH2-201	protein_coding	H2R;HRH2	0	0.880085	1.00714	0	0.917204	0.805447	0	0.394733	0.473383	0	0.161149	0.236692	0.000456107
ENSG00000185745	IFIT1	3434	ENSECAG00000004433	IFIT1	100058990	horse IFIT1(entz=100058990) - hsa IFIT1(entz=3434); horse IFIT1(entz=100630879) - hsa IFIT1(entz=3434)	2.57428	2.23e-07	7.21e-05	IFIT1-201	protein_coding	C56;G10P1;IFI-56;IFI-56K;IFI56;IFIT-1;IFNAI1;ISG56;P56;RNM561;IFIT1	5.53733	32.4646	34.4051	4.30503	28.1305	34.1079	3.78025	18.6383	16.8291	1.54328	7.60907	8.41457	0.00839889
ENSG00000239474	KLHL41	10324	ENSECAG00000015659	KLHL41	100052537		-7.39401	2.55e-07	8.06e-05	KLHL41-201	protein_coding	KBTBD10;Krp1;SARCOSIN;KLHL41	41.6536	0.220646	0.467365	41.2349	0.197178	0.281826	37.9541	0.1505	0.618902	15.4947	0.0614415	0.309451	0.0159916
ENSG00000123610	TNFAIP6	7130	ENSECAG00000012104	TNFAIP6	100034068		3.8347	2.63e-07	8.16e-05	TNFAIP6-201	protein_coding	TSG-6;TSG6;TNFAIP6	8.69654	123.43	43.4139	4.56931	107.713	43.464	7.86965	92.4399	30.298	3.21277	37.7384	15.149	0.0156298
ENSG00000130598	TNNI2	7136	ENSECAG00000015494	TNNI2	100060828		-5.12495	2.76e-07	8.38e-05	TNNI2-201	protein_coding	AMCD2B;DA2B;FSSV;fsTnI;TNNI2	37.3393	1.03457	1.03321	40.6445	0.572618	1.00713	30.1285	1.2769	0.415958	12.2999	0.521293	0.207979	0.00837803
ENSG00000179826	MRGPRX3	117195	ENSECAG00000001949		100071946	horse ???(entz=100071946) - hsa MRGPRX3(entz=117195); horse ???(entz=100071946) - hsa MRGPRX1(entz=259249); horse ???(entz=100071946) - hsa MRGPRX2(entz=117194)	5.75787	3.4e-07	0.000101		protein_coding	GPCR;MRGX3;SNSR1;SNSR2;MRGPRX3	0.369348	19.654	8.92991	0.178883	10.8742	2.74923	0.456596	26.3419	12.8083	0.186404	10.754	6.40415	0.198501
ENSG00000104918	RETN	56729	ENSECAG00000016421	RETN	100060741		6.68011	3.5e-07	0.000102		protein_coding	ADSF;FIZZ3;RETN1;RSTN;XCP1;RETN	0.0485196	7.36038	5.50598	0	2.57724	3.25606	0.118848	11.1972	6.73257	0.0485196	4.57123	3.36629	0.270243
ENSG00000084453	SLCO1A2	6579	ENSECAG00000017481	SLCO1A2	100034162		-3.95347	3.68e-07	0.000105	SLCO1A2-201	protein_coding	OATP;OATP-A;OATP1A2;SLC21A3;SLCO1A2	1.20778	0.0552567	0.588585	0.979146	0	0.654847	0.75192	0.0875575	0.529621	0.30697	0.0357452	0.264811	0.00865533
ENSG00000163157	TMOD4	29765	ENSECAG00000019026	TMOD4	100146789		-5.40118	3.83e-07	0.000107	TMOD4-201	protein_coding	SK-TMOD;TMOD4	12.2718	0.270473	0.169469	13.3492	0.174472	0.201038	10.5879	0.186085	0.128127	4.3225	0.0759691	0.0640635	0.0121985
ENSG00000211892	IGHG4		ENSECAG00000005078			horse ???(entz=NA) - hsa IGHG4(entz=NA); horse ???(entz=NA) - hsa IGHG2(entz=NA); horse ???(entz=NA) - hsa IGHG1(entz=102466889); horse ???(entz=NA) - hsa IGHG1(entz=102465871); horse ???(entz=NA) - hsa IGHG1(entz=101930374); horse ???(entz=NA) - hsa IGHG3(entz=NA)	6.21004	3.92e-07	0.000108		protein_coding	IGHG4;IGHG4;IGHG4;IGHG4;IGHG4;IGHG4;IGHG4	0.0783333	8.21677	0.0856557	0	6.39938	0	0.126437	7.86757	0.171311	0.0516177	3.21192	0.0856557	0.0217945
ENSG00000163638	ADAMTS9	56999	ENSECAG00000019880	ADAMTS9	100049887		3.3395	4.61e-07	0.000122	ADAMTS9-201	protein_coding	ADAMTS9	1.58115	16.1174	10.8016	1.81633	14.536	11.1604	0.875166	10.1722	7.7136	0.357285	4.15278	3.8568	0.0142936
ENSG00000147224	PRPS1	5631	ENSECAG00000024711	PRPS1	100054730		1.10685	4.52e-07	0.000122	PRPS1-201	protein_coding	ARTS;CMTX5;DFN2;DFNX1;PPRibP;PRS-I;PRSI;PRPS1	24.6237	52.989	37.4959	24.8008	52.7787	36.5961	1.75777	11.8119	5.60681	0.717607	4.8222	2.8034	0.000122853
ENSG00000134028	ADAMDEC1	27299	ENSECAG00000019922	ADAMDEC1	100058764		5.9216	5.14e-07	0.000123	ADAMDEC1-201	protein_coding	M12.219;ADAMDEC1	0	1.55668	0.402724	0	1.30316	0.391743	0	1.16868	0.465371	0	0.477112	0.232685	0.0100729
ENSG00000158859	ADAMTS4	9507	ENSECAG00000024172	ADAMTS4	100033914		4.71678	5.14e-07	0.000123	ADAMTS4-201	protein_coding	ADAMTS-2;ADAMTS-4;ADMP-1;ADAMTS4	2.93317	76.1096	33.1348	1.27646	78.6698	34.434	3.62883	51.7265	17.0906	1.48146	21.1173	8.54532	0.00732967
ENSG00000110104	CCDC86	79080	ENSECAG00000001495	CCDC86	100059035		1.78065	5.05e-07	0.000123	CCDC86-201	protein_coding	CCDC86	12.6951	43.6735	31.3326	11.9024	36.2538	32.5298	3.84698	24.899	8.87465	1.57052	10.165	4.43733	0.0181488
ENSG00000165716	FAM69B	138311	ENSECAG00000005285	FAM69B	100068815		-2.49593	4.98e-07	0.000123	FAM69B-201	protein_coding	C9orf136;pp6977;FAM69B	4.37438	0.735536	1.89944	4.04166	0.647747	1.86474	1.46531	0.685025	0.769988	0.598209	0.27966	0.384994	0.00018256
ENSG00000125538	IL1B	3553	ENSECAG00000000168	IL1B	100034237	horse ???(entz=100034237) - hsa IL1B(entz=3553); horse ???(entz=100052414) - hsa IL1B(entz=3553)	4.30927	4.97e-07	0.000123	IL1B-201	protein_coding	IL-1;IL1-BETA;IL1F2;IL1B;IL-1;IL1-BETA;IL1F2;IL1B	1.55787	30.4793	13.6883	1.38308	20.2314	10.0741	1.06141	35.5507	13.3405	0.433318	14.5135	6.67027	0.130305
ENSG00000168610	STAT3	6774	ENSECAG00000016439	STAT3	100034011		1.82317	4.72e-07	0.000123	STAT3-201	protein_coding	ADMIO;ADMIO1;APRF;HIES;STAT3	18.8053	66.7194	41.132	18.3367	58.9031	40.0381	5.319	30.1747	18.4994	2.17147	12.3188	9.24968	0.00585377
ENSG00000104879	CKM	1158	ENSECAG00000022433	CKM	100065641		-7.59551	5.36e-07	0.000126	CKM-201	protein_coding	CKMM;M-CK;CKM	313.342	1.58053	2.35388	335.045	0.604132	0.906276	277.453	2.39175	3.14131	113.27	0.976426	1.57065	0.013247
ENSG00000173391	OLR1	4973	ENSECAG00000011965	OLR1	100062370		6.48582	6.48e-07	0.000151	OLR1-201	protein_coding	CLEC8A;LOX1;LOXIN;SCARE1;SLOX1;OLR1	0	2.33474	0.410044	0	1.5021	0.130581	0	2.17953	0.657607	0	0.889789	0.328804	0.0292785
ENSG00000133020	MYH8	4626	ENSECAG00000019706	MYH8	100062893		-6.4757	6.85e-07	0.000157	MYH8-201	protein_coding	DA7;MyHC-peri;MyHC-pn;gtMHC-F;MYH8	22.9952	0.224104	0.778955	27.503	0.181605	0.382681	19.6378	0.253428	1.06359	8.0171	0.103462	0.531794	0.011514
ENSG00000125207	PIWIL1	9271	ENSECAG00000016506	PIWIL1	100060408		-5.45974	7.07e-07	0.000159	PIWIL1-201	protein_coding	CT80.1;HIWI;MIWI;PIWI;PIWIL1	2.30328	0.0227807	0.0352283	0.998354	0	0	2.57272	0.055801	0.0704566	1.05031	0.0227807	0.0352283	0.0498509
ENSG00000114698	PLSCR4	57088	ENSECAG00000016367	PLSCR4			-1.68743	8.47e-07	0.000188	PLSCR4-201	protein_coding	TRA1;PLSCR4	5.38326	1.64845	2.15886	4.99791	1.68644	1.9517	1.23802	0.66339	0.898264	0.50542	0.270828	0.449132	3.46034e-05
ENSG00000081248	CACNA1S	779	ENSECAG00000018762	CACNA1S			-7.17223	9.31e-07	0.000195	CACNA1S-201	protein_coding	CACNL1A3;CCHL1A3;Cav1.1;HOKPP;HOKPP1;MHS5;TTPP1;hypoPP;CACNA1S	3.80014	0	0	4.62109	0	0	3.26407	0	0	1.33255	0	0	0.0104714
ENSG00000172115	CYCS	54205	ENSECAG00000014330	CYCS	100053958		1.45029	9.25e-07	0.000195	CYCS-201	protein_coding	CYC;HCS;THC4;CYCS	78.7118	215.456	132.459	75.009	202.261	136.435	21.0934	82.3648	14.5214	8.61134	33.6253	7.26069	0.0023201
ENSG00000131724	IL13RA1	3597	ENSECAG00000019115	IL13RA1	100055312		1.40763	9.3e-07	0.000195	IL13RA1-201	protein_coding	CD213A1;CT19;IL-13Ra;NR4;IL13RA1	11.4389	30.3836	27.5363	11.9318	29.3015	23.9816	2.49969	6.39584	12.9381	1.02049	2.61109	6.46903	0.00182927
ENSG00000120729	MYOT	9499	ENSECAG00000020883	MYOT	100072634		-7.25915	9.07e-07	0.000195	MYOT-201	protein_coding	LGMD1;LGMD1A;MFM3;TTID;TTOD;MYOT	17.2284	0.0878201	0.264822	19.2841	0	0.137901	14.934	0.141937	0.369411	6.09679	0.0579455	0.184706	0.0118147
ENSG00000157119	KLHL40	131377	ENSECAG00000018580	KLHL40	100067358		-4.24885	9.66e-07	0.000197	KLHL40-201	protein_coding	KBTBD5;NEM8;SRYP;SYRP;KLHL40	2.10674	0.0889552	0.273649	2.70777	0.0744988	0.271494	1.5049	0.098827	0.225364	0.614372	0.0403459	0.112682	0.00534062
ENSG00000149968	MMP3	4314	ENSECAG00000000750	MMP3	100034195		4.05606	9.67e-07	0.000197	MMP3-201	protein_coding	CHDS6;MMP-3;SL-1;STMY;STMY1;STR1;MMP3	5.37274	90.3941	34.532	5.31383	36.1914	41.4403	3.07474	116.794	14.2913	1.25526	47.6811	7.14567	0.16239
ENSG00000108823	SGCA	6442	ENSECAG00000011339	SGCA	100056285		-2.6611	1.07e-06	0.000215	SGCA-201	protein_coding	50DAG;ADL;DAG2;DMDA2;LGMD2D;SCARMD1;adhalin;SGCA	5.93189	0.889222	1.08395	4.56506	0.978272	1.04179	4.12893	0.352499	0.455803	1.68563	0.143907	0.227902	0.00883913
ENSG00000117543	DPH5	51611	ENSECAG00000011656	DPH5	100050115		1.46026	1.13e-06	0.000219	DPH5-201	protein_coding	AD-018;CGI-30;HSPC143;NPD015;DPH5	4.85871	13.5145	13.5375	4.83624	14.7625	13.6121	1.02878	3.88512	3.79824	0.419998	1.58609	1.89912	0.000452428
ENSG00000170807	LMOD2	442721	ENSECAG00000015260	LMOD2	100056473		-8.25618	1.11e-06	0.000219	LMOD2-201	protein_coding	C-LMOD;CLMOD;LMOD2	8.04239	0	0	7.7032	0	0	8.45145	0	0	3.45029	0	0	0.0344278
ENSG00000143954	REG3G	130120	ENSECAG00000018356		100068297	horse ???(entz=100068297) - hsa REG3G(entz=130120); horse ???(entz=100068297) - hsa REG3A(entz=5068); horse ???(entz=100068317) - hsa REG3G(entz=130120); horse ???(entz=100068317) - hsa REG3A(entz=5068)	3.33104	1.13e-06	0.000219		protein_coding	LPPM429;PAP IB;PAP-1B;PAP1B;PAPIB;REG III;REG-III;UNQ429;REG3G;LPPM429;PAP IB;PAP-1B;PAP1B;PAPIB;REG III;REG-III;UNQ429;REG3G	0.489424	5.24764	2.59797	0.117873	5.03152	2.36921	0.676409	3.0994	1.21161	0.276143	1.26532	0.605806	0.00520992
ENSG00000164047	CAMP	820	ENSECAG00000013712	ECATH-3	100034135		3.83862	1.27e-06	0.00023	ECATH-3-201	protein_coding	CAP-18;CAP18;CRAMP;FALL-39;FALL39;HSD26;LL37;CAMP;CAP-18;CAP18;CRAMP;FALL-39;FALL39;HSD26;LL37;CAMP;CAP-18;CAP18;CRAMP;FALL-39;FALL39;HSD26;LL37;CAMP	0.117624	2.19246	4.0657	0.0894413	1.54329	3.49213	0.13365	1.88198	2.439	0.0545623	0.768315	1.2195	0.00868763
ENSG00000165732	DDX21	9188	ENSECAG00000010810	DDX21	100072661		1.59573	1.27e-06	0.00023	DDX21-201	protein_coding	GUA;GURDB;RH-II/GU;RH-II/GuA;DDX21	5.3886	16.5445	12.1879	5.33113	14.8187	12.2916	1.94271	6.2882	2.29723	0.793108	2.56715	1.14862	0.00188308
ENSG00000170961	HAS2	3037	ENSECAG00000021206	HAS2	100009708		1.72208	1.28e-06	0.00023	HAS2-201	protein_coding	HAS2	2.49952	8.48713	4.81139	2.65304	8.38417	4.03456	0.949345	2.60885	2.00404	0.387568	1.06506	1.00202	0.00057227
ENSG00000105281	SLC1A5	6510	ENSECAG00000011637	SLC1A5	100146913		1.95828	1.22e-06	0.00023	SLC1A5-201	protein_coding	AAAT;ASCT2;ATBO;M7V1;M7VS1;R16;RDRC;SLC1A5	15.6946	60.8624	35.4858	15.5845	47.1483	35.7874	3.64327	47.8158	6.20194	1.48736	19.5207	3.10097	0.0632864
ENSG00000050730	TNIP3	79931	ENSECAG00000010953	TNIP3	100072294		4.40741	1.28e-06	0.00023	TNIP3-201	protein_coding	ABIN-3;LIND;TNIP3	0.110612	3.20296	1.4594	0.0894413	1.70168	1.14804	0.12344	3.31019	0.888082	0.0503942	1.35138	0.444041	0.0706579
ENSG00000109063	MYH3	4621	ENSECAG00000025060	MYH3	100063003		-3.64314	1.44e-06	0.000254	MYH3-201	protein_coding	DA2A;DA2B;DA8;HEMHC;MYHC-EMB;MYHSE1;SMHCE;MYH3	20.8682	1.63943	2.55684	19.1617	1.41799	1.81681	20.6879	0.854802	1.82535	8.44581	0.348972	0.912675	0.0433924
ENSG00000164932	CTHRC1	115908	ENSECAG00000020399	CTHRC1	100062543		-1.84003	1.49e-06	0.00026	CTHRC1-201	protein_coding	CTHRC1	10.2186	2.80604	6.4414	8.25469	2.63332	5.92125	4.16764	0.961939	3.37119	1.70143	0.39271	1.68559	0.00429565
ENSG00000180817	PPA1	5464	ENSECAG00000018686	PPA1	100072720		1.41696	1.74e-06	0.000301	PPA1-201	protein_coding	HEL-S-66p;IOPPP;PP;PP1;SID6-8061;PPA1	75.8703	202.78	133.73	72.5298	170.923	139.895	18.7007	82.9885	26.8128	7.63451	33.8799	13.4064	0.00495394
ENSG00000164879	CA3	761	ENSECAG00000008422	CA3	100050125		-6.4777	1.81e-06	0.00031	CA3-201	protein_coding	CAIII;Car3;CA3	19.1592	0.184326	0.120884	11.8133	0.16577	0.0704566	21.3357	0.178775	0.162065	8.71028	0.0729847	0.0810325	0.048142
ENSG00000163739	CXCL1	2919	ENSECAG00000011488	MIP-2BETA	100056258	horse ???(entz=100056258) - hsa CXCL1(entz=2919); horse ???(entz=100056258) - hsa CXCL3(entz=2921); horse ???(entz=100056258) - hsa CXCL2(entz=2920)	3.60746	1.85e-06	0.000313	MIP-2BETA-201	protein_coding	FSP;GRO1;GROa;MGSA;MGSA-a;NAP-3;SCYB1;CXCL1;FSP;GRO1;GROa;MGSA;MGSA-a;NAP-3;SCYB1;CXCL1;FSP;GRO1;GROa;MGSA;MGSA-a;NAP-3;SCYB1;CXCL1	0.911461	11.06	3.42206	0.672421	6.85424	2.55411	0.724169	13.755	2.64743	0.295641	5.61544	1.32372	0.149953
ENSG00000125538	IL1B	3553	ENSECAG00000000051		100034237		4.06972	1.89e-06	0.000315		protein_coding	IL-1;IL1-BETA;IL1F2;IL1B;IL-1;IL1-BETA;IL1F2;IL1B	0.980803	15.9672	6.51698	0.711383	10.447	4.23023	0.845178	19.1556	7.07595	0.345043	7.82022	3.53798	0.145916
ENSG00000033867	SLC4A7	9497	ENSECAG00000000767	SLC4A7	100051260		1.86604	1.92e-06	0.000315	SLC4A7-201	protein_coding	NBC2;NBC3;NBCN1;SBC2;SLC4A6;SLC4A7	1.55348	5.44614	4.47842	1.46529	5.21455	5.27742	0.852365	1.17386	1.96317	0.347976	0.479225	0.981586	0.00053297
ENSG00000134684	YARS	8565	ENSECAG00000010015	YARS	100070128		1.41547	1.93e-06	0.000315	YARS-201	protein_coding	CMTDIC;TYRRS;YRS;YTS;YARS	36.8472	98.6295	81.6346	38.3524	89.2695	79.3684	10.1496	40.7561	11.0906	4.14355	16.6386	5.54531	0.00434044
ENSG00000198842	DUSP27	92235	ENSECAG00000000783	DUSP27	100056694		-6.10611	2.1e-06	0.000321	DUSP27-201	protein_coding	DUSP27	1.79396	0	0	2.39395	0	0	1.41625	0	0	0.578183	0	0	0.00588721
ENSG00000099953	MMP11	4320	ENSECAG00000010830	MMP11	100056568		-2.07761	2.04e-06	0.000321	MMP11-201	protein_coding	SL-3;ST3;STMY3;MMP11	36.0613	8.5354	17.2755	33.6349	8.8629	14.165	9.13446	5.67968	8.68707	3.72913	2.31872	4.34353	0.000139644
ENSG00000148965	SAA4	100528017	ENSECAG00000012728		100056698	horse ???(entz=100056698) - hsa SAA4(entz=100528017); horse ???(entz=100056698) - hsa SAA4(entz=6291)	6.45924	2.05e-06	0.000321		protein_coding	C-SAA;CSAA;SAA4	0.0970391	10.4901	36.7944	0	8.43536	13.8655	0.237696	10.9053	55.4765	0.0970391	4.45207	27.7383	0.152235
ENSG00000145375	SPATA5	166378	ENSECAG00000014176	SPATA5	100063769		1.34282	2.07e-06	0.000321	SPATA5-201	protein_coding	AFG2;EHLMRS;SPAF;SPATA5	3.459	9.0856	8.62202	3.07436	8.44498	8.16211	1.04222	1.84834	1.73111	0.425484	0.754582	0.865555	5.35522e-05
ENSG00000113407	TARS	6897	ENSECAG00000020854	TARS	100068323		1.28177	2e-06	0.000321	TARS-201	protein_coding	ThrRS;TARS	40.6449	98.9846	73.1891	40.0083	91.5746	67.7588	4.81491	33.822	23.642	1.96568	13.8078	11.821	0.00372939
ENSG00000163092	XIRP2	129446	ENSECAG00000002596	XIRP2	100052180		-7.85792	2.08e-06	0.000321	XIRP2-201	protein_coding	CMYA3;XIRP2	12.1015	0.0227807	0.0652904	11.3589	0	0	11.3943	0.055801	0.130581	4.65169	0.0227807	0.0652904	0.0189731
ENSG00000174429	ABRA	137735	ENSECAG00000015998	ABRA	100056433		-7.07774	2.26e-06	0.000338	ABRA-201	protein_coding	STARS;ABRA	3.55733	0	0	2.81296	0	0	3.69177	0	0	1.50716	0	0	0.0322196
ENSG00000177791	MYOZ1	58529	ENSECAG00000016739	MYOZ1	100063980		-5.28123	2.23e-06	0.000338	MYOZ1-201	protein_coding	CS-2;FATZ;MYOZ;MYOZ1	22.147	0.544787	1.22372	23.9957	0.590279	0.936028	18.7297	0.457151	1.06119	7.64638	0.186631	0.530595	0.0121514
ENSG00000122133	PAEP	5047	ENSECAG00000009820	LGB1	100034193		5.03362	2.27e-06	0.000338	LGB1-201	protein_coding	GD;GdA;GdF;GdS;PAEG;PEP;PP14;PAEP;GD;GdA;GdF;GdS;PAEG;PEP;PP14;PAEP	3.85237	127.006	50.8368	2.94111	48.3369	53.851	3.32153	218.057	32.3765	1.35601	89.0215	16.1883	0.32019
ENSG00000124701	APOBEC2	10930	ENSECAG00000006576	APOBEC2	100066057		-6.91546	2.79e-06	0.000407	APOBEC2-201	protein_coding	ARCD1;ARP1;APOBEC2	9.61003	0.0500657	0.0856557	12.2398	0	0	7.87157	0.078031	0.171311	3.21355	0.031856	0.0856557	0.0079829
ENSG00000111245	MYL2	4633	ENSECAG00000007867	MYL2	100147688		-8.69691	2.88e-06	0.000415	MYL2-201	protein_coding	CMH10;MLC-2s/v;MLC2;MYL2	21.5326	0.0227807	0.0652904	5.68231	0	0	36.8861	0.055801	0.130581	15.0587	0.0227807	0.0652904	0.228895
ENSG00000174083	PIK3R6	146850	ENSECAG00000017146	PIK3R6	100062779		-1.27659	3.04e-06	0.000434	PIK3R6-201	protein_coding	C17orf38;HsT41028;p84 PIKAP;p87(PIKAP);p87PIKAP;PIK3R6	11.7776	4.85454	4.61462	10.9389	5.16247	4.43347	3.43912	1.12739	0.407252	1.40402	0.460254	0.203626	0.000169859
ENSG00000156885	COX6A2	1339	ENSECAG00000011578	COX6A2	100063197		-6.9692	3.28e-06	0.000465	COX6A2-201	protein_coding	COX6AH;COXVIAH;COX6A2	6.5461	0.0227807	0	6.75784	0	0	5.95497	0.055801	0	2.43111	0.0227807	0	0.0152928
ENSG00000124570	SERPINB6	5269	ENSECAG00000015966	SERPINB6	100050295		1.78001	3.31e-06	0.000465	SERPINB6-201	protein_coding	CAP;DFNB91;MSTP057;PI-6;PI6;PTI;SPI3;SERPINB6	57.1785	196.481	260.743	49.7074	225.649	244.517	17.2157	74.9022	155.71	7.02829	30.5787	77.8552	0.00816478
ENSG00000077522	ACTN2	88	ENSECAG00000009009	ACTN2			-5.01735	3.36e-06	0.000467	ACTN2-201	protein_coding	CMD1AA;CMH23;ACTN2	16.1608	0.480166	0.100519	19.241	0.36321	0.0704566	14.2863	0.442893	0.126024	5.83236	0.18081	0.0630119	0.0143794
ENSG00000171049	FPR2	2358	ENSECAG00000006195		100062768		6.41537	3.45e-06	0.000474		protein_coding	ALXR;FMLP-R-II;FMLPX;FPR2A;FPRH1;FPRH2;FPRL1;HM63;LXA4R;FPR2	0	2.21509	0.568311	0	1.21358	0.171311	0	2.80014	0.922456	0	1.14315	0.461228	0.127146
ENSG00000109061	MYH1	4619	ENSECAG00000022909	MYH1	791235	horse ???(entz=791235) - hsa MYH1(entz=4619); horse ???(entz=791236) - hsa MYH1(entz=4619)	-8.39983	3.52e-06	0.00048	MYH1-201	protein_coding	HEL71;MYHSA1;MYHa;MyHC-2X/D;MyHC-2x;MYH1	28.284	0.0581574	0.0652904	34.822	0	0	23.3766	0.0903538	0.130581	9.54347	0.0368868	0.0652904	0.00821799
ENSG00000099960	SLC7A4	6545	ENSECAG00000021189		100051903		-1.72016	3.56e-06	0.000481		protein_coding	CAT-4;CAT4;HCAT3;VH;SLC7A4;CAT-4;CAT4;HCAT3;VH;SLC7A4;CAT-4;CAT4;HCAT3;VH;SLC7A4;CAT-4;CAT4;HCAT3;VH;SLC7A4;CAT-4;CAT4;HCAT3;VH;SLC7A4	5.34149	1.61596	2.08741	5.05622	1.40719	2.22449	0.862148	1.0848	0.884371	0.35197	0.442867	0.442186	2.97073e-05
ENSG00000173110	HSPA6	3310	ENSECAG00000004180	HSPA6	100051595		5.37556	3.72e-06	0.000498	HSPA6-201	protein_coding	HSP70B';HSPA6	2.63192	110.867	62.5654	1.69011	15.9276	53.7929	2.00277	226.682	64.6477	0.817629	92.5424	32.3238	0.449791
ENSG00000129932	DOHH	83475	ENSECAG00000016441	DOHH			1.60685	3.77e-06	0.000501		protein_coding	HLRC1;hDOHH;DOHH	6.48722	20.0682	10.0412	6.33274	15.9809	10.0691	2.18188	10.272	1.97526	0.890749	4.19352	0.987631	0.00976085
ENSG00000187608	ISG15	9636	ENSECAG00000001324	ISG15	100066364		2.67666	3.83e-06	0.000504		protein_coding	G1P2;IFI15;IMD38;IP17;UCRP;hUCRP;ISG15	9.21307	58.9701	153.547	8.63572	42.3127	140.642	1.54061	46.6541	126.435	0.62895	19.0465	63.2177	0.0181101
ENSG00000196091	MYBPC1	4604	ENSECAG00000008625	MYBPC1	100053073		-6.38112	4.38e-06	0.000571	MYBPC1-201	protein_coding	LCCS4;MYBPCC;MYBPCS;MYBPC1	60.6619	0.695229	1.25863	60.3203	0.312708	0.80415	60.1538	0.787655	1.50681	24.5577	0.321559	0.753404	0.0273795
ENSG00000124228	DDX27	55661	ENSECAG00000020963	DDX27	100071375		1.00525	4.91e-06	0.000635	DDX27-201	protein_coding	DRS1;Drs1p;HSPC259;PP3241;RHLP;dJ686N3.1;DDX27	22.3072	44.8833	30.7771	22.3905	44.9974	29.3	2.56721	8.95002	5.8286	1.04806	3.65383	2.9143	0.000143794
ENSG00000115956	PLEK	5341	ENSECAG00000018996	PLEK	100051039		3.37611	5.14e-06	0.000653	PLEK-201	protein_coding	P47;PLEK	1.26984	13.6976	6.47117	0.921088	12.8617	5.02457	1.45142	10.394	4.63262	0.592541	4.24333	2.31631	0.0255208
ENSG00000133106	EPSTI1	94240	ENSECAG00000009543	EPSTI1	100051337		1.58855	5.42e-06	0.000683	EPSTI1-201	protein_coding	BRESI1;EPSTI1	4.45105	13.3332	12.4959	3.98427	11.4042	12.0259	1.53516	5.25518	4.0334	0.626726	2.14542	2.0167	0.00349533
ENSG00000184544	DHRS7C	201140	ENSECAG00000018404	DHRS7C	100073077		-2.05776	5.76e-06	0.000719	DHRS7C-201	protein_coding	SDR32C2;DHRS7C	3.8586	0.90853	0.67972	3.75877	0.945736	0.734366	2.02855	0.452672	0.181336	0.828154	0.184803	0.0906682	0.00198448
ENSG00000044574	HSPA5	3309	ENSECAG00000024205	HSPA5			1.52625	5.85e-06	0.000725	HSPA5-201	protein_coding	BIP;GRP78;HEL-S-89n;MIF2;HSPA5	350.935	1011.13	518.9	354.096	962.718	512.19	79.5667	385.929	203.869	32.483	157.555	101.935	0.00234454
ENSG00000116337	AMPD2	271	ENSECAG00000025055	AMPD2	100061723		1.31765	6.04e-06	0.000742	AMPD2-201	protein_coding	PCH9;SPG63;AMPD2	48.023	119.55	91.5623	47.9554	108.961	94.0948	6.55656	52.8119	13.4369	2.6767	21.5604	6.71844	0.00922425
ENSG00000069399	BCL3	102465879	ENSECAG00000013124	BCL3		horse BCL3(entz=NA) - hsa BCL3(entz=102465879); horse BCL3(entz=NA) - hsa BCL3(entz=602)	1.93614	6.77e-06	0.000812	BCL3-201	protein_coding	BCL4;D19S37;BCL3	13.4079	51.3306	43.9168	11.5648	46.5745	39.9744	4.47279	35.0544	18.4317	1.82601	14.3109	9.21587	0.0387199
ENSG00000126353	CCR7	1236	ENSECAG00000004945	CCR7	100067673		2.65157	6.69e-06	0.000812	CCR7-201	protein_coding	BLR2;CC-CKR-7;CCR-7;CD197;CDw197;CMKBR7;EBI1;CCR7	0.516773	3.47384	2.83737	0.178883	2.95175	3.13742	0.716798	1.75574	1.0669	0.292632	0.716778	0.533452	0.00414709
ENSG00000119535	CSF3R	1441	ENSECAG00000013457	CSF3R	100069253		4.77607	6.71e-06	0.000812	CSF3R-201	protein_coding	CD114;GCSFR;SCN7;CSF3R	1.22084	32.7247	69.5021	0.910211	11.1853	35.1656	1.19721	54.9699	89.1733	0.48876	22.4414	44.5867	0.192204
ENSG00000136026	CKAP4	10970	ENSECAG00000006881	CKAP4	100068385		1.80413	6.94e-06	0.000825	CKAP4-201	protein_coding	CLIMP-63;ERGIC-63;p63;CKAP4	13.7814	48.4965	34.1192	13.6283	39.1001	34.5929	5.29687	25.3702	15.9855	2.16244	10.3573	7.99273	0.0163542
ENSG00000168530	MYL1	4632	ENSECAG00000005145	MYL1	100052501		-11.1847	7.27e-06	0.000851	MYL1-201	protein_coding	MLC1F;MLC3F;MYL1	61.3622	0	0.522324	70.2629	0	0	55.3227	0	1.04465	22.5854	0	0.522324	0.0145895
ENSG00000146409	SLC18B1	116843	ENSECAG00000023651	SLC18B1	100073127		-1.07312	7.83e-06	0.000909	SLC18B1-201	protein_coding	C6orf192;dJ55C23.6;SLC18B1	17.0466	8.07114	10.3501	16.9519	7.97474	10.3222	1.67377	1.9134	2.77088	0.683313	0.781144	1.38544	1.3218e-05
ENSG00000119125	GDA	9615	ENSECAG00000000122	GDA	100050096		1.82011	8.2e-06	0.000945	GDA-201	protein_coding	CYPIN;GUANASE;NEDASIN;GDA	1.26591	4.45516	3.04238	1.21609	3.64605	3.23276	0.303489	2.0307	1.0789	0.123899	0.82903	0.539452	0.00519977
ENSG00000159459	UBR1	197131	ENSECAG00000011972	UBR1	100056497		1.34661	8.34e-06	0.000954	UBR1-201	protein_coding	JBS;UBR1	2.42942	6.15078	4.59339	2.41665	5.79397	4.57137	0.78297	1.48253	0.17431	0.319646	0.605242	0.0871548	0.000131074
ENSG00000138496	PARP9	83666	ENSECAG00000012331	PARP9	100070607		1.81581	8.57e-06	0.000965	PARP9-201	protein_coding	ARTD9;BAL;BAL1;MGC:7868;PARP9	4.38757	15.6473	19.1826	4.32516	16.3383	18.5589	1.57679	4.91451	12.5735	0.643722	2.00634	6.28673	0.00968467
ENSG00000154415	PPP1R3A	5506	ENSECAG00000023243	PPP1R3A	100055851		-6.02873	8.55e-06	0.000965	PPP1R3A-201	protein_coding	GM;PP1G;PPP1R3;PPP1R3A	1.72938	0	0	1.51635	0	0	1.79356	0	0	0.73222	0	0	0.0321076
ENSG00000180871	CXCR2	3579	ENSECAG00000006595		100055552		3.21332	8.96e-06	0.000994		protein_coding	CD182;CDw128b;CMKAR2;IL8R2;IL8RA;IL8RB;CXCR2;CD182;CDw128b;CMKAR2;IL8R2;IL8RA;IL8RB;CXCR2	0.359246	3.76076	2.9938	0.366915	2.69894	2.25222	0.346563	3.49062	2.40547	0.141484	1.42504	1.20273	0.0805932
ENSG00000103316	CRYM	1428	ENSECAG00000013362	CRYM	100057895		-1.81337	9.33e-06	0.001	CRYM-201	protein_coding	DFNA40;THBP;CRYM	11.564	3.27646	5.07367	9.48234	2.74363	4.86434	6.69395	1.44724	1.56126	2.7328	0.590833	0.780632	0.0143892
ENSG00000186431	FCAR	2204	ENSECAG00000008821	FCAR	100050205		4.80449	9.15e-06	0.001	FCAR-201	protein_coding	CD89;CTB-61M7.2;FcalphaRI;FCAR	0.18836	5.86797	6.87337	0.124521	2.66249	2.15398	0.237484	8.24832	10.3407	0.0969524	3.36736	5.17033	0.28438
ENSG00000145907	G3BP1	10146	ENSECAG00000003368	G3BP1	100060090		1.25425	9.34e-06	0.001	G3BP1-201	protein_coding	G3BP;HDH-VIII;G3BP1	62.4436	149.094	113.193	63.1298	141.65	115.109	8.67274	61.6792	20.8611	3.54063	25.1804	10.4306	0.0081472
ENSG00000125414	MYH2	4620	ENSECAG00000024667	MYH2	791236		-10.1649	9.18e-06	0.001	MYH2-201	protein_coding	IBM3;MYH2A;MYHSA2;MYHas8;MYPOP;MyHC-2A;MyHC-IIa;MYH2	131.038	0.0890297	0.492261	175.458	0	0.0704566	104.71	0.152637	0.893055	42.7476	0.0623137	0.446527	0.00650039
ENSG00000091536	MYO15A	51168	ENSECAG00000018420	MYO15A			-2.349	9.39e-06	0.001	MYO15A-201	protein_coding	DFNB3;MYO15;MYO15A	3.06717	0.551128	0.815467	2.53247	0.292117	0.765987	1.37361	0.58085	0.16525	0.560775	0.237131	0.082625	0.000864868
ENSG00000136244	IL6	3569	ENSECAG00000016482	IL6	100034196		5.38024	9.5e-06	0.00101	IL6-201	protein_coding	BSF-2;BSF2;CDF;HGF;HSF;IFN-beta-2;IFNB2;IL-6;IL6	1.17922	49.2523	15.1578	0.178883	38.9039	15.9959	2.07008	52.2111	9.95035	0.845109	21.3151	4.97517	0.0661048
ENSG00000067533	RRP15	51018	ENSECAG00000010332	RRP15	100056607		1.13526	9.56e-06	0.00101	RRP15-201	protein_coding	CGI-115;KIAA0507;RRP15	12.7809	28.3481	24.838	11.8232	25.725	24.6643	3.84435	7.80127	2.19051	1.56945	3.18485	1.09526	0.000806902
ENSG00000143632	ACTA1	58	ENSECAG00000000207	ACTA1	100065454		-6.15776	1.06e-05	0.0011	ACTA1-201	protein_coding	ACTA;ASMA;CFTD;CFTD1;CFTDM;MPFD;NEM1;NEM2;NEM3;SHPM;ACTA1	254.071	3.52266	3.95257	254.674	2.46724	3.68861	232.324	4.08995	3.26056	94.8457	1.66971	1.63028	0.0170589
ENSG00000166411	IDH3A	3419	ENSECAG00000015278	IDH3A	100060114		1.09635	1.06e-05	0.0011	IDH3A-201	protein_coding	IDH3A	30.0096	64.5851	49.4777	30.3508	59.3596	51.7831	6.36545	20.8913	5.61719	2.59868	8.52883	2.8086	0.002937
ENSG00000160808	MYL3	4634	ENSECAG00000017410	MYL3	100054327		-7.00732	1.17e-05	0.00121	MYL3-201	protein_coding	CMH8;MLC-lV/sb;MLC1SB;MLC1V;VLC1;VLCl;MYL3	16.0653	0.0911227	0.0652904	7.71961	0	0	24.9737	0.223204	0.130581	10.1955	0.0911227	0.0652904	0.175276
ENSG00000172399	MYOZ2	51778	ENSECAG00000017431	MYOZ2	100063994		-7.57286	1.19e-05	0.00122	MYOZ2-201	protein_coding	C4orf5;CMH16;CS-1;MYOZ2	4.99113	0	0	2.08035	0	0	8.27053	0	0	3.37643	0	0	0.208111
ENSG00000119917	IFIT3	3437	ENSECAG00000010153		100071605		2.90669	1.28e-05	0.0013		protein_coding	CIG-49;GARG-49;IFI60;IFIT4;IRG2;ISG60;P60;RIG-G;cig41;IFIT3	3.68862	27.9503	46.2368	3.08494	19.5589	27.6279	1.74603	28.5243	50.0829	0.712814	11.645	25.0415	0.116925
ENSG00000135048	TMEM2	23670	ENSECAG00000021484	TMEM2	100055623		1.7303	1.31e-05	0.00133	TMEM2-201	protein_coding	TMEM2	2.10552	7.07954	3.4981	2.04947	7.21038	3.74411	0.79937	2.77428	1.33622	0.326341	1.1326	0.668112	0.00175459
ENSG00000120254	MTHFD1L	101928195	ENSECAG00000001166	MTHFD1L	100063441	horse MTHFD1L(entz=100063441) - hsa MTHFD1L(entz=101928195); horse MTHFD1L(entz=100063441) - hsa MTHFD1L(entz=100996643); horse MTHFD1L(entz=100063441) - hsa MTHFD1L(entz=25902)	1.77287	1.41e-05	0.00142	MTHFD1L-201	protein_coding	FTHFSDC1;MTC1THFS;dJ292B18.2;MTHFD1L	5.98309	20.2743	19.2329	5.96147	18.1072	19.5846	3.15124	9.04353	3.13385	1.28649	3.69201	1.56693	0.00269736
ENSG00000114854	TNNC1	7134	ENSECAG00000020452	TNNC1	100051811		-5.1615	1.44e-05	0.00143	TNNC1-201	protein_coding	CMD1Z;CMH13;TN-C;TNC;TNNC;TNNC1	29.7648	0.805311	0.305217	10.224	0.655618	0.349271	46.6548	0.783836	0.227281	19.0468	0.32	0.11364	0.18825
ENSG00000152611	CAPSL	133690	ENSECAG00000010832	CAPSL	100053745		-2.71183	1.53e-05	0.0015	CAPSL-201	protein_coding	CAPSL	1.20279	0.163405	0.930002	1.22028	0.179283	0.701554	0.497619	0.0908766	0.852747	0.203152	0.0371002	0.426373	0.0114415
ENSG00000182916	TCEAL7	56849	ENSECAG00000012034	TCEAL7	100059332		-3.29634	1.57e-05	0.00154	TCEAL7-201	protein_coding	WEX5;TCEAL7	2.1536	0.197504	0.216237	1.62226	0.229301	0.171311	1.96982	0.168167	0.260243	0.804175	0.0686538	0.130121	0.0293195
ENSG00000068079	IFI35	3430	ENSECAG00000001598	IFI35	100052050		1.513	1.6e-05	0.00155	IFI35-201	protein_coding	IFP35;IFI35	21.6032	61.6989	67.3037	19.9359	48.0703	66.191	6.01541	41.53	6.22453	2.45578	16.9545	3.11226	0.02518
ENSG00000101306	MYLK2	85366	ENSECAG00000011041	MYLK2	100053698		-5.15164	1.76e-05	0.00169	MYLK2-201	protein_coding	KMLC;MLCK;MLCK2;skMLCK;MYLK2	3.86416	0.0808636	0.0352283	4.09703	0.068342	0	3.42085	0.0910489	0.0704566	1.39656	0.0371705	0.0352283	0.0141446
ENSG00000101000	PROCR	10544	ENSECAG00000024428	PROCR	100069445		2.33366	1.76e-05	0.00169	PROCR-201	protein_coding	CCCA;CCD41;EPCR;PROCR	13.1997	66.2487	77.9837	10.584	56.9234	60.0536	6.54647	46.2688	57.6833	2.67259	18.8892	28.8417	0.0445178
ENSG00000174807	CD248	57124	ENSECAG00000006908	CD248	100146570		-2.27078	1.8e-05	0.00171		protein_coding	CD164L1;TEM1;CD248	25.6462	5.26814	10.3081	17.3639	4.11211	9.57275	19.9363	2.76554	6.15854	8.13897	1.12903	3.07927	0.0435504
ENSG00000131187	F12	2161	ENSECAG00000010619	F12	100068589		2.55947	1.82e-05	0.00171	F12-201	protein_coding	HAE3;HAEX;HAF;F12	1.0746	6.18477	9.12032	0.91761	4.89136	8.67077	1.11502	3.51918	3.4583	0.455205	1.4367	1.72915	0.00189771
ENSG00000117395	EBNA1BP2	102465439	ENSECAG00000024179	EBNA1BP2	100066676	horse EBNA1BP2(entz=100066676) - hsa EBNA1BP2(entz=102465439); horse EBNA1BP2(entz=100066676) - hsa EBNA1BP2(entz=10969)	1.06384	1.85e-05	0.00172	EBNA1BP2-201	protein_coding	EBP2;NOBP;P40;EBNA1BP2	45.5562	95.1188	83.0879	44.8163	81.5372	87.4077	4.48943	35.6691	11.3093	1.8328	14.5619	5.65465	0.00695294
ENSG00000101605	MYOM1	8736	ENSECAG00000013468	MYOM1	100062232		-2.07868	1.86e-05	0.00172	MYOM1-201	protein_coding	SKELEMIN;MYOM1	16.3465	3.84497	5.0536	15.7482	2.98754	5.08537	10.8424	2.32914	1.92681	4.42639	0.950869	0.963406	0.0170569
ENSG00000064393	HIPK2	28996	ENSECAG00000008927	HIPK2	100064748		1.36923	1.96e-05	0.00179	HIPK2-201	protein_coding	PRO0593;HIPK2	2.77721	7.33329	5.4375	2.78308	6.97669	4.79388	0.542467	2.38672	1.53244	0.221461	0.974373	0.766221	0.00158996
ENSG00000091106	NLRC4	58484	ENSECAG00000019830	NLRC4	100070605		5.50253	1.94e-05	0.00179	NLRC4-201	protein_coding	AIFEC;CARD12;CLAN;CLAN1;CLANA;CLANB;CLANC;CLAND;CLR2.1;FCAS4;IPAF;NLRC4	0	1.15771	1.3452	0	0.78052	0.864274	0	1.31629	1.38042	0	0.537373	0.690208	0.111134
ENSG00000107959	PITRM1	10531	ENSECAG00000000398	PITRM1	100070807		1.05822	1.95e-05	0.00179	PITRM1-201	protein_coding	MP1;PreP;PITRM1	45.3091	94.3153	81.7515	44.8893	92.2642	88.2429	3.31659	29.1418	17.403	1.35399	11.8971	8.70152	0.00283907
ENSG00000108688	CCL7	6354	ENSECAG00000023949	CCL2	100033927	horse ???(entz=100033927) - hsa CCL7(entz=6354); horse ???(entz=100034136) - hsa CCL7(entz=6354); horse ???(entz=100071714) - hsa CCL7(entz=6354)	2.79014	2.07e-05	0.00188	CCL2-201	protein_coding	FIC;MARC;MCP-3;MCP3;NC28;SCYA6;SCYA7;CCL7	38.3643	264.881	438.469	25.8788	171.527	418.852	26.5404	259.43	358.404	10.8351	105.912	179.202	0.0573226
ENSG00000138100	TRIM54	57159	ENSECAG00000001386	TRIM54	100071225		-5.64151	2.19e-05	0.00198	TRIM54-201	protein_coding	MURF;MURF-3;RNF30;muRF3;TRIM54	4.26868	0.0641223	0.0856557	4.25125	0	0	3.85795	0.0994402	0.171311	1.575	0.0405963	0.0856557	0.0162049
ENSG00000182199	SHMT2	6472	ENSECAG00000021295	SHMT2	100050119		1.35245	2.22e-05	0.00199	SHMT2-201	protein_coding	GLYA;HEL-S-51e;SHMT;SHMT2	39.4545	100.4	72.3021	36.2138	99.4872	69.3405	16.4138	35.8912	11.8844	6.70093	14.6525	5.94221	0.00377748
ENSG00000169403	PTAFR	5724	ENSECAG00000005489	PTAFR	100056682		3.02777	2.27e-05	0.00202	PTAFR-201	protein_coding	PAFR;PTAFR	0.227988	2.23407	1.36642	0.124521	1.94097	1.28701	0.274642	1.65	0.627939	0.112122	0.673611	0.313969	0.0219663
ENSG00000177354	C10orf71	118461	ENSECAG00000004069				-4.77817	2.3e-05	0.00203		protein_coding	C10orf71	0.740823	0	0	0.790294	0	0	0.7281	0	0	0.297245	0	0	0.0238736
ENSG00000006118	TMEM132A	54972	ENSECAG00000009314	TMEM132A			-1.50438	2.38e-05	0.00209	TMEM132A-201	protein_coding	GBP;HSPA5BP1;TMEM132A	60.6206	21.3474	31.1273	62.284	17.5192	34.0888	25.2777	9.82807	7.39055	10.3196	4.01229	3.69528	0.00470966
ENSG00000179218	CALR	811	ENSECAG00000008164	CALR	100064107		1.25552	2.44e-05	0.00213	CALR-201	protein_coding	CRT;HEL-S-99n;RO;SSA;cC1qR;CALR	421.542	1006.74	701.289	427.177	980.039	706.381	84.9256	343.704	155.145	34.6707	140.317	77.5725	0.00279763
ENSG00000135346	CGA	1081	ENSECAG00000018841	CGA	100034174		2.56109	2.52e-05	0.00217	CGA-201	protein_coding	CG-ALPHA;FSHA;GPHA1;GPHa;HCG;LHA;TSHA;CGA	2.19974	13.0209	6.1494	2.10846	13.311	4.61291	1.47099	7.56575	5.5199	0.600527	3.0887	2.75995	0.014363
ENSG00000163132	MSX1	4487	ENSECAG00000020619	MSX1			2.11595	2.52e-05	0.00217		protein_coding	ECTD3;HOX7;HYD1;STHAG1;MSX1	2.3259	10.2596	6.69485	2.0051	10.212	6.26503	1.72749	5.8616	2.85663	0.705244	2.39299	1.42831	0.0156114
ENSG00000174945	AMZ1	155185	ENSECAG00000021322	AMZ1	100059978		-4.65664	2.65e-05	0.00223	AMZ1-201	protein_coding	AMZ1	0.611515	0	0.264822	0.621942	0	0.137901	0.545419	0	0.369411	0.222666	0	0.184706	0.048268
ENSG00000079393	DUSP13	51207	ENSECAG00000000088	DUSP13	100064246		-5.09405	2.63e-05	0.00223	DUSP13-201	protein_coding	BEDP;DUSP13A;DUSP13B;MDSP;SKRP4;TMDP;DUSP13	0.898235	0	0	0.648883	0	0	0.937265	0	0	0.382637	0	0	0.0331649
ENSG00000173991	TCAP	8557	ENSECAG00000011860	TCAP	100054828		-1.98302	2.62e-05	0.00223	TCAP-201	protein_coding	CMD1N;CMH25;LGMD2G;T-cap;TELE;telethonin;TCAP	38.5763	9.7167	11.089	41.7517	9.52948	11.285	24.7489	3.85231	4.07717	10.1037	1.5727	2.03859	0.0132612
ENSG00000088205	DDX18	8886	ENSECAG00000015740	DDX18	100071505	horse DDX18(entz=100071505) - hsa DDX18(entz=8886); horse DDX18(entz=100147601) - hsa DDX18(entz=8886)	1.20408	2.69e-05	0.00226	DDX18-201	protein_coding	MrDb;DDX18	7.01078	16.284	11.0884	6.96753	15.9867	10.9492	1.30758	5.17638	2.88452	0.533818	2.11325	1.44226	0.00230163
ENSG00000159173	TNNI1	7135	ENSECAG00000016776	TNNI1			-7.8647	2.77e-05	0.00231	TNNI1-201	protein_coding	SSTNI;TNN1;TNNI1	12.5988	0.0272851	0	4.58582	0	0	20.3965	0.0668345	0	8.32683	0.0272851	0	0.195535
ENSG00000004468	CD38	952	ENSECAG00000020720	CD38	100068959		3.23758	2.82e-05	0.00234	CD38-201	protein_coding	ADPRC 1;ADPRC1;CD38	0.210514	2.29645	1.47826	0.235	2.39074	1.17844	0.192854	1.69524	1.09349	0.0787325	0.692078	0.546745	0.028589
ENSG00000129170	CSRP3	8048	ENSECAG00000016087	CSRP3	100057301		-6.9237	2.87e-05	0.00236	CSRP3-201	protein_coding	CLP;CMD1M;CMH12;CRP3;LMO4;MLP;CSRP3	32.6236	0.247298	0	32.3327	0.171927	0	30.4568	0.283343	0	12.4339	0.115674	0	0.0181687
ENSG00000053372	MRTO4	51154	ENSECAG00000012598	MRTO4	100071936		1.12242	2.87e-05	0.00236	MRTO4-201	protein_coding	C1orf33;MRT4;dJ657E11.4;MRTO4	43.4884	94.7196	89.1928	44.9408	80.9905	93.0279	3.74461	36.9896	22.9167	1.52873	15.1009	11.4584	0.00882256
ENSG00000154734	ADAMTS1	9510	ENSECAG00000016339	ADAMTS1	791251		1.83977	2.94e-05	0.0024	ADAMTS1-201	protein_coding	C3-C5;METH1;ADAMTS1	43.8759	156.643	110.396	40.805	138.248	105.225	20.5653	118.138	26.1479	8.39576	48.2296	13.0739	0.0657525
ENSG00000198075	SULT1C4	27233	ENSECAG00000008834	SULT1C4	100061106		-1.63128	3.08e-05	0.0025	SULT1C4-201	protein_coding	SULT1C;SULT1C2;SULT1C4	65.8354	21.2752	29.6513	65.2723	22.1226	27.805	40.7651	3.82824	7.62969	16.6423	1.56287	3.81484	0.0249965
ENSG00000163739	CXCL1	2919	ENSECAG00000012397			horse ???(entz=NA) - hsa CXCL1(entz=2919); horse ???(entz=NA) - hsa CXCL3(entz=2921); horse ???(entz=NA) - hsa CXCL2(entz=2920)	3.01976	3.16e-05	0.00254		protein_coding	FSP;GRO1;GROa;MGSA;MGSA-a;NAP-3;SCYB1;CXCL1;FSP;GRO1;GROa;MGSA;MGSA-a;NAP-3;SCYB1;CXCL1;FSP;GRO1;GROa;MGSA;MGSA-a;NAP-3;SCYB1;CXCL1	3.37237	27.1074	13.2967	2.82	13.1564	9.16786	2.17278	25.7736	13.3071	0.887033	10.522	6.65357	0.0939183
ENSG00000111845	PAK1IP1	55003	ENSECAG00000008288	PAK1IP1	100051197		1.04513	3.17e-05	0.00254	PAK1IP1-201	protein_coding	MAK11;PIP1;WDR84;bA421M1.5;hPIP1;PAK1IP1	27.2525	56.362	52.6381	27.6595	48.1804	52.9234	4.81272	19.4028	3.06311	1.96479	7.92116	1.53156	0.00313056
ENSG00000128606	LRRC17	10234	ENSECAG00000010291	LRRC17	100050177		-2.19394	3.19e-05	0.00255	LRRC17-201	protein_coding	P37NB;LRRC17	12.1779	2.62458	3.46426	10.9752	2.42214	2.50357	6.83672	1.82822	2.52073	2.79108	0.746369	1.26037	0.00615085
ENSG00000123064	DDX54	79039	ENSECAG00000012890	DDX54	100056569		1.17081	3.23e-05	0.00256	DDX54-201	protein_coding	DP97;DDX54	38.7889	87.4321	80.8462	38.5369	79.672	77.8185	5.22771	35.9785	22.8424	2.13421	14.6882	11.4212	0.0116467
ENSG00000131097	HIGD1B	51751	ENSECAG00000023226	HIGD1B	100050651		-1.52021	3.26e-05	0.00257	HIGD1B-201	protein_coding	CLST11240;CLST11240-15;HIGD1B	13.2696	4.53346	5.69826	12.02	4.07733	5.51919	6.59948	1.90532	0.81271	2.69422	0.777844	0.406355	0.00825243
ENSG00000144655	CSRNP1	64651	ENSECAG00000000763	CSRNP1	100068414		1.22392	3.37e-05	0.00262		protein_coding	AXUD1;CSRNP-1;FAM130B;TAIP-3;URAX1;CSRNP1	8.57759	19.9713	11.5276	8.41929	20.6442	11.5155	2.12173	6.90308	2.50636	0.866191	2.81817	1.25318	0.00277457
ENSG00000204381	LAYN	143903	ENSECAG00000016154	LAYN			-1.58206	3.33e-05	0.00262		protein_coding	LAYN	12.5267	4.1337	5.53487	11.2097	3.93135	5.87142	4.9093	1.8165	2.38031	2.00421	0.741581	1.19015	0.0024317
ENSG00000163380	LMOD3	56203	ENSECAG00000008709	LMOD3	100053299		-3.56286	3.35e-05	0.00262	LMOD3-201	protein_coding	NEM10;LMOD3	3.68418	0.293777	0.204698	3.35572	0.261138	0.268482	3.41409	0.165065	0.136741	1.3938	0.0673877	0.0683704	0.0260171
ENSG00000106511	MEOX2	4223	ENSECAG00000010760	MEOX2	100052826		-1.63309	3.41e-05	0.00264	MEOX2-201	protein_coding	GAX;MOX2;MEOX2	16.2462	5.18191	7.37746	14.72	4.29066	7.15077	8.63605	2.71893	1.31993	3.52565	1.11	0.659966	0.0123834
ENSG00000116748	AMPD1	270	ENSECAG00000014907	AMPD1	100065374		-5.8492	3.44e-05	0.00265	AMPD1-201	protein_coding	MAD;MADA;MMDD;AMPD1	1.48744	0	0.0652904	0.835606	0	0	2.20476	0	0.130581	0.900089	0	0.0652904	0.157269
ENSG00000101187	SLCO4A1	28231	ENSECAG00000016658	SLCO4A1	100058405		1.51545	3.47e-05	0.00265	SLCO4A1-201	protein_coding	OATP-E;OATP1;OATP4A1;OATPE;OATPRP1;POAT;SLC21A12;SLCO4A1	1.71713	4.77325	4.31974	1.73098	4.792	4.31634	1.22181	0.63867	0.189083	0.498801	0.260736	0.0945415	7.91334e-05
ENSG00000154736	ADAMTS5	11096	ENSECAG00000006500	ADAMTS5	100066005		2.35769	3.64e-05	0.00276	ADAMTS5-201	protein_coding	ADAM-TS 11;ADAM-TS 5;ADAM-TS5;ADAMTS-11;ADAMTS-5;ADAMTS11;ADMP-2;ADAMTS5	1.04235	5.10853	5.44611	0.85585	4.99705	6.38541	0.68128	3.24961	2.6615	0.278132	1.32665	1.33075	0.0170868
ENSG00000148677	ANKRD1	27063	ENSECAG00000016983	ANKRD1	100071482		-3.99586	3.75e-05	0.00283	ANKRD1-201	protein_coding	ALRP;C-193;CARP;CVARP;MCARP;bA320F15.2;ANKRD1	3.51695	0.19633	0.0652904	1.96882	0.190045	0	3.9825	0.0549415	0.130581	1.62585	0.0224298	0.0652904	0.0609028
ENSG00000033050	ABCF2	10061	ENSECAG00000011102	ABCF2	100063507		1.09364	3.97e-05	0.00297	ABCF2-201	protein_coding	ABC28;EST133090;HUSSY-18;HUSSY18;ABCF2	37.3368	80.0053	64.1732	38.5376	82.0654	66.9461	8.79308	26.96	6.02292	3.58976	11.0064	3.01146	0.00393165
ENSG00000092054	MYH7	4625	ENSECAG00000019844	MYH7	791234		-4.71382	4e-05	0.00297	MYH7-201	protein_coding	CMD1S;CMH1;MPD1;MYHCB;SPMD;SPMM;MYH7	52.0032	1.95914	0.472868	17.8729	1.63703	0.553993	82.975	1.86051	0.350097	33.8744	0.759551	0.175049	0.201639
ENSG00000166197	NOLC1	9221	ENSECAG00000024700	NOLC1	100060113		1.22147	3.97e-05	0.00297	NOLC1-201	protein_coding	NOPP130;NOPP140;NS5ATP13;P130;NOLC1	38.1999	89.3566	89.1987	37.6992	73.8278	88.5992	8.15018	40.0598	8.35091	3.3273	16.3543	4.17546	0.0070539
ENSG00000106366	SERPINE1	5054	ENSECAG00000019781	SERPINE1	100033931		2.0292	4.02e-05	0.00297	SERPINE1-201	protein_coding	PAI;PAI-1;PAI1;PLANH1;SERPINE1	4.24398	17.2593	8.26888	4.26201	13.5538	8.49331	2.60312	10.8755	3.0415	1.06272	4.43989	1.52075	0.0214031
ENSG00000205038	PKHD1L1	93035	ENSECAG00000000972	PKHD1L1	100064208		-2.19969	4.08e-05	0.00299	PKHD1L1-201	protein_coding	PKHDL1;PKHD1L1	6.87631	1.46427	1.55541	6.64665	1.35177	1.74033	4.48482	0.549995	1.14974	1.83092	0.224534	0.574869	0.0102889
ENSG00000109814	UGDH	7358	ENSECAG00000015009	UGDH	100055067		1.30836	4.08e-05	0.00299	UGDH-201	protein_coding	GDH;UDP-GlcDH;UDPGDH;UGD;UGDH	12.2232	30.6041	17.3922	11.6376	26.1582	16.288	4.03819	12.9416	4.4685	1.64859	5.28338	2.23425	0.00842888
ENSG00000036448	MYOM2	9172	ENSECAG00000017592	MYOM2	100065193		-3.0939	4.11e-05	0.003	MYOM2-201	protein_coding	TTNAP;MYOM2	1.86269	0.181873	0.260291	1.86583	0.150197	0.309213	1.28091	0.219175	0.18363	0.522929	0.089478	0.0918151	0.0060223
ENSG00000184887	BTBD6	90135	ENSECAG00000024116	BTBD6			-1.13248	4.17e-05	0.00302	BTBD6-201	protein_coding	BDPL;BTBD6	63.2859	28.7975	35.8573	59.9104	28.1807	36.3696	17.7272	9.44213	8.55322	7.23709	3.85473	4.27661	0.00144596
ENSG00000118777	ABCG2	9429	ENSECAG00000009773	ABCG2	100034164		-1.7388	4.22e-05	0.00303	ABCG2-201	protein_coding	ABC15;ABCP;BCRP;BCRP1;BMDP;CD338;CDw338;EST157481;GOUT1;MRX;MXR;MXR-1;MXR1;UAQTL1;ABCG2	51.3144	15.3698	18.6219	46.498	14.4821	15.603	24.0697	8.49347	10.6685	9.82642	3.46744	5.33424	0.00502638
ENSG00000111885	MAN1A1	4121	ENSECAG00000021301	MAN1A1	100072869		1.5286	4.2e-05	0.00303	MAN1A1-201	protein_coding	HUMM3;HUMM9;MAN9;MAN1A1	3.78572	11.0513	8.01993	2.90654	11.7744	8.11488	2.18548	3.70983	1.70445	0.892219	1.51453	0.852227	0.00215219
ENSG00000090238	YPEL3	83719	ENSECAG00000024038	YPEL3	100064143		-1.10829	4.27e-05	0.00305	YPEL3-201	protein_coding	YPEL3	155.669	72.2171	93.302	155.212	69.031	97.5184	35.9946	19.1341	29.4338	14.6947	7.81148	14.7169	0.00073822
ENSG00000134352	IL6ST	3572	ENSECAG00000019750	IL6ST	100051700		1.15809	4.31e-05	0.00307	IL6ST-201	protein_coding	CD130;CDW130;GP130;IL-6RB;IL6ST	12.7514	28.1356	21.0067	11.8223	28.1396	19.9361	3.87847	7.78916	5.61711	1.58338	3.17991	2.80856	0.00257434
ENSG00000136689	IL1RN	3557	ENSECAG00000004312	IL1RN	100034236		2.82318	4.42e-05	0.00313	IL1RN-201	protein_coding	DIRA;ICIL-1RA;IL-1RN;IL-1ra;IL-1ra3;IL1F3;IL1RA;IRAP;MVCD4;IL1RN	28.7318	203.753	201.315	28.036	120.394	118.306	16.4733	226.899	221.008	6.72521	92.6312	110.504	0.200662
ENSG00000162631	NTNG1	22854	ENSECAG00000016691	NTNG1	100060362		-1.95874	4.44e-05	0.00313	NTNG1-201	protein_coding	Lmnt1;NTNG1	6.01588	1.48275	0.766881	5.70864	1.05907	0.744026	2.55093	1.13007	0.198844	1.04141	0.461349	0.0994219	0.000459016
ENSG00000266964	FXYD1	5348	ENSECAG00000014815	FXYD1	100630886		-1.80528	4.97e-05	0.00345	FXYD1-201	protein_coding	PLM;FXYD1	70.2723	20.0045	27.9477	50.1326	16.488	22.3572	48.7036	10.2028	16.9297	19.8832	4.16528	8.46483	0.0402165
ENSG00000127954	STEAP4	79689	ENSECAG00000018828	STEAP4	100059718		1.82118	4.99e-05	0.00345	STEAP4-201	protein_coding	STAMP2;SchLAH;TIARP;TNFAIP9;STEAP4	1.7037	6.14594	6.34157	1.5437	5.40475	6.60222	0.980189	3.12594	2.0932	0.40016	1.27616	1.0466	0.00693741
ENSG00000171425	ZNF581	51545	ENSECAG00000003138	ZNF581	100146606		-1.33607	4.98e-05	0.00345	ZNF581-201	protein_coding	HSPC189;ZNF581	24.646	9.74537	12.2656	23.0734	9.01043	12.4954	11.0341	3.7207	1.26946	4.50466	1.51897	0.63473	0.00850108
ENSG00000046653	GPM6B	2824	ENSECAG00000006665	GPM6B	100050640		2.30952	5.12e-05	0.00353	GPM6B-201	protein_coding	M6B;GPM6B	0.616236	3.14549	1.1644	0.594706	2.89623	1.34241	0.377191	1.88425	0.831739	0.153988	0.769243	0.41587	0.0107176
ENSG00000166598	HSP90B1	100500842	ENSECAG00000010610	HSP90B1	100033933	horse ???(entz=100033933) - hsa HSP90B1(entz=100500842); horse ???(entz=100033933) - hsa HSP90B1(entz=7184)	1.17453	5.16e-05	0.00354	HSP90B1-201	protein_coding	ECGP;GP96;GRP94;HEL-S-125m;HEL35;TRA1;HSP90B1	344.86	778.741	549.366	363.388	691.97	521.917	75.7555	259.575	67.9505	30.9271	105.971	33.9752	0.00266165
ENSG00000144381	HSPD1	3329	ENSECAG00000008968	HSPD1	100055147		1.09326	5.27e-05	0.00357	HSPD1-201	protein_coding	CPN60;GROEL;HLD4;HSP-60;HSP60;HSP65;HuCHA60;SPG13;HSPD1	214.613	458.218	328.805	210.461	460.561	334.555	39.6487	71.6409	117.575	16.1865	29.2473	58.7877	0.000367445
ENSG00000161551	ZNF577	84765	ENSECAG00000008356	ZNF577	100065404		-1.59536	5.23e-05	0.00357	ZNF577-201	protein_coding	ZNF577	16.0111	5.2676	4.91295	14.5775	4.92945	3.83596	6.74893	1.82148	3.45066	2.75524	0.743617	1.72533	0.00207034
ENSG00000160094	ZNF362	149076	ENSECAG00000021304	ZNF362	100070027		-1.18357	5.31e-05	0.00359	ZNF362-201	protein_coding	RN;lin-29;ZNF362	34.6525	15.1283	19.0393	28.1282	15.141	19.6602	16.9466	3.94756	1.98229	6.91842	1.61159	0.991146	0.0206232
ENSG00000185022	MAFF	23764	ENSECAG00000024254	MAFF	100055112		1.99911	5.36e-05	0.00361		protein_coding	U-MAF;hMafF;MAFF	1.64327	6.62139	2.44788	1.72247	5.06562	2.85559	0.594583	4.77817	1.21108	0.242738	1.95068	0.605538	0.0331917
ENSG00000196954	CASP4	837	ENSECAG00000012876	CASP4	100069303	horse ???(entz=100069303) - hsa CASP4(entz=837); horse ???(entz=100069303) - hsa CASP5(entz=838)	1.1136	5.42e-05	0.00363	CASP4-201	protein_coding	ICE(rel)II;ICEREL-II;ICH-2;Mih1;Mih1/TX;TX;CASP4	19.8466	43.2349	34.3319	20.0755	43.1465	34.2792	7.02183	13.4419	1.96592	2.86665	5.48764	0.982962	0.00309154
ENSG00000143954	REG3G	130120	ENSECAG00000016024			horse ???(entz=NA) - hsa REG3G(entz=130120); horse ???(entz=NA) - hsa REG3A(entz=5068)	4.26879	5.45e-05	0.00363		protein_coding	LPPM429;PAP IB;PAP-1B;PAP1B;PAPIB;REG III;REG-III;UNQ429;REG3G;LPPM429;PAP IB;PAP-1B;PAP1B;PAPIB;REG III;REG-III;UNQ429;REG3G	0.0485196	1.35621	0.858873	0	1.03727	0.734366	0.118848	1.37952	0.596704	0.0485196	0.563187	0.298352	0.0753873
ENSG00000134853	PDGFRA	5156	ENSECAG00000018176	PDGFRA	100059815		2.01422	5.72e-05	0.00379	PDGFRA-201	protein_coding	CD140A;PDGFR-2;PDGFR2;PDGFRA	2.23123	9.09028	7.12254	1.47622	9.55802	5.48318	1.94176	4.02309	4.22408	0.792719	1.64242	2.11204	0.0124971
ENSG00000135046	ANXA1	301	ENSECAG00000018675		100146487		1.10364	5.92e-05	0.00386		protein_coding	ANX1;LPC1;ANXA1;ANX1;LPC1;ANXA1	15.8255	34.4852	22.492	17.7693	32.1294	21.8345	5.13971	8.0292	6.2286	2.09828	3.27791	3.1143	0.00106289
ENSG00000084774	CAD	790	ENSECAG00000014690	CAD	100055366		1.22679	5.92e-05	0.00386	CAD-201	protein_coding	CDG1Z;EIEE50;GATD4;CAD	25.1981	58.6885	51.2191	25.0815	52.8187	50.3368	5.49369	29.4017	4.68282	2.24279	12.0032	2.34141	0.0220587
ENSG00000163754	GYG1	2992	ENSECAG00000023192	GYG1	100058811		1.88428	5.92e-05	0.00386	GYG1-201	protein_coding	GSD15;GYG;GYG1	13.3534	49.3353	49.9226	12.6471	29.8095	49.3642	2.14563	45.4766	14.4632	0.875949	18.5657	7.23159	0.0903232
ENSG00000159307	SCUBE1	80274	ENSECAG00000000951	SCUBE1	100071128		-3.4838	5.89e-05	0.00386	SCUBE1-201	protein_coding	SCUBE1	1.29847	0.0825418	0.135747	0.940583	0.068342	0.130581	1.19222	0.0922753	0.156974	0.486723	0.0376713	0.078487	0.0271295
ENSG00000109906	ZBTB16	7704	ENSECAG00000024358	ZBTB16	100062269		-2.88711	6.05e-05	0.00392	ZBTB16-201	protein_coding	PLZF;ZNF145;ZBTB16	1.74025	0.197811	1.19569	1.78707	0.0744988	1.20884	1.14795	0.255952	0.84728	0.468649	0.104492	0.42364	0.0216087
ENSG00000116194	ANGPTL1	9068	ENSECAG00000010939	ANGPTL1	100052931		-2.05437	6.15e-05	0.00396	ANGPTL1-201	protein_coding	ANG3;ANGPT3;ARP1;AngY;UNQ162;dJ595C2.2;ANGPTL1	6.34359	1.49381	1.09148	5.51215	1.52036	1.12611	4.21419	0.49761	0.935838	1.72043	0.203149	0.467919	0.0103476
ENSG00000156398	SFXN2	118980	ENSECAG00000024231	SFXN2	100059866		1.24248	6.23e-05	0.00396	SFXN2-201	protein_coding	SFXN2	4.30408	10.2044	8.43442	4.15468	10.9247	8.72202	1.44376	3.04596	1.11102	0.589414	1.24351	0.555511	0.00125481
ENSG00000136271	DDX56	54606	ENSECAG00000019897	DDX56	100065131		1.4884	6.44e-05	0.00407	DDX56-201	protein_coding	DDX21;DDX26;NOH61;DDX56	14.3085	40.4451	39.4478	16.6047	34.4843	41.6648	4.2763	22.6947	11.14	1.74579	9.26506	5.57	0.020527
ENSG00000055332	EIF2AK2	5610	ENSECAG00000011726	EIF2AK2			2.40015	6.46e-05	0.00407	EIF2AK2-201	protein_coding	EIF2AK1;PKR;PPP1R83;PRKR;EIF2AK2	0.308448	1.74129	2.65152	0.381304	1.71785	2.11325	0.257836	0.831863	1.3922	0.105261	0.339607	0.696098	0.00282142
ENSG00000102794	IRG1	730249	ENSECAG00000009363	IRG1	100052594		3.3162	6.54e-05	0.00408	ACOD1-201	protein_coding		1.53123	15.424	15.8438	0.760809	6.40443	9.27554	1.68637	16.5979	18.0509	0.688456	6.77605	9.02545	0.170234
ENSG00000122862	SRGN	5552	ENSECAG00000009192	SRGN	100063248		1.83651	6.52e-05	0.00408	SRGN-201	protein_coding	PPG;PRG;PRG1;SRGN	57.1619	203.861	164.678	51.8491	181.1	125.187	24.829	109.541	132.699	10.1364	44.7199	66.3496	0.0496401
ENSG00000140105	WARS	7453	ENSECAG00000011037	WARS	100054884		1.01436	6.64e-05	0.00413	WARS-201	protein_coding	GAMMA-2;IFI53;IFP53;WARS	65.7343	132.782	122.157	60.8988	126.501	125.893	12.4695	47.7299	11.9326	5.09067	19.4856	5.9663	0.00602384
ENSG00000139083	ETV6	2120	ENSECAG00000023546	ETV6	100063341		1.79472	6.68e-05	0.00414	ETV6-201	protein_coding	TEL;TEL/ABL;THC5;ETV6	1.3662	4.48371	4.80147	1.03473	4.09232	4.68746	0.802932	2.45136	1.05459	0.327796	1.00076	0.527296	0.00842728
ENSG00000157388	CACNA1D	776	ENSECAG00000015892	CACNA1D			-3.15595	6.82e-05	0.00416	CACNA1D-201	protein_coding	CACH3;CACN4;CACNL1A2;CCHL1A2;Cav1.3;PASNA;SANDD;CACNA1D	4.23133	0.429592	0.381175	2.84473	0.422366	0.419728	5.28865	0.344104	0.306678	2.15908	0.14048	0.153339	0.118082
ENSG00000162129	CLPB	81570	ENSECAG00000011419	CLPB	100065983		1.02918	6.78e-05	0.00416	CLPB-201	protein_coding	ANKCLB;HSP78;MEGCANN;MGCA7;SKD3;CLPB	6.38309	13.1522	10.5005	6.49189	13.1494	10.1078	1.75693	2.84086	1.4232	0.717264	1.15978	0.711598	0.00047249
ENSG00000137462	TLR2	7097	ENSECAG00000018028	TLR2	100009701		1.5586	6.75e-05	0.00416	TLR2-201	protein_coding	CD282;TIL4;TLR2	26.7023	78.5311	95.4791	26.6708	59.5836	93.6417	9.56579	50.2643	34.9437	3.90522	20.5203	17.4719	0.0211388
ENSG00000120800	UTP20	27340	ENSECAG00000006876	UTP20	100052925		1.12624	6.83e-05	0.00416	UTP20-201	protein_coding	1A6/DRIM;DRIM;UTP20	29.2173	63.7543	54.6086	29.2246	58.6717	56.2371	2.90032	26.146	11.9367	1.18405	10.674	5.96834	0.0121333
ENSG00000135437	RDH5	5959	ENSECAG00000019692	RDH5	100051379		-2.78325	6.94e-05	0.00421	RDH5-201	protein_coding	9cRDH;HSD17B9;RDH1;SDR9C5;RDH5	1.29508	0.166219	0.851344	1.20802	0.167116	0.734366	0.947407	0.153196	0.57796	0.386777	0.0625422	0.28898	0.0330706
ENSG00000231852	CYP21A2	1589	ENSECAG00000016208	CYP21A2	100059277		-1.90908	6.99e-05	0.00422	CYP21A2-201	protein_coding	CA21H;CAH1;CPS1;CYP21;CYP21B;P450c21B;CYP21A2	82.3034	21.8712	30.7636	58.4354	23.3473	18.4764	47.9416	8.0514	29.6098	19.5721	3.28697	14.8049	0.018158
ENSG00000133454	MYO18B	84700	ENSECAG00000011440	MYO18B			-3.53071	7.02e-05	0.00423	MYO18B-201	protein_coding	KFS4;MYO18B	2.8051	0.208967	0.552799	2.7478	0.179283	0.553993	2.57975	0.180936	0.462961	1.05318	0.0738667	0.23148	0.0352025
ENSG00000181026	AEN	64782	ENSECAG00000020235	AEN			1.6547	7.33e-05	0.00436		protein_coding	ISG20L1;pp12744;AEN	2.27426	7.48982	6.10871	1.94585	7.3877	5.59135	1.1353	3.39972	2.44588	0.463483	1.38793	1.22294	0.00947241
ENSG00000211892	IGHG4		ENSECAG00000003914			horse ???(entz=NA) - hsa IGHG4(entz=NA); horse ???(entz=NA) - hsa IGHG2(entz=NA); horse ???(entz=NA) - hsa IGHG1(entz=102466889); horse ???(entz=NA) - hsa IGHG1(entz=102465871); horse ???(entz=NA) - hsa IGHG1(entz=101930374); horse ???(entz=NA) - hsa IGHG3(entz=NA)	4.39716	7.33e-05	0.00436		protein_coding	IGHG4;IGHG4;IGHG4;IGHG4;IGHG4;IGHG4;IGHG4	0.0298138	1.38985	0	0	1.24251	0	0.0730285	1.15188	0	0.0298138	0.470254	0	0.0091163
ENSG00000155307	SAMSN1	64092	ENSECAG00000017241	SAMSN1	100068667		2.43815	7.39e-05	0.00438	SAMSN1-201	protein_coding	HACS1;NASH1;SASH2;SH3D6B;SLy2;SAMSN1	1.87318	10.3079	4.97267	1.63314	7.13075	3.10151	1.12282	9.2547	4.66577	0.458388	3.77822	2.33288	0.0958243
ENSG00000167470	MIDN	90007	ENSECAG00000008194	MIDN	100147619		1.59795	7.65e-05	0.00452		protein_coding	MIDN	4.84358	14.986	9.77402	5.2473	16.1591	9.33878	2.00512	4.16529	6.39742	0.818588	1.70047	3.19871	0.0039361
ENSG00000150995	ITPR1	3708	ENSECAG00000020933	ITPR1	100052808		1.92864	7.89e-05	0.00464	ITPR1-201	protein_coding	ACV;CLA4;INSP3R1;IP3R;IP3R1;PPP1R94;SCA15;SCA16;SCA29;ITPR1	5.43171	20.5716	10.8832	5.66678	22.6184	9.77557	2.90136	10.076	5.946	1.18448	4.11352	2.973	0.00885938
ENSG00000177575	CD163	9332	ENSECAG00000019111	CD163			3.20288	8.27e-05	0.00482	CD163-201	protein_coding	M130;MM130;SCARI1;CD163	5.88958	54.0102	28.1876	5.45905	36.2998	18.5718	3.60683	60.2876	22.3243	1.47248	24.6123	11.1622	0.140472
ENSG00000102265	TIMP1	7076	ENSECAG00000014259		100034220		2.36728	8.48e-05	0.00492		protein_coding	CLGI;EPA;EPO;HCI;TIMP;TIMP-1;TIMP1	74.3821	383.413	795.961	47.1433	309.319	683.556	56.1672	228.557	708.885	22.9302	93.3079	354.442	0.0316375
ENSG00000122367	LDB3	11155	ENSECAG00000024538	LDB3			-3.97499	8.67e-05	0.00502	LDB3-201	protein_coding	CMD1C;CMH24;CMPD3;CYPHER;LDB3Z1;LDB3Z4;LVNC3;MFM4;ORACLE;PDLIM6;ZASP;LDB3	2.55531	0.134517	0.186174	2.64019	0.167116	0.201038	2.57563	0.11178	0.14923	1.0515	0.045634	0.0746149	0.038741
ENSG00000131378	RFTN1	23180	ENSECAG00000013897	RFTN1	100063495		1.65767	8.81e-05	0.00507	RFTN1-201	protein_coding	MIG2;PIB10;PIG9;RAFTLIN;RFTN1	6.46223	20.2729	10.5303	5.96354	21.7911	11.8279	3.73386	8.08742	3.98188	1.52434	3.30168	1.99094	0.00395758
ENSG00000091482	SMPX	23676	ENSECAG00000018950	SMPX	100059446		-3.95126	8.9e-05	0.00511	SMPX-201	protein_coding	DFN6;DFNX4;SMPX	5.46603	0.335105	0.0689507	5.28828	0.181605	0	5.22481	0.349577	0.137901	2.13302	0.142714	0.0689507	0.0262023
ENSG00000163864	NMNAT3	349565	ENSECAG00000021932	NMNAT3	100146546		-1.83148	9.03e-05	0.00516	NMNAT3-201	protein_coding	FKSG76;PNAT-3;PNAT3;NMNAT3	5.46305	1.51111	2.27232	5.86546	1.54299	1.90375	2.27428	0.924292	1.38584	0.928471	0.377341	0.69292	0.00312719
ENSG00000139514	SLC7A1	6541	ENSECAG00000015413	SLC7A1	100063073		1.79758	9.05e-05	0.00516	SLC7A1-201	protein_coding	ATRC1;CAT-1;ERR;HCAT1;REC1L;SLC7A1	0.692517	2.49934	1.56865	0.641887	2.65101	1.59931	0.55415	0.953208	0.402722	0.226231	0.389146	0.201361	0.00264395
ENSG00000180801	ARSJ	79642	ENSECAG00000024322	ARSJ	100072604		1.91689	9.2e-05	0.00522	ARSJ-201	protein_coding	ARSJ	1.03001	4.10727	2.63491	0.961773	3.68659	2.79718	0.681819	1.86152	1.38828	0.278352	0.75996	0.694139	0.00762242
ENSG00000130164	LDLR	3949	ENSECAG00000019557	LDLR	100057389		1.61006	9.28e-05	0.00525	LDLR-201	protein_coding	FH;FHC;LDLCQ2;LDLR	20.6667	63.078	41.9567	20.1181	67.6013	36.7391	7.5704	34.5387	16.9792	3.0906	14.1004	8.4896	0.0255198
ENSG00000006695	COX10	1352	ENSECAG00000025173	COX10	100073118		1.0391	9.58e-05	0.00533	COX10-201	protein_coding	COX10	4.18869	8.77283	8.94395	4.27385	9.11735	8.98406	1.10745	1.59068	1.70121	0.452115	0.649391	0.850606	0.000130733
ENSG00000130826	DKC1	100847052	ENSECAG00000023524	DKC1	100062345	horse DKC1(entz=100062345) - hsa DKC1(entz=100847052); horse DKC1(entz=100062345) - hsa DKC1(entz=677835); horse DKC1(entz=100062345) - hsa DKC1(entz=1736)	1.09623	9.56e-05	0.00533	DKC1-201	protein_coding	CBF5;DKC;DKCX;NAP57;NOLA4;XAP101;DKC1	42.9304	91.7671	76.1264	44.3433	77.8586	74.0087	5.1632	41.7301	10.2095	2.10787	17.0362	5.10475	0.0213705
ENSG00000130244	FAM98C	147965	ENSECAG00000021399	FAM98C	100066117		-1.07098	9.52e-05	0.00533	FAM98C-201	protein_coding	FAM98C	11.9043	5.66851	9.17684	12.2695	4.99597	8.97586	2.40788	1.68373	2.17488	0.983014	0.687379	1.08744	0.000723727
ENSG00000177363	LRRN4CL	221091	ENSECAG00000005381	LRRN4CL	100063731		2.34411	9.61e-05	0.00533	LRRN4CL-201	protein_coding	LRRN4CL	7.02887	35.8249	20.3676	6.69054	24.8337	13.706	4.15733	29.3453	18.4803	1.69722	11.9802	9.24013	0.0854969
ENSG00000018699	TTC27	55622	ENSECAG00000011836	TTC27	100054467		1.08403	9.48e-05	0.00533	TTC27-201	protein_coding	TTC27	17.2056	36.7272	40.1949	18.1033	37.7308	40.3822	3.4513	13.0424	7.96932	1.40899	5.32453	3.98466	0.00248688
ENSG00000175287	PHYHD1	254295	ENSECAG00000015161	PHYHD1	100147452		-1.00962	9.69e-05	0.00536	PHYHD1-201	protein_coding	PHYHD1	62.4344	30.9839	49.5467	57.7874	29.4714	47.0954	18.8095	3.98385	17.0846	7.67893	1.6264	8.54232	0.00809014
ENSG00000178105	DDX10	1662	ENSECAG00000010355	DDX10	100069845		1.00087	9.82e-05	0.00539	DDX10-201	protein_coding	HRH-J8;DDX10	14.9984	30.4066	27.7378	16.5807	30.7717	27.5309	3.94105	7.32221	5.80626	1.60893	2.98928	2.90313	0.00134882
ENSG00000144597	EAF1	85403	ENSECAG00000024360	EAF1	100063989		1.18325	9.91e-05	0.00542	EAF1-201	protein_coding	EAF1	2.03619	4.9172	3.85537	1.98958	4.99943	3.72013	0.847928	0.601656	1.0447	0.346165	0.245625	0.52235	0.000139518
ENSG00000188060	RAB42	115273	ENSECAG00000012716	RAB42			-2.25631	9.95e-05	0.00542		protein_coding	RAB42	5.75502	1.18828	2.83473	4.03984	1.04455	2.5762	4.14375	0.720616	2.13824	1.69168	0.29419	1.06912	0.042724
ENSG00000269190	FBXO17	115290	ENSECAG00000013806	FBXO17	100066608		-1.7207	0.000104	0.0056		protein_coding	FBG4;FBX26;FBXO26;Fbx17;FBXO17	4.58835	1.352	1.17046	3.83127	1.56354	1.28896	2.15766	0.59018	0.682486	0.880861	0.24094	0.341243	0.00223563
ENSG00000197905	TEAD4	7004	ENSECAG00000011303	TEAD4	100057619		1.68478	0.000105	0.00568	TEAD4-201	protein_coding	EFTR-2;RTEF1;TCF13L1;TEF-3;TEF3;TEFR-1;hRTEF-1B;TEAD4	9.82506	31.5711	38.0513	8.94468	21.643	39.1154	2.70606	25.6606	12.9778	1.10475	10.4759	6.48888	0.04606
ENSG00000112245	PTP4A1	7803	ENSECAG00000022483	PTP4A1	100057042		1.29595	0.000111	0.00594	PTP4A1-201	protein_coding	HH72;PRL-1;PRL1;PTP(CAAX1);PTPCAAX1;PTP4A1	39.0656	96.0509	55.1029	38.4127	94.7265	49.6376	3.99988	42.8392	29.4186	1.63294	17.489	14.7093	0.017633
ENSG00000184254	ALDH1A3	220	ENSECAG00000008871	ALDH1A3	100057072		2.78997	0.000114	0.00608	ALDH1A3-201	protein_coding	ALDH1A6;ALDH6;MCOP8;RALDH3;ALDH1A3	1.45628	10.4883	3.97691	1.53298	6.66427	3.06193	0.967694	10.2427	3.92448	0.395059	4.18156	1.96224	0.0909524
ENSG00000133055	MYBPH	4608	ENSECAG00000020646	MYBPH	100065224		-3.16148	0.000114	0.00608	MYBPH-201	protein_coding	MYBPH	5.72307	0.606269	0.664857	3.401	0.468224	0.674866	5.89845	0.533163	0.329256	2.40803	0.217663	0.164628	0.0570254
ENSG00000105419	MEIS3	56917	ENSECAG00000016791	MEIS3			-1.6134	0.000116	0.00614	MEIS3-201	protein_coding	MRG2;MEIS3	7.16227	2.24396	4.61196	5.24718	2.25738	4.14287	5.46278	0.781373	1.55538	2.23017	0.318994	0.77769	0.0873447
ENSG00000115107	STEAP3	55240	ENSECAG00000006470	STEAP3	100052119		1.6215	0.000116	0.00614	STEAP3-201	protein_coding	AHMIO2;STMP3;TSAP6;dudlin-2;dudulin-2;pHyde;STEAP3	1.4133	4.0691	4.20379	1.29777	3.3753	3.58955	0.822789	1.71966	1.83905	0.335902	0.702049	0.919524	0.0120348
ENSG00000172543	CTSW	1521	ENSECAG00000021710	CTSW	100051806		-1.19983	0.000117	0.00619	CTSW-201	protein_coding	LYPN;CTSW	30.3709	13.1538	14.5925	26.7421	13.1264	12.7609	11.8031	1.37011	7.62903	4.8186	0.559346	3.81452	0.00621572
ENSG00000172081	MOB3A	126308	ENSECAG00000007444	MOB3A	100068453		1.3601	0.000125	0.00649	MOB3A-201	protein_coding	MOB-LAK;MOB1C;MOBKL2A;moblak;MOB3A	6.75628	17.535	12.392	6.54463	13.8221	13.7757	1.86135	8.28133	4.8739	0.759895	3.38084	2.43695	0.0212768
ENSG00000159216	RUNX1	101928269	ENSECAG00000003462	RUNX1		horse RUNX1(entz=NA) - hsa RUNX1(entz=101928269); horse RUNX1(entz=NA) - hsa RUNX1(entz=100506403); horse RUNX1(entz=NA) - hsa RUNX1(entz=861)	1.72253	0.000125	0.00649	RUNX1-201	protein_coding	AML1;AML1-EVI-1;AMLCR1;CBF2alpha;CBFA2;EVI-1;PEBP2aB;PEBP2alpha;RUNX1	3.53069	11.4914	9.53343	3.17072	8.94859	9.2663	1.83252	8.58625	1.8428	0.748121	3.50532	0.9214	0.0681811
ENSG00000185482	STAC3	246329	ENSECAG00000023923	STAC3	100050186		-1.84432	0.000126	0.00649	STAC3-201	protein_coding	NAM;STAC3	11.4052	3.14272	3.72026	13.6493	3.64663	3.51459	7.02918	1.22602	1.15406	2.86965	0.500521	0.57703	0.0135296
ENSG00000149428	HYOU1	10525	ENSECAG00000013080	HYOU1	100071323		1.16263	0.00013	0.00667	HYOU1-201	protein_coding	GRP-170;Grp170;HSP12A;ORP-150;ORP150;HYOU1	26.7741	60.1264	33.6844	25.5103	58.3623	33.863	5.0252	17.4968	16.5568	2.05153	7.14302	8.2784	0.00286641
ENSG00000105479	CCDC114	93233	ENSECAG00000009302	CCDC114			-2.16072	0.000137	0.00701	CCDC114-201	protein_coding	CILD20;CCDC114	7.80044	1.71046	2.03181	7.27876	1.43457	2.15404	6.45709	0.772615	1.1236	2.63609	0.315419	0.561799	0.0434109
ENSG00000163938	GNL3	100113381	ENSECAG00000014850	GNL3	100060056	horse GNL3(entz=100060056) - hsa GNL3(entz=100113381); horse GNL3(entz=100060056) - hsa GNL3(entz=26354)	1.02599	0.000141	0.00715	GNL3-201	protein_coding	C77032;E2IG3;NNP47;NS;GNL3	48.6879	99.1638	108.757	47.6549	85.2274	105.28	5.32525	40.4707	15.9844	2.17403	16.5221	7.99222	0.00528584
ENSG00000065911	MTHFD2	10797	ENSECAG00000017419	MTHFD2	100053990		1.63675	0.000141	0.00715	MTHFD2-201	protein_coding	NMDMC;MTHFD2	19.9667	61.979	41.3684	17.736	49.4928	41.8979	7.56507	41.6242	13.5659	3.08843	16.993	6.78294	0.0561648
ENSG00000166128	RAB8B	51762	ENSECAG00000011902	RAB8B	100054073		1.44508	0.000141	0.00715	RAB8B-201	protein_coding	RAB8B	3.45823	9.43962	6.03429	3.34247	9.03685	5.56233	1.17189	3.36225	3.2448	0.478422	1.37263	1.6224	0.00721511
ENSG00000182533	CAV3	859	ENSECAG00000020701	CAV3	100058881		-3.03629	0.000143	0.00719	CAV3-201	protein_coding	LGMD1C;LQT9;VIP-21;VIP21;CAV3	2.75637	0.300013	0	2.26056	0.273368	0	2.31794	0.330422	0	0.946297	0.134894	0	0.0146035
ENSG00000135372	NAT10	55226	ENSECAG00000011621	NAT10			1.08821	0.000152	0.00754	NAT10-201	protein_coding	ALP;NET43;NAT10	23.2022	49.099	42.2824	23.8915	44.5361	42.3308	5.90652	19.9524	5.87221	2.41133	8.14555	2.93611	0.0136188
ENSG00000115946	PNO1	56902	ENSECAG00000011263	PNO1	100061904		1.1224	0.000151	0.00754	PNO1-201	protein_coding	KHRBP1;RRP20;PNO1	28.8701	63.094	57.1488	31.1261	54.1523	55.8162	7.77012	26.1834	12.2096	3.17214	10.6893	6.1048	0.01389
ENSG00000172602	RND1	27289	ENSECAG00000020971	RND1	100058747		3.09077	0.00015	0.00754	RND1-201	protein_coding	ARHS;RHO6;RHOS;RND1	13.7724	117.428	46.651	14.9909	57.7677	36.5067	9.26217	158.545	22.7864	3.78127	64.7257	11.3932	0.221586
ENSG00000124107	SLPI	6590	ENSECAG00000016161	SLPI	100070893		3.00867	0.000152	0.00754	SLPI-201	protein_coding	ALK1;ALP;BLPI;HUSI;HUSI-I;MPI;WAP4;WFDC4;SLPI	76.3547	614.69	632.963	79.3576	230.229	620.769	17.6676	753.596	431.765	7.21275	307.654	215.883	0.157756
ENSG00000107937	GTPBP4	23560	ENSECAG00000001700	GTPBP4	100071237		1.12068	0.000156	0.00775	GTPBP4-201	protein_coding	CRFG;NGB;NOG1;GTPBP4	39.1332	85.334	66.6829	40.0414	74.5707	62.7139	8.57018	30.4541	25.2576	3.49876	12.4328	12.6288	0.0137335
ENSG00000213928	IRF9	10379	ENSECAG00000024429	IRF9	100051589		1.13631	0.000162	0.00801	IRF9-201	protein_coding	IRF-9;ISGF3;ISGF3G;p48;IRF9	34.2352	75.2839	94.4408	34.5577	72.3905	85.2367	9.64936	23.4758	39.0574	3.93933	9.58397	19.5287	0.00507801
ENSG00000103187	COTL1	23406	ENSECAG00000012738	COTL1	100070195		1.34803	0.000164	0.00808	COTL1-201	protein_coding	CLP;COTL1	18.2349	46.2506	61.0274	17.4856	40.788	62.2006	6.27035	26.3222	17.1945	2.55986	10.746	8.59724	0.00899415
ENSG00000167851	CD300A	11314	ENSECAG00000012199			horse ???(entz=NA) - hsa CD300A(entz=11314); horse ???(entz=NA) - hsa CD300C(entz=10871)	2.76193	0.000167	0.00818		protein_coding	CLM-8;CMRF-35-H9;CMRF-35H;CMRF35-H;CMRF35-H9;CMRF35H;CMRF35H9;IGSF12;IRC1;IRC1/IRC2;IRC2;IRp60;CD300A;CLM-8;CMRF-35-H9;CMRF-35H;CMRF35-H;CMRF35-H9;CMRF35H;CMRF35H9;IGSF12;IRC1;IRC1/IRC2;IRC2;IRp60;CD300A	0.91151	6.24752	6.42801	1.07472	4.77836	3.38475	0.465611	5.88054	7.4384	0.190085	2.40072	3.7192	0.16225
ENSG00000158985	CDC42SE2	56990	ENSECAG00000023124	CDC42SE2	100063427		1.80133	0.000168	0.00818	CDC42SE2-201	protein_coding	SPEC2;CDC42SE2	0.588118	2.18961	1.01865	0.54016	2.1303	0.789737	0.157929	0.859053	0.676986	0.0644744	0.350707	0.338493	0.00220974
ENSG00000115594	IL1R1	3554	ENSECAG00000016394	IL1R1	100009699		1.49135	0.000168	0.00818	IL1R1-201	protein_coding	CD121A;D2S1473;IL-1R-alpha;IL1R;IL1RA;P80;IL1R1	7.62688	21.2914	14.1702	7.58532	24.3536	13.8732	2.51616	8.70604	7.43607	1.02722	3.55423	3.71803	0.0121068
ENSG00000082516	GEMIN5	25929	ENSECAG00000020479	GEMIN5	100071362		1.03906	0.000169	0.00823	GEMIN5-201	protein_coding	GEMIN-5;GEMIN5	13.0705	26.7414	20.494	12.5359	23.0051	20.8738	2.4311	9.52741	4.67092	0.992492	3.88955	2.33546	0.0102433
ENSG00000205279	CTXN3	613212	ENSECAG00000024296	CTXN3	100063524		-4.16621	0.000171	0.00829	CTXN3-201	protein_coding	KABE;CTXN3	0.453659	0	0.0652904	0.425125	0	0	0.445392	0	0.130581	0.18183	0	0.0652904	0.0360915
ENSG00000109971	HSPA8	85390	ENSECAG00000013510	HSPA8	100009679	horse ???(entz=100009679) - hsa HSPA8(entz=85390); horse ???(entz=100009679) - hsa HSPA8(entz=85389); horse ???(entz=100009679) - hsa HSPA8(entz=3312)	1.04994	0.000177	0.00853	HSPA8-201	protein_coding	HEL-33;HEL-S-72p;HSC54;HSC70;HSC71;HSP71;HSP73;HSPA10;LAP-1;LAP1;NIP71;HSPA8	1116.44	2311.81	1486.5	1163.76	2232.11	1473.83	206.077	688.25	100.944	84.1304	280.977	50.4719	0.00156667
ENSG00000102802	MEDAG	84935	ENSECAG00000014702	MEDAG	100063991		2.61986	0.000179	0.00859	MEDAG-201	protein_coding	AWMS3;C13orf33;MEDA-4;MEDA4;hAWMS3;MEDAG	6.07752	37.0738	13.0055	4.26964	20.462	9.49086	4.2639	45.4504	10.1884	1.74073	18.5551	5.09422	0.191899
ENSG00000129048	ACKR4	51554	ENSECAG00000021174	ACKR4	100146120		1.92603	0.000182	0.00872	ACKR4-201	protein_coding	CC-CKR-11;CCBP2;CCR-11;CCR10;CCR11;CCRL1;CCX CKR;CCX-CKR;CKR-11;PPR1;VSHK1;ACKR4	7.19046	27.5455	10.4434	6.9394	27.8336	10.4369	3.05451	18.6272	5.88031	1.247	7.60453	2.94015	0.0277678
ENSG00000164440	TXLNB	167838	ENSECAG00000010057	TXLNB	100065428		-4.55312	0.000184	0.0088		protein_coding	C6orf198;LST001;MDP77;dJ522B19.2;TXLNB	0.560187	0	0	0.436676	0	0	0.637587	0	0	0.260294	0	0	0.0513557
ENSG00000169429	IL8	3576	ENSECAG00000015342	CXCL8	100037400		2.73089	0.000192	0.00914	CXCL8-201	protein_coding		3.55883	23.3337	12.6786	3.37994	14.2617	11.6256	2.50572	21.2659	10.707	1.02295	8.68176	5.35352	0.0911227
ENSG00000163746	PLSCR2	57047	ENSECAG00000017295		100051043	horse ???(entz=100051043) - hsa PLSCR2(entz=57047); horse ???(entz=100051043) - hsa PLSCR1(entz=5359)	1.70971	0.000193	0.00919		protein_coding	PLSCR2	7.10639	23.1831	15.3163	6.17772	18.3369	12.9819	2.93436	18.1918	5.89265	1.19795	7.42675	2.94632	0.0976367
ENSG00000106404	CLDN15	24146	ENSECAG00000011386	CLDN15	100059555		-2.46656	0.000203	0.00959	CLDN15-201	protein_coding	CLDN15	4.35283	0.764697	2.96385	3.46139	0.731422	1.85208	3.06263	0.490671	3.06969	1.25031	0.200316	1.53485	0.0680089
ENSG00000108424	KPNB1	3837	ENSECAG00000014560	KPNB1	100069121		1.0975	0.000203	0.00959	KPNB1-201	protein_coding	IMB1;IPO1;IPOB;Impnb;NTF97;KPNB1	22.2505	47.9693	37.7289	22.4724	43.4116	38.8426	6.40558	12.7189	15.1389	2.61507	5.19248	7.56947	0.00634224
ENSG00000065054	SLC9A3R2	9351	ENSECAG00000013367	SLC9A3R2			-1.49106	0.000204	0.00959	SLC9A3R2-201	protein_coding	E3KARP;NHE3RF2;NHERF-2;NHERF2;OCTS2;SIP-1;SIP1;TKA-1;SLC9A3R2	35.9467	12.7467	20.6216	31.6842	13.9941	19.3463	12.8797	6.63688	9.71573	5.2581	2.70949	4.85787	0.00524779
ENSG00000125520	SLC2A4RG	56731	ENSECAG00000020369	SLC2A4RG			-1.58328	0.00021	0.00982	SLC2A4RG-201	protein_coding	GEF;HDBP-1;HDBP1;Si-1-2;Si-1-2-19;SLC2A4RG	88.8472	29.6421	37.7119	82.6915	29.2449	36.0703	41.5133	16.4752	16.4827	16.9477	6.72597	8.24134	0.00795675
ENSG00000137573	SULF1	23213	ENSECAG00000016927	SULF1			2.17751	0.000211	0.00985	SULF1-201	protein_coding	SULF-1;SULF1	4.55847	20.6347	10.1012	3.69118	19.3275	9.39075	3.66221	12.4845	7.77423	1.49509	5.09678	3.88712	0.0242102
ENSG00000123685	BATF3	55509	ENSECAG00000011042	BATF3	100053960		3.13744	0.000214	0.00996	BATF3-201	protein_coding	JDP1;JUNDM1;SNFT;BATF3	0.701122	6.1706	5.30747	0.370764	4.20385	4.0396	0.778574	6.84075	4.58149	0.317851	2.79273	2.29074	0.153482
ENSG00000176225	RTTN	25914	ENSECAG00000009711	RTTN	100052029		-3.02797	0.000218	0.0101	RTTN-201	protein_coding	MSSP;RTTN	66.9666	8.17707	8.57641	8.9373	9.23023	8.40229	100.464	2.20364	2.3467	41.0144	0.899633	1.17335	0.228188
ENSG00000243649	CFB	629	ENSECAG00000011854		100051124		2.07997	0.000234	0.0107		protein_coding	AHUS4;ARMD14;BF;BFD;CFAB;CFBD;FB;FBI12;GBG;H2-Bf;PBF2;CFB	4.42925	18.8596	16.0758	3.93765	13.2011	14.4261	1.81532	17.2054	12.4763	0.741103	7.02406	6.23817	0.143452
ENSG00000027001	MIPEP	4285	ENSECAG00000007908	MIPEP	100058095		1.011	0.000235	0.0107	MIPEP-201	protein_coding	COXPD31;HMIP;MIP;MIPEP	33.0745	66.8609	57.5378	35.4542	56.3942	57.4121	4.52895	31.3322	10.9067	1.84894	12.7913	5.45336	0.0356744
ENSG00000268975	MIA-RAB4B		ENSECAG00000023165	MIA	100064799	horse ???(entz=100064799) - hsa MIA-RAB4B(entz=NA); horse ???(entz=100064799) - hsa MIA(entz=8190)	-1.38492	0.000241	0.0109	MIA-201	protein_coding	MIA-RAB4B	8.94929	3.35664	3.37898	8.43264	3.77742	3.35435	2.39612	1.36907	1.74812	0.978211	0.558919	0.874062	0.000304848
ENSG00000111046	MYF6	4618	ENSECAG00000018919	MYF6	100050603		-5.095	0.000238	0.0109	MYF6-201	protein_coding	CNM3;MRF4;bHLHc4;myf-6;MYF6	0.860284	0	0	0.353618	0	0	1.25557	0	0	0.512584	0	0	0.140749
ENSG00000124145	SDC4	6385	ENSECAG00000020374	SDC4	100070934		2.10586	0.000241	0.0109	SDC4-201	protein_coding	SYND4;SDC4	15.0611	65.1266	30.8497	14.5757	55.7299	24.3472	6.25252	51.2385	24.639	2.55258	20.918	12.3195	0.0676303
ENSG00000163126	ANKRD23	200539	ENSECAG00000005632	ANKRD23	100051256		-1.31223	0.000244	0.011	ANKRD23-201	protein_coding	DARP;MARP3;ANKRD23	2.77985	1.12192	1.90123	2.81907	1.01262	2.08083	0.697272	0.29614	0.973089	0.28466	0.120899	0.486544	0.00299011
ENSG00000183807	FAM162B	221303	ENSECAG00000019150	FAM162B	100147458		-1.48576	0.000252	0.0113	FAM162B-201	protein_coding	C6orf189;bA86F4.2;FAM162B	4.94376	1.74486	1.48365	4.72335	1.87435	1.48805	2.52627	0.656107	0.374172	1.03135	0.267855	0.187086	0.00609846
ENSG00000163145	C1QTNF7	114905	ENSECAG00000007989	C1QTNF7	100055974		-1.65353	0.000256	0.0114	C1QTNF7-201	protein_coding	CTRP7;ZACRP7;C1QTNF7	6.60897	2.05391	1.75418	6.54332	1.91215	2.03179	1.65068	1.38771	1.06381	0.673889	0.566531	0.531905	0.000106702
ENSG00000142405	NLRP12	91662	ENSECAG00000017662	NLRP12	100063024		3.40035	0.000255	0.0114	NLRP12-201	protein_coding	CLR19.3;FCAS2;NALP12;PAN6;PYPAF7;RNO;RNO2;NLRP12	0.194078	2.20853	1.00594	0	1.39578	1.23685	0.475393	2.00243	0.6953	0.194078	0.817487	0.34765	0.0596393
ENSG00000179111	HES7	84667	ENSECAG00000013278	HES7	100062391		-2.31546	0.000261	0.0115	HES7-201	protein_coding	SCDO4;bHLHb37;HES7	1.38203	0.241043	0.570375	1.18702	0.294606	0.618426	0.724012	0.205432	0.433516	0.295576	0.0838672	0.216758	0.00592027
ENSG00000172932	ANKRD13D	338692	ENSECAG00000007911	ANKRD13D	100059036		-1.17491	0.000262	0.0116	ANKRD13D-201	protein_coding	ANKRD13D	33.2251	14.7209	26.5847	35.0827	15.5183	24.0603	11.5499	5.25929	8.54182	4.71522	2.1471	4.27091	0.0102594
ENSG00000115318	LOXL3	84695	ENSECAG00000000373	LOXL3	100053584		-1.59297	0.000264	0.0116	LOXL3-201	protein_coding	LOXL;LOXL3	6.40166	2.08424	3.06715	6.34559	1.91654	2.63557	3.57555	0.852342	1.1829	1.45971	0.347967	0.591449	0.0191894
ENSG00000105447	GRWD1	83743	ENSECAG00000019607	GRWD1	100051020		1.34056	0.000269	0.0117	GRWD1-201	protein_coding	CDW4;GRWD;RRB1;WDR28;GRWD1	14.6693	37.2468	32.1724	14.7316	30.6031	29.3127	2.89493	23.7451	8.1909	1.18185	9.69388	4.09545	0.0611293
ENSG00000162745	OLFML2B	25903	ENSECAG00000009623	OLFML2B	100050561		-1.42251	0.000269	0.0117	OLFML2B-201	protein_coding	OLFML2B	38.1452	14.203	24.8439	43.1497	13.6597	23.6253	13.2767	6.9266	9.76311	5.4202	2.82777	4.88155	0.00551179
ENSG00000115415	STAT1	6772	ENSECAG00000009039	STAT1	100069633		1.08501	0.000268	0.0117	STAT1-201	protein_coding	CANDF7;IMD31A;IMD31B;IMD31C;ISGF-3;STAT91;STAT1	34.9383	74.4518	84.3675	34.0216	76.4768	83.6372	10.4418	11.0261	39.6559	4.26286	4.50138	19.828	0.00517176
ENSG00000196139	AKR1C3	8644	ENSECAG00000012350		100070591		-2.68694	0.00028	0.0118		protein_coding	DD3;DDX;HA1753;HAKRB;HAKRe;HSD17B5;PGFS;hluPGFS;AKR1C3;DD3;DDX;HA1753;HAKRB;HAKRe;HSD17B5;PGFS;hluPGFS;AKR1C3;DD3;DDX;HA1753;HAKRB;HAKRe;HSD17B5;PGFS;hluPGFS;AKR1C3;DD3;DDX;HA1753;HAKRB;HAKRe;HSD17B5;PGFS;hluPGFS;AKR1C3	1.8823	0.272238	0.170975	1.57385	0.190045	0.130581	1.32985	0.287964	0.208154	0.54291	0.117561	0.104077	0.00827455
ENSG00000145819	ARHGAP26	23092	ENSECAG00000012336	ARHGAP26			2.49254	0.000272	0.0118	ARHGAP26-201	protein_coding	GRAF;GRAF1;OPHN1L;OPHN1L1;ARHGAP26	0.254188	1.13976	0.482007	0.124521	1.10621	0.412407	0.381908	0.512474	0.473872	0.155913	0.209217	0.236936	0.0145405
ENSG00000111087	GLI1	2735	ENSECAG00000011246	GLI1	100033937		-1.73667	0.000274	0.0118	GLI1-201	protein_coding	GLI;GLI1	5.19262	1.52352	3.99742	4.71744	1.69324	3.47242	1.70639	1.09438	1.97405	0.696633	0.44678	0.987026	0.00457163
ENSG00000196305	IARS	3376	ENSECAG00000023253	IARS	100054721		1.14814	0.000278	0.0118	IARS-201	protein_coding	GRIDHH;IARS1;ILERS;ILRS;IRS;PRO0785;IARS	59.642	132.458	118.768	64.7194	120.933	119.613	16.4929	61.6793	10.9724	6.73321	25.1805	5.48621	0.0188976
ENSG00000184613	NELL2	4753	ENSECAG00000025101	NELL2	100054944		-1.36275	0.000281	0.0118	NELL2-201	protein_coding	NRP2;NELL2	42.256	16.3534	14.9011	34.1975	13.9479	15.7068	18.0354	7.23048	6.67906	7.36292	2.95183	3.33953	0.00441007
ENSG00000165030	NFIL3	4783	ENSECAG00000002437	NFIL3			1.07024	0.000275	0.0118		protein_coding	E4BP4;IL3BP1;NF-IL3A;NFIL3A;NFIL3	28.1928	59.5135	50.2361	28.5762	50.9248	49.8757	8.97198	22.6844	8.26452	3.66279	9.26087	4.13226	0.0124411
ENSG00000150681	RGS18	64407	ENSECAG00000000360	RGS18	100050843		2.12845	0.00028	0.0118	RGS18-201	protein_coding	RGS13;RGS18	1.09428	4.92957	5.50398	1.00223	4.32273	4.22858	0.645009	2.85671	4.82323	0.263324	1.16625	2.41161	0.0562507
ENSG00000116455	WDR77	79084	ENSECAG00000018629	WDR77	100058858		1.20379	0.000278	0.0118	WDR77-201	protein_coding	HKMT1069;MEP-50;MEP50;Nbla10071;p44;p44/Mep50;WDR77	17.9664	41.7468	33.6396	20.3738	34.6988	32.8598	6.06849	17.2921	10.0016	2.47745	7.05947	5.0008	0.0165864
ENSG00000163874	ZC3H12A	102465438	ENSECAG00000009562	ZC3H12A	100069173	horse ZC3H12A(entz=100069173) - hsa ZC3H12A(entz=102465438); horse ZC3H12A(entz=100069173) - hsa ZC3H12A(entz=80149)	1.70175	0.000272	0.0118	ZC3H12A-201	protein_coding	MCPIP;MCPIP-1;MCPIP1;Reg1;dJ423B22.1;ZC3H12A	34.4788	111.951	68.307	30.2209	91.7535	71.2238	10.8164	87.9267	15.0685	4.4158	35.8959	7.53426	0.0882218
ENSG00000163815	CLEC3B	7123	ENSECAG00000006251	CLEC3B	100630686		-2.14885	0.000286	0.012	CLEC3B-201	protein_coding	TN;TNA;CLEC3B	58.5668	13.1614	10.3349	52.4646	10.7488	9.78275	51.4227	6.90743	4.58964	20.9932	2.81995	2.29482	0.0467522
ENSG00000134440	NARS	4677	ENSECAG00000017066	NARS	100050058		1.03524	0.000307	0.0128	NARS-201	protein_coding	ASNRS;NARS1;NARS	40.9356	84.2178	70.4634	44.7878	85.2484	64.5042	10.4005	21.2417	28.2621	4.24597	8.67189	14.131	0.00760839
ENSG00000135047	CTSL	1514	ENSECAG00000007210	CTSL	100061532		1.37574	0.000318	0.0131	CTSL-201	protein_coding	CATL;CTSL1;MEP;CTSL	14.7496	38.1847	38.5722	14.3336	34.0817	33.8889	2.70539	18.3826	24.7543	1.10447	7.50467	12.3772	0.0499834
ENSG00000197417	SHPK	23729	ENSECAG00000024026	SHPK	100060523		-1.42121	0.000317	0.0131		protein_coding	CARKL;SHK;SHPK	3.952	1.46907	1.38098	3.33364	1.39331	1.46453	1.81803	0.675028	0.250245	0.742208	0.275579	0.125122	0.00509346
ENSG00000149257	SERPINH1	871	ENSECAG00000004871	SERPINH1	100064560		1.23405	0.000327	0.0134	SERPINH1-201	protein_coding	AsTP3;CBP1;CBP2;HSP47;OI10;PIG14;PPROM;RA-A47;SERPINH2;gp46;SERPINH1	91.9942	216.278	136.976	80.3639	195.229	152.307	35.3863	97.2302	35.9781	14.4464	39.6941	17.9891	0.0202137
ENSG00000141753	IGFBP4	3487	ENSECAG00000011271	IGFBP4	100034062		1.65094	0.000331	0.0136	IGFBP4-201	protein_coding	BP-4;HT29-IGFBP;IBP4;IGFBP-4;IGFBP4	58.4599	183.557	127.802	44.4035	215.101	131.762	45.1082	88.3994	34.4149	18.4154	36.0889	17.2074	0.0158603
ENSG00000145050	MANF	7873	ENSECAG00000011938	MANF	100052301		1.09297	0.000336	0.0137	MANF-201	protein_coding	ARMET;ARP;MANF	84.1387	179.506	142.714	81.4817	155.75	126.922	15.9694	60.7069	67.5574	6.51948	24.7835	33.7787	0.0198427
ENSG00000131873	CHSY1	22856	ENSECAG00000010914	CHSY1	100057477		1.65951	0.000341	0.0138	CHSY1-201	protein_coding	CHSY;CSS1;ChSy-1;TPBS;CHSY1	6.99503	21.9745	12.2743	6.74504	17.3392	12.2269	2.35094	14.0851	7.56693	0.959768	5.7502	3.78346	0.0517
ENSG00000116996	ZP4	57829	ENSECAG00000010697	ZP4	100057402		-3.20083	0.000341	0.0138	ZP4-201	protein_coding	ZBP;ZP1;ZPB;Zp-4;ZP4	0.690097	0.052118	0.0689507	0.857687	0	0	0.593789	0.0808748	0.137901	0.242413	0.033017	0.0689507	0.0213753
ENSG00000131355	EMR3	84658	ENSECAG00000011315	EMR3	100064825		-2.76341	0.000355	0.0142		protein_coding		0.720884	0.0748987	0.376322	0.682918	0.068342	0.201038	0.338029	0.0824925	0.496208	0.138	0.0336774	0.248104	0.013811
ENSG00000100219	XBP1	7494	ENSECAG00000014780	XBP1	100059209		1.34378	0.000354	0.0142	XBP1-201	protein_coding	TREB-5;TREB5;XBP-1;XBP2;XBP1	92.7639	235.552	161.778	79.9124	237.737	155.106	31.3835	136.862	40.4619	12.8123	55.8736	20.231	0.0488461
ENSG00000145358	DDIT4L	115265	ENSECAG00000023728	DDIT4L	100067076		-1.78869	0.000363	0.0144	DDIT4L-201	protein_coding	REDD2;Rtp801L;DDIT4L	1.49382	0.405371	0.204698	1.12665	0.38009	0.268482	0.788172	0.167357	0.136741	0.32177	0.0683233	0.0683704	0.00210891
ENSG00000164466	SFXN1	94081	ENSECAG00000018755	SFXN1	100069168		1.38022	0.00036	0.0144	SFXN1-201	protein_coding	TCC;SFXN1	2.34473	6.26256	6.2379	2.08035	6.31024	6.73148	1.17319	2.1095	2.31645	0.478955	0.861202	1.15822	0.0049034
ENSG00000186074	CD300LF	146722	ENSECAG00000009285	CD300LD		horse ???(entz=NA) - hsa CD300LF(entz=146722); horse ???(entz=NA) - hsa CD300LD(entz=100131439)	3.89326	0.000365	0.0145	CD300LD-201	protein_coding	CD300f;CLM-1;CLM1;IREM-1;IREM1;IgSF13;LMIR3;NKIR;CD300LF;CD300f;CLM-1;CLM1;IREM-1;IREM1;IgSF13;LMIR3;NKIR;CD300LF	0.149069	3.08255	1.33129	0	2.55107	0.594051	0.365143	2.42638	1.90246	0.149069	0.990564	0.95123	0.0407467
ENSG00000174059	CD34	947	ENSECAG00000024973	CD34	100051718		-1.29829	0.000368	0.0145	CD34-201	protein_coding	CD34	61.9813	25.157	32.65	60.9094	24.4756	29.9006	26.7637	9.88942	13.0697	10.9263	4.03734	6.53485	0.0123631
ENSG00000167791	CABP2	51475	ENSECAG00000020097	CABP2			-2.12104	0.000372	0.0146	CABP2-201	protein_coding	DFNB93;CABP2	1.60377	0.352227	0.256631	1.4512	0.197178	0.301892	0.622558	0.471506	0.183364	0.254158	0.192491	0.0916818	0.00081441
ENSG00000105278	ZFR2	23217	ENSECAG00000007090	ZFR2			6.1995	0.000373	0.0146	ZFR2-201	protein_coding	KIAA1086;ZFR2	0	1.91793	0.344441	0	0.238209	0.346259	0	3.94998	0.326153	0	1.61257	0.163077	0.391179
ENSG00000214290	COLCA2	120376	ENSECAG00000010274	COLCA2			-2.46123	0.000378	0.0147	COLCA2-201	protein_coding	C11orf93;CASC13;LOH11CR1G;COLCA2	1.1519	0.186778	0.204698	0.929161	0.16577	0.268482	0.911879	0.188333	0.136741	0.372273	0.0768867	0.0683704	0.0232339
ENSG00000144644	GADL1	339896	ENSECAG00000011515	GADL1	100057562		-2.98681	0.000378	0.0147	GADL1-201	protein_coding	ADC;CSADC;HuADC;HuCSADC;GADL1	0.648966	0.053653	0.105685	0.606808	0	0	0.374668	0.0845249	0.21137	0.152958	0.0345071	0.105685	0.00313734
ENSG00000166851	PLK1	5347	ENSECAG00000017777	PLK1			-1.0846	0.000379	0.0147	PLK1-201	protein_coding	PLK;STPK13;PLK1	17.1863	7.9617	10.0808	14.5237	7.96769	8.9837	7.4363	1.82554	3.51306	3.03586	0.745274	1.75653	0.0197077
ENSG00000101911	PRPS2	5634	ENSECAG00000002086	PRPS2	100054319		1.71475	0.000377	0.0147	PRPS2-201	protein_coding	PRSII;PRPS2	0.713738	2.54857	1.66947	0.481988	2.61941	1.20451	0.548683	0.743896	1.05424	0.223999	0.303694	0.52712	0.004113
ENSG00000184838	PRR16	51334	ENSECAG00000016902	PRR16	100064085		1.65945	0.000383	0.0148	PRR16-201	protein_coding	DSC54;LARGEN;PRR16	1.34062	4.22956	4.71922	1.19972	3.48372	5.09816	1.01497	1.44178	2.23933	0.414359	0.588603	1.11966	0.00620863
ENSG00000131477	RAMP2	10266	ENSECAG00000007412	RAMP2	100630685		-1.57775	0.000397	0.0152	RAMP2-201	protein_coding	RAMP2	62.3313	20.8055	56.5019	51.0265	20.0137	59.4775	41.9204	3.80211	32.7309	17.1139	1.55221	16.3655	0.076885
ENSG00000174175	SELP	6403	ENSECAG00000010918	SELP	100009695		2.59598	0.000394	0.0152	SELP-201	protein_coding	CD62;CD62P;GMP140;GRMP;LECAM3;PADGEM;PSEL;SELP	6.40724	38.5135	33.5343	5.94695	22.3419	20.579	4.02768	49.1162	34.8956	1.64429	20.0516	17.4478	0.275953
ENSG00000113368	LMNB1	4001	ENSECAG00000007942	LMNB1	100073057		1.38307	0.000401	0.0153	LMNB1-201	protein_coding	ADLD;LMN;LMN2;LMNB;LMNB1	15.6296	40.873	40.8191	15.8577	30.5213	33.1609	2.06777	27.3618	25.829	0.844163	11.1704	12.9145	0.105353
ENSG00000196139	AKR1C3	8644	ENSECAG00000018315	PGFS	100034026		-1.1691	0.000406	0.0155	PGFS-201	protein_coding	DD3;DDX;HA1753;HAKRB;HAKRe;HSD17B5;PGFS;hluPGFS;AKR1C3;DD3;DDX;HA1753;HAKRB;HAKRe;HSD17B5;PGFS;hluPGFS;AKR1C3;DD3;DDX;HA1753;HAKRB;HAKRe;HSD17B5;PGFS;hluPGFS;AKR1C3;DD3;DDX;HA1753;HAKRB;HAKRe;HSD17B5;PGFS;hluPGFS;AKR1C3	70.0216	31.071	45.0918	72.145	35.0174	43.1893	21.2807	10.6195	15.8997	8.6878	4.3354	7.94983	0.00453176
ENSG00000070018	LRP6	4040	ENSECAG00000007129	LRP6	100063409		1.12096	0.00041	0.0155	LRP6-201	protein_coding	ADCAD2;STHAG7;LRP6	2.93983	6.3222	5.00492	2.75856	6.68644	4.88059	0.701692	1.89167	1.00216	0.286465	0.772272	0.501081	0.00268161
ENSG00000167700	MFSD3	113655	ENSECAG00000016677	MFSD3	100064664		-1.11642	0.000414	0.0156	MFSD3-201	protein_coding	MFSD3	60.1806	27.814	47.1949	58.0672	21.9345	44.9683	21.191	10.2606	17.8866	8.65118	4.18888	8.94328	0.0183097
ENSG00000256235	SMIM3	85027	ENSECAG00000011261	SMIM3	100630236		1.7455	0.000413	0.0156	SMIM3-201	protein_coding	C5orf62;MST150;NID67;SMIM3	1.07076	3.63313	1.61518	1.08248	3.42508	1.50872	0.578704	1.77797	0.935284	0.236255	0.725855	0.467642	0.00909611
ENSG00000236279	CLEC2L	154790	ENSECAG00000017090	CLEC2L	100066231		-1.91586	0.000419	0.0158		protein_coding	CLEC2L	2.13314	0.507603	0.895308	1.59223	0.504276	1.00713	1.48963	0.238497	0.652834	0.608141	0.097366	0.326417	0.0358024
ENSG00000178860	MSC	9242	ENSECAG00000008333	MSC			2.3957	0.000432	0.0161	MSC-201	protein_coding	ABF-1;ABF1;MYOR;bHLHa22;MSC	1.28098	6.64973	4.25149	0.943616	6.31764	4.1487	1.32971	5.06542	2.04707	0.542852	2.06795	1.02353	0.0512946
ENSG00000143179	UCK2	100500832	ENSECAG00000016577	UCK2	100058590	horse UCK2(entz=100058590) - hsa UCK2(entz=100500832); horse UCK2(entz=100058590) - hsa UCK2(entz=7371)	1.10251	0.00043	0.0161	UCK2-201	protein_coding	TSA903;UK;UMPK;UCK2	8.09029	17.3189	20.5728	8.00734	15.2827	19.9081	0.775601	7.18635	7.83148	0.316638	2.93381	3.91574	0.0113761
ENSG00000108846	ABCC3	8714	ENSECAG00000001014	ABCC3			-1.3884	0.000436	0.0162	ABCC3-201	protein_coding	ABC31;EST90757;MLP2;MOAT-D;MRP3;cMOAT2;ABCC3	17.7287	6.73603	7.98058	16.6398	6.0184	6.68278	2.30099	3.93922	4.23534	0.939374	1.60818	2.11767	0.000225443
ENSG00000081181	ARG2	384	ENSECAG00000016534	ARG2	100034051		1.26347	0.00044	0.0163	ARG2-201	protein_coding	ARG2	12.9803	31.1994	29.2866	11.8031	32.1986	29.8145	3.61363	9.97554	17.2013	1.47526	4.0725	8.60065	0.0224234
ENSG00000134531	EMP1	2012	ENSECAG00000021497	EMP1	100063668		1.38313	0.000448	0.0166	EMP1-201	protein_coding	CL-20;EMP-1;TMP;EMP1	23.1408	60.4971	28.1167	22.7691	58.5328	28.1956	10.5412	18.9986	16.2156	4.30342	7.75615	8.10779	0.00253563
ENSG00000070526	ST6GALNAC1	55808	ENSECAG00000010215	ST6GALNAC1	100058687		-2.06316	0.000466	0.0171	ST6GALNAC1-201	protein_coding	HSY11339;SIAT7A;ST6GalNAcI;STYI;ST6GALNAC1	3.01767	0.705069	1.01684	2.64112	0.33154	1.06661	1.68641	0.711014	0.387227	0.688474	0.29027	0.193614	0.00919336
ENSG00000171724	VAT1L	57687	ENSECAG00000009839	VAT1L	100069355		3.16089	0.000466	0.0171	VAT1L-201	protein_coding	VAT1L	0.645567	6.28991	0.967882	0.521063	2.19813	0.667546	0.566424	9.46469	1.09612	0.231242	3.86394	0.548061	0.231674
ENSG00000142279	WTIP	126374	ENSECAG00000002491	WTIP	100057361		-1.11801	0.000466	0.0171		protein_coding	WTIP	13.1369	5.98828	8.78843	12.555	5.77429	9.22583	4.98466	1.4361	3.15217	2.03498	0.586285	1.57609	0.0133005
ENSG00000165269	AQP7	101930168	ENSECAG00000013961	AQP7	100068324	horse AQP7(entz=100068324) - hsa AQP7(entz=101930168); horse AQP7(entz=100068324) - hsa AQP7(entz=100509620); horse AQP7(entz=100068324) - hsa AQP7(entz=364)	-4.09073	0.000475	0.0174		protein_coding	AQP7L;AQPap;GLYCQTL;AQP7	0.401641	0	0.0352283	0.178883	0	0	0.512298	0	0.0704566	0.209145	0	0.0352283	0.0993024
ENSG00000108342	CSF3	1440	ENSECAG00000008668	CSF3	100033922		2.95864	0.000488	0.0177	CSF3-201	protein_coding	C17orf33;CSF3OS;GCSF;CSF3	4.2645	32.8861	17.9772	3.22364	8.89681	12.5415	2.79349	60.1472	16.0497	1.14044	24.555	8.02485	0.451621
ENSG00000254087	LYN	4067	ENSECAG00000012862	LYN	100053129		1.52246	0.000489	0.0177	LYN-201	protein_coding	JTK8;p53Lyn;p56Lyn;LYN	6.65236	19.0084	15.3109	6.52032	15.3892	11.2594	2.54971	10.2945	10.5135	1.04092	4.20271	5.25675	0.0622319
ENSG00000145220	LYAR	55646	ENSECAG00000012794	LYAR	100056299		1.05893	0.000496	0.0179	LYAR-201	protein_coding	ZC2HC2;ZLYAR;LYAR	10.3746	21.6871	19.3039	9.90758	20.2323	20.1421	2.07596	9.77093	3.19795	0.847506	3.98896	1.59897	0.0230867
ENSG00000203797	DDO	8528	ENSECAG00000007354	DDO	100072326		-3.1175	0.000506	0.018	DDO-201	protein_coding	DASOX;DDO-1;DDO-2;DDO	0.905113	0.0773508	0.0652904	0.652764	0	0	0.747673	0.134155	0.130581	0.305236	0.0547686	0.0652904	0.0162111
ENSG00000145088	EAF2	55840	ENSECAG00000015083	EAF2	100070722		2.41424	0.000504	0.018	EAF2-201	protein_coding	BM040;TRAITS;U19;EAF2	0.457568	2.49894	4.04305	0.514566	2.00105	2.86665	0.30284	1.18587	4.10034	0.123634	0.484131	2.05017	0.0563719
ENSG00000102886	GDPD3	79153	ENSECAG00000006934	GDPD3	100146273		-1.01126	0.000505	0.018	GDPD3-201	protein_coding	GDE7;GDPD3	69.8181	34.5828	53.3178	65.0144	35.2929	51.9351	14.4484	13.0483	16.6708	5.89854	5.32695	8.33539	0.00370317
ENSG00000147862	NFIB	4781	ENSECAG00000024578	NFIB	100062090		-1.24769	0.000504	0.018	NFIB-201	protein_coding	CTF;HMGIC/NFIB;NF-I/B;NF1-B;NFI-B;NFI-RED;NFIB2;NFIB3;NFIB	57.2802	24.0221	32.9883	53.9	25.4151	30.2653	24.2414	9.61359	12.7329	9.89651	3.92473	6.36643	0.0154693
ENSG00000111335	OAS2	4939	ENSECAG00000014422	OAS2	791250		1.46262	0.000509	0.0181	OAS2-201	protein_coding	OAS2	13.5049	36.9228	75.5284	10.5169	34.2611	82.8407	5.55672	21.9721	35.2752	2.26852	8.97007	17.6376	0.00282907
ENSG00000173210	ABLIM3	22885	ENSECAG00000016129	ABLIM3			-1.62134	0.000519	0.0184	ABLIM3-201	protein_coding	HMFN1661;ABLIM3	5.24689	1.69081	2.12512	5.32641	1.54734	2.22563	1.86867	1.23784	0.415126	0.762882	0.505346	0.207563	0.00160527
ENSG00000213949	ITGA1	3672	ENSECAG00000017386	ITGA1	100063434		1.34809	0.000526	0.0186	ITGA1-201	protein_coding	CD49a;VLA1;ITGA1	2.8314	7.46666	6.17608	2.71484	7.06005	6.15511	1.60605	1.76426	3.06158	0.655666	0.720256	1.53079	0.00603228
ENSG00000170477	KRT4	3851	ENSECAG00000018234	KRT4	100061857		-2.77261	0.000527	0.0186	KRT4-201	protein_coding	CK-4;CK4;CYK4;K4;WSN1;KRT4	0.716053	0.0728464	0	0.668562	0	0	0.416635	0.118061	0	0.17009	0.0481981	0	0.00117985
ENSG00000150347	ARID5B	84159	ENSECAG00000019795	ARID5B	100072374		1.23395	0.000535	0.0189	ARID5B-201	protein_coding	DESRT;MRF-2;MRF2;ARID5B	5.09954	12.0076	5.35871	5.36366	11.7068	4.74268	0.993538	5.79308	1.82473	0.40561	2.36502	0.912363	0.0129776
ENSG00000135316	SYNCRIP	10492	ENSECAG00000012464	SYNCRIP	100070472		1.0498	0.000538	0.0189	SYNCRIP-201	protein_coding	GRY-RBP;GRYRBP;HNRNPQ;HNRPQ1;NSAP1;PP68;hnRNP-Q;SYNCRIP	29.0948	60.6092	54.7857	31.8515	64.2382	57.1763	9.60117	20.7011	11.971	3.91966	8.45119	5.9855	0.00856819
ENSG00000129596	CDO1	1036	ENSECAG00000012826	CDO1	100629132		-1.78516	0.000563	0.0196	CDO1-201	protein_coding	CDO-I;CDO1	65.3887	18.9524	12.2929	76.1083	22.4535	12.7069	30.2456	12.587	4.16521	12.3477	5.13862	2.08261	0.00161622
ENSG00000129910	CDH15	1013	ENSECAG00000022526	CDH15			-2.61649	0.000577	0.0199	CDH15-201	protein_coding	CDH14;CDH3;CDHM;MCAD;MRD3;CDH15	0.893528	0.118605	0.258786	0.845054	0.068342	0.241768	0.660561	0.15522	0.24058	0.269673	0.0633685	0.12029	0.0217771
ENSG00000185681	MORN5	254956	ENSECAG00000023050	MORN5	100071642		3.47134	0.000579	0.0199	MORN5-201	protein_coding	C9orf113;C9orf18;MORN5	0.381052	4.38026	1.11946	0.391801	1.01084	0.618426	0.167241	5.63347	1.44512	0.0682756	2.29986	0.722561	0.164906
ENSG00000167703	SLC43A2	124935	ENSECAG00000018324	SLC43A2	100072377		1.30302	0.000577	0.0199	SLC43A2-201	protein_coding	LAT4;SLC43A2	7.32803	18.2072	9.30091	6.75456	15.549	9.43962	1.57341	9.95023	4.37279	0.642341	4.06216	2.1864	0.0326983
ENSG00000075618	FSCN1	6624	ENSECAG00000008056	FSCN1			1.45739	0.000583	0.02	FSCN1-201	protein_coding	FAN1;HSN;SNL;p55;FSCN1	37.7376	103.876	134.696	43.1642	97.186	152.347	11.8277	64.05	40.5117	4.82863	26.1483	20.2558	0.0121621
ENSG00000122679	RAMP3	10268	ENSECAG00000025033	RAMP3	100065542		-1.80882	0.000585	0.02	RAMP3-201	protein_coding	RAMP3	4.46743	1.25557	2.48689	4.0784	1.19449	1.98386	2.73225	0.830872	1.3176	1.11544	0.339202	0.658802	0.0340316
ENSG00000179041	RRS1	23212	ENSECAG00000004492	RRS1	100052275		1.51517	0.000585	0.02	RRS1-201	protein_coding	RRS1	10.8378	31.267	23.3499	11.2783	25.915	23.7607	4.52662	19.4122	10.0772	1.84798	7.92499	5.0386	0.0571129
ENSG00000100292	HMOX1	3162	ENSECAG00000001129	HMOX1	100069058		1.44281	0.000588	0.0201	HMOX1-201	protein_coding	HMOX1D;HO-1;HSP32;bK286B10;HMOX1	54.8914	149.185	119.092	55.1123	99.1073	105.643	11.943	94.5472	73.742	4.87571	38.5987	36.871	0.0908526
ENSG00000164035	EMCN	51705	ENSECAG00000022775	EMCN			-1.4996	0.000593	0.0202		protein_coding	EMCN2;MUC14;EMCN	2.74098	0.893874	0.569168	2.40399	0.877394	0.585016	1.5905	0.245364	0.310498	0.649318	0.10017	0.155249	0.00742202
ENSG00000137494	ANKRD42	338699	ENSECAG00000018421	ANKRD42	100061659		1.2952	0.000599	0.0203	ANKRD42-201	protein_coding	PPP1R79;SARP;ANKRD42	4.76112	11.9187	6.15692	5.235	10.8194	5.8459	1.45559	6.50632	2.28025	0.594244	2.65619	1.14013	0.0310232
ENSG00000136720	HS6ST1	9394	ENSECAG00000001117	HS6ST1	100068973		1.92054	0.000598	0.0203		protein_coding	HH15;HS6ST;HS6ST1	3.54511	13.7039	7.29319	3.09903	14.5842	6.32319	2.64663	5.64473	6.0991	1.08048	2.30445	3.04955	0.0100498
ENSG00000140749	IGSF6	10261	ENSECAG00000018228	IGSF6	100068328		1.38122	0.00061	0.0206	IGSF6-201	protein_coding	DORA;IGSF6	3.61842	9.23991	7.26707	3.31983	9.86282	6.37308	1.68298	2.78541	4.49797	0.687072	1.13714	2.24899	0.0181661
ENSG00000007908	SELE	6401	ENSECAG00000008423	SELE	100033910		2.33355	0.000614	0.0207	SELE-201	protein_coding	CD62E;ELAM;ELAM1;ESEL;LECAM2;SELE	1.3698	7.14527	4.84844	1.43503	4.56432	5.63092	0.687817	7.04334	2.90692	0.2808	2.87543	1.45346	0.131269
ENSG00000155629	PIK3AP1	118788	ENSECAG00000013623	PIK3AP1	100070796		2.02121	0.000619	0.0208	PIK3AP1-201	protein_coding	BCAP;PIK3AP1	0.579215	2.28635	1.72941	0.517366	1.76237	1.73732	0.56781	1.37104	0.672466	0.231807	0.559723	0.336233	0.028544
ENSG00000120075	HOXB5	3215	ENSECAG00000012439	HOXB5	100055656		-1.85301	0.000635	0.0212	HOXB5-201	protein_coding	HHO.C10;HOX2;HOX2A;HU-1;Hox2.1;HOXB5	1.32644	0.32359	0.769036	1.3504	0.276711	0.775096	0.49742	0.264	0.346148	0.203071	0.107778	0.173074	0.0022432
ENSG00000148057	IDNK	414328	ENSECAG00000018284	IDNK	100053331		-1.00595	0.000652	0.0216	IDNK-201	protein_coding	C9orf103;bA522I20.2;hGntK;IDNK	18.0547	8.93847	16.1713	16.7771	8.22031	16.3676	5.51575	3.04788	4.38479	2.25179	1.24429	2.19239	0.00921175
ENSG00000164344	KLKB1	3818	ENSECAG00000009884	KLKB1	100056650		-1.93231	0.000652	0.0216	KLKB1-201	protein_coding	KLK3;PKK;PKKD;PPK;KLKB1	1.97085	0.512567	0.568856	2.16258	0.435934	0.623777	0.931758	0.38686	0.517462	0.380389	0.157935	0.258731	0.00429168
ENSG00000138095	LRPPRC	10128	ENSECAG00000023814	LRPPRC	100069041		1.14975	0.00066	0.0218	LRPPRC-201	protein_coding	CLONE-23970;GP130;LRP130;LSFC;LRPPRC	4.61204	10.3767	8.27383	4.14064	9.95058	7.59684	2.17408	1.38753	3.77987	0.887566	0.566456	1.88994	0.00405337
ENSG00000003056	M6PR	4074	ENSECAG00000021995	M6PR	100061559		1.14303	0.000674	0.0221	M6PR-201	protein_coding	CD-M6PR;CD-MPR;MPR 46;MPR-46;MPR46;SMPR;M6PR	22.2644	49.3222	28.3247	22.3468	48.3368	25.9025	4.29378	16.4029	16.6031	1.75293	6.69646	8.30153	0.0095963
ENSG00000196182	STK40	83931	ENSECAG00000015678	STK40	100054972		1.0252	0.000675	0.0221	STK40-201	protein_coding	SHIK;SgK495;STK40	13.8611	28.3593	19.239	11.5151	32.7118	17.3422	5.38417	7.97648	6.19049	2.19808	3.25638	3.09525	0.00782287
ENSG00000187550	SBK2	646643	ENSECAG00000019196	SBK2	100056406		-3.76592	0.000683	0.0222		protein_coding	SGK069;SBK2	0.664235	0.0227807	0	0.53736	0	0	0.734218	0.055801	0	0.299743	0.0227807	0	0.0499094
ENSG00000185860	C1orf110	339512	ENSECAG00000024873	C1orf110			2.00682	0.00069	0.0224	CCDC190-201	protein_coding		1.80645	7.48153	3.0929	1.80798	4.52165	3.49271	0.721144	7.91514	1.80571	0.294406	3.23134	0.902853	0.165447
ENSG00000123908	AGO2	27161	ENSECAG00000006078	AGO2	100069541		1.28179	0.000696	0.0225	AGO2-201	protein_coding	CASC7;EIF2C2;LINC00980;PPD;Q10;AGO2	4.0016	9.54723	8.45948	4.33024	9.42415	7.70184	1.4948	2.38658	4.85114	0.61025	0.974317	2.42557	0.0146974
ENSG00000159433	STARD9	57519	ENSECAG00000022851				-1.43391	0.000699	0.0226		protein_coding	KIF16A;STARD9;KIF16A;STARD9	32.6443	12.0502	12.9206	26.5569	10.7462	12.4527	16.5833	6.17714	6.28486	6.77009	2.52181	3.14243	0.0147173
ENSG00000184588	PDE4B	5142	ENSECAG00000011003	PDE4B	100053961		1.67725	0.000708	0.0228	PDE4B-201	protein_coding	DPDE4;PDEIVB;PDE4B	4.19036	13.1553	9.14583	4.12313	14.5987	9.6434	3.05985	5.02459	4.04948	1.24918	2.05128	2.02474	0.00835349
ENSG00000129038	LOXL1	4016	ENSECAG00000023405	LOXL1	100051862		-1.27088	0.000719	0.023	LOXL1-201	protein_coding	LOL;LOXL;LOXL1	38.8955	16.1011	23.7896	31.5218	16.6219	20.4278	16.6656	6.10129	14.5882	6.80372	2.49084	7.29409	0.0291264
ENSG00000160439	RDH13	112724	ENSECAG00000023146	RDH13	100055280		1.1237	0.000717	0.023	RDH13-201	protein_coding	SDR7C3;RDH13	4.61722	9.90881	6.77076	4.17401	8.95657	6.35428	1.67999	3.91589	1.26327	0.685854	1.59865	0.631633	0.0161483
ENSG00000186994	KANK3	256949	ENSECAG00000017445	KANK3			-1.26677	0.000727	0.0232		protein_coding	ANKRD47;KANK3	17.4165	7.15824	13.2688	16.2502	7.25847	10.9005	6.1781	1.64707	9.33399	2.5222	0.672415	4.66699	0.0337905
ENSG00000197616	MYH6	4624	ENSECAG00000021104				-2.28429	0.000727	0.0232		protein_coding	ASD3;CMD1EE;CMH14;MYHC;MYHCA;SSS3;alpha-MHC;MYH6	7.26241	1.46868	2.56426	2.78499	1.32956	2.54572	9.33829	0.939683	0.346867	3.81234	0.383624	0.173433	0.233814
ENSG00000107201	DDX58	23586	ENSECAG00000021989	DDX58	100067920		1.43417	0.000734	0.0233	DDX58-201	protein_coding	RIG-I;RIGI;RLR-1;SGMRT2;DDX58	10.7099	29.1319	36.6211	9.66225	22.5454	31.8964	3.44564	20.5085	20.8499	1.40668	8.37258	10.425	0.0616854
ENSG00000158050	DUSP2	1844	ENSECAG00000007242	DUSP2	100051611		2.38565	0.000736	0.0233	DUSP2-201	protein_coding	PAC-1;PAC1;DUSP2	0.606238	3.20191	1.77714	0.495285	1.8572	1.55019	0.353324	3.00563	1.38064	0.144244	1.22704	0.69032	0.115786
ENSG00000105778	AVL9	23080	ENSECAG00000019332	AVL9	100070105		1.20649	0.000745	0.0234	AVL9-201	protein_coding	KIAA0241;AVL9	1.62181	3.88293	4.31587	1.76604	3.64857	4.18576	0.671067	1.14197	1.13057	0.273962	0.466209	0.565283	0.00124485
ENSG00000163528	CHCHD4	131474	ENSECAG00000002378	CHCHD4	100055704		1.13876	0.000742	0.0234		protein_coding	MIA40;TIMM40;CHCHD4	2.8953	6.35311	6.50977	2.57283	5.98162	6.18426	1.40865	1.71524	1.79578	0.575078	0.700246	0.897892	0.00380452
ENSG00000117335	CD46	4179	ENSECAG00000009794				1.169	0.000749	0.0235		protein_coding	AHUS2;MCP;MIC10;TLX;TRA2.10;CD46;AHUS2;MCP;MIC10;TLX;TRA2.10;CD46;AHUS2;MCP;MIC10;TLX;TRA2.10;CD46	26.116	58.7642	32.8013	26.9363	57.7893	38.256	5.10967	20.1164	16.0699	2.08601	8.2125	8.03494	0.00617884
ENSG00000165973	NELL1	4745	ENSECAG00000024835	NELL1	100057422		-4.03657	0.000748	0.0235	NELL1-201	protein_coding	IDH3GL;NRP1;NELL1	0.382438	0	0	0.117873	0	0	0.516524	0	0	0.21087	0	0	0.106604
ENSG00000148541	FAM13C	220965	ENSECAG00000000046	FAM13C	100062666		-1.62611	0.000755	0.0236	FAM13C-201	protein_coding	FAM13C1;FAM13C	11.3168	3.60328	3.70315	9.66146	3.17857	3.84314	6.18758	2.48678	0.679687	2.52607	1.01522	0.339843	0.0115254
ENSG00000167612	ANKRD33	341405	ENSECAG00000008512	ANKRD33	100062582		1.68344	0.000769	0.0239		protein_coding	C12orf7;PANKY;ANKRD33	2.54663	7.986	6.43926	2.31303	6.41252	5.96267	1.07674	6.0494	2.41365	0.439579	2.46966	1.20683	0.0892078
ENSG00000147465	STAR	6770	ENSECAG00000012746	STAR	100009707		-1.32084	0.000789	0.0243	STAR-201	protein_coding	STARD1;STAR	2.15674	0.878872	1.87753	2.07441	0.856269	1.87206	0.70001	0.374807	0.454552	0.285778	0.153014	0.227276	0.00336376
ENSG00000120820	GLT8D2	83468	ENSECAG00000014675	GLT8D2	100053507		-1.08325	0.0008	0.0246	GLT8D2-201	protein_coding	GLT8D2	14.9547	6.98182	4.09293	14.0665	6.60662	4.60478	5.83533	1.91091	1.3629	2.38226	0.780126	0.681452	0.00152185
ENSG00000217442	SYCE3	644186	ENSECAG00000012778	SYCE3	100630606		-2.86846	0.00081	0.0248	SYCE3-201	protein_coding	C22orf41;THEG2;SYCE3	1.15649	0.132982	0.209864	0.934983	0.150197	0.137901	1.22584	0.116602	0.26932	0.500448	0.0476026	0.13466	0.0797059
ENSG00000183023	SLC8A1	6546	ENSECAG00000004050		100034157		2.03713	0.000824	0.0252		protein_coding	NCX1;SLC8A1;NCX1;SLC8A1	0.278038	1.15841	0.851344	0.296755	1.13324	0.734366	0.24547	0.449528	0.57796	0.100213	0.183519	0.28898	0.0100969
ENSG00000100368	CSF2RB	1439	ENSECAG00000019875		100054613		1.34301	0.000829	0.0253		protein_coding	CD131;CDw131;IL3RB;IL5RB;SMDP5;CSF2RB;CD131;CDw131;IL3RB;IL5RB;SMDP5;CSF2RB	4.59223	11.5806	11.8414	4.37217	11.75	10.8442	2.41335	4.98612	4.37465	0.985247	2.03557	2.18733	0.0156587
ENSG00000135697	BCMO1	53630	ENSECAG00000000280	BCMO1	100069873		-1.70104	0.000836	0.0254	BCO1-201	protein_coding		1.30673	0.38412	0.27183	1.43503	0.422996	0.201038	0.588379	0.210505	0.295554	0.240205	0.0859382	0.147777	0.00201352
ENSG00000153132	CLGN	1047	ENSECAG00000017686	CLGN	100063166		-2.40384	0.000848	0.0255	CLGN-201	protein_coding	CLGN	4.70059	0.859745	2.45639	4.47685	0.849698	2.23544	1.78656	0.783117	2.40608	0.729358	0.319706	1.20304	0.00553004
ENSG00000139117	CPNE8	144402	ENSECAG00000014870	CPNE8	100064982		1.72911	0.000846	0.0255	CPNE8-201	protein_coding	CPNE8	1.45551	4.96946	3.41088	1.43503	4.19804	2.8154	0.57249	2.69568	2.7979	0.233718	1.10051	1.39895	0.0462354
ENSG00000160818	GPATCH4	54865	ENSECAG00000011135	GPATCH4	100057984		1.26893	0.000849	0.0255	GPATCH4-201	protein_coding	GPATC4;GPATCH4	14.1001	33.9957	29.459	13.6986	27.049	26.4561	2.71803	20.4912	13.362	1.10963	8.36549	6.68099	0.0791511
ENSG00000011422	PLAUR	5329	ENSECAG00000022127	PLAUR	100033904		1.49086	0.000844	0.0255	PLAUR-201	protein_coding	CD87;U-PAR;UPAR;URKR;PLAUR	15.8962	44.82	55.8757	18.0737	37.7832	52.8796	5.86956	26.5796	38.7028	2.39624	10.8511	19.3514	0.0593006
ENSG00000171246	NPTX1	4884	ENSECAG00000011663	NPTX1	100056324		2.86552	0.000863	0.0258		protein_coding	NP1;NPTX1	0.0970391	0.824364	0.824942	0	0.664778	0.553993	0.237696	0.525087	0.757552	0.0970391	0.214366	0.378776	0.0497268
ENSG00000196136	SERPINA3	12	ENSECAG00000013482	SERPINA3	100053600		1.69097	0.000863	0.0258	SERPINA3-201	protein_coding	AACT;ACT;GIG24;GIG25;SERPINA3	42.8225	138.242	104.15	38.1229	115.212	77.9997	21.1604	95.7239	68.9204	8.63868	39.0791	34.4602	0.0904268
ENSG00000162551	ALPL	249	ENSECAG00000011467	ALPL	100058275		1.01414	0.000872	0.026		protein_coding	AP-TNAP;APTNAP;HOPS;TNAP;TNSALP;ALPL	44.4499	89.6503	40.0042	45.9104	83.1676	38.299	15.4359	33.2051	8.00314	6.30166	13.5559	4.00157	0.00582554
ENSG00000177685	EFCAB4A	283229	ENSECAG00000012449	EFCAB4A	100055181		-1.25042	0.000876	0.026	CRACR2B-201	protein_coding		48.1294	20.2458	28.2718	39.3765	20.4342	25.4308	26.6518	9.66943	6.62057	10.8805	3.94753	3.31028	0.0496348
ENSG00000161270	NPHS1	4868	ENSECAG00000012641	NPHS1			4.89286	0.000885	0.0262	NPHS1-201	protein_coding	CNF;NPHN;nephrin;NPHS1	0	0.752781	1.20739	0	0.39026	0.0704566	0	0.774159	2.32179	0	0.316049	1.16089	0.311132
ENSG00000148459	PDSS1	23590	ENSECAG00000022169	PDSS1	100065489		1.10596	0.000888	0.0263	PDSS1-201	protein_coding	COQ1;COQ10D2;DPS;SPS;TPRT;TPT;TPT 1;hDPS1;PDSS1	5.67091	12.0046	14.0095	5.69958	11.0728	15.0643	1.46295	4.60582	4.58352	0.597247	1.88032	2.29176	0.00766713
ENSG00000142046	TMEM91	641649	ENSECAG00000024140	TMEM91	100630482		-2.38425	0.00089	0.0263		protein_coding	DSPC3;IFITMD6;TMEM91	3.47697	0.630694	0.803071	2.37412	0.404526	0.432473	2.86807	0.620095	0.948452	1.17088	0.253153	0.474226	0.0411323
ENSG00000240771	ARHGEF25	115557	ENSECAG00000017139	ARHGEF25	100050699		-1.29007	0.000897	0.0264	ARHGEF25-201	protein_coding	GEFT;p63RhoGEF;ARHGEF25	26.9982	11.0098	14.1243	24.5608	8.74631	13.7363	13.632	6.39624	2.57428	5.56523	2.61125	1.28714	0.028714
ENSG00000136160	EDNRB	1910	ENSECAG00000024851	EDNRB	100033875		1.20331	0.000903	0.0265	EDNRB-201	protein_coding	ABCDS;ET-B;ET-BR;ETB;ETB1;ETBR;ETRB;HSCR;HSCR2;WS4A;EDNRB	2.30502	5.34484	2.48107	2.39568	4.76577	2.31287	0.356502	2.26084	0.809514	0.145541	0.922983	0.404757	0.0063688
ENSG00000168334	XIRP1	165904	ENSECAG00000004763				-3.09945	0.000909	0.0266		protein_coding	CMYA1;Xin;XIRP1	4.2197	0.457776	0.377827	2.93083	0.477518	0.341951	4.48075	0.249113	0.346653	1.82926	0.1017	0.173326	0.0618913
ENSG00000178922	HYI	81888	ENSECAG00000007811	HYI	100066491		-1.05594	0.000915	0.0267	HYI-201	protein_coding	HT036;HYI	39.2201	18.8684	25.4808	41.0965	16.7487	26.1868	12.4341	7.50185	7.25104	5.0762	3.06262	3.62552	0.0092181
ENSG00000124102	PI3	5266	ENSECAG00000014295	PI3	100056125		4.832	0.000919	0.0267	PI3-201	protein_coding	ESI;SKALP;WAP3;WFDC14;cementoin;PI3	0.417393	13.6236	10.2275	0	8.34126	3.41067	1.0224	19.6277	15.0958	0.417393	8.01296	7.54792	0.286767
ENSG00000164305	CASP3	836	ENSECAG00000022197	CASP3	100034083		1.4317	0.000931	0.0269	CASP3-201	protein_coding	CPP32;CPP32B;SCA-1;CASP3	3.30023	8.95564	5.11204	3.35572	8.69396	5.93589	0.767461	3.85644	3.25206	0.313315	1.57438	1.62603	0.0149841
ENSG00000075420	FNDC3B	101928615	ENSECAG00000019423	FNDC3B	100057824	horse FNDC3B(entz=100057824) - hsa FNDC3B(entz=101928615); horse FNDC3B(entz=100057824) - hsa FNDC3B(entz=64778)	1.27066	0.000941	0.0271	FNDC3B-201	protein_coding	FAD104;PRO4979;YVTM2421;FNDC3B	3.98446	9.37485	6.296	3.71103	9.39486	5.67032	1.8958	2.94699	3.17843	0.773957	1.2031	1.58922	0.0127932
ENSG00000184640	SEPT9	10801	ENSECAG00000020246	SEPT9	100058313		1.24571	0.000955	0.0275		protein_coding	AF17q25;MSF;MSF1;NAPB;PNUTL4;SINT1;SeptD1;SEPT9	45.4341	107.531	70.4289	41.761	119.053	69.8299	24.2611	37.8151	24.0245	9.90454	15.4379	12.0123	0.0115035
ENSG00000072110	ACTN1	87	ENSECAG00000019476	ACTN1	100053070		1.00327	0.000968	0.0276	ACTN1-201	protein_coding	BDPLT15;ACTN1	81.0751	162.473	162.968	80.4824	153.3	165.341	13.2505	62.692	57.7086	5.40949	25.5939	28.8543	0.0205361
ENSG00000110660	SLC35F2	54733	ENSECAG00000019266	SLC35F2	100069666		1.08165	0.000968	0.0276	SLC35F2-201	protein_coding	HSNOV1;SLC35F2	15.6803	33.4223	31.8285	14.5611	33.6492	31.8065	6.52906	12.926	6.10167	2.66548	5.27701	3.05084	0.012988
ENSG00000187486	KCNJ11	3767	ENSECAG00000001643	KCNJ11	100056520		-2.8676	0.000972	0.0277	KCNJ11-201	protein_coding	BIR;HHF2;IKATP;KIR6.2;MODY13;PHHI;TNDM3;KCNJ11	1.23852	0.147494	0.269988	1.34274	0.068342	0.278815	1.01997	0.226573	0.213495	0.416401	0.0924982	0.106748	0.0279177
ENSG00000137801	THBS1	7057	ENSECAG00000008923	THBS1	100057478		1.81939	0.000988	0.028	THBS1-201	protein_coding	THBS;THBS-1;TSP;TSP-1;TSP1;THBS1	15.7759	55.6518	28.8624	18.7216	43.5011	31.3173	7.9876	43.207	13.102	3.26092	17.6392	6.55102	0.0771991
ENSG00000123388	HOXC11	3227	ENSECAG00000024900	HOXC11	100062371		-1.55809	0.000995	0.0282	HOXC11-201	protein_coding	HOX3H;HOXC11	1.77268	0.537313	1.2349	1.75665	0.501347	1.20344	0.420917	0.471858	0.481944	0.171839	0.192635	0.240972	0.00155065
ENSG00000165443	PHYHIPL	84457	ENSECAG00000019566	PHYHIPL	100072214		-1.58284	0.00101	0.0286	PHYHIPL-201	protein_coding	PHYHIPL	6.05833	1.97049	2.32919	4.69087	1.63058	2.39365	3.3427	1.25889	1.05743	1.36465	0.513942	0.528714	0.0168958
ENSG00000155926	SLA	6503	ENSECAG00000024065	SLA	100068961		1.81375	0.00103	0.029	SLA-201	protein_coding	SLA1;SLAP;SLA	1.2655	4.29678	2.80823	1.15925	4.20886	2.27341	0.675477	2.05072	2.64712	0.275762	0.837202	1.32356	0.0431399
ENSG00000156298	TSPAN7	7102	ENSECAG00000016573		100055873		-1.425	0.00105	0.0293		protein_coding	A15;CCG-B7;CD231;DXS1692E;MRX58;MXS1;TALLA-1;TM4SF2;TM4SF2b;TSPAN7	13.506	4.96509	7.20392	13.3368	4.77952	6.45586	7.89568	1.96733	3.03337	3.2234	0.803158	1.51668	0.0393984
ENSG00000168539	CHRM1	1128	ENSECAG00000005493	CHRM1	100064117		-2.60187	0.00106	0.0295	CHRM1-201	protein_coding	HM1;M1;M1R;CHRM1	2.19156	0.340406	0.286693	1.7391	0.192367	0.312225	1.81281	0.398783	0.216692	0.740077	0.162803	0.108346	0.0255884
ENSG00000141434	MEP1B	4225	ENSECAG00000009208	MEP1B	100052389		-2.79799	0.00107	0.0297	MEP1B-201	protein_coding	MEP1B	1.47345	0.189412	0.320416	1.41181	0.16371	0.309213	1.38731	0.209421	0.15861	0.566366	0.0854958	0.079305	0.0516209
ENSG00000089558	KCNH4	23415	ENSECAG00000024953	KCNH4	100146220		2.88006	0.00107	0.0298	KCNH4-201	protein_coding	BEC2;ELK1;Kv12.3;KCNH4	0.0878105	0.797874	0.694919	0	0.671744	0.805447	0.137158	0.656258	0.38435	0.0559944	0.267916	0.192175	0.041263
ENSG00000135636	DYSF	8291	ENSECAG00000006772	DYSF	100059808		-1.4562	0.00109	0.0302	DYSF-201	protein_coding	FER1L1;LGMD2B;MMD1;DYSF	7.89903	2.81906	7.31226	8.38109	2.73987	6.05386	4.64298	0.615217	4.14676	1.89549	0.251161	2.07338	0.0576707
ENSG00000152580	IGSF10	285313	ENSECAG00000023161	IGSF10	100056768		-1.73387	0.0011	0.0302	IGSF10-201	protein_coding	CMF608;IGSF10	7.8092	2.3454	1.55532	7.07254	1.707	1.56884	2.88996	1.9865	1.27716	1.17982	0.810984	0.63858	0.000966037
ENSG00000177238	TRIM72	493829	ENSECAG00000009008	TRIM72	100063230		-3.92656	0.0011	0.0302	TRIM72-201	protein_coding	MG53;TRIM72	1.26577	0.0664999	0.100519	0.831757	0	0.0704566	1.50865	0.162891	0.126024	0.615905	0.0664999	0.0630119	0.0868874
ENSG00000115607	IL18RAP	8807	ENSECAG00000000214	IL18RAP	100050212		2.81657	0.00111	0.0305	IL18RAP-201	protein_coding	ACPL;CD218b;CDw218b;IL-18R-beta;IL-18RAcP;IL-18Rbeta;IL-1R-7;IL-1R7;IL-1RAcPL;IL18RB;IL18RAP	0.926358	6.5479	5.63461	0.78569	3.59282	1.95032	0.749548	7.98647	8.05933	0.306002	3.26046	4.02967	0.298481
ENSG00000131055	COX4I2	84701	ENSECAG00000014445	COX4I2	100053548		-1.63904	0.00112	0.0306	COX4I2-201	protein_coding	COX4;COX4-2;COX4B;COX4L2;COXIV-2;dJ857M17.2;COX4I2	24.0522	7.71619	11.6503	16.6133	7.65861	11.2909	19.5909	4.25914	6.74755	7.99796	1.73879	3.37377	0.113258
ENSG00000068831	RASGRP2	10235	ENSECAG00000022956	RASGRP2			-1.6298	0.00113	0.0306	RASGRP2-201	protein_coding	CALDAG-GEFI;CDC25L;RASGRP2	3.97543	1.24228	2.13247	3.14994	1.18217	2.3004	2.51767	0.526093	1.10954	1.02784	0.214776	0.554771	0.0420995
ENSG00000148344	PTGES	9536	ENSECAG00000000943	PTGES	100034143		1.44097	0.00113	0.0307	PTGES-201	protein_coding	MGST-IV;MGST1-L1;MGST1L1;MPGES;PGES;PIG12;PP102;PP1294;TP53I12;mPGES-1;PTGES	22.6349	61.2187	43.6154	19.577	40.748	45.4246	8.07045	49.3263	11.9225	3.29475	20.1374	5.96127	0.144664
ENSG00000204219	TCEA3	6920	ENSECAG00000010437	TCEA3	100071603		-1.01522	0.00113	0.0307	TCEA3-201	protein_coding	TFIIS;TFIIS.H;TCEA3	38.6914	19.1517	20.2976	37.0926	18.6874	22.9606	5.86702	8.95898	6.26218	2.3952	3.65749	3.13109	0.000826657
ENSG00000085721	RRN3	54700	ENSECAG00000008861	RRN3	100054032		1.07729	0.00115	0.0309	RRN3-201	protein_coding	A-270G1.2;TIFIA;RRN3	7.23753	15.2212	12.6369	6.39776	16.0464	11.0871	2.76956	4.38271	5.37243	1.13067	1.78923	2.68622	0.0158386
ENSG00000163577	EIF5A2	56648	ENSECAG00000022755	EIF5A2	100064019		1.71652	0.00115	0.031	EIF5A2-201	protein_coding	EIF-5A2;eIF5AII;EIF5A2	0.405824	1.47773	1.37245	0.366915	1.61779	1.20451	0.43806	0.486737	0.729352	0.178837	0.19871	0.364676	0.0088223
ENSG00000124608	AARS2	57505	ENSECAG00000024012	AARS2			-1.15235	0.00116	0.0311	AARS2-201	protein_coding	AARSL;COXPD8;LKENP;MT-ALARS;MTALARS;AARS2	40.6621	18.2398	28.8208	44.4549	17.701	21.7866	14.2271	2.80806	20.5548	5.80819	1.14639	10.2774	0.0384395
ENSG00000130307	USHBP1	83878	ENSECAG00000012156	USHBP1	100070053		-1.59281	0.00117	0.0314	USHBP1-201	protein_coding	AIEBP;MCC2;USHBP1	14.6388	4.79544	10.9749	14.4354	5.0747	9.13823	9.96547	1.73406	6.72343	4.06839	0.707929	3.36172	0.0868078
ENSG00000146926	ASB10	136371	ENSECAG00000008842	ASB10	100064203		-2.92239	0.00118	0.0315	ASB10-201	protein_coding	GLC1F;ASB10	0.625767	0.053653	0	0.532501	0	0	0.534714	0.0845249	0	0.218296	0.0345071	0	0.0150877
ENSG00000008516	MMP25	64386	ENSECAG00000010928	MMP25			2.15895	0.00118	0.0315	MMP25-201	protein_coding	MMP-25;MMP20;MMP20A;MMPL1;MT-MMP 6;MT-MMP6;MT6-MMP;MT6MMP;MTMMP6;MMP25	0.344628	1.65259	1.54992	0.272021	1.36542	1.50946	0.301159	1.2184	0.968897	0.122948	0.49741	0.484449	0.0543439
ENSG00000141994	DUS3L	56931	ENSECAG00000019359	DUS3L	100147314		1.08728	0.00119	0.0317		protein_coding	DUS3;DUS3L	14.1639	29.9318	26.2434	13.3383	27.4916	26.3221	3.43178	14.9361	8.48693	1.40102	6.09764	4.24346	0.052323
ENSG00000215009	ACSM4	341392	ENSECAG00000021463		100068752		-2.74234	0.00123	0.0321		protein_coding	ACSM4	0.805182	0.086129	0.243586	0.505265	0.068342	0.21137	0.854748	0.0963886	0.286147	0.34895	0.0393505	0.143074	0.1004
ENSG00000062038	CDH3	1001	ENSECAG00000009528	CDH3	100066779		1.11057	0.00123	0.0321	CDH3-201	protein_coding	CDHP;HJMD;PCAD;CDH3	91.616	197.76	112.983	92.6838	197.594	115.669	19.3918	80.7054	57.1021	7.91666	32.9478	28.5511	0.019516
ENSG00000115468	EFHD1	80303	ENSECAG00000001424				3.25896	0.00122	0.0321		protein_coding	MST133;MSTP133;PP3051;SWS2;EFHD1;MST133;MSTP133;PP3051;SWS2;EFHD1	0.0298138	0.608462	0.201038	0	0.440422	0.140913	0.0730285	0.546101	0.252047	0.0298138	0.222945	0.126024	0.0448012
ENSG00000140285	FGF7	2252	ENSECAG00000015510	FGF7	100033961		1.43091	0.00121	0.0321	FGF7-201	protein_coding	HBGF-7;KGF;FGF7	15.1656	40.7315	27.236	14.7095	39.1193	25.7528	7.94725	23.5426	10.3486	3.24445	9.61123	5.17431	0.0520389
ENSG00000016082	ISL1	3670	ENSECAG00000002264	ISL1	100052482		-3.61744	0.00122	0.0321	ISL1-201	protein_coding	ISLET1;Isl-1;ISL1	1.03195	0.0664999	0	1.32809	0	0	0.828685	0.162891	0	0.338309	0.0664999	0	0.00978098
ENSG00000163710	PCOLCE2	26577	ENSECAG00000020485	PCOLCE2	100062216		-1.99539	0.00123	0.0321	PCOLCE2-201	protein_coding	PCPE2;PCOLCE2	49.8707	12.454	21.8768	32.5723	10.6755	16.1469	42.0163	9.67365	17.1511	17.1531	3.94925	8.57554	0.0942673
ENSG00000023445	BIRC3	330	ENSECAG00000012229	BIRC3	100068894		1.27486	0.00124	0.0322	BIRC3-201	protein_coding	AIP1;API2;CIAP2;HAIP1;HIAP1;MALT2;MIHC;RNF49;c-IAP2;BIRC3	28.4072	68.8724	53.7527	28.2985	47.3192	47.3803	7.76702	49.2028	24.8846	3.17087	20.087	12.4423	0.142258
ENSG00000134333	LDHA	3939	ENSECAG00000020669	LDHA	100057016		1.05233	0.00124	0.0322	LDHA-201	protein_coding	GSD11;HEL-S-133P;LDHM;PIG19;LDHA	292.969	607.892	557.391	327.473	550.642	553.346	82.5076	256.544	142.261	33.6836	104.734	71.1306	0.0233097
ENSG00000255587	RAB44	401258	ENSECAG00000000519	RAB44			-1.66736	0.00124	0.0322	RAB44-201	protein_coding	RASD3;RASL13;dJ431A14.3;RAB44	9.02347	2.81669	5.53893	7.28292	2.84105	4.85423	5.66452	1.02309	4.51959	2.31253	0.417675	2.2598	0.0683075
ENSG00000143416	SELENBP1	8991	ENSECAG00000018012	SELENBP1	100034054		-1.70604	0.00124	0.0322	SELENBP1-201	protein_coding	HEL-S-134P;LPSB;SBP56;SP56;hSBP;SELENBP1	182.422	55.8953	42.3052	199.25	49.1521	43.4225	119.354	29.8373	20.8415	48.7261	12.181	10.4208	0.0180797
ENSG00000186439	TRDN	10345	ENSECAG00000008639	TRDN	100072982		-4.16524	0.00123	0.0322		protein_coding	CPVT5;TDN;TRISK;TRDN	0.899824	0.0227807	0.0352283	0.536648	0	0	1.16357	0.055801	0.0704566	0.475027	0.0227807	0.0352283	0.102619
ENSG00000135074	ADAM19	8728	ENSECAG00000017922	ADAM19			1.97475	0.00125	0.0323	ADAM19-201	protein_coding	FKSG34;MADDAM;MLTNB;ADAM19	0.333455	1.3008	0.900229	0.335684	1.23912	0.835147	0.317674	0.327907	0.920056	0.12969	0.133868	0.460028	0.0227579
ENSG00000181631	P2RY13	53829	ENSECAG00000001640	P2RY13	100050217		2.09834	0.00126	0.0324	P2RY13-201	protein_coding	FKSG77;GPCR1;GPR86;GPR94;P2Y13;SP174;P2RY13	1.86175	7.77997	7.36437	1.51221	4.20552	4.32143	1.22668	7.17537	7.37343	0.500789	2.92933	3.68671	0.190278
ENSG00000189410	SH2D5	400745	ENSECAG00000013721	SH2D5	100071771		3.84403	0.00126	0.0324	SH2D5-201	protein_coding	SH2D5	0.0392909	0.962858	0.154606	0	0.770239	0.137901	0.0962426	0.949166	0.180596	0.0392909	0.387496	0.0902981	0.0421097
ENSG00000159640	ACE	1636	ENSECAG00000012910		100064801		-1.54678	0.00128	0.0327		protein_coding	ACE1;CD143;DCP;DCP1;ACE	17.3191	5.85357	6.05488	15.3205	6.00593	6.43091	12.4874	2.26274	2.09751	5.09796	0.923761	1.04876	0.0482882
ENSG00000182676	PPP1R27	116729	ENSECAG00000008044	PPP1R27	100055235		-3.75144	0.00129	0.033	PPP1R27-201	protein_coding	DYSFIP1;PPP1R27	2.18819	0.136569	0.378164	1.27537	0.160959	0.342623	2.7737	0.118059	0.440506	1.13236	0.0481972	0.220253	0.129241
ENSG00000169783	LINGO1	84894	ENSECAG00000005701	LINGO1	100061441		-2.11357	0.00131	0.0333	LINGO1-201	protein_coding	LERN1;LRRN6A;UNQ201;LINGO1	8.22624	1.85918	2.61653	8.92856	1.06949	2.38332	5.62408	1.99866	0.832665	2.29602	0.815949	0.416332	0.0241866
ENSG00000142661	MYOM3	127294	ENSECAG00000023017				-2.3517	0.00133	0.0337		protein_coding	MYOM3;MYOM3	1.9581	0.351521	0.104179	1.66329	0.248748	0.0704566	1.54576	0.382482	0.132301	0.631053	0.156148	0.0661505	0.0171998
ENSG00000165887	ANKRD2	26287	ENSECAG00000008916	ANKRD2			-1.27783	0.00137	0.0344	ANKRD2-201	protein_coding	ARPP;ANKRD2	4.1886	1.70564	2.92663	3.96228	1.71724	3.40134	1.76513	0.275442	1.34994	0.72061	0.112449	0.674971	0.0175034
ENSG00000182272	B4GALNT4	338707	ENSECAG00000022353	B4GALNT4	100054676		2.15763	0.00137	0.0344	B4GALNT4-201	protein_coding	B4GALNT4	3.03051	13.7123	17.7544	3.30053	12.999	17.0067	0.821523	12.3974	7.48599	0.335385	5.06121	3.74299	0.0393247
ENSG00000103150	MLYCD	23417	ENSECAG00000022837		100070049		-1.1103	0.00137	0.0344		protein_coding	MCD;MLYCD	53.5261	24.8425	34.9459	62.803	21.4655	35.7362	21.9044	10.7687	6.22799	8.94245	4.3963	3.11399	0.0207746
ENSG00000165507	C10orf10	11067	ENSECAG00000003150	C10orf10			-1.20931	0.00138	0.0346	C10orf10-201	protein_coding	DEPP;FIG;Fseg;C10orf10	9.82305	4.16177	6.83845	10.1037	4.36962	7.22491	3.21188	1.55223	3.31715	1.31124	0.633695	1.65858	0.0112048
ENSG00000077238	IL4R	3566	ENSECAG00000021525	IL4R	791252		1.11602	0.00138	0.0346	IL4R-201	protein_coding	CD124;IL-4RA;IL4RA;IL4R	194.584	421.447	307.439	178.627	408.363	265.881	83.4248	151.558	105.433	34.058	61.8733	52.7164	0.0187475
ENSG00000104419	NDRG1	10397	ENSECAG00000025129	NDRG1	100068997		1.5227	0.00139	0.0347	NDRG1-201	protein_coding	CAP43;CMT4D;DRG-1;DRG1;GC4;HMSNL;NDR1;NMSL;PROXY1;RIT42;RTP;TARG1;TDD5;NDRG1	34.1771	98.2901	59.4143	35.9095	96.0485	65.1047	14.3027	45.711	40.8809	5.83906	18.6614	20.4404	0.0256871
ENSG00000198650	TAT	6898	ENSECAG00000021565	TAT	100068116		5.29151	0.0014	0.0348	TAT-201	protein_coding	TAT	0.302474	13.0339	15.2957	0.0894413	1.23542	9.52004	0.460728	27.8024	15.0205	0.188091	11.3503	7.51025	0.389306
ENSG00000170379	FAM115C	101930379	ENSECAG00000014110	FAM115C	100057014	horse FAM115C(entz=100057014) - hsa FAM115C(entz=101930379); horse FAM115C(entz=100057014) - hsa FAM115C(entz=101928422); horse FAM115C(entz=100057014) - hsa FAM115C(entz=285966)	1.10504	0.00143	0.0354		protein_coding		1.58832	3.33353	4.93677	1.5521	3.40983	4.69303	0.396562	0.803503	1.56547	0.161896	0.328029	0.782735	0.000336822
ENSG00000204060	FOXO6	100132074	ENSECAG00000002551	FOXO6			-2.8676	0.00143	0.0354		protein_coding	FOXO6	0.573507	0.0560306	0.216237	0.514566	0	0.171311	0.446629	0.0890462	0.260243	0.182336	0.0363529	0.130121	0.0355026
ENSG00000161649	CD300LG	146894	ENSECAG00000019158	CD300LG			-1.8599	0.00144	0.0355	CD300LG-201	protein_coding	CLM-9;CLM9;NEPMUCIN;TREM-4;TREM4;CD300LG	1.98177	0.507194	1.07878	1.91332	0.348497	1.03213	1.23721	0.390547	0.642113	0.505087	0.15944	0.321057	0.0337506
ENSG00000182566	CLEC4G	339390	ENSECAG00000019488				2.60819	0.00144	0.0355		protein_coding	DTTR431;LP2698;LSECtin;UNQ431;CLEC4G;DTTR431;LP2698;LSECtin;UNQ431;CLEC4G	0.337666	2.2058	2.48545	0.364115	1.54424	1.66686	0.304955	2.19198	2.30716	0.124497	0.894871	1.15358	0.130438
ENSG00000104375	STK3	6788	ENSECAG00000010526	STK3	100060508		1.01996	0.00144	0.0355	STK3-201	protein_coding	KRS1;MST2;STK3	10.3346	21.3098	11.9098	10.5104	20.5876	9.7447	3.40415	4.00912	7.06897	1.38974	1.63672	3.53449	0.00326018
ENSG00000183696	UPP1	7378	ENSECAG00000008193	UPP1	100052199		1.92664	0.00145	0.0357	UPP1-201	protein_coding	UDRPASE;UP;UPASE;UPP;UPP1	4.37515	16.6278	27.6818	3.83868	9.4076	28.7718	2.17413	16.8921	20.7246	0.887585	6.89617	10.3623	0.0756073
ENSG00000114978	MOB1A	55233	ENSECAG00000023379	MOB1A	100058183		1.05807	0.00148	0.0363	MOB1A-201	protein_coding	C2orf6;MATS1;MOB1;MOBK1B;MOBKL1B;Mob4B;MOB1A	3.50018	7.30875	5.31863	3.61596	6.01777	4.84732	0.73168	2.82021	1.57241	0.298707	1.15135	0.786205	0.0169142
ENSG00000137825	ITPKA	3706	ENSECAG00000018981	ITPKA			-1.44854	0.00149	0.0365	ITPKA-201	protein_coding	IP3-3KA;IP3KA;ITPKA	2.98152	1.04182	3.47651	3.09377	1.05445	3.26571	0.732586	0.515465	2.2424	0.299077	0.210438	1.1212	0.0140155
ENSG00000071967	CYBRD1	79901	ENSECAG00000000543	CYBRD1	100063657		1.40715	0.00152	0.0372	CYBRD1-201	protein_coding	CYB561A2;DCYTB;FRRS3;CYBRD1	2.03147	5.56798	5.03237	2.16979	5.37192	4.45531	1.28755	1.72494	2.7694	0.525639	0.704205	1.3847	0.0148377
ENSG00000139914	FITM1	161247	ENSECAG00000013782	FITM1	100051851		-3.83517	0.00153	0.0373	FITM1-201	protein_coding	FIT1;FITM1	0.341516	0	0	0.117873	0	0	0.566128	0	0	0.231121	0	0	0.208337
ENSG00000168615	ADAM9	8754	ENSECAG00000006442	ADAM9	100058578		1.12551	0.00156	0.0379	ADAM9-201	protein_coding	CORD9;MCMP;MDC9;Mltng;ADAM9	24.9062	54.261	37.014	24.1146	50.4924	31.7615	8.53709	28.6428	13.998	3.48525	11.6934	6.99899	0.0670811
ENSG00000185863	TMEM210	100505993	ENSECAG00000018705	TMEM210			-1.5381	0.00159	0.0384	TMEM210-201	protein_coding	TMEM210	3.93005	1.31161	1.50703	3.0786	1.25506	1.37475	1.95163	0.903747	0.312222	0.796749	0.368953	0.156111	0.00980309
ENSG00000179772	FOXS1	2307	ENSECAG00000001159	FOXS1	100068461		-1.46824	0.0016	0.0386	FOXS1-201	protein_coding	FKHL18;FREAC10;FOXS1	14.8533	5.29742	14.7423	10.2678	4.58339	12.6064	7.9712	3.21122	9.94969	3.25423	1.31097	4.97484	0.0688745
ENSG00000197405	C5AR1	728	ENSECAG00000006153	C5AR1	100065997		1.65097	0.00161	0.0388	C5AR1-201	protein_coding	C5A;C5AR;C5R1;CD88;C5AR1	5.07543	15.7917	6.35976	3.70632	15.9953	5.53668	3.97183	9.54456	3.15844	1.62149	3.89655	1.57922	0.0319261
ENSG00000149922	TBX6	6911	ENSECAG00000022374	TBX6	100066147		-1.14356	0.00163	0.039	TBX6-201	protein_coding	SCDO5;TBX6	2.92661	1.28338	2.09691	2.90606	1.33513	2.11325	0.627803	0.508059	0.812623	0.2563	0.207414	0.406311	0.00230535
ENSG00000176788	BASP1	10409	ENSECAG00000005090	BASP1	100069914		1.79849	0.00166	0.0394	BASP1-201	protein_coding	CAP-23;CAP23;NAP-22;NAP22;BASP1	5.87357	20.5553	7.9538	5.64499	14.0351	8.48126	2.8845	20.8706	4.71853	1.17759	8.52039	2.35926	0.165227
ENSG00000166869	CHP2	63928	ENSECAG00000017525	CHP2	100069148		-1.67708	0.00165	0.0394	CHP2-201	protein_coding	CHP2	17.5308	5.45608	5.74341	18.3499	4.23372	5.67473	6.51329	5.19462	1.86648	2.65904	2.1207	0.933239	0.00258389
ENSG00000172935	MRGPRF	116535	ENSECAG00000019588	MRGPRF	100049010		-1.33165	0.00167	0.0396	MRGPRF-201	protein_coding	GPR140;GPR168;MRGF;RTA;MRGPRF	44.7331	17.724	36.5514	39.2937	16.2918	32.4498	23.63	8.33958	22.4267	9.64692	3.40462	11.2133	0.0751694
ENSG00000140326	CDAN1	146059	ENSECAG00000015154	CDAN1	100070930		-1.07381	0.0017	0.0401	CDAN1-201	protein_coding	CDA1;CDAI;CDAN1A;DLT;PRO1295;CDAN1	29.3113	13.7984	15.8683	21.796	13.1817	16.7107	18.4459	4.88217	2.364	7.5305	1.99314	1.182	0.0910669
ENSG00000118257	NRP2	8828	ENSECAG00000016824	NRP2	100066305		1.2883	0.00172	0.0404	NRP2-201	protein_coding	NP2;NPN2;PRO2714;VEGF165R2;NRP2	2.19304	5.17147	2.6876	2.14832	5.37192	2.74951	1.10837	2.01077	1.08007	0.452492	0.820892	0.540034	0.0113873
ENSG00000091879	ANGPT2	285	ENSECAG00000015894	ANGPT2	100051890		1.30904	0.00173	0.0405	ANGPT2-201	protein_coding	AGPT2;ANG2;ANGPT2	2.47661	5.99437	5.09036	2.57721	6.3213	4.89281	1.17463	2.12647	2.34864	0.479539	0.868128	1.17432	0.0181055
ENSG00000128694	OSGEPL1	64172	ENSECAG00000011795	OSGEPL1			1.07675	0.00173	0.0405	OSGEPL1-201	protein_coding	OSGEPL;Qri7;OSGEPL1	1.85359	4.02514	2.74798	1.99404	4.14306	2.84042	0.566597	1.14746	0.952789	0.231312	0.468448	0.476394	0.00437287
ENSG00000189057	FAM111B	374393	ENSECAG00000008096	FAM111B			1.11382	0.00175	0.0409	FAM111B-201	protein_coding	CANP;POIKTMP;FAM111B	15.7915	34.0029	26.3447	13.9077	38.9151	29.6844	5.85511	11.8262	11.6972	2.39034	4.82802	5.84858	0.0234362
ENSG00000114767	RRP9	9136	ENSECAG00000024543	RRP9	100060766		1.16261	0.00175	0.0409	RRP9-201	protein_coding	RNU3IP2;U3-55K;RRP9	15.5106	34.3768	33.8313	14.649	29.1827	34.1204	6.36408	20.316	8.90709	2.59813	8.29395	4.45354	0.0654786
ENSG00000187642	C1orf170	84808	ENSECAG00000022967	C1orf170	100066420		-2.49693	0.00176	0.0411	PERM1-201	protein_coding		1.41347	0.233131	0.285187	1.44596	0.136684	0.309213	0.85478	0.31389	0.216758	0.348963	0.128145	0.108379	0.00635495
ENSG00000147256	ARHGAP36	158763	ENSECAG00000015764	ARHGAP36	100058309		4.66474	0.00183	0.0425	ARHGAP36-201	protein_coding	ARHGAP36	0.598395	16.1426	0.432773	0.530744	2.76435	0.301892	0.581831	34.5227	0.485539	0.237532	14.0938	0.24277	0.395709
ENSG00000198523	PLN	5350	ENSECAG00000003864	PLN	100630668		-2.02945	0.00184	0.0427	PLN-201	protein_coding	CMD1P;CMH18;PLB;PLN	1.51364	0.330018	0.325582	1.21022	0.320925	0.309213	1.22017	0.309896	0.073842	0.498132	0.126515	0.036921	0.0365736
ENSG00000065675	PRKCQ	5588	ENSECAG00000023084	PRKCQ	100070207		-1.53087	0.00186	0.0429	PRKCQ-201	protein_coding	PRKCT;nPKC-theta;PRKCQ	1.62207	0.547741	0.256967	1.54064	0.571363	0	0.616881	0.328944	0.513934	0.25184	0.134291	0.256967	0.00155045
ENSG00000101307	SIRPB1	100653194	ENSECAG00000023475			horse ???(entz=NA) - hsa SIRPB1(entz=100653194); horse ???(entz=NA) - hsa SIRPB1(entz=10326); horse ???(entz=NA) - hsa SIRPG(entz=55423); horse ???(entz=NA) - hsa SIRPA(entz=140885)	2.06802	0.00187	0.043		protein_coding	CD172b;SIRP-BETA-1;SIRPB1;CD172b;SIRP-BETA-1;SIRPB1;CD172b;SIRP-BETA-1;SIRPB1;CD172b;SIRP-BETA-1;SIRPB1	1.18496	5.10369	4.06644	0.599861	4.35496	4.00606	1.76531	2.79484	1.45263	0.720687	1.14099	0.726316	0.0221155
ENSG00000103196	CRISPLD2	83716	ENSECAG00000024636	CRISPLD2	100070252		2.35611	0.0019	0.0433	CRISPLD2-201	protein_coding	CRISP11;LCRISP2;LGL1;CRISPLD2	4.58583	23.5518	18.0568	4.084	21.0731	15.4988	4.58482	15.1855	15.5485	1.87174	6.19945	7.77426	0.0537026
ENSG00000152778	IFIT5	24138	ENSECAG00000004349	IFIT5	100059068	horse IFIT5(entz=100059068) - hsa IFIT5(entz=24138); horse IFIT5(entz=100071577) - hsa IFIT5(entz=24138)	1.13582	0.00189	0.0433	IFIT5-201	protein_coding	ISG58;P58;RI58;IFIT5	9.75872	21.2541	15.0137	8.35313	18.0351	17.354	3.97213	7.48594	7.23476	1.62161	3.05612	3.61738	0.024487
ENSG00000172005	MAL	4118	ENSECAG00000018654				-2.01869	0.0019	0.0433		protein_coding	MAL;MAL;MAL	1.41499	0.336568	0.327736	1.21197	0.16371	0.241768	0.445778	0.415584	0.361574	0.181988	0.169662	0.180787	0.000880089
ENSG00000079156	OSBPL6	114880	ENSECAG00000020078	OSBPL6	100067212		1.10749	0.0019	0.0433	OSBPL6-201	protein_coding	ORP6;OSBPL6	3.3566	7.18069	5.75776	3.3496	7.79185	4.77609	1.19669	2.3493	2.39683	0.488547	0.959096	1.19842	0.0178554
ENSG00000119121	TRPM6	140803	ENSECAG00000015942	TRPM6	100054478		2.43781	0.0019	0.0433	TRPM6-201	protein_coding	CHAK2;HMGX;HOMG;HOMG1;HSH;TRPM6	0.289395	1.71494	1.00497	0.246242	1.67318	1.18572	0.325029	1.26621	0.450244	0.132693	0.51693	0.225122	0.0362215
ENSG00000177675	CD163L1	283316	ENSECAG00000012955	CD163L1			1.92582	0.00192	0.0436	CD163L1-201	protein_coding	CD163B;M160;SCARI2;WC1;CD163L1	0.279619	1.24563	2.23848	0.293058	1.18075	2.16006	0.163899	0.580592	1.46855	0.0669115	0.237026	0.734274	0.00742786
ENSG00000085563	ABCB1	5243	ENSECAG00000017842	ABCB1	100034074		-1.59292	0.00194	0.0439	ABCB1-201	protein_coding	ABC20;CD243;CLCS;GP170;MDR1;P-GP;PGY1;ABCB1	11.7805	3.84816	5.8969	10.9876	2.66359	6.01046	8.43754	2.64222	3.13994	3.44461	1.07868	1.56997	0.0798849
ENSG00000101265	RASSF2	9770	ENSECAG00000023596	RASSF2	100065847		1.33875	0.00196	0.0442	RASSF2-201	protein_coding	CENP-34;RASFADIN;RASSF2	2.01714	5.13136	4.06692	1.81008	4.75069	4.06384	0.725542	2.55927	2.08283	0.296201	1.04482	1.04141	0.044128
ENSG00000143028	SYPL2	284612	ENSECAG00000011519	SYPL2	100061523		-3.24419	0.00198	0.0444	SYPL2-201	protein_coding	MG29;SYPL2	0.492702	0.0272851	0	0.481988	0	0	0.531985	0.0668345	0	0.217182	0.0272851	0	0.0484474
ENSG00000196230	TUBB	203068	ENSECAG00000020234	TUBB	100051013		1.12932	0.00198	0.0444	TUBB-201	protein_coding	CDCBM6;CSCSC1;M40;OK/SW-cl.56;TUBB1;TUBB5;TUBB	174.109	380.949	295.401	155.766	320.114	311.175	47.0251	206.93	106.599	19.1979	84.4789	53.2993	0.072063
ENSG00000188803	SHISA6	388336	ENSECAG00000025157	SHISA6	100073090		4.73131	0.00199	0.0445		protein_coding	SHISA6	0	0.68144	0.0352283	0	0.263198	0	0	1.14249	0.0704566	0	0.466418	0.0352283	0.227554
ENSG00000139445	FOXN4	121643	ENSECAG00000015538	FOXN4	100066713		-3.54378	0.00201	0.0449		protein_coding	FOXN4	0.569575	0.0227807	0.307371	0.235	0	0.201038	0.902877	0.055801	0.362749	0.368598	0.0227807	0.181374	0.305691
ENSG00000177707	PVRL3	25945	ENSECAG00000006637	PVRL3	100071640		1.28706	0.00205	0.0457	NECTIN3-201	protein_coding		1.16296	2.77739	2.29295	1.27415	2.63047	1.99105	0.488838	0.701918	1.36439	0.199567	0.286557	0.682197	0.016532
ENSG00000158816	VWA5B1	127731	ENSECAG00000016896	VWA5B1			-2.07493	0.00209	0.0463	VWA5B1-201	protein_coding	VWA5B1	1.17339	0.244343	0.98139	1.20484	0.197178	0.99747	0.607997	0.101396	0.981321	0.248214	0.0413948	0.490661	0.0496344
ENSG00000058866	DGKG	1608	ENSECAG00000019230	DGKG	100067985		1.57903	0.0021	0.0464	DGKG-201	protein_coding	DAGK3;DGK-GAMMA;DGKG	0.765369	2.34932	0.990738	0.641887	2.247	1.06554	0.330052	1.05754	0.753458	0.134743	0.431737	0.376729	0.00848412
ENSG00000205426	KRT81	3887	ENSECAG00000009201		100062959		4.89596	0.00213	0.0468		protein_coding	HB1;Hb-1;KRTHB1;MLN137;ghHkb1;hHAKB2-1;KRT81;HB1;Hb-1;KRTHB1;MLN137;ghHkb1;hHAKB2-1;KRT81;HB1;Hb-1;KRTHB1;MLN137;ghHkb1;hHAKB2-1;KRT81	2.76661	83.4043	7.03875	2.12553	4.23326	1.80289	2.72289	143.205	11.7064	1.11162	58.4633	5.85318	0.26418
ENSG00000139289	PHLDA1	22822	ENSECAG00000001900	PHLDA1			1.2972	0.00213	0.0468		protein_coding	DT1P1B11;PHRIP;TDAG51;PHLDA1	18.0505	44.171	24.1713	15.1705	41.6308	22.6465	9.17962	25.3156	7.78693	3.74756	10.3351	3.89347	0.0520919
ENSG00000186340	THBS2	7058	ENSECAG00000021122	THBS2	100050044		1.3047	0.00212	0.0468	THBS2-201	protein_coding	TSP2;THBS2	21.9169	54.0904	38.3205	20.4421	42.7043	35.8021	11.4519	36.7324	13.7987	4.67523	14.996	6.89933	0.117867
ENSG00000144120	TMEM177	80775	ENSECAG00000005417	TMEM177	100060304		2.33291	0.00213	0.0468	TMEM177-201	protein_coding	TMEM177	0.461605	2.51653	2.52302	0.303404	1.99466	2.16608	0.553256	2.35376	1.41283	0.225866	0.960917	0.706414	0.0890514
ENSG00000171793	CTPS1	1503	ENSECAG00000010772	CTPS1	100053845		1.24238	0.00215	0.0471	CTPS1-201	protein_coding	CTPS;GATD5;IMD24;CTPS1	12.6121	30.0208	29.0109	14.1813	22.0161	27.5619	4.01727	20.1629	5.47614	1.64004	8.23148	2.73807	0.0738149
ENSG00000229314	ORM1	5004	ENSECAG00000007625		100050034	horse ???(entz=100050034) - hsa ORM1(entz=5004); horse ???(entz=100050034) - hsa ORM2(entz=5005)	3.21398	0.00217	0.0474		protein_coding	AGP-A;AGP1;HEL-S-153w;ORM;ORM1;AGP-A;AGP1;HEL-S-153w;ORM;ORM1	0.264477	2.69667	6.94299	0.207314	1.99307	2.57806	0.266451	2.46033	10.5933	0.108778	1.00443	5.29663	0.1891
ENSG00000111371	SLC38A1	81539	ENSECAG00000007576	SLC38A1	100050256		2.43169	0.00217	0.0474	SLC38A1-201	protein_coding	ATA1;NAT2;SAT1;SNAT1;SLC38A1	0.169255	1.04946	0.301892	0.124521	1.02531	0.261162	0.199733	0.674046	0.354884	0.0815405	0.275178	0.177442	0.0146333
ENSG00000206053	HN1L	90861	ENSECAG00000026941	HN1L	100065505		1.01579	0.00218	0.0475	JPT2-201	protein_coding		5.52608	11.4344	11.9413	4.9591	10.2532	11.3299	2.26722	4.64959	1.8576	0.925588	1.89819	0.928798	0.0119573
ENSG00000235173	FAM203A	728071	ENSECAG00000011141	HGH1	100065139	horse ???(entz=100065139) - hsa FAM203A(entz=728071); horse ???(entz=100065139) - hsa FAM203A(entz=51236); horse ???(entz=100065139) - hsa FAM203B(entz=728071)	1.14047	0.00225	0.0484	HGH1-201	protein_coding		4.7702	10.4959	10.6602	5.11741	9.31388	9.58986	1.14724	5.57416	3.06383	0.468357	2.27564	1.53192	0.0368053
ENSG00000168685	IL7R	3575	ENSECAG00000010973	IL7R	100034169		2.53156	0.00223	0.0484	IL7R-201	protein_coding	CD127;CDW127;IL-7R-alpha;IL7RA;ILRA;IL7R	0.187066	1.18336	0.995941	0	1.18056	0.833432	0.350658	0.838518	0.787707	0.143155	0.342324	0.393854	0.0590718
ENSG00000174226	SNX31	169166	ENSECAG00000013989	SNX31	100061389		-2.84359	0.00224	0.0484	SNX31-201	protein_coding	SNX31	1.53309	0.187952	0.0856557	1.19867	0.0997499	0	1.39236	0.257446	0.171311	0.568428	0.105102	0.0856557	0.0300245
ENSG00000168477	TNXB	7148	ENSECAG00000013685	TNXB			-1.18974	0.00225	0.0484		protein_coding	EDS3;HXBL;TENX;TN-X;TNX;TNXB1;TNXB2;TNXBS;VUR8;XB;XBS;TNXB	285.417	125.065	93.25	219.262	115.245	79.1797	143.754	57.2737	40.7911	58.6874	23.3819	20.3955	0.0143975
ENSG00000243566	UPK3B	80761	ENSECAG00000016710	UPK3B			1.98932	0.00225	0.0484	UPK3B-201	protein_coding	P35;UP3B;UPIIIB;UPK3B	2.45815	9.69942	1.08761	2.57628	4.39893	1.00519	1.2976	12.2289	0.475379	0.529744	4.99243	0.237689	0.175822
ENSG00000150656	CNDP1	84735	ENSECAG00000022986	CNDP1	100061728		-3.17443	0.00227	0.0487	CNDP1-201	protein_coding	CN1;CPGL2;HsT2308;CNDP1	0.720634	0.0545701	0.170975	0.519122	0	0.130581	0.778573	0.133669	0.208154	0.317851	0.0545701	0.104077	0.0882374
ENSG00000172986	GXYLT2	727936	ENSECAG00000008483	GXYLT2	100061938		2.4022	0.00227	0.0487	GXYLT2-201	protein_coding	GLT8D4;GXYLT2	0.329122	2.06007	1.13135	0.249042	1.25083	1.18572	0.383962	1.97695	0.256725	0.156752	0.807088	0.128363	0.0936518
ENSG00000152332	UHMK1	127933	ENSECAG00000008744	UHMK1	100058796		1.31472	0.00228	0.0488	UHMK1-201	protein_coding	KIS;KIST;P-CIP2;UHMK1	1.37817	3.31139	2.62385	1.29777	2.65802	2.57979	0.68433	1.76501	0.903869	0.279377	0.720561	0.451935	0.0551075
ENSG00000153802	TMPRSS11D	9407	ENSECAG00000010705	TMPRSS11D	100067298		3.79148	0.00232	0.0495	TMPRSS11D-201	protein_coding	HAT;TMPRSS11D	0.167775	2.95476	0.586522	0	3.28797	0.483536	0.292521	2.65179	0.598509	0.119421	1.08259	0.299254	0.0302021

## Sheet: DEGs 12hx0h
gene.id	symbol	entrezid	gene.id.spec	symbol.spec	entrezid.spec	paralog	logFC	pvalue	fdr	transcript_name	transcript_biotype	synonyms	mean0h	mean6h	mean12h	median0h	median6h	median12h	sd0h	sd6h	sd12h	sem0h	sem6h	sem12h	pvals.anova
ENSG00000187608	ISG15	9636	ENSECAG00000001324	ISG15	100066364		4.05556	2.08e-10	2.44e-06		protein_coding	G1P2;IFI15;IMD38;IP17;UCRP;hUCRP;ISG15	9.21307	58.9701	153.547	8.63572	42.3127	140.642	1.54061	46.6541	126.435	0.62895	19.0465	63.2177	0.0181101
ENSG00000229314	ORM1	5004	ENSECAG00000006234		100050100	horse ???(entz=100050100) - hsa ORM1(entz=5004); horse ???(entz=100050100) - hsa ORM2(entz=5005)	5.79049	3.28e-10	2.44e-06		protein_coding	AGP-A;AGP1;HEL-S-153w;ORM;ORM1;AGP-A;AGP1;HEL-S-153w;ORM;ORM1	0.308437	7.76919	17.1431	0.242394	6.25256	10.0679	0.332289	4.7847	20.5369	0.135657	1.95335	10.2685	0.0735092
ENSG00000204577	LILRB3	101929809	ENSECAG00000011895	ILT11B	100034238	horse ???(entz=100034238) - hsa LILRB3(entz=101929809); horse ???(entz=100034238) - hsa LILRB3(entz=11025); horse ???(entz=100034238) - hsa LILRA6(entz=NA); horse ???(entz=100034238) - hsa LILRB5(entz=10990); horse ???(entz=100034238) - hsa LILRA5(entz=353514); horse ???(entz=100034238) - hsa LILRA4(entz=23547)	6.91343	1.08e-09	5.35e-06	ILT11B-201	protein_coding	CD85A;HL9;ILT-5;ILT5;LILRA6;LIR-3;LIR3;PIR-B;PIRB;LILRB3;CD85A;HL9;ILT-5;ILT5;LILRA6;LIR-3;LIR3;PIR-B;PIRB;LILRB3;CD85A;HL9;ILT-5;ILT5;LILRA6;LIR-3;LIR3;PIR-B;PIRB;LILRB3;CD85A;HL9;ILT-5;ILT5;LILRA6;LIR-3;LIR3;PIR-B;PIRB;LILRB3;CD85A;HL9;ILT-5;ILT5;LILRA6;LIR-3;LIR3;PIR-B;PIRB;LILRB3;CD85A;HL9;ILT-5;ILT5;LILRA6;LIR-3;LIR3;PIR-B;PIRB;LILRB3;CD85A;HL9;ILT-5;ILT5;LILRA6;LIR-3;LIR3;PIR-B;PIRB;LILRB3	0.213328	14.3107	21.953	0	7.02916	12.9155	0.396014	18.6801	25.4281	0.161672	7.62612	12.7141	0.15106
ENSG00000160339	FCN2	2220	ENSECAG00000000436		100069029	horse ???(entz=100069029) - hsa FCN2(entz=2220); horse ???(entz=100069029) - hsa FCN1(entz=2219)	4.76273	2.17e-09	8.05e-06		protein_coding	EBP-37;FCNL;P35;ficolin-2;FCN2;EBP-37;FCNL;P35;ficolin-2;FCN2	0.937208	27.0891	26.468	0.296755	21.0384	24.8426	1.46878	17.9299	19.165	0.599628	7.31983	9.58251	0.0141458
ENSG00000164047	CAMP	820	ENSECAG00000013712	ECATH-3	100034135		4.6933	1.16e-08	3.44e-05	ECATH-3-201	protein_coding	CAP-18;CAP18;CRAMP;FALL-39;FALL39;HSD26;LL37;CAMP;CAP-18;CAP18;CRAMP;FALL-39;FALL39;HSD26;LL37;CAMP;CAP-18;CAP18;CRAMP;FALL-39;FALL39;HSD26;LL37;CAMP	0.117624	2.19246	4.0657	0.0894413	1.54329	3.49213	0.13365	1.88198	2.439	0.0545623	0.768315	1.2195	0.00868763
ENSG00000148965	SAA4	100528017	ENSECAG00000012728		100056698	horse ???(entz=100056698) - hsa SAA4(entz=100528017); horse ???(entz=100056698) - hsa SAA4(entz=6291)	8.26549	1.95e-08	4.84e-05		protein_coding	C-SAA;CSAA;SAA4	0.0970391	10.4901	36.7944	0	8.43536	13.8655	0.237696	10.9053	55.4765	0.0970391	4.45207	27.7383	0.152235
ENSG00000124731	TREM1	54210	ENSECAG00000017436	TREM1	100054285		5.55888	2.67e-08	5.62e-05	TREM1-201	protein_coding	CD354;TREM-1;TREM1	1.12413	52.1168	52.4577	1.18963	31.3612	24.2515	0.847984	48.0125	71.0798	0.346188	19.601	35.5399	0.13085
ENSG00000100297	MCM5	4174	ENSECAG00000014368	MCM5	100054340		1.5514	5.89e-08	9.19e-05	MCM5-201	protein_coding	CDC46;P1-CDC46;MCM5	23.8543	30.5751	70.3434	24.9572	32.4557	73.9687	4.32384	7.0836	22.745	1.7652	2.89187	11.3725	0.000119319
ENSG00000111335	OAS2	4939	ENSECAG00000014422	OAS2	791250		2.49103	6.18e-08	9.19e-05	OAS2-201	protein_coding	OAS2	13.5049	36.9228	75.5284	10.5169	34.2611	82.8407	5.55672	21.9721	35.2752	2.26852	8.97007	17.6376	0.00282907
ENSG00000124570	SERPINB6	5269	ENSECAG00000015966	SERPINB6	100050295		2.1871	1.25e-07	0.000155	SERPINB6-201	protein_coding	CAP;DFNB91;MSTP057;PI-6;PI6;PTI;SPI3;SERPINB6	57.1785	196.481	260.743	49.7074	225.649	244.517	17.2157	74.9022	155.71	7.02829	30.5787	77.8552	0.00816478
ENSG00000102265	TIMP1	7076	ENSECAG00000014259		100034220		3.42082	2.06e-07	0.000236		protein_coding	CLGI;EPA;EPO;HCI;TIMP;TIMP-1;TIMP1	74.3821	383.413	795.961	47.1433	309.319	683.556	56.1672	228.557	708.885	22.9302	93.3079	354.442	0.0316375
ENSG00000119535	CSF3R	1441	ENSECAG00000013457	CSF3R	100069253		5.86102	2.81e-07	0.000278	CSF3R-201	protein_coding	CD114;GCSFR;SCN7;CSF3R	1.22084	32.7247	69.5021	0.910211	11.1853	35.1656	1.19721	54.9699	89.1733	0.48876	22.4414	44.5867	0.192204
ENSG00000176014	TUBB6	84617	ENSECAG00000016535	TUBB6	100058421		2.00831	2.75e-07	0.000278	TUBB6-201	protein_coding	HsT1601;TUBB-5;TUBB6	41.1411	174.909	165.75	36.0946	168.589	154.207	16.0221	97.0073	35.1121	6.541	39.6031	17.5561	0.00554511
ENSG00000134917	ADAMTS8	11095	ENSECAG00000014164	ADAMTS8	100072682		3.65022	3.33e-07	0.000285	ADAMTS8-201	protein_coding	ADAM-TS8;METH2;ADAMTS8	0.662941	23.0934	8.87752	0.59986	18.8027	6.49332	0.536376	16.4106	6.92953	0.218975	6.69961	3.46477	0.0100382
ENSG00000175592	FOSL1	8061	ENSECAG00000023092	FOSL1	100051930		4.02811	3.45e-07	0.000285	FOSL1-201	protein_coding	FRA;FRA1;fra-1;FOSL1	0.717899	18.2033	12.4998	0.711383	14.1834	11.4551	0.546451	17.7297	9.32167	0.223088	7.23814	4.66084	0.0671178
ENSG00000163661	PTX3	5806	ENSECAG00000004679	PTX3			4.58701	3.4e-07	0.000285		protein_coding	TNFAIP5;TSG-14;PTX3	4.16855	198.642	100.737	2.03618	132.566	75.9939	5.35668	192.708	53.0814	2.18686	78.6728	26.5407	0.0502999
ENSG00000119917	IFIT3	3437	ENSECAG00000010153		100071605		3.62989	4.04e-07	0.000316		protein_coding	CIG-49;GARG-49;IFI60;IFIT4;IRG2;ISG60;P60;RIG-G;cig41;IFIT3	3.68862	27.9503	46.2368	3.08494	19.5589	27.6279	1.74603	28.5243	50.0829	0.712814	11.645	25.0415	0.116925
ENSG00000169245	CXCL10	3627	ENSECAG00000013300	CXCL10	100050993	s	3.20099	5.03e-07	0.000364	CXCL10-201	protein_coding	C7;IFI10;INP10;IP-10;SCYB10;crg-2;gIP-10;mob-1;CXCL10	6.9278	21.0618	63.8103	4.6563	19.1951	64.9933	6.92221	12.1683	42.3581	2.82598	4.9677	21.179	0.0049312
ENSG00000185745	IFIT1	3434	ENSECAG00000004433	IFIT1	100058990	horse IFIT1(entz=100058990) - hsa IFIT1(entz=3434); horse IFIT1(entz=100630879) - hsa IFIT1(entz=3434)	2.65473	5.14e-07	0.000364	IFIT1-201	protein_coding	C56;G10P1;IFI-56;IFI-56K;IFI56;IFIT-1;IFNAI1;ISG56;P56;RNM561;IFIT1	5.53733	32.4646	34.4051	4.30503	28.1305	34.1079	3.78025	18.6383	16.8291	1.54328	7.60907	8.41457	0.00839889
ENSG00000106819	ASPN	54829	ENSECAG00000007047	ASPN	100054817		-2.11744	6.69e-07	0.000432	ASPN-201	protein_coding	OS3;PLAP-1;PLAP1;SLRR1C;ASPN	15.921	12.2283	3.5358	16.4893	12.0841	2.95331	5.4196	4.80358	1.31202	2.21254	1.96106	0.656009	0.00338622
ENSG00000108688	CCL7	6354	ENSECAG00000023949	CCL2	100033927	horse ???(entz=100033927) - hsa CCL7(entz=6354); horse ???(entz=100034136) - hsa CCL7(entz=6354); horse ???(entz=100071714) - hsa CCL7(entz=6354)	3.51692	6.56e-07	0.000432	CCL2-201	protein_coding	FIC;MARC;MCP-3;MCP3;NC28;SCYA6;SCYA7;CCL7	38.3643	264.881	438.469	25.8788	171.527	418.852	26.5404	259.43	358.404	10.8351	105.912	179.202	0.0573226
ENSG00000108829	LRRC59	55379	ENSECAG00000018072	LRRC59	100069924		1.43839	7.85e-07	0.000486	LRRC59-201	protein_coding	PRO1855;p34;LRRC59	15.8198	44.774	43.4093	14.8772	41.3782	42.8369	4.82902	12.7898	7.65969	1.97144	5.2214	3.82985	0.000192512
ENSG00000112096	SOD2	100129518	ENSECAG00000011797	SOD2	100034223	horse ???(entz=100034223) - hsa SOD2(entz=100129518); horse ???(entz=100034223) - hsa SOD2(entz=6648)	2.82573	9.58e-07	0.00057	SOD2-201	protein_coding	IPO-B;IPOB;MNSOD;MVCD6;Mn-SOD;SOD2	45.7167	430.365	324.23	32.7986	317.45	354.327	38.4246	363.433	85.277	15.6868	148.371	42.6385	0.0348577
ENSG00000113749	HRH2	3274	ENSECAG00000016581	HRH2			5.20124	1.05e-06	0.0006	HRH2-201	protein_coding	H2R;HRH2	0	0.880085	1.00714	0	0.917204	0.805447	0	0.394733	0.473383	0	0.161149	0.236692	0.000456107
ENSG00000138646	HERC5	51191	ENSECAG00000015395	HERC5	100063774		2.49733	1.1e-06	0.000605	HERC5-201	protein_coding	CEB1;CEBP1;HERC5	2.84718	7.16567	16.3067	2.6868	5.09087	15.6648	0.55731	4.89028	10.886	0.227521	1.99645	5.44298	0.0143517
ENSG00000131187	F12	2161	ENSECAG00000010619	F12	100068589		3.10434	1.15e-06	0.000613	F12-201	protein_coding	HAE3;HAEX;HAF;F12	1.0746	6.18477	9.12032	0.91761	4.89136	8.67077	1.11502	3.51918	3.4583	0.455205	1.4367	1.72915	0.00189771
ENSG00000104635	SLC39A14	23516	ENSECAG00000008287	SLC39A14	100057232		2.94872	1.27e-06	0.000652	SLC39A14-201	protein_coding	HMNDYT2;LZT-Hs4;NET34;ZIP14;cig19;SLC39A14	2.38364	19.4252	18.3203	1.48441	17.2695	19.2593	2.1808	12.606	6.1702	0.890309	5.14638	3.0851	0.00777294
ENSG00000182533	CAV3	859	ENSECAG00000020701	CAV3	100058881		-6.6813	1.34e-06	0.000663	CAV3-201	protein_coding	LGMD1C;LQT9;VIP-21;VIP21;CAV3	2.75638	0.300013	0	2.26056	0.273368	0	2.31794	0.330422	0	0.946297	0.134894	0	0.0146035
ENSG00000185507	IRF7	3665	ENSECAG00000009744	IRF7	100055087		2.69624	1.5e-06	0.000719	IRF7-201	protein_coding	IMD39;IRF-7H;IRF7A;IRF7B;IRF7C;IRF7H;IRF7	14.3139	26.6144	92.7284	14.7647	21.7608	83.7404	4.10393	19.564	72.2042	1.67542	7.98697	36.1021	0.0147052
ENSG00000137965	IFI44	10561	ENSECAG00000009020	IFI44	100053034		2.79161	1.71e-06	0.00077		protein_coding	MTAP44;TLDC5;p44;IFI44	4.33245	11.7652	30.3273	3.78116	11.1918	33.1459	1.45905	7.33303	19.2161	0.595654	2.9937	9.60805	0.00607483
ENSG00000138496	PARP9	83666	ENSECAG00000012331	PARP9	100070607		2.10867	1.68e-06	0.00077	PARP9-201	protein_coding	ARTD9;BAL;BAL1;MGC:7868;PARP9	4.38757	15.6473	19.1826	4.32516	16.3383	18.5589	1.57679	4.91451	12.5734	0.643722	2.00634	6.28673	0.00968467
ENSG00000180209	MYLPF	29895	ENSECAG00000017437	MYLPF	100065683		-5.42797	2.5e-06	0.00109	MYLPF-201	protein_coding	HUMMLC2B;MLC2B;MRLC2;MYL11;MYLPF	74.2157	1.23763	1.70658	77.0853	1.31392	1.62896	66.8286	0.639006	0.787965	27.2826	0.260873	0.393982	0.0159776
ENSG00000162631	NTNG1	22854	ENSECAG00000016691	NTNG1	100060362		-2.94336	2.79e-06	0.00118	NTNG1-201	protein_coding	Lmnt1;NTNG1	6.01588	1.48275	0.766881	5.70864	1.05908	0.744026	2.55093	1.13007	0.198844	1.04141	0.461349	0.0994219	0.000459016
ENSG00000104918	RETN	56729	ENSECAG00000016421	RETN	100060741		6.2593	2.87e-06	0.00118		protein_coding	ADSF;FIZZ3;RETN1;RSTN;XCP1;RETN	0.0485196	7.36038	5.50598	0	2.57724	3.25606	0.118848	11.1972	6.73257	0.0485196	4.57123	3.36629	0.270243
ENSG00000077522	ACTN2	88	ENSECAG00000009009	ACTN2			-6.89977	3.1e-06	0.00121	ACTN2-201	protein_coding	CMD1AA;CMH23;ACTN2	16.1608	0.480166	0.100519	19.241	0.36321	0.0704566	14.2863	0.442893	0.126024	5.83236	0.18081	0.0630119	0.0143794
ENSG00000108771	DHX58	79132	ENSECAG00000011439	DHX58			2.55863	3.17e-06	0.00121	DHX58-201	protein_coding	D11LGP2;D11lgp2e;LGP2;RLR-3;DHX58	5.11184	9.77842	30.3001	4.83113	6.70276	32.9566	1.16847	7.49706	18.0602	0.477025	3.06066	9.03012	0.00459498
ENSG00000055332	EIF2AK2	5610	ENSECAG00000011726	EIF2AK2			2.95949	3.32e-06	0.00121	EIF2AK2-201	protein_coding	EIF2AK1;PKR;PPP1R83;PRKR;EIF2AK2	0.308448	1.74129	2.65152	0.381304	1.71785	2.11325	0.257836	0.831863	1.3922	0.105261	0.339607	0.696098	0.00282142
ENSG00000120820	GLT8D2	83468	ENSECAG00000014675	GLT8D2	100053507		-1.83741	3.33e-06	0.00121	GLT8D2-201	protein_coding	GLT8D2	14.9546	6.98182	4.09293	14.0665	6.60662	4.60478	5.83533	1.91091	1.3629	2.38226	0.780126	0.681452	0.00152185
ENSG00000168765	GSTM4	2948	ENSECAG00000024946		100058290	horse ???(entz=100058290) - hsa GSTM4(entz=2948); horse ???(entz=100058290) - hsa GSTM2(entz=2946); horse ???(entz=100058290) - hsa GSTM1(entz=2944); horse ???(entz=100058290) - hsa GSTM5(entz=2949)	-1.57993	3.26e-06	0.00121		protein_coding	GSTM4-4;GTM4;GSTM4;GSTM4-4;GTM4;GSTM4;GSTM4-4;GTM4;GSTM4	160.601	99.9445	53.6067	135.456	106.316	50.9072	67.1754	23.7899	10.4296	27.4242	9.7122	5.21478	0.00768745
ENSG00000128383	APOBEC3A	100913187	ENSECAG00000022371	APOBEC3Z1B	100070206	horse ???(entz=100070206) - hsa APOBEC3A(entz=100913187); horse ???(entz=100070206) - hsa APOBEC3A(entz=200315); horse ???(entz=100070206) - hsa APOBEC3B(entz=9582); horse ???(entz=100070206) - hsa APOBEC3G(entz=60489)	4.32763	3.46e-06	0.00122	APOBEC3Z1B-201	protein_coding	A3A;ARP3;PHRBN;bK150C2.1;APOBEC3A	10.9248	61.0331	220.917	12.8535	41.424	160.322	6.15293	62.8193	206.703	2.51192	25.6459	103.352	0.0269437
ENSG00000108515	ENO3	2027	ENSECAG00000020400	ENO3	100061187		-4.77541	3.72e-06	0.00129	ENO3-201	protein_coding	GSD13;MSE;ENO3	50.2201	1.48398	1.81767	61.9506	1.61749	1.66198	40.5432	0.4576	1.21789	16.5517	0.186814	0.608946	0.00863954
ENSG00000118113	MMP8	4317	ENSECAG00000021476	MMP8	100069005		5.46041	6.26e-06	0.00194	MMP8-201	protein_coding	CLG1;HNC;MMP-8;PMNL-CL;MMP8	0.0906735	10.477	5.13598	0	4.16459	4.88779	0.141221	17.0558	4.05074	0.0576531	6.96301	2.02537	0.281632
ENSG00000183091	NEB	4703	ENSECAG00000020638	NEB	100057773		-6.14233	6e-06	0.00194	NEB-201	protein_coding	NEB177D;NEM2;NEB	35.4013	0.649648	0.461329	47.8139	0.437079	0.432473	27.5957	0.714249	0.192696	11.2659	0.291591	0.0963482	0.00605728
ENSG00000145287	PLAC8	51316	ENSECAG00000015034	PLAC8	100630403		3.1665	5.96e-06	0.00194	PLAC8-201	protein_coding	C15;DGIC;PNAS-144;onzin;PLAC8	2.63491	7.38298	24.2222	2.04773	5.07064	16.4735	1.94447	6.60461	24.3256	0.793828	2.69632	12.1628	0.0503088
ENSG00000177409	SAMD9L	219285	ENSECAG00000001481	SAMD9L	100061825		2.41487	6.2e-06	0.00194	SAMD9L-201	protein_coding	ATXPC;C7orf6;DRIF2;UEF1;SAMD9L	6.01781	16.7223	31.8391	5.75839	14.7444	27.3752	2.47365	11.5411	22.3076	1.00986	4.71162	11.1538	0.0282434
ENSG00000117543	DPH5	51611	ENSECAG00000011656	DPH5	100050115		1.47615	6.83e-06	0.00207	DPH5-201	protein_coding	AD-018;CGI-30;HSPC143;NPD015;DPH5	4.85871	13.5145	13.5375	4.83624	14.7625	13.6121	1.02878	3.88512	3.79824	0.419998	1.58609	1.89912	0.000452428
ENSG00000103187	COTL1	23406	ENSECAG00000012738	COTL1	100070195		1.74469	7.27e-06	0.00216	COTL1-201	protein_coding	CLP;COTL1	18.2349	46.2506	61.0274	17.4856	40.788	62.2006	6.27035	26.3222	17.1945	2.55986	10.746	8.59724	0.00899415
ENSG00000164309	CMYA5	202333	ENSECAG00000010235	CMYA5			-5.23925	7.77e-06	0.00227	CMYA5-201	protein_coding	C5orf10;SPRYD2;TRIM76;CMYA5	20.4633	0.579766	0.508408	22.7927	0.394563	0.603113	15.9307	0.641269	0.384381	6.5037	0.261797	0.192191	0.00651273
ENSG00000170379	FAM115C	101930379	ENSECAG00000014110	FAM115C	100057014	horse FAM115C(entz=100057014) - hsa FAM115C(entz=101930379); horse FAM115C(entz=100057014) - hsa FAM115C(entz=101928422); horse FAM115C(entz=100057014) - hsa FAM115C(entz=285966)	1.65946	8.59e-06	0.00237		protein_coding		1.58832	3.33353	4.93677	1.5521	3.40983	4.69303	0.396562	0.803503	1.56547	0.161896	0.328029	0.782735	0.000336822
ENSG00000186431	FCAR	2204	ENSECAG00000008821	FCAR	100050205		5.02396	8.68e-06	0.00237	FCAR-201	protein_coding	CD89;CTB-61M7.2;FcalphaRI;FCAR	0.18836	5.86797	6.87337	0.124521	2.66249	2.15398	0.237484	8.24832	10.3407	0.0969524	3.36736	5.17033	0.28438
ENSG00000213928	IRF9	10379	ENSECAG00000024429	IRF9	100051589		1.46166	8.66e-06	0.00237	IRF9-201	protein_coding	IRF-9;ISGF3;ISGF3G;p48;IRF9	34.2352	75.2839	94.4408	34.5577	72.3904	85.2367	9.64936	23.4758	39.0573	3.93933	9.58397	19.5287	0.00507801
ENSG00000164708	PGAM2	5224	ENSECAG00000005539	PGAM2	100051714		-6.26279	8.77e-06	0.00237	PGAM2-201	protein_coding	GSD10;PGAM-M;PGAMM;PGAM2	10.4235	0.0748987	0.100519	11.6866	0.068342	0.0704566	8.79025	0.0824925	0.126024	3.58861	0.0336774	0.0630119	0.00980064
ENSG00000101000	PROCR	10544	ENSECAG00000024428	PROCR	100069445		2.56783	9.97e-06	0.00265	PROCR-201	protein_coding	CCCA;CCD41;EPCR;PROCR	13.1997	66.2487	77.9837	10.584	56.9234	60.0536	6.54647	46.2688	57.6833	2.67259	18.8892	28.8417	0.0445178
ENSG00000163157	TMOD4	29765	ENSECAG00000019026	TMOD4	100146789		-5.94747	1.02e-05	0.00266	TMOD4-201	protein_coding	SK-TMOD;TMOD4	12.2718	0.270473	0.169469	13.3492	0.174472	0.201038	10.5879	0.186085	0.128127	4.3225	0.0759691	0.0640635	0.0121985
ENSG00000155657	TTN	7273	ENSECAG00000012544	TTN			-7.02383	1.08e-05	0.00276	TTN-201	protein_coding	CMD1G;CMH9;CMPD4;EOMFC;HMERF;LGMD2J;MYLK5;TMD;TTN	137.248	0.395793	1.02707	154.457	0.304776	0.487173	116.294	0.275946	1.4242	47.4767	0.112654	0.712101	0.00988007
ENSG00000176971	FIBIN	387758	ENSECAG00000005106	FIBIN	100057578		-2.17574	1.14e-05	0.00283	FIBIN-201	protein_coding	FIBIN	12.9778	1.76662	2.99142	12.0245	1.67997	1.62896	2.3998	0.669953	3.28149	0.979716	0.273507	1.64075	1.51068e-06
ENSG00000179094	PER1	102465532	ENSECAG00000013291	PER1	100073046	horse PER1(entz=100073046) - hsa PER1(entz=102465532); horse PER1(entz=100073046) - hsa PER1(entz=5187)	-1.13905	1.14e-05	0.00283	PER1-201	protein_coding	PER;RIGUI;hPER;PER1	88.9246	31.9788	40.4228	92.261	32.0811	39.9936	13.8157	5.19366	10.937	5.64023	2.1203	5.46849	8.75942e-07
ENSG00000092054	MYH7	4625	ENSECAG00000019844	MYH7	791234		-6.71581	1.31e-05	0.00319	MYH7-201	protein_coding	CMD1S;CMH1;MPD1;MYHCB;SPMD;SPMM;MYH7	52.0032	1.95914	0.472868	17.8729	1.63703	0.553993	82.975	1.86051	0.350097	33.8744	0.759551	0.175049	0.201639
ENSG00000129170	CSRP3	8048	ENSECAG00000016087	CSRP3	100057301		-10.2739	1.42e-05	0.00329	CSRP3-201	protein_coding	CLP;CMD1M;CMH12;CRP3;LMO4;MLP;CSRP3	32.6236	0.247298	0	32.3327	0.171927	0	30.4568	0.283343	0	12.4339	0.115674	0	0.0181687
ENSG00000078596	ITM2A	9452	ENSECAG00000011335	ITM2A	100071739		-1.81689	1.41e-05	0.00329	ITM2A-201	protein_coding	BRICD2A;E25A;ITM2A	24.1965	21.0569	6.72286	22.6665	18.87	7.49554	12.7194	5.41765	2.81111	5.19267	2.21175	1.40556	0.0215251
ENSG00000137462	TLR2	7097	ENSECAG00000018028	TLR2	100009701		1.83864	1.42e-05	0.00329	TLR2-201	protein_coding	CD282;TIL4;TLR2	26.7023	78.5311	95.4791	26.6708	59.5836	93.6417	9.56579	50.2643	34.9437	3.90522	20.5203	17.4719	0.0211388
ENSG00000184544	DHRS7C	201140	ENSECAG00000018404	DHRS7C	100073077		-2.514	1.44e-05	0.0033	DHRS7C-201	protein_coding	SDR32C2;DHRS7C	3.8586	0.90853	0.67972	3.75877	0.945736	0.734366	2.02855	0.452672	0.181336	0.828154	0.184803	0.0906682	0.00198448
ENSG00000068079	IFI35	3430	ENSECAG00000001598	IFI35	100052050		1.63875	1.59e-05	0.00358	IFI35-201	protein_coding	IFP35;IFI35	21.6032	61.6989	67.3037	19.9359	48.0703	66.191	6.01541	41.53	6.22452	2.45578	16.9545	3.11226	0.02518
ENSG00000197893	NRAP	4892	ENSECAG00000021326	NRAP	100059106		-5.46282	1.82e-05	0.00404	NRAP-201	protein_coding	N-RAP;NRAP	41.753	0.831515	0.919646	44.3698	0.796483	0.945063	37.1163	0.669164	0.191281	15.1527	0.273185	0.0956408	0.0149141
ENSG00000130598	TNNI2	7136	ENSECAG00000015494	TNNI2	100060828		-5.1388	1.99e-05	0.00435	TNNI2-201	protein_coding	AMCD2B;DA2B;FSSV;fsTnI;TNNI2	37.3393	1.03457	1.03321	40.6445	0.572618	1.00713	30.1285	1.2769	0.415958	12.2999	0.521293	0.207979	0.00837803
ENSG00000177675	CD163L1	283316	ENSECAG00000012955	CD163L1			2.74064	2.28e-05	0.00492	CD163L1-201	protein_coding	CD163B;M160;SCARI2;WC1;CD163L1	0.279619	1.24563	2.23848	0.293058	1.18075	2.16006	0.163899	0.580592	1.46855	0.0669115	0.237026	0.734274	0.00742786
ENSG00000091106	NLRC4	58484	ENSECAG00000019830	NLRC4	100070605		5.6872	2.39e-05	0.00507	NLRC4-201	protein_coding	AIFEC;CARD12;CLAN;CLAN1;CLANA;CLANB;CLANC;CLAND;CLR2.1;FCAS4;IPAF;NLRC4	0	1.15771	1.3452	0	0.78052	0.864274	0	1.31629	1.38042	0	0.537373	0.690208	0.111134
ENSG00000115267	IFIH1	64135	ENSECAG00000007881	IFIH1	100061257		1.82284	2.47e-05	0.00517	IFIH1-201	protein_coding	AGS7;Hlcd;IDDM19;MDA-5;MDA5;RLR-2;SGMRT1;IFIH1	7.64672	13.8013	27.2464	7.70477	13.2886	27.955	2.3565	6.3098	14.1976	0.962035	2.57596	7.09878	0.00752957
ENSG00000167460	TPM4	7171	ENSECAG00000022254	TPM4			1.13029	2.92e-05	0.00595	TPM4-201	protein_coding	HEL-S-108;TPM4	184.77	343.228	404.907	197.81	351.788	396.17	37.6148	49.4022	80.432	15.3562	20.1684	40.216	5.7854e-05
ENSG00000174083	PIK3R6	146850	ENSECAG00000017146	PIK3R6	100062779		-1.35632	3.01e-05	0.00605	PIK3R6-201	protein_coding	C17orf38;HsT41028;p84 PIKAP;p87(PIKAP);p87PIKAP;PIK3R6	11.7776	4.85454	4.61462	10.9389	5.16247	4.43347	3.43912	1.12739	0.407252	1.40402	0.460254	0.203626	0.000169859
ENSG00000114854	TNNC1	7134	ENSECAG00000020452	TNNC1	100051811		-6.43392	3.06e-05	0.00606	TNNC1-201	protein_coding	CMD1Z;CMH13;TN-C;TNC;TNNC;TNNC1	29.7648	0.805311	0.305217	10.224	0.655618	0.349271	46.6548	0.783836	0.227281	19.0468	0.32	0.11364	0.18825
ENSG00000196497	IPO4	79711	ENSECAG00000009909	IPO4	100051517		1.19941	3.35e-05	0.00616	IPO4-201	protein_coding	Imp4;IPO4	57.6758	93.2088	132.625	56.3583	82.8842	139.78	5.1036	34.2063	34.3208	2.08353	13.9647	17.1604	0.00312294
ENSG00000196218	RYR1	6261	ENSECAG00000015344	RYR1			-2.80659	3.26e-05	0.00616	RYR1-201	protein_coding	CCO;MHS;MHS1;PPP1R137;RYDR;RYR;RYR-1;SKRR;RYR1	27.0661	2.06833	3.88365	28.6419	1.96915	4.57137	18.9856	0.996828	1.4662	7.75084	0.406953	0.733101	0.00556709
ENSG00000091482	SMPX	23676	ENSECAG00000018950	SMPX	100059446		-5.95452	3.3e-05	0.00616	SMPX-201	protein_coding	DFN6;DFNX4;SMPX	5.46604	0.335105	0.0689507	5.28828	0.181605	0	5.22481	0.349577	0.137901	2.13302	0.142714	0.0689507	0.0262023
ENSG00000197905	TEAD4	7004	ENSECAG00000011303	TEAD4	100057619		1.949	3.36e-05	0.00616	TEAD4-201	protein_coding	EFTR-2;RTEF1;TCF13L1;TEF-3;TEF3;TEFR-1;hRTEF-1B;TEAD4	9.82506	31.5711	38.0513	8.94468	21.643	39.1154	2.70606	25.6606	12.9778	1.10475	10.4759	6.48888	0.04606
ENSG00000145088	EAF2	55840	ENSECAG00000015083	EAF2	100070722		3.06526	3.63e-05	0.00656	EAF2-201	protein_coding	BM040;TRAITS;U19;EAF2	0.457568	2.49894	4.04305	0.514566	2.00105	2.86665	0.30284	1.18587	4.10034	0.123634	0.484131	2.05017	0.0563719
ENSG00000135114	OASL	8638	ENSECAG00000014645	OASL	100009702		2.99112	3.66e-05	0.00656	OASL-201	protein_coding	OASLd;TRIP-14;TRIP14;p59 OASL;p59-OASL;p59OASL;OASL	7.14173	11.1199	56.7155	5.39846	8.60523	56.5855	3.7448	8.43407	54.5729	1.52881	3.44319	27.2865	0.0282767
ENSG00000147604	RPL7	6129	ENSECAG00000004671		100034008	horse ???(entz=100034008) - hsa RPL7(entz=6129); horse ???(entz=100146711) - hsa RPL7(entz=6129)	2.75184	3.73e-05	0.0066		protein_coding	L7;humL7-1;RPL7;L7;humL7-1;RPL7	113.737	329.385	766.397	107.31	330.32	622.23	41.2296	239.708	689.82	16.8319	97.8602	344.91	0.0475637
ENSG00000164879	CA3	761	ENSECAG00000008422	CA3	100050125		-7.0744	4.05e-05	0.00701	CA3-201	protein_coding	CAIII;Car3;CA3	19.1592	0.184326	0.120884	11.8133	0.16577	0.0704566	21.3357	0.178775	0.162065	8.71028	0.0729847	0.0810325	0.048142
ENSG00000179826	MRGPRX3	117195	ENSECAG00000001949		100071946	horse ???(entz=100071946) - hsa MRGPRX3(entz=117195); horse ???(entz=100071946) - hsa MRGPRX1(entz=259249); horse ???(entz=100071946) - hsa MRGPRX2(entz=117194)	4.61945	4.01e-05	0.00701		protein_coding	GPCR;MRGX3;SNSR1;SNSR2;MRGPRX3	0.369348	19.654	8.92991	0.178883	10.8742	2.74923	0.456596	26.3419	12.8083	0.186404	10.754	6.40415	0.198501
ENSG00000131724	IL13RA1	3597	ENSECAG00000019115	IL13RA1	100055312		1.27988	4.22e-05	0.00704	IL13RA1-201	protein_coding	CD213A1;CT19;IL-13Ra;NR4;IL13RA1	11.4389	30.3836	27.5363	11.9318	29.3015	23.9816	2.49969	6.39584	12.9381	1.02049	2.61109	6.46903	0.00182927
ENSG00000172183	ISG20	3669	ENSECAG00000019499	ISG20	100053929		3.67694	4.26e-05	0.00704	ISG20-201	protein_coding	CD25;HEM45;ISG20	1.00588	5.08984	12.4798	0.810239	3.81533	5.29509	0.780979	5.40888	17.2293	0.318833	2.20817	8.61465	0.177433
ENSG00000065675	PRKCQ	5588	ENSECAG00000023084	PRKCQ	100070207		-3.02147	4.18e-05	0.00704	PRKCQ-201	protein_coding	PRKCT;nPKC-theta;PRKCQ	1.62207	0.547741	0.256967	1.54064	0.571363	0	0.616881	0.328944	0.513934	0.25184	0.134291	0.256967	0.00155045
ENSG00000101470	TNNC2	7125	ENSECAG00000019728	TNNC2	100056292		-7.15834	4.15e-05	0.00704	TNNC2-201	protein_coding	TNNC2	122.383	0.270693	0.82754	143.159	0.148998	0.349271	102.359	0.33334	1.20223	41.7878	0.136085	0.601112	0.00901938
ENSG00000184557	SOCS3	9021	ENSECAG00000001249	SOCS3	100050730		2.42347	4.49e-05	0.00733	SOCS3-201	protein_coding	ATOD4;CIS3;Cish3;SOCS-3;SSI-3;SSI3;SOCS3	1.84951	14.3646	9.73173	1.75026	12.2065	11.5723	1.27088	9.88034	3.98654	0.518834	4.03363	1.99327	0.0166025
ENSG00000123977	DAW1	164781	ENSECAG00000008491	DAW1	100062755		3.80299	4.75e-05	0.00752	DAW1-201	protein_coding	ODA16;WDR69;DAW1	0.207712	1.51595	3.69635	0.117873	0.872236	3.57538	0.281324	1.57439	1.84946	0.11485	0.642742	0.92473	0.00487304
ENSG00000160883	HK3	3101	ENSECAG00000016508	HK3	100068725		2.56853	4.74e-05	0.00752	HK3-201	protein_coding	HKIII;HXK3;HK3	4.38193	13.8445	25.8894	4.4817	7.76561	20.7311	1.6237	15.3717	21.061	0.662871	6.27546	10.5305	0.0931629
ENSG00000185885	IFITM1	8519	ENSECAG00000000910		100054725		1.50759	4.66e-05	0.00752		protein_coding	9-27;CD225;DSPA2a;IFI17;LEU13;IFITM1;9-27;CD225;DSPA2a;IFI17;LEU13;IFITM1	54.1481	93.0848	154.035	52.4974	81.3602	178.171	15.4275	39.3004	63.1702	6.29827	16.0443	31.5851	0.00697228
ENSG00000068976	PYGM	5837	ENSECAG00000024000	PYGM	100050345		-4.63816	4.93e-05	0.00755	PYGM-201	protein_coding	PYGM	36.8459	0.924119	1.46943	43.2718	0.845986	1.20757	30.3491	0.611725	0.901061	12.39	0.249736	0.450531	0.00980179
ENSG00000196754	S100A2	6273	ENSECAG00000006694	S100A2	100056230		4.53434	4.9e-05	0.00755	S100A2-201	protein_coding	CAN19;S100L;S100A2	79.2817	603.049	1838.53	79.1833	871.712	1695.38	48.5783	458.938	1615.28	19.832	187.361	807.64	0.0184058
ENSG00000143318	CASQ1	844	ENSECAG00000019807	CASQ1	100058343		-6.90631	5.07e-05	0.00761	CASQ1-201	protein_coding	CASQ;PDIB1;VMCQA;CASQ1	8.98376	0	0.0352283	9.64204	0	0	8.60395	0	0.0704566	3.51255	0	0.0352283	0.020757
ENSG00000183696	UPP1	7378	ENSECAG00000008193	UPP1	100052199		2.65642	5.13e-05	0.00763	UPP1-201	protein_coding	UDRPASE;UP;UPASE;UPP;UPP1	4.37515	16.6278	27.6818	3.83868	9.4076	28.7718	2.17413	16.8921	20.7246	0.887585	6.89617	10.3623	0.0756073
ENSG00000157514	TSC22D3	1831	ENSECAG00000008215	TSC22D3	100054678		-1.25855	5.41e-05	0.00797		protein_coding	DIP;DSIPI;GILZ;TSC-22R;TSC22D3	121.876	68.5069	50.8461	123.827	58.7032	49.3954	19.0724	28.1615	10.8175	7.78628	11.4969	5.40877	0.000383297
ENSG00000156885	COX6A2	1339	ENSECAG00000011578	COX6A2	100063197		-7.95962	5.54e-05	0.00807	COX6A2-201	protein_coding	COX6AH;COXVIAH;COX6A2	6.5461	0.0227807	0	6.75784	0	0	5.95497	0.055801	0	2.43111	0.0227807	0	0.0152928
ENSG00000229314	ORM1	5004	ENSECAG00000007625		100050034	horse ???(entz=100050034) - hsa ORM1(entz=5004); horse ???(entz=100050034) - hsa ORM2(entz=5005)	4.55969	5.59e-05	0.00807		protein_coding	AGP-A;AGP1;HEL-S-153w;ORM;ORM1;AGP-A;AGP1;HEL-S-153w;ORM;ORM1	0.264477	2.69667	6.94299	0.207314	1.99307	2.57806	0.266451	2.46033	10.5933	0.108778	1.00443	5.29663	0.1891
ENSG00000157601	MX1	4599	ENSECAG00000011776	MX1	100034192		2.49505	5.68e-05	0.00812	MX1-201	protein_coding	IFI-78K;IFI78;MX;MxA;MX1	14.279	39.9101	80.5158	12.6178	29.3603	73.1022	4.73904	35.7265	65.6463	1.9347	14.5853	32.8231	0.0598341
ENSG00000145375	SPATA5	166378	ENSECAG00000014176	SPATA5	100063769		1.26805	5.75e-05	0.00814	SPATA5-201	protein_coding	AFG2;EHLMRS;SPAF;SPATA5	3.459	9.0856	8.62202	3.07436	8.44498	8.16211	1.04222	1.84834	1.73111	0.425484	0.754582	0.865555	5.35522e-05
ENSG00000107562	CXCL12	6387	ENSECAG00000019551	CXCL12	100049872		-1.59527	5.96e-05	0.00828	CXCL12-201	protein_coding	IRH;PBSF;SCYB12;SDF1;TLSF;TPAR1;CXCL12	37.4312	21.0476	12.4107	32.5698	20.0078	11.9561	15.0583	7.18632	6.05274	6.14752	2.9338	3.02637	0.00799947
ENSG00000134987	WDR36	134430	ENSECAG00000017001	WDR36	100073193		1.04951	5.94e-05	0.00828	WDR36-201	protein_coding	GLC1G;TA-WDRP;TAWDRP;UTP21;WDR36	15.7213	28.0214	32.8212	15.5321	27.4735	30.4675	1.89962	7.80026	5.61402	0.775517	3.18444	2.80701	0.000879717
ENSG00000163638	ADAMTS9	56999	ENSECAG00000019880	ADAMTS9	100049887		2.76538	6.26e-05	0.00862	ADAMTS9-201	protein_coding	ADAMTS9	1.58115	16.1174	10.8016	1.81633	14.536	11.1604	0.875166	10.1722	7.7136	0.357285	4.15278	3.8568	0.0142936
ENSG00000137628	DDX60	55601	ENSECAG00000024167	DDX60			2.45601	6.55e-05	0.00894	DDX60-201	protein_coding	DDX60	1.65352	4.6632	9.41646	1.56907	4.28378	8.15255	0.827276	3.16483	6.85211	0.337734	1.29204	3.42606	0.0268788
ENSG00000148677	ANKRD1	27063	ENSECAG00000016983	ANKRD1	100071482		-5.35263	6.66e-05	0.00899	ANKRD1-201	protein_coding	ALRP;C-193;CARP;CVARP;MCARP;bA320F15.2;ANKRD1	3.51695	0.19633	0.0652904	1.96882	0.190045	0	3.9825	0.0549415	0.130581	1.62585	0.0224298	0.0652904	0.0609028
ENSG00000181195	PENK	5179	ENSECAG00000024110	PENK	100067723		2.36463	6.72e-05	0.009	PENK-201	protein_coding	PE;PENK-A;PENK	1.25031	21.7804	6.23487	1.14973	19.0761	4.64245	0.792216	12.5429	4.1214	0.323421	5.12061	2.0607	0.00198997
ENSG00000159259	CHAF1B	8208	ENSECAG00000000895	CHAF1B	100061263		1.26133	6.8e-05	0.00903	CHAF1B-201	protein_coding	CAF-1;CAF-IP60;CAF1;CAF1A;CAF1P60;MPHOSPH7;MPP7;CHAF1B	4.2137	7.13406	10.1494	4.69846	6.91694	9.4797	0.996522	1.94425	1.95794	0.406829	0.793737	0.978968	0.00033633
ENSG00000075618	FSCN1	6624	ENSECAG00000008056	FSCN1			1.83074	6.88e-05	0.00905	FSCN1-201	protein_coding	FAN1;HSN;SNL;p55;FSCN1	37.7376	103.876	134.696	43.1642	97.186	152.347	11.8277	64.05	40.5117	4.82863	26.1483	20.2558	0.0121621
ENSG00000180871	CXCR2	3579	ENSECAG00000006711		100058291		4.0977	6.95e-05	0.00907		protein_coding	CD182;CDw128b;CMKAR2;IL8R2;IL8RA;IL8RB;CXCR2;CD182;CDw128b;CMKAR2;IL8R2;IL8RA;IL8RB;CXCR2	0.176666	8.03754	3.48981	0.0894413	5.78556	2.21149	0.235618	9.47592	3.55629	0.0961908	3.86853	1.77815	0.121602
ENSG00000154736	ADAMTS5	11096	ENSECAG00000006500	ADAMTS5	100066005		2.44083	7.03e-05	0.00908	ADAMTS5-201	protein_coding	ADAM-TS 11;ADAM-TS 5;ADAM-TS5;ADAMTS-11;ADAMTS-5;ADAMTS11;ADMP-2;ADAMTS5	1.04235	5.10853	5.44611	0.85585	4.99705	6.38541	0.68128	3.24961	2.66151	0.278132	1.32665	1.33075	0.0170868
ENSG00000105516	DBP	1628	ENSECAG00000014275	DBP	100146301		-1.75587	7.27e-05	0.00916	DBP-201	protein_coding	DABP;DBP	82.1067	19.6739	24.3049	75.1755	12.6031	25.6689	22.1816	13.9942	4.14387	9.05559	5.7131	2.07193	3.02656e-05
ENSG00000175792	RUVBL1	8607	ENSECAG00000000545	RUVBL1	100049886		1.02173	7.21e-05	0.00916	RUVBL1-201	protein_coding	ECP-54;ECP54;INO80H;NMP 238;NMP238;PONTIN;Pontin52;RVB1;TIH1;TIP49;TIP49A;RUVBL1	40.3606	95.3096	82.3773	42.002	95.8609	85.1455	7.4075	24.3995	9.87667	3.0241	9.96104	4.93834	0.000190534
ENSG00000018699	TTC27	55622	ENSECAG00000011836	TTC27	100054467		1.20822	7.17e-05	0.00916	TTC27-201	protein_coding	TTC27	17.2056	36.7272	40.1949	18.1033	37.7308	40.3822	3.4513	13.0424	7.96932	1.40899	5.32453	3.98466	0.00248688
ENSG00000168214	RBPJ	3516	ENSECAG00000019257	RBPJ	100055547		1.53173	7.41e-05	0.00925	RBPJ-201	protein_coding	AOS3;CBF1;IGKJRB;IGKJRB1;KBF2;RBP-J;RBPJK;RBPSUH;SUH;csl;RBPJ	2.52215	5.10491	7.26393	2.19764	4.85676	7.08719	1.07723	1.09742	3.31996	0.439778	0.448019	1.65998	0.00526735
ENSG00000174348	PODN	127435	ENSECAG00000015840	PODN	100061224		-1.41896	7.49e-05	0.00928	PODN-201	protein_coding	PCAN;SLRR5A;PODN	36.712	24.3992	13.5718	31.3009	22.6108	14.7158	13.8612	7.82518	4.01285	5.65879	3.19462	2.00643	0.0109125
ENSG00000089127	OAS1	4938	ENSECAG00000013435	OAS1	100034147		2.25117	7.68e-05	0.00943	OAS1-201	protein_coding	E18/E16;IFI-4;OIAS;OIASI;OAS1	13.5998	21.7418	64.9133	11.8232	19.4088	65.6928	4.32895	16.3637	41.1721	1.76729	6.68047	20.586	0.00918205
ENSG00000104879	CKM	1158	ENSECAG00000022433	CKM	100065641		-7.04024	8.1e-05	0.00987	CKM-201	protein_coding	CKMM;M-CK;CKM	313.342	1.58053	2.35388	335.045	0.604132	0.906276	277.453	2.39175	3.14131	113.27	0.976426	1.57065	0.013247
ENSG00000173110	HSPA6	3310	ENSECAG00000004180	HSPA6	100051595		4.54997	8.42e-05	0.0102	HSPA6-201	protein_coding	HSP70B';HSPA6	2.63193	110.867	62.5654	1.69011	15.9276	53.7929	2.00277	226.682	64.6477	0.817629	92.5424	32.3238	0.449791
ENSG00000163938	GNL3	100113381	ENSECAG00000014850	GNL3	100060056	horse GNL3(entz=100060056) - hsa GNL3(entz=100113381); horse GNL3(entz=100060056) - hsa GNL3(entz=26354)	1.15737	8.64e-05	0.0104	GNL3-201	protein_coding	C77032;E2IG3;NNP47;NS;GNL3	48.6879	99.1638	108.757	47.6549	85.2274	105.28	5.32525	40.4707	15.9844	2.17403	16.5221	7.99222	0.00528584
ENSG00000204577	LILRB3	101929809	ENSECAG00000010496		100054029	horse ???(entz=100054029) - hsa LILRB3(entz=101929809); horse ???(entz=100054029) - hsa LILRB3(entz=11025); horse ???(entz=100054029) - hsa LILRA6(entz=NA); horse ???(entz=100054029) - hsa LILRB5(entz=10990); horse ???(entz=100054029) - hsa LILRA5(entz=353514); horse ???(entz=100054029) - hsa LILRA4(entz=23547)	2.98181	8.93e-05	0.0106		protein_coding	CD85A;HL9;ILT-5;ILT5;LILRA6;LIR-3;LIR3;PIR-B;PIRB;LILRB3;CD85A;HL9;ILT-5;ILT5;LILRA6;LIR-3;LIR3;PIR-B;PIRB;LILRB3;CD85A;HL9;ILT-5;ILT5;LILRA6;LIR-3;LIR3;PIR-B;PIRB;LILRB3;CD85A;HL9;ILT-5;ILT5;LILRA6;LIR-3;LIR3;PIR-B;PIRB;LILRB3;CD85A;HL9;ILT-5;ILT5;LILRA6;LIR-3;LIR3;PIR-B;PIRB;LILRB3;CD85A;HL9;ILT-5;ILT5;LILRA6;LIR-3;LIR3;PIR-B;PIRB;LILRB3;CD85A;HL9;ILT-5;ILT5;LILRA6;LIR-3;LIR3;PIR-B;PIRB;LILRB3	0.504395	2.10433	4.13927	0.414628	1.35241	2.88834	0.499422	1.64036	3.79397	0.203888	0.669675	1.89698	0.0581174
ENSG00000117594	HSD11B1	3290	ENSECAG00000019243	HSD11B1	100056429		2.19555	9.65e-05	0.0112	HSD11B1-201	protein_coding	11-DH;11-beta-HSD1;CORTRD2;HDL;HSD11;HSD11B;HSD11L;SDR26C1;HSD11B1	2.73845	8.06433	12.592	2.91537	5.93877	10.4443	1.26362	5.42975	7.98446	0.51587	2.21668	3.99223	0.0326456
ENSG00000104213	PDGFRL	5157	ENSECAG00000021604	PDGFRL			-1.67308	9.76e-05	0.0112	PDGFRL-201	protein_coding	PDGRL;PRLTS;PDGFRL	46.2379	23.3936	14.5063	53.4907	20.3158	13.3801	18.0106	12.6497	4.22761	7.35281	5.16422	2.1138	0.00728703
ENSG00000115415	STAT1	6772	ENSECAG00000009039	STAT1	100069633		1.26715	9.64e-05	0.0112	STAT1-201	protein_coding	CANDF7;IMD31A;IMD31B;IMD31C;ISGF-3;STAT91;STAT1	34.9383	74.4518	84.3675	34.0216	76.4768	83.6372	10.4418	11.0261	39.6559	4.26286	4.50138	19.828	0.00517176
ENSG00000143179	UCK2	100500832	ENSECAG00000016577	UCK2	100058590	horse UCK2(entz=100058590) - hsa UCK2(entz=100500832); horse UCK2(entz=100058590) - hsa UCK2(entz=7371)	1.33848	9.66e-05	0.0112	UCK2-201	protein_coding	TSA903;UK;UMPK;UCK2	8.09029	17.3189	20.5728	8.00734	15.2827	19.9081	0.775601	7.18635	7.83148	0.316638	2.93381	3.91574	0.0113761
ENSG00000133106	EPSTI1	94240	ENSECAG00000009543	EPSTI1	100051337		1.48554	0.000103	0.0117	EPSTI1-201	protein_coding	BRESI1;EPSTI1	4.45105	13.3332	12.4959	3.98427	11.4042	12.0259	1.53516	5.25518	4.0334	0.626726	2.14542	2.0167	0.00349533
ENSG00000152154	TMEM178A	130733	ENSECAG00000013986	TMEM178A	100069743		-2.75773	0.000104	0.0118		protein_coding	TMEM178;TMEM178A	2.00703	0.736595	0.209864	1.68694	0.70156	0.137901	1.17548	0.369129	0.26932	0.47989	0.150696	0.13466	0.0071406
ENSG00000129596	CDO1	1036	ENSECAG00000012826	CDO1	100629132		-2.4077	0.000108	0.012	CDO1-201	protein_coding	CDO-I;CDO1	65.3887	18.9524	12.2929	76.1083	22.4535	12.7069	30.2456	12.587	4.16521	12.3477	5.13862	2.08261	0.00161622
ENSG00000116194	ANGPTL1	9068	ENSECAG00000010939	ANGPTL1	100052931		-2.40526	0.000113	0.0123	ANGPTL1-201	protein_coding	ANG3;ANGPT3;ARP1;AngY;UNQ162;dJ595C2.2;ANGPTL1	6.34359	1.49381	1.09148	5.51215	1.52036	1.12611	4.21419	0.49761	0.935838	1.72043	0.203149	0.467919	0.0103476
ENSG00000081248	CACNA1S	779	ENSECAG00000018762	CACNA1S			-7.17223	0.000113	0.0123	CACNA1S-201	protein_coding	CACNL1A3;CCHL1A3;Cav1.1;HOKPP;HOKPP1;MHS5;TTPP1;hypoPP;CACNA1S	3.80014	0	0	4.62109	0	0	3.26407	0	0	1.33255	0	0	0.0104714
ENSG00000239474	KLHL41	10324	ENSECAG00000015659	KLHL41	100052537		-6.36353	0.000115	0.0123	KLHL41-201	protein_coding	KBTBD10;Krp1;SARCOSIN;KLHL41	41.6536	0.220646	0.467365	41.2349	0.197178	0.281826	37.9541	0.1505	0.618902	15.4947	0.0614415	0.309451	0.0159916
ENSG00000170807	LMOD2	442721	ENSECAG00000015260	LMOD2	100056473		-8.25618	0.000112	0.0123	LMOD2-201	protein_coding	C-LMOD;CLMOD;LMOD2	8.04239	0	0	7.7032	0	0	8.45145	0	0	3.45029	0	0	0.0344278
ENSG00000126368	NR1D1	9572	ENSECAG00000006267	NR1D1			-1.17924	0.000114	0.0123	NR1D1-201	protein_coding	EAR1;THRA1;THRAL;ear-1;hRev;NR1D1	63.6476	15.5489	28.1203	61.3132	14.1191	26.2462	10.9713	4.8136	9.91352	4.479	1.96515	4.95676	1.10863e-06
ENSG00000159713	TPPP3	51673	ENSECAG00000007133	TPPP3	100066008		-2.14516	0.000113	0.0123	TPPP3-201	protein_coding	CGI-38;TPPP/p20;p20;p25gamma;TPPP3	197.364	149.957	44.7001	181.206	159.8	33.6137	77.6365	84.8748	32.6384	31.695	34.65	16.3192	0.020643
ENSG00000029153	ARNTL2	56938	ENSECAG00000009925	ARNTL2	100069111		2.42583	0.000119	0.0125	ARNTL2-201	protein_coding	BMAL2;CLIF;MOP9;PASD9;bHLHe6;ARNTL2	1.64398	5.12708	9.29309	1.72396	4.73795	7.35151	0.831957	3.08245	8.32003	0.339645	1.25841	4.16001	0.0590197
ENSG00000136689	IL1RN	3557	ENSECAG00000004312	IL1RN	100034236		2.80538	0.000119	0.0125	IL1RN-201	protein_coding	DIRA;ICIL-1RA;IL-1RN;IL-1ra;IL-1ra3;IL1F3;IL1RA;IRAP;MVCD4;IL1RN	28.7318	203.753	201.315	28.036	120.394	118.306	16.4733	226.899	221.007	6.72521	92.6312	110.504	0.200662
ENSG00000120254	MTHFD1L	101928195	ENSECAG00000001166	MTHFD1L	100063441	horse MTHFD1L(entz=100063441) - hsa MTHFD1L(entz=101928195); horse MTHFD1L(entz=100063441) - hsa MTHFD1L(entz=100996643); horse MTHFD1L(entz=100063441) - hsa MTHFD1L(entz=25902)	1.69796	0.000119	0.0125	MTHFD1L-201	protein_coding	FTHFSDC1;MTC1THFS;dJ292B18.2;MTHFD1L	5.98309	20.2743	19.2329	5.96147	18.1072	19.5846	3.15124	9.04353	3.13386	1.28649	3.69201	1.56693	0.00269736
ENSG00000102794	IRG1	730249	ENSECAG00000009363	IRG1	100052594		3.35278	0.000124	0.0128	ACOD1-201	protein_coding		1.53123	15.424	15.8438	0.760809	6.40443	9.27554	1.68637	16.5979	18.0509	0.688456	6.77605	9.02545	0.170234
ENSG00000107201	DDX58	23586	ENSECAG00000021989	DDX58	100067920		1.76021	0.000136	0.0138	DDX58-201	protein_coding	RIG-I;RIGI;RLR-1;SGMRT2;DDX58	10.7099	29.1319	36.6211	9.66225	22.5454	31.8964	3.44564	20.5085	20.8499	1.40668	8.37258	10.425	0.0616854
ENSG00000185201	IFITM2	10581	ENSECAG00000001514		100050797		1.52014	0.000134	0.0138		protein_coding	1-8D;DSPA2c;IFITM2	196.911	362.283	564.947	194.87	287.212	643.503	54.964	192.531	202.052	22.4389	78.6005	101.026	0.0106781
ENSG00000132326	PER2	8864	ENSECAG00000013247	PER2	100034167		-1.75099	0.000144	0.0144	PER2-201	protein_coding	FASPS;FASPS1;PER2	4.05072	2.77614	1.09028	4.15109	2.6646	1.33509	0.808774	1.15129	0.769616	0.330181	0.470013	0.384808	0.00122792
ENSG00000139083	ETV6	2120	ENSECAG00000023546	ETV6	100063341		1.87102	0.000147	0.0146	ETV6-201	protein_coding	TEL;TEL/ABL;THC5;ETV6	1.3662	4.48371	4.80147	1.03473	4.09232	4.68746	0.802932	2.45136	1.05459	0.327796	1.00076	0.527296	0.00842728
ENSG00000130595	TNNT3	7140	ENSECAG00000023971	TNNT3	100147259		-6.6939	0.000149	0.0147	TNNT3-201	protein_coding	TNTF;TNNT3	87.9605	0.102184	0.826034	92.0571	0.068342	0.346259	76.578	0.13072	1.21317	31.2628	0.0533661	0.606585	0.0117701
ENSG00000145358	DDIT4L	115265	ENSECAG00000023728	DDIT4L	100067076		-2.59924	0.000153	0.0151	DDIT4L-201	protein_coding	REDD2;Rtp801L;DDIT4L	1.49382	0.405371	0.204698	1.12665	0.38009	0.268482	0.788172	0.167357	0.136741	0.32177	0.0683233	0.0683704	0.00210891
ENSG00000158859	ADAMTS4	9507	ENSECAG00000024172	ADAMTS4	100033914		3.51873	0.000161	0.0155	ADAMTS4-201	protein_coding	ADAMTS-2;ADAMTS-4;ADMP-1;ADAMTS4	2.93317	76.1096	33.1348	1.27646	78.6698	34.434	3.62883	51.7265	17.0906	1.48146	21.1173	8.54532	0.00732967
ENSG00000162998	FRZB	2487	ENSECAG00000017132	FRZB	100068206		-2.50074	0.00016	0.0155	FRZB-201	protein_coding	FRE;FRITZ;FRP-3;FRZB-1;FRZB-PEN;FRZB1;FZRB;OS1;SFRP3;SRFP3;hFIZ;FRZB	2.93915	2.27549	0.461329	3.27905	1.88296	0.432473	0.957495	1.83648	0.192696	0.390896	0.749742	0.0963482	0.0315168
ENSG00000127990	SGCE	8910	ENSECAG00000020155	SGCE	100051775		-1.62783	0.000159	0.0155	SGCE-201	protein_coding	DYT11;ESG;epsilon-SG;SGCE	18.0093	9.58098	5.77625	12.7448	9.06213	6.3074	10.847	2.89594	1.53879	4.42828	1.18226	0.769394	0.0406051
ENSG00000153048	CARHSP1	23589	ENSECAG00000019386	CARHSP1	100051399		1.33853	0.000166	0.0158	CARHSP1-201	protein_coding	CRHSP-24;CRHSP24;CSDC1;CARHSP1	35.1257	50.0817	88.9915	38.6232	52.2929	82.4154	8.0885	13.6265	50.319	3.30212	5.563	25.1595	0.0215134
ENSG00000179958	DCTPP1	79077	ENSECAG00000024831	DCTPP1	100065556		1.42769	0.000167	0.0158	DCTPP1-201	protein_coding	CDA03;RS21C6;XTP3TPA;DCTPP1	27.232	44.97	73.6785	26.5255	43.0381	60.0399	7.93801	16.732	45.0514	3.24068	6.83081	22.5257	0.0365463
ENSG00000163754	GYG1	2992	ENSECAG00000023192	GYG1	100058811		1.89856	0.000166	0.0158	GYG1-201	protein_coding	GSD15;GYG;GYG1	13.3534	49.3353	49.9226	12.6471	29.8095	49.3642	2.14563	45.4766	14.4632	0.875949	18.5657	7.23159	0.0903232
ENSG00000182782	HCAR2	338442	ENSECAG00000001471			horse ???(entz=NA) - hsa HCAR2(entz=338442); horse ???(entz=NA) - hsa HCAR3(entz=8843)	2.0841	0.00017	0.0158		protein_coding	GPR109A;HCA2;HM74a;HM74b;NIACR1;PUMAG;Puma-g;HCAR2	15.8235	112.451	67.3139	16.4335	59.6513	45.7679	5.63843	110.568	49.2878	2.30188	45.1393	24.6439	0.107709
ENSG00000166197	NOLC1	9221	ENSECAG00000024700	NOLC1	100060113		1.21769	0.00017	0.0158	NOLC1-201	protein_coding	NOPP130;NOPP140;NS5ATP13;P130;NOLC1	38.1999	89.3566	89.1987	37.6992	73.8278	88.5992	8.15018	40.0598	8.35091	3.3273	16.3543	4.17546	0.0070539
ENSG00000127954	STEAP4	79689	ENSECAG00000018828	STEAP4	100059718		1.84566	0.000168	0.0158	STEAP4-201	protein_coding	STAMP2;SchLAH;TIARP;TNFAIP9;STEAP4	1.7037	6.14594	6.34157	1.5437	5.40475	6.60222	0.980189	3.12594	2.0932	0.40016	1.27616	1.0466	0.00693741
ENSG00000170477	KRT4	3851	ENSECAG00000018234	KRT4	100061857		-4.81527	0.000174	0.0161	KRT4-201	protein_coding	CK-4;CK4;CYK4;K4;WSN1;KRT4	0.716053	0.0728464	0	0.668562	0	0	0.416635	0.118061	0	0.17009	0.0481981	0	0.00117985
ENSG00000109061	MYH1	4619	ENSECAG00000022909	MYH1	791235	horse ???(entz=791235) - hsa MYH1(entz=4619); horse ???(entz=791236) - hsa MYH1(entz=4619)	-8.3105	0.00018	0.0164	MYH1-201	protein_coding	HEL71;MYHSA1;MYHa;MyHC-2X/D;MyHC-2x;MYH1	28.284	0.0581574	0.0652904	34.822	0	0	23.3766	0.0903538	0.130581	9.54347	0.0368868	0.0652904	0.00821799
ENSG00000174442	ZWILCH	55055	ENSECAG00000018367	ZWILCH	100053053		1.48899	0.000179	0.0164	ZWILCH-201	protein_coding	KNTC1AP;hZwilch;ZWILCH	1.47568	3.2358	4.30692	1.4512	3.17339	4.20949	0.63825	1.16765	0.767569	0.260565	0.476692	0.383785	0.000882729
ENSG00000108823	SGCA	6442	ENSECAG00000011339	SGCA	100056285		-2.42043	0.000183	0.0166	SGCA-201	protein_coding	50DAG;ADL;DAG2;DMDA2;LGMD2D;SCARMD1;adhalin;SGCA	5.93189	0.889222	1.08395	4.56506	0.978272	1.04179	4.12893	0.352499	0.455803	1.68563	0.143907	0.227902	0.00883913
ENSG00000125207	PIWIL1	9271	ENSECAG00000016506	PIWIL1	100060408		-4.9142	0.000188	0.0169	PIWIL1-201	protein_coding	CT80.1;HIWI;MIWI;PIWI;PIWIL1	2.30328	0.0227807	0.0352283	0.998353	0	0	2.57272	0.055801	0.0704566	1.05031	0.0227807	0.0352283	0.0498509
ENSG00000011422	PLAUR	5329	ENSECAG00000022127	PLAUR	100033904		1.80563	0.000194	0.0174	PLAUR-201	protein_coding	CD87;U-PAR;UPAR;URKR;PLAUR	15.8962	44.82	55.8757	18.0737	37.7832	52.8796	5.86956	26.5796	38.7028	2.39624	10.8511	19.3514	0.0593006
ENSG00000174429	ABRA	137735	ENSECAG00000015998	ABRA	100056433		-7.07774	0.000197	0.0176	ABRA-201	protein_coding	STARS;ABRA	3.55733	0	0	2.81295	0	0	3.69177	0	0	1.50716	0	0	0.0322196
ENSG00000142661	MYOM3	127294	ENSECAG00000023017				-3.86708	0.000201	0.0178		protein_coding	MYOM3;MYOM3	1.9581	0.351521	0.104179	1.66329	0.248748	0.0704566	1.54576	0.382482	0.132301	0.631053	0.156148	0.0661505	0.0171998
ENSG00000069399	BCL3	102465879	ENSECAG00000013124	BCL3		horse BCL3(entz=NA) - hsa BCL3(entz=102465879); horse BCL3(entz=NA) - hsa BCL3(entz=602)	1.70874	0.000212	0.0186	BCL3-201	protein_coding	BCL4;D19S37;BCL3	13.408	51.3306	43.9168	11.5648	46.5745	39.9744	4.47279	35.0544	18.4317	1.82601	14.3109	9.21587	0.0387199
ENSG00000160808	MYL3	4634	ENSECAG00000017410	MYL3	100054327		-7.50041	0.000212	0.0186	MYL3-201	protein_coding	CMH8;MLC-lV/sb;MLC1SB;MLC1V;VLC1;VLCl;MYL3	16.0653	0.0911227	0.0652904	7.71961	0	0	24.9737	0.223204	0.130581	10.1955	0.0911227	0.0652904	0.175276
ENSG00000198842	DUSP27	92235	ENSECAG00000000783	DUSP27	100056694		-6.10611	0.000217	0.0189	DUSP27-201	protein_coding	DUSP27	1.79396	0	0	2.39395	0	0	1.41625	0	0	0.578183	0	0	0.00588721
ENSG00000180871	CXCR2	3579	ENSECAG00000006595		100055552		2.86819	0.000221	0.0191		protein_coding	CD182;CDw128b;CMKAR2;IL8R2;IL8RA;IL8RB;CXCR2;CD182;CDw128b;CMKAR2;IL8R2;IL8RA;IL8RB;CXCR2	0.359246	3.76076	2.9938	0.366915	2.69894	2.25222	0.346563	3.49062	2.40547	0.141484	1.42504	1.20273	0.0805932
ENSG00000101306	MYLK2	85366	ENSECAG00000011041	MYLK2	100053698		-5.67185	0.000225	0.0192	MYLK2-201	protein_coding	KMLC;MLCK;MLCK2;skMLCK;MYLK2	3.86416	0.0808636	0.0352283	4.09703	0.068342	0	3.42085	0.0910489	0.0704566	1.39656	0.0371705	0.0352283	0.0141446
ENSG00000159173	TNNI1	7135	ENSECAG00000016776	TNNI1			-8.90368	0.000226	0.0192	TNNI1-201	protein_coding	SSTNI;TNN1;TNNI1	12.5987	0.0272851	0	4.58582	0	0	20.3965	0.0668345	0	8.32683	0.0272851	0	0.195535
ENSG00000124701	APOBEC2	10930	ENSECAG00000006576	APOBEC2	100066057		-6.66206	0.000234	0.0196	APOBEC2-201	protein_coding	ARCD1;ARP1;APOBEC2	9.61003	0.0500657	0.0856557	12.2398	0	0	7.87157	0.078031	0.171311	3.21355	0.031856	0.0856557	0.0079829
ENSG00000138642	HERC6	55008	ENSECAG00000019411	HERC6	100063706		1.80552	0.000232	0.0196	HERC6-201	protein_coding	HERC6	23.0494	37.2439	81.0758	25.3305	35.5053	74.5889	9.84945	19.8941	54.7747	4.02102	8.12173	27.3874	0.0282066
ENSG00000145861	C1QTNF2	114898	ENSECAG00000020786	C1QTNF2	100070996		-1.61435	0.000241	0.0201	C1QTNF2-201	protein_coding	CTRP2;zacrp2;C1QTNF2	10.0246	2.14777	3.2273	8.53245	2.05404	2.98644	4.58298	1.12638	0.856744	1.87099	0.459842	0.428372	0.00109299
ENSG00000126353	CCR7	1236	ENSECAG00000004945	CCR7	100067673		2.35931	0.000242	0.0201	CCR7-201	protein_coding	BLR2;CC-CKR-7;CCR-7;CD197;CDw197;CMKBR7;EBI1;CCR7	0.516773	3.47384	2.83737	0.178883	2.95175	3.13742	0.716798	1.75574	1.0669	0.292632	0.716778	0.533452	0.00414709
ENSG00000132530	XAF1	54739	ENSECAG00000024961	XAF1	100072746		2.237	0.000245	0.0202	XAF1-201	protein_coding	BIRC4BP;HSXIAPAF1;XIAPAF1;XAF1	3.87733	3.60142	18.5901	3.27388	3.36102	19.4253	2.72416	1.60382	14.9344	1.11213	0.654758	7.46719	0.0143845
ENSG00000197217	ENTPD4	9583	ENSECAG00000010493	ENTPD4	100053982		1.2359	0.000254	0.0208	ENTPD4-201	protein_coding	LALP70;LAP70;LYSAL1;NTPDase-4;UDPase;ENTPD4	5.59659	10.7923	13.5158	5.54379	10.2501	10.5001	1.34535	1.79011	7.33918	0.549238	0.73081	3.66959	0.0160161
ENSG00000141338	ABCA8	10351	ENSECAG00000018992	ABCA8			-1.68251	0.00026	0.0212	ABCA8-201	protein_coding	ABCA8	22.2459	9.89948	6.90127	21.6794	6.59495	7.35101	6.12161	6.99376	2.70206	2.49914	2.85519	1.35103	0.00219989
ENSG00000164035	EMCN	51705	ENSECAG00000022775	EMCN			-2.03319	0.000262	0.0213		protein_coding	EMCN2;MUC14;EMCN	2.74098	0.893874	0.569168	2.40399	0.877394	0.585016	1.5905	0.245364	0.310498	0.649318	0.10017	0.155249	0.00742202
ENSG00000125538	IL1B	3553	ENSECAG00000000168	IL1B	100034237	horse ???(entz=100034237) - hsa IL1B(entz=3553); horse ???(entz=100052414) - hsa IL1B(entz=3553)	3.15152	0.000264	0.0213	IL1B-201	protein_coding	IL-1;IL1-BETA;IL1F2;IL1B;IL-1;IL1-BETA;IL1F2;IL1B	1.55787	30.4793	13.6883	1.38308	20.2314	10.0741	1.06141	35.5507	13.3405	0.433318	14.5135	6.67027	0.130305
ENSG00000163380	LMOD3	56203	ENSECAG00000008709	LMOD3	100053299		-3.92388	0.000265	0.0213	LMOD3-201	protein_coding	NEM10;LMOD3	3.68418	0.293777	0.204698	3.35572	0.261138	0.268482	3.41409	0.165065	0.136741	1.3938	0.0673877	0.0683704	0.0260171
ENSG00000124107	SLPI	6590	ENSECAG00000016161	SLPI	100070893		3.05083	0.000266	0.0213	SLPI-201	protein_coding	ALK1;ALP;BLPI;HUSI;HUSI-I;MPI;WAP4;WFDC4;SLPI	76.3547	614.69	632.963	79.3576	230.229	620.769	17.6676	753.596	431.765	7.21275	307.654	215.883	0.157756
ENSG00000171557	FGG	2266	ENSECAG00000008280	FGG	100147221		-5.62079	0.000271	0.0214	FGG-201	protein_coding	FGG	1.24552	0.539319	0	0.918697	0.211183	0	1.08771	0.774827	0	0.444057	0.316322	0	0.0952937
ENSG00000161551	ZNF577	84765	ENSECAG00000008356	ZNF577	100065404		-1.69137	0.000269	0.0214	ZNF577-201	protein_coding	ZNF577	16.0111	5.2676	4.91295	14.5775	4.92945	3.83596	6.74893	1.82148	3.45066	2.75524	0.743617	1.72533	0.00207034
ENSG00000162645	GBP2	2634	ENSECAG00000019309	GBP2	100052023		2.13238	0.000275	0.0216	GBP2-201	protein_coding	GBP2	9.53183	16.1891	41.7212	6.41346	10.7023	29.7375	8.35003	11.6447	27.7439	3.40889	4.75395	13.8719	0.0228089
ENSG00000094804	CDC6	990	ENSECAG00000009913	CDC6	100067788		1.43687	0.000283	0.0221	CDC6-201	protein_coding	CDC18L;HsCDC18;HsCDC6;MGORS5;CDC6	1.67551	2.81788	4.6643	1.63008	3.02636	3.75636	0.468838	0.778479	2.1412	0.191402	0.317813	1.0706	0.0059568
ENSG00000033867	SLC4A7	9497	ENSECAG00000000767	SLC4A7	100051260		1.58331	0.000291	0.0226	SLC4A7-201	protein_coding	NBC2;NBC3;NBCN1;SBC2;SLC4A6;SLC4A7	1.55348	5.44614	4.47842	1.46529	5.21455	5.27742	0.852365	1.17386	1.96317	0.347976	0.479225	0.981586	0.00053297
ENSG00000152705	CATSPER3	347732	ENSECAG00000014744	CATSPER3	100072710		2.04705	0.000294	0.0228	CATSPER3-201	protein_coding	CACRC;CATSPER3	0.56468	0.985462	2.66275	0.644735	0.769467	2.75776	0.306362	0.649762	1.0002	0.125072	0.265264	0.500101	0.000774293
ENSG00000185437	SH3BGR	6450	ENSECAG00000010747	SH3BGR			-3.02865	0.000306	0.0236	SH3BGR-201	protein_coding	21-GARP;SH3BGR	2.80429	0.901374	0.291859	3.15476	0.798988	0.301892	1.89966	0.695545	0.23279	0.775533	0.283955	0.116395	0.0164546
ENSG00000152137	HSPB8	26353	ENSECAG00000019345	HSPB8	100050779		-1.55472	0.000315	0.0241	HSPB8-201	protein_coding	CMT2L;DHMN2;E2IG1;H11;HMN2;HMN2A;HSP22;HSPB8	50.8808	37.5758	17.3687	46.1843	41.6547	15.8171	26.9743	12.5338	4.79496	11.0122	5.11692	2.39748	0.0471277
ENSG00000163092	XIRP2	129446	ENSECAG00000002596	XIRP2	100052180		-7.09119	0.00032	0.0244	XIRP2-201	protein_coding	CMYA3;XIRP2	12.1015	0.0227807	0.0652904	11.3589	0	0	11.3943	0.055801	0.130581	4.65169	0.0227807	0.0652904	0.0189731
ENSG00000143632	ACTA1	58	ENSECAG00000000207	ACTA1	100065454		-5.99927	0.00033	0.025	ACTA1-201	protein_coding	ACTA;ASMA;CFTD;CFTD1;CFTDM;MPFD;NEM1;NEM2;NEM3;SHPM;ACTA1	254.071	3.52266	3.95257	254.674	2.46724	3.68861	232.324	4.08995	3.26056	94.8457	1.66971	1.63028	0.0170589
ENSG00000117226	GBP3	2635	ENSECAG00000021220		100052081	horse ???(entz=100052081) - hsa GBP3(entz=2635); horse ???(entz=100052081) - hsa GBP1(entz=2633)	1.89055	0.000334	0.0252		protein_coding	GBP3	7.37966	19.6798	26.9593	5.06368	19.9403	29.5356	4.82144	10.801	14.3098	1.96835	4.40951	7.15488	0.0256185
ENSG00000161270	NPHS1	4868	ENSECAG00000012641	NPHS1			5.53516	0.000342	0.0255	NPHS1-201	protein_coding	CNF;NPHN;nephrin;NPHS1	0	0.752781	1.20739	0	0.39026	0.0704566	0	0.774159	2.32179	0	0.316049	1.16089	0.311132
ENSG00000136271	DDX56	54606	ENSECAG00000019897	DDX56	100065131		1.44724	0.000344	0.0256	DDX56-201	protein_coding	DDX21;DDX26;NOH61;DDX56	14.3085	40.4451	39.4478	16.6047	34.4843	41.6648	4.2763	22.6947	11.14	1.74579	9.26506	5.57	0.020527
ENSG00000111245	MYL2	4633	ENSECAG00000007867	MYL2	100147688		-7.91721	0.00035	0.0256	MYL2-201	protein_coding	CMH10;MLC-2s/v;MLC2;MYL2	21.5326	0.0227807	0.0652904	5.68231	0	0	36.8861	0.055801	0.130581	15.0587	0.0227807	0.0652904	0.228895
ENSG00000148459	PDSS1	23590	ENSECAG00000022169	PDSS1	100065489		1.30811	0.00035	0.0256	PDSS1-201	protein_coding	COQ1;COQ10D2;DPS;SPS;TPRT;TPT;TPT 1;hDPS1;PDSS1	5.67091	12.0046	14.0095	5.69958	11.0728	15.0643	1.46295	4.60582	4.58352	0.597247	1.88032	2.29176	0.00766713
ENSG00000184838	PRR16	51334	ENSECAG00000016902	PRR16	100064085		1.81881	0.000352	0.0256	PRR16-201	protein_coding	DSC54;LARGEN;PRR16	1.34062	4.22956	4.71922	1.19972	3.48372	5.09816	1.01497	1.44178	2.23933	0.414359	0.588603	1.11966	0.00620863
ENSG00000111404	RERGL	79785	ENSECAG00000022035	RERGL	100067737		-4.80276	0.00035	0.0256	RERGL-201	protein_coding	RERGL	0.752681	0.139095	0	0.678244	0.068342	0	0.586773	0.171492	0	0.239549	0.0700115	0	0.0142288
ENSG00000167851	CD300A	11314	ENSECAG00000012199			horse ???(entz=NA) - hsa CD300A(entz=11314); horse ???(entz=NA) - hsa CD300C(entz=10871)	2.79134	0.000354	0.0257		protein_coding	CLM-8;CMRF-35-H9;CMRF-35H;CMRF35-H;CMRF35-H9;CMRF35H;CMRF35H9;IGSF12;IRC1;IRC1/IRC2;IRC2;IRp60;CD300A;CLM-8;CMRF-35-H9;CMRF-35H;CMRF35-H;CMRF35-H9;CMRF35H;CMRF35H9;IGSF12;IRC1;IRC1/IRC2;IRC2;IRp60;CD300A	0.91151	6.24752	6.42801	1.07472	4.77836	3.38475	0.465611	5.88054	7.4384	0.190085	2.40072	3.7192	0.16225
ENSG00000049323	LTBP1	4052	ENSECAG00000019691	LTBP1	100070522		1.08953	0.000356	0.0257	LTBP1-201	protein_coding	LTBP1	29.857	46.972	63.3065	24.5731	41.3702	67.9114	11.2503	10.7209	15.3975	4.59292	4.3768	7.69877	0.00314306
ENSG00000152580	IGSF10	285313	ENSECAG00000023161	IGSF10	100056768		-2.31855	0.00037	0.0263	IGSF10-201	protein_coding	CMF608;IGSF10	7.8092	2.3454	1.55532	7.07254	1.707	1.56884	2.88996	1.9865	1.27716	1.17982	0.810984	0.63858	0.000966037
ENSG00000123684	LPGAT1	9926	ENSECAG00000013187	LPGAT1	100051072		2.87699	0.000367	0.0263	LPGAT1-201	protein_coding	FAM34A;FAM34A1;NET8;LPGAT1	6.05271	9.59854	45.0119	6.60124	10.4662	28.1068	3.65173	7.60864	47.6582	1.49081	3.10621	23.8291	0.0503351
ENSG00000115107	STEAP3	55240	ENSECAG00000006470	STEAP3	100052119		1.65311	0.000369	0.0263	STEAP3-201	protein_coding	AHMIO2;STMP3;TSAP6;dudlin-2;dudulin-2;pHyde;STEAP3	1.4133	4.0691	4.20379	1.29777	3.3753	3.58955	0.822789	1.71966	1.83905	0.335902	0.702049	0.919524	0.0120348
ENSG00000150681	RGS18	64407	ENSECAG00000000360	RGS18	100050843		2.2571	0.000374	0.0264	RGS18-201	protein_coding	RGS13;RGS18	1.09428	4.92957	5.50398	1.00224	4.32273	4.22858	0.645009	2.85671	4.82323	0.263324	1.16625	2.41161	0.0562507
ENSG00000122133	PAEP	5047	ENSECAG00000009820	LGB1	100034193		3.71368	0.000381	0.0267	LGB1-201	protein_coding	GD;GdA;GdF;GdS;PAEG;PEP;PP14;PAEP;GD;GdA;GdF;GdS;PAEG;PEP;PP14;PAEP	3.85237	127.006	50.8368	2.94111	48.3369	53.851	3.32153	218.057	32.3765	1.35601	89.0215	16.1883	0.32019
ENSG00000163815	CLEC3B	7123	ENSECAG00000006251	CLEC3B	100630686		-2.50344	0.000394	0.0273	CLEC3B-201	protein_coding	TN;TNA;CLEC3B	58.5668	13.1614	10.3349	52.4646	10.7488	9.78275	51.4227	6.90743	4.58964	20.9932	2.81995	2.29482	0.0467522
ENSG00000168477	TNXB	7148	ENSECAG00000013685	TNXB			-1.61433	0.000396	0.0273		protein_coding	EDS3;HXBL;TENX;TN-X;TNX;TNXB1;TNXB2;TNXBS;VUR8;XB;XBS;TNXB	285.417	125.065	93.25	219.262	115.245	79.1797	143.754	57.2737	40.7911	58.6874	23.3819	20.3955	0.0143975
ENSG00000134684	YARS	8565	ENSECAG00000010015	YARS	100070128		1.14224	0.000403	0.0276	YARS-201	protein_coding	CMTDIC;TYRRS;YRS;YTS;YARS	36.8472	98.6295	81.6346	38.3525	89.2695	79.3684	10.1496	40.7561	11.0906	4.14355	16.6386	5.54531	0.00434044
ENSG00000120729	MYOT	9499	ENSECAG00000020883	MYOT	100072634		-5.91921	0.000415	0.0283	MYOT-201	protein_coding	LGMD1;LGMD1A;MFM3;TTID;TTOD;MYOT	17.2284	0.0878201	0.264822	19.2841	0	0.137901	14.934	0.141937	0.369411	6.09679	0.0579455	0.184706	0.0118147
ENSG00000006695	COX10	1352	ENSECAG00000025173	COX10	100073118		1.0506	0.00043	0.0292	COX10-201	protein_coding	COX10	4.18869	8.77283	8.94395	4.27385	9.11735	8.98406	1.10745	1.59068	1.70121	0.452115	0.649391	0.850606	0.000130733
ENSG00000053372	MRTO4	51154	ENSECAG00000012598	MRTO4	100071936		1.03227	0.000434	0.0293	MRTO4-201	protein_coding	C1orf33;MRT4;dJ657E11.4;MRTO4	43.4884	94.7196	89.1928	44.9408	80.9905	93.0279	3.74461	36.9896	22.9167	1.52873	15.1009	11.4584	0.00882256
ENSG00000269190	FBXO17	115290	ENSECAG00000013806	FBXO17	100066608		-1.88503	0.000437	0.0294		protein_coding	FBG4;FBX26;FBXO26;Fbx17;FBXO17	4.58835	1.352	1.17046	3.83127	1.56354	1.28896	2.15766	0.59018	0.682486	0.880861	0.24094	0.341243	0.00223563
ENSG00000176087	SLC35A4	113829	ENSECAG00000004900	SLC35A4	100061903		1.05582	0.000444	0.0298	SLC35A4-201	protein_coding	SLC35A4	12.4266	24.9808	26.3652	12.5513	25.6026	25.5351	4.36115	6.2018	4.70264	1.78043	2.53187	2.35132	0.00114553
ENSG00000182916	TCEAL7	56849	ENSECAG00000012034	TCEAL7	100059332		-3.35301	0.00047	0.0312	TCEAL7-201	protein_coding	WEX5;TCEAL7	2.1536	0.197504	0.216237	1.62226	0.229301	0.171311	1.96982	0.168167	0.260243	0.804175	0.0686538	0.130121	0.0293195
ENSG00000131094	C1QL1	10882	ENSECAG00000022639	C1QL1			-2.99142	0.000483	0.0318	C1QL1-201	protein_coding	C1QRF;C1QTNF14;CRF;C1QL1	3.59531	2.23996	0.4413	2.43217	1.6954	0.402075	2.80603	1.82741	0.199077	1.14556	0.746035	0.0995387	0.0998117
ENSG00000182272	B4GALNT4	338707	ENSECAG00000022353	B4GALNT4	100054676		2.52493	0.000493	0.0323	B4GALNT4-201	protein_coding	B4GALNT4	3.03051	13.7123	17.7544	3.30053	12.999	17.0067	0.821523	12.3974	7.48599	0.335385	5.06121	3.74299	0.0393247
ENSG00000154415	PPP1R3A	5506	ENSECAG00000023243	PPP1R3A	100055851		-6.02873	0.00051	0.0332	PPP1R3A-201	protein_coding	GM;PP1G;PPP1R3;PPP1R3A	1.72937	0	0	1.51636	0	0	1.79356	0	0	0.73222	0	0	0.0321076
ENSG00000226784	PGAM4	441531	ENSECAG00000010786	PGAM4	100070738		1.05968	0.000523	0.0339		protein_coding	PGAM-B;PGAM1;PGAM3;dJ1000K24.1;PGAM4	200.778	312.749	419.092	215.462	315.791	436.189	60.2361	34.2666	98.8063	24.5913	13.9893	49.4032	0.000532654
ENSG00000183807	FAM162B	221303	ENSECAG00000019150	FAM162B	100147458		-1.70724	0.000529	0.0341	FAM162B-201	protein_coding	C6orf189;bA86F4.2;FAM162B	4.94376	1.74486	1.48365	4.72336	1.87435	1.48805	2.52627	0.656107	0.374172	1.03135	0.267855	0.187086	0.00609846
ENSG00000196091	MYBPC1	4604	ENSECAG00000008625	MYBPC1	100053073		-5.58935	0.000533	0.0341	MYBPC1-201	protein_coding	LCCS4;MYBPCC;MYBPCS;MYBPC1	60.6619	0.695229	1.25863	60.3202	0.312708	0.80415	60.1538	0.787655	1.50681	24.5577	0.321559	0.753404	0.0273795
ENSG00000109063	MYH3	4621	ENSECAG00000025060	MYH3	100063003		-3.00445	0.000535	0.0341	MYH3-201	protein_coding	DA2A;DA2B;DA8;HEMHC;MYHC-EMB;MYHSE1;SMHCE;MYH3	20.8682	1.63943	2.55684	19.1617	1.41799	1.81681	20.6879	0.854802	1.82535	8.44581	0.348972	0.912675	0.0433924
ENSG00000172399	MYOZ2	51778	ENSECAG00000017431	MYOZ2	100063994		-7.57286	0.000531	0.0341	MYOZ2-201	protein_coding	C4orf5;CMH16;CS-1;MYOZ2	4.99113	0	0	2.08035	0	0	8.27053	0	0	3.37643	0	0	0.208111
ENSG00000143819	EPHX1	2052	ENSECAG00000019677	EPHX1	100054269		-1.6182	0.000545	0.0346	EPHX1-201	protein_coding	EPHX;EPOX;HYL1;MEH;EPHX1	110.821	50.7515	36.0719	116.47	48.2562	36.4976	47.6629	23.5671	17.7567	19.4583	9.62123	8.87835	0.00767132
ENSG00000135697	BCMO1	53630	ENSECAG00000000280	BCMO1	100069873		-2.38305	0.000553	0.035	BCO1-201	protein_coding		1.30673	0.38412	0.27183	1.43503	0.422996	0.201038	0.588379	0.210505	0.295554	0.240205	0.0859382	0.147777	0.00201352
ENSG00000133878	DUSP26	78986	ENSECAG00000015233	DUSP26	100058104		-3.27324	0.000578	0.0364	DUSP26-201	protein_coding	DSP-4;DUSP24;LDP-4;MKP-8;MKP8;NATA1;NEAP;SKRP3;DUSP26	3.71473	1.06231	0.379669	3.60196	0.497495	0.416716	2.7805	1.42642	0.303678	1.13514	0.582333	0.151839	0.0348053
ENSG00000013441	CLK1	1195	ENSECAG00000015355	CLK1	100067832		-1.08788	0.000587	0.0368	CLK1-201	protein_coding	CLK;CLK/STY;STY;CLK1	379.533	217.922	178.466	325.105	201.99	181.764	103.909	62.8533	35.2138	42.4208	25.6598	17.6069	0.00215549
ENSG00000161243	FBXO27	126433	ENSECAG00000013830	FBXO27	100066651		-2.0354	0.000591	0.0369		protein_coding	FBG5;Fbx27;FBXO27	11.9893	4.84336	2.85548	7.13479	4.25037	2.77962	10.9511	2.54761	0.599173	4.47077	1.04006	0.299587	0.118445
ENSG00000123064	DDX54	79039	ENSECAG00000012890	DDX54	100056569		1.05618	0.000596	0.0371	DDX54-201	protein_coding	DP97;DDX54	38.7889	87.4321	80.8462	38.5369	79.672	77.8185	5.22771	35.9785	22.8424	2.13421	14.6882	11.4212	0.0116467
ENSG00000125730	C3	718	ENSECAG00000000339		100060539		3.1768	0.000608	0.0377		protein_coding	AHUS5;ARMD9;ASP;C3a;C3b;CPAMD1;HEL-S-62p;C3;AHUS5;ARMD9;ASP;C3a;C3b;CPAMD1;HEL-S-62p;C3	0.564669	1.4016	5.36118	0.481988	0.971986	2.38145	0.33727	1.50348	7.24458	0.13769	0.613795	3.62229	0.14081
ENSG00000157388	CACNA1D	776	ENSECAG00000015892	CACNA1D			-3.32702	0.000626	0.038	CACNA1D-201	protein_coding	CACH3;CACN4;CACNL1A2;CCHL1A2;Cav1.3;PASNA;SANDD;CACNA1D	4.23133	0.429592	0.381175	2.84473	0.422366	0.419728	5.28865	0.344104	0.306678	2.15908	0.14048	0.153339	0.118082
ENSG00000184613	NELL2	4753	ENSECAG00000025101	NELL2	100054944		-1.4902	0.000635	0.0384	NELL2-201	protein_coding	NRP2;NELL2	42.256	16.3534	14.9011	34.1975	13.9479	15.7068	18.0354	7.23048	6.67906	7.36292	2.95183	3.33953	0.00441007
ENSG00000163145	C1QTNF7	114905	ENSECAG00000007989	C1QTNF7	100055974		-1.8362	0.000672	0.0401	C1QTNF7-201	protein_coding	CTRP7;ZACRP7;C1QTNF7	6.60896	2.05391	1.75418	6.54332	1.91215	2.03179	1.65068	1.38771	1.06381	0.673889	0.566531	0.531905	0.000106702
ENSG00000110104	CCDC86	79080	ENSECAG00000001495	CCDC86	100059035		1.30207	0.000669	0.0401	CCDC86-201	protein_coding	CCDC86	12.6951	43.6735	31.3326	11.9024	36.2538	32.5298	3.84698	24.899	8.87465	1.57052	10.165	4.43733	0.0181488
ENSG00000137959	IFI44L	10964	ENSECAG00000009618	IFI44L	100066063		2.00998	0.000723	0.0423	IFI44L-201	protein_coding	C1orf29;GS3686;IFI44L	6.76338	8.71834	27.5082	6.19117	6.06341	32.7601	2.36811	7.04001	15.3141	0.966778	2.87407	7.65703	0.00579753
ENSG00000048540	LMO3	55885	ENSECAG00000020777	LMO3	100067547		-2.03707	0.000725	0.0423	LMO3-201	protein_coding	RBTN3;RBTNL2;RHOM3;Rhom-3;LMO3	5.34704	3.03986	1.22852	3.80976	2.99154	1.28701	4.10403	1.63151	0.40184	1.67546	0.666061	0.20092	0.0969021
ENSG00000085999	RAD54L	8438	ENSECAG00000008760	RAD54L	100064782		1.60907	0.000716	0.0423	RAD54L-201	protein_coding	HR54;RAD54A;hHR54;hRAD54;RAD54L	0.911074	0.889295	2.79389	0.845054	0.945742	3.06925	0.365878	0.223865	1.17176	0.149369	0.0913925	0.585879	0.000594521
ENSG00000160180	TFF3	7033	ENSECAG00000015204	TFF3	100058018		-7.69804	0.000725	0.0423	TFF3-201	protein_coding	ITF;P1B;TFI;TFF3	5.44129	3.31487	0	4.56324	0.136684	0	4.46783	7.84107	0	1.82398	3.2011	0	0.351486
ENSG00000174010	KLHL15	80311	ENSECAG00000015946	KLHL15	100052043		1.59804	0.000734	0.0426	KLHL15-201	protein_coding	HEL-S-305;KLHL15	1.18327	1.7877	3.49125	1.20484	1.90723	3.27833	0.499449	0.836804	0.946613	0.203899	0.341624	0.473307	0.0013291
ENSG00000143416	SELENBP1	8991	ENSECAG00000018012	SELENBP1	100034054		-2.10725	0.000739	0.0428	SELENBP1-201	protein_coding	HEL-S-134P;LPSB;SBP56;SP56;hSBP;SELENBP1	182.422	55.8953	42.3052	199.25	49.1521	43.4225	119.354	29.8373	20.8415	48.7261	12.181	10.4208	0.0180797
ENSG00000166523	CLEC4E	26253	ENSECAG00000008274	CLEC4E	100060570		2.90287	0.000748	0.0431	CLEC4E-201	protein_coding	CLECSF9;MINCLE;CLEC4E	3.78621	15.2164	28.6218	3.19892	11.3416	13.4202	2.65022	10.5461	39.8054	1.08195	4.30544	19.9027	0.202461
ENSG00000119969	HELLS	3070	ENSECAG00000018810	HELLS	100061642		1.42647	0.000752	0.0432	HELLS-201	protein_coding	ICF4;LSH;Nbla10143;PASG;SMARCA6;HELLS	5.61528	5.49578	15.3569	5.53647	5.58926	12.5894	1.88277	2.14557	9.28799	0.768637	0.875927	4.64399	0.0125043
ENSG00000146926	ASB10	136371	ENSECAG00000008842	ASB10	100064203		-4.55927	0.000769	0.0436	ASB10-201	protein_coding	GLC1F;ASB10	0.625767	0.053653	0	0.532501	0	0	0.534714	0.0845249	0	0.218296	0.0345071	0	0.0150877
ENSG00000105778	AVL9	23080	ENSECAG00000019332	AVL9	100070105		1.33983	0.000771	0.0436	AVL9-201	protein_coding	KIAA0241;AVL9	1.62181	3.88293	4.31587	1.76604	3.64857	4.18576	0.671067	1.14197	1.13057	0.273962	0.466209	0.565283	0.00124485
ENSG00000186832	KRT16	3868	ENSECAG00000005067	KRT16			4.60683	0.000769	0.0436	KRT16-201	protein_coding	CK16;FNEPPK;K16;K1CP;KRT16A;NEPPK;PC1;KRT16	104.909	808.218	2557.38	94.5385	620.343	2008.98	83.5629	881.907	1678.23	34.1144	360.037	839.117	0.00612474
ENSG00000138100	TRIM54	57159	ENSECAG00000001386	TRIM54	100071225		-5.51279	0.000787	0.0441	TRIM54-201	protein_coding	MURF;MURF-3;RNF30;muRF3;TRIM54	4.26869	0.0641223	0.0856557	4.25125	0	0	3.85795	0.0994402	0.171311	1.575	0.0405963	0.0856557	0.0162049
ENSG00000205038	PKHD1L1	93035	ENSECAG00000000972	PKHD1L1	100064208		-2.13331	0.000798	0.0446	PKHD1L1-201	protein_coding	PKHDL1;PKHD1L1	6.87632	1.46427	1.55541	6.64665	1.35178	1.74033	4.48482	0.549995	1.14974	1.83092	0.224534	0.574869	0.0102889
ENSG00000133020	MYH8	4626	ENSECAG00000019706	MYH8	100062893		-4.83739	0.000805	0.0448	MYH8-201	protein_coding	DA7;MyHC-peri;MyHC-pn;gtMHC-F;MYH8	22.9952	0.224104	0.778955	27.503	0.181605	0.382681	19.6378	0.253428	1.06359	8.0171	0.103462	0.531794	0.011514
ENSG00000114698	PLSCR4	57088	ENSECAG00000016367	PLSCR4			-1.33346	0.000812	0.0449	PLSCR4-201	protein_coding	TRA1;PLSCR4	5.38326	1.64845	2.15886	4.99791	1.68645	1.9517	1.23802	0.66339	0.898264	0.50542	0.270828	0.449132	3.46034e-05
ENSG00000101187	SLCO4A1	28231	ENSECAG00000016658	SLCO4A1	100058405		1.37318	0.000809	0.0449	SLCO4A1-201	protein_coding	OATP-E;OATP1;OATP4A1;OATPE;OATPRP1;POAT;SLC21A12;SLCO4A1	1.71713	4.77325	4.31974	1.73098	4.792	4.31634	1.22181	0.63867	0.189083	0.498801	0.260736	0.0945415	7.91334e-05
ENSG00000185163	DDX51	317781	ENSECAG00000018910	DDX51	100062070		1.15911	0.000827	0.0455	DDX51-201	protein_coding	DDX51	11.049	20.4434	24.8688	11.2613	17.4318	25.74	1.71909	10.3247	3.01729	0.701814	4.21504	1.50864	0.0157122
ENSG00000186654	PRR5	55615	ENSECAG00000007704	PRR5	100051354		1.65177	0.000836	0.0459	PRR5-201	protein_coding	FLJ20185k;PP610;PROTOR-1;PROTOR1;PRR5	5.99839	10.5047	18.9464	5.71754	8.737	20.7756	1.87743	7.13138	9.60844	0.766456	2.91137	4.80422	0.0277112
ENSG00000042832	TG	7038	ENSECAG00000018808	TG	100058029		4.18997	0.000858	0.0464	TG-201	protein_coding	AITD3;TGN;TG	0.435187	3.78826	7.7574	0.27008	2.56937	0.483536	0.524764	3.37264	14.8727	0.214234	1.37687	7.43637	0.342528
ENSG00000050730	TNIP3	79931	ENSECAG00000010953	TNIP3	100072294		3.27193	0.000854	0.0464	TNIP3-201	protein_coding	ABIN-3;LIND;TNIP3	0.110612	3.20296	1.4594	0.0894413	1.70167	1.14804	0.12344	3.31019	0.888082	0.0503942	1.35138	0.444041	0.0706579
ENSG00000135047	CTSL	1514	ENSECAG00000007210	CTSL	100061532		1.38503	0.000863	0.0465	CTSL-201	protein_coding	CATL;CTSL1;MEP;CTSL	14.7496	38.1847	38.5722	14.3336	34.0817	33.8889	2.70539	18.3826	24.7543	1.10447	7.50467	12.3772	0.0499834
ENSG00000185479	KRT6B	3854	ENSECAG00000017229		100061595	horse ???(entz=100061595) - hsa KRT6B(entz=3854); horse ???(entz=100061595) - hsa KRT6C(entz=286887); horse ???(entz=100061595) - hsa KRT6A(entz=3853)	4.44683	0.000866	0.0465		protein_coding	CK-6B;CK6B;K6B;KRTL1;PC2;PC4;KRT6B;CK-6B;CK6B;K6B;KRTL1;PC2;PC4;KRT6B;CK-6B;CK6B;K6B;KRTL1;PC2;PC4;KRT6B;CK-6B;CK6B;K6B;KRTL1;PC2;PC4;KRT6B	105.554	936.282	2303.16	81.3065	997.055	2330.93	83.7579	861.572	1174.27	34.194	351.735	587.135	0.00279174
ENSG00000196296	ATP2A1	487	ENSECAG00000012593	ATP2A1	100064403		-1.78609	0.000875	0.0468	ATP2A1-201	protein_coding	ATP2A;SERCA1;ATP2A1	58.4941	9.92812	16.9788	63.1134	7.72572	16.261	26.4017	7.65682	6.10682	10.7784	3.12589	3.05341	0.000714496
ENSG00000016082	ISL1	3670	ENSECAG00000002264	ISL1	100052482		-5.32393	0.000888	0.0471	ISL1-201	protein_coding	ISLET1;Isl-1;ISL1	1.03195	0.0664999	0	1.32809	0	0	0.828685	0.162891	0	0.338309	0.0664999	0	0.00978098
ENSG00000185269	NOTUM	147111	ENSECAG00000020198	NOTUM	100054869		-1.86259	0.000903	0.0476	NOTUM-201	protein_coding	hNOTUM;NOTUM	19.4857	8.71139	5.32482	13.4426	7.47246	4.7572	15.0037	4.88671	2.6109	6.12523	1.99499	1.30545	0.086324
ENSG00000134259	NGF	4803	ENSECAG00000010553	NGF	100065669		1.88773	0.000928	0.0482	NGF-201	protein_coding	Beta-NGF;HSAN5;NGFB;NGF	1.71444	2.18085	6.45667	1.71011	1.90723	4.2884	0.426532	1.22884	6.08669	0.174131	0.501671	3.04334	0.0670693
ENSG00000177791	MYOZ1	58529	ENSECAG00000016739	MYOZ1	100063980		-4.18605	0.000946	0.0483	MYOZ1-201	protein_coding	CS-2;FATZ;MYOZ;MYOZ1	22.147	0.544787	1.22372	23.9957	0.590279	0.936028	18.7297	0.457151	1.06119	7.64638	0.186631	0.530595	0.0121514
ENSG00000100968	NFATC4	4776	ENSECAG00000010992	NFATC4	100054213		1.0332	0.000948	0.0483	NFATC4-201	protein_coding	NF-AT3;NF-ATC4;NFAT3;NFATC4	21.0182	27.0927	42.9538	18.7317	29.1118	43.543	6.55247	8.63856	9.06355	2.67504	3.52668	4.53178	0.00322612
ENSG00000196396	PTPN1	5770	ENSECAG00000019772	PTPN1	100052066		1.07706	0.000949	0.0483	PTPN1-201	protein_coding	PTP1B;PTPN1	10.3094	17.5329	21.6809	9.84739	16.5211	20.4079	2.7664	3.68337	10.0558	1.12938	1.50373	5.02792	0.0201442
ENSG00000178150	ZNF114	163071	ENSECAG00000009283	ZNF114			2.04705	0.000949	0.0483	ZNF114-201	protein_coding	ZNF114	2.82822	5.65036	11.916	3.05355	6.15281	10.0036	1.26267	4.12356	6.20694	0.515484	1.68343	3.10347	0.0125068
ENSG00000142684	ZNF593	51042	ENSECAG00000023934	ZNF593	100071195		1.42531	0.000939	0.0483	ZNF593-201	protein_coding	ZT86;ZNF593	14.7603	27.1989	39.8765	15.4139	22.0001	36.7845	2.03706	16.1887	22.7199	0.831625	6.60899	11.36	0.0621757
ENSG00000104760	FGL1	2267	ENSECAG00000007171	FGL1	100054096		-2.95009	0.000963	0.0489	FGL1-201	protein_coding	HFREP1;HP-041;LFIRE-1;LFIRE1;FGL1	12.134	8.04693	1.54227	5.99792	7.9001	1.55858	14.0277	5.11607	0.704855	5.7268	2.08863	0.352427	0.245384
ENSG00000173991	TCAP	8557	ENSECAG00000011860	TCAP	100054828		-1.79967	0.000985	0.0498	TCAP-201	protein_coding	CMD1N;CMH25;LGMD2G;T-cap;TELE;telethonin;TCAP	38.5763	9.71671	11.089	41.7517	9.52948	11.285	24.7489	3.85231	4.07717	10.1037	1.5727	2.03859	0.0132612

## Sheet: All genes 6hx0h and 12hx0h
gene.id	symbol	entrezid	gene.id.spec	symbol.spec	entrezid.spec	paralog	logFC_6hx0h	pvalue_6hx0h	fdr_6hx0h	logFC	pvalue	fdr	transcript_name	transcript_biotype	synonyms	mean0h	mean6h	mean12h	median0h	median6h	median12h	sd0h	sd6h	sd12h	sem0h	sem6h	sem12h	pvals.anova
ENSG00000121410	A1BG	1	ENSECAG00000015604	A1BG			-0.797021	0.244934	0.572655	-1.06507	0.18764	0.736102	A1BG-201	protein_coding	A1B;ABG;GAB;HYST2477;A1BG	1.99174	1.15925	0.936885	1.78865	1.19876	0.698542	1.55387	0.749421	1.00544	0.634366	0.30595	0.50272	0.332929
ENSG00000175899	A2M	2	ENSECAG00000012558	A2M	100061692		2.45414	0.0244661	0.188172	2.78548	0.0169947	0.265679	A2M-201	protein_coding	A2MD;CPAMD5;FWP007;S863-7;A2M	13.8265	75.6782	95.2448	11.7843	9.38482	19.8984	10.752	151.984	155.923	4.38947	62.0472	77.9614	0.534444
ENSG00000166535	A2ML1	144568	ENSECAG00000024232	A2ML1			1.56011	0.170492	0.490936	0.361192	0.770032	0.976714	A2ML1-201	protein_coding	CPAMD9;p170;A2ML1	29.1577	86.1356	37.5172	26.6714	30.0033	38.4003	28.8106	111.864	23.8447	11.7619	45.6682	11.9224	0.38086
ENSG00000184389	A3GALT2	127550	ENSECAG00000020130				1.53046	0.172425	0.493099	1.1563	0.351757	0.864392		protein_coding	A3GALT2P;IGB3S;IGBS3S;A3GALT2	0.402969	1.24116	0.982584	0.268324	0.754592	0.765987	0.466746	1.47139	1.01181	0.190548	0.600692	0.505904	0.412836
ENSG00000094914	AAAS	8086	ENSECAG00000012966	AAAS	100063811		-0.178429	0.552498	0.800741	0.0527581	0.875488	0.988898	AAAS-201	protein_coding	AAA;AAASb;ADRACALA;ADRACALIN;ALADIN;GL003;AAAS	31.71	28.0174	33.032	29.5765	30.5575	34.677	5.77877	11.8376	7.61136	2.35918	4.83269	3.80568	0.651283
ENSG00000081760	AACS	65985	ENSECAG00000015112	AACS	100061661		0.0408636	0.919804	0.970596	0.144947	0.749094	0.970697	AACS-201	protein_coding	ACSF1;SUR-5;AACS	32.234	33.2876	35.7638	23.8091	35.8346	28.9715	21.0051	12.8913	18.1847	8.57531	5.26287	9.09237	0.952339
ENSG00000114771	AADAC	13	ENSECAG00000024051	AADAC	100056411		-0.497336	0.278453	0.604312	0.00656117	0.989796	0.999533	AADAC-201	protein_coding	CES5A1;DAC;AADAC	8.17247	5.75502	8.20896	7.41527	6.44015	8.89428	4.62873	2.64495	4.23609	1.88967	1.0798	2.11805	0.497997
ENSG00000197953	AADACL2	344752	ENSECAG00000023783	AADACL2	100056680		-0.946393	0.418134	0.718145	-0.311433	0.811538	0.979978	AADACL2-201	protein_coding	AADACL2	61.1515	31.7339	49.2957	45.9548	20.7692	41.3727	69.2295	34.9682	29.6564	28.2628	14.2757	14.8282	0.606011
ENSG00000188984	AADACL3	126767	ENSECAG00000013280	AADACL3	100055454		0.26215	0.775141	0.911595	0.0200068	0.984546	0.99932	AADACL3-201	protein_coding	AADACL3	4.22459	5.12653	4.32286	4.45207	3.27303	3.69204	3.35161	5.69622	3.29004	1.36829	2.32547	1.64502	0.93007
ENSG00000109576	AADAT	51166	ENSECAG00000013400	AADAT	100067095		-0.497367	0.217652	0.545716	-0.0526015	0.907669	0.991218	AADAT-201	protein_coding	KAT2;KATII;KYAT2;AADAT	1.7405	1.22297	1.60238	1.85832	1.10183	1.60357	0.496319	0.652276	0.262866	0.202621	0.266291	0.131433	0.250222
ENSG00000158122	AAED1	195827	ENSECAG00000000080	AAED1	100062308		0.0757555	0.82519	0.932466	0.228342	0.554447	0.933412	AAED1-201	protein_coding	C9orf21;AAED1	3.92227	4.05105	4.4113	3.82524	3.84188	4.7572	1.63633	0.670398	1.96188	0.668028	0.273689	0.980937	0.869578
ENSG00000103591	AAGAB	79719	ENSECAG00000013142	AAGAB	100052900		0.536966	0.0791681	0.342544	0.223373	0.515156	0.923789	AAGAB-201	protein_coding	KPPP1;PPKP1;PPKP1A;p34;AAGAB	12.9548	18.9391	15.0637	12.1571	14.9675	14.6213	2.78542	8.41346	4.85464	1.13714	3.43478	2.42732	0.251113
ENSG00000115977	AAK1	22848	ENSECAG00000006233	AAK1	100050738		-0.686529	0.101092	0.383597	0.219695	0.634517	0.956213	AAK1-201	protein_coding	AAK1	4.25549	2.60064	5.044	4.34839	2.28396	4.7387	1.49761	1.39603	2.47222	0.611396	0.569926	1.23611	0.107945
ENSG00000087884	AAMDC	28971	ENSECAG00000010625	AAMDC	100051441		-0.417636	0.274849	0.602027	-0.494702	0.253653	0.80686	AAMDC-201	protein_coding	C11orf67;CK067;PTD015;AAMDC	79.5756	59.5232	56.4064	68.9043	38.6187	56.541	29.4091	42.0812	15.9374	12.0062	17.1796	7.96869	0.468555
ENSG00000127837	AAMP	14	ENSECAG00000014821	AAMP	100058415		0.361066	0.108867	0.398064	0.088453	0.725487	0.969104	AAMP-201	protein_coding	AAMP	96.6256	124.252	102.885	96.0944	124.487	100.832	20.4709	24.3451	7.36044	8.35723	9.93885	3.68022	0.0812667
ENSG00000131043	AAR2	25980	ENSECAG00000008929	AAR2	100069675		0.533387	0.0715829	0.327756	0.0397752	0.905167	0.99066	AAR2-201	protein_coding	C20orf4;CGI-23;AAR2	15.0347	21.9039	15.3316	13.9172	21.6532	14.9472	3.93485	5.19929	7.33982	1.6064	2.1226	3.66991	0.0865109
ENSG00000090861	AARS	16	ENSECAG00000008561	AARS	100054983		0.163691	0.54084	0.794219	0.0864548	0.77241	0.977005	AARS-201	protein_coding	CMT2N;EIEE29;AARS	187.085	209.292	198.42	168.214	190.423	202.617	61.3144	52.274	32.8055	25.0315	21.3408	16.4027	0.767948
ENSG00000124608	AARS2	57505	ENSECAG00000024012	AARS2			-1.15235	0.00115532	0.0310599	-0.497161	0.210645	0.765612	AARS2-201	protein_coding	AARSL;COXPD8;LKENP;MT-ALARS;MTALARS;AARS2	40.6621	18.2398	28.8208	44.4549	17.701	21.7866	14.2271	2.80806	20.5548	5.80819	1.14638	10.2774	0.0384395
ENSG00000157426	AASDH	132949	ENSECAG00000009502	AASDH	100053858		0.114223	0.623209	0.839131	-0.0885832	0.736855	0.970697	AASDH-201	protein_coding	ACSF4;LYS2;NRPS1098;NRPS998;AASDH	23.498	25.2514	21.7989	22.1097	23.8146	21.34	5.37995	5.07702	5.03856	2.19635	2.07268	2.51928	0.594553
ENSG00000149313	AASDHPPT	60496	ENSECAG00000013032	AASDHPPT	100061627		0.685197	0.0900536	0.363901	0.454916	0.310784	0.843759	AASDHPPT-201	protein_coding	AASD-PPT;ACPS;CGI-80;LYS2;LYS5;AASDHPPT	7.46945	12.2284	10.2178	7.47201	13.0565	7.77135	3.56353	2.96671	7.79763	1.45481	1.21115	3.89882	0.252586
ENSG00000008311	AASS	10157	ENSECAG00000021479	AASS	100056260		0.792474	0.181938	0.503559	0.371598	0.593266	0.943627	AASS-201	protein_coding	LKR/SDH;LKRSDH;LORSDH;AASS	0.613971	0.961171	0.662366	0.499177	0.925387	0.664508	0.736996	0.479866	0.409389	0.300878	0.195904	0.204695	0.559282
ENSG00000108270	AATF	26574	ENSECAG00000008531	AATF	100057601		0.815001	8.15163e-05	0.00477127	0.665711	0.00366173	0.11271	AATF-201	protein_coding	BFR2;CHE-1;CHE1;DED;AATF	37.0484	65.2856	59.0194	37.5581	62.1532	59.2992	4.05269	13.1551	7.63063	1.6545	5.37054	3.81531	0.000429084
ENSG00000183044	ABAT	18	ENSECAG00000023650	ABAT			0.695352	0.360613	0.675947	-1.98911	0.071224	0.528133	ABAT-201	protein_coding	GABA-AT;GABAT;NPD009;ABAT	0.567082	0.824689	0.0704566	0.303404	0.668111	0	0.713423	0.645997	0.140913	0.291254	0.263727	0.0704566	0.188578
ENSG00000165029	ABCA1	19	ENSECAG00000008852	ABCA1	100054241		1.06668	0.114319	0.407333	1.21818	0.0970474	0.593747	ABCA1-201	protein_coding	ABC-1;ABC1;CERP;HDLDT1;TGD;ABCA1	1.04617	2.27775	2.40773	1.1716	2.09974	1.08125	0.61729	1.04859	3.42072	0.252008	0.428083	1.71036	0.411675
ENSG00000154263	ABCA10	10349	ENSECAG00000000323	ABCA10	100062390		0.0610608	0.91464	0.969193	-0.709316	0.284184	0.828929	ABCA10-201	protein_coding	EST698739;ABCA10	4.63051	4.80674	2.75483	3.64826	3.07747	2.72673	2.89063	3.81582	2.0961	1.1801	1.5578	1.04805	0.566766
ENSG00000144452	ABCA12	26154	ENSECAG00000009468	ABCA12	100050461		-0.235107	0.853857	0.945382	-0.0151364	0.991537	0.999805	ABCA12-201	protein_coding	ARCI4A;ARCI4B;ICR2B;LI2;ABCA12	75.9051	64.5013	75.1428	87.855	65.3854	80.0805	62.138	59.201	40.0899	25.3677	24.1687	20.045	0.930616
ENSG00000107331	ABCA2	20	ENSECAG00000015652	ABCA2	100067889		-0.716392	0.143791	0.453969	-0.589992	0.287374	0.82975	ABCA2-201	protein_coding	ABC2;ABCA2	51.3857	31.2145	33.9759	39.8272	18.599	31.8401	37.9117	22.5095	13.1784	15.4774	9.18946	6.5892	0.439299
ENSG00000167972	ABCA3	21	ENSECAG00000013242	ABCA3	100068313		-0.23875	0.478566	0.756952	-0.180861	0.632931	0.956213	ABCA3-201	protein_coding	ABC-C;ABC3;EST111653;LBM180;SMDP3;ABCA3	52.0392	44.1335	45.7868	50.2108	39.4517	40.7621	12.3033	25.0546	12.6235	5.02279	10.2285	6.31173	0.744216
ENSG00000198691	ABCA4	24	ENSECAG00000013379	ABCA4	100058746		-0.379302	0.483718	0.760677	0.154148	0.795877	0.979364	ABCA4-201	protein_coding	ABC10;ABCR;ARMD2;CORD3;FFM;RMP;RP19;STGD;STGD1;ABCA4	2.23907	1.70712	2.38442	2.22738	1.61478	2.00996	1.46973	1.10622	0.959298	0.600016	0.451611	0.479649	0.648387
ENSG00000154265	ABCA5	23461	ENSECAG00000007880	ABCA5	100053093		-0.130832	0.668856	0.863805	-0.238944	0.489258	0.915785	ABCA5-201	protein_coding	ABC13;EST90625;ABCA5	21.838	20.0142	18.2833	20.632	18.4087	15.0716	4.81795	5.86941	10.4991	1.96692	2.39618	5.24954	0.728358
ENSG00000154262	ABCA6	23460	ENSECAG00000007288	ABCA6	100062487		0.39804	0.504968	0.773875	0.196042	0.768745	0.97596	ABCA6-201	protein_coding	EST155051;ABCA6	2.93015	3.83738	3.23778	3.2217	2.68697	2.33368	1.31704	3.96272	2.49606	0.537679	1.61777	1.24803	0.857548
ENSG00000141338	ABCA8	10351	ENSECAG00000018992	ABCA8			-1.1661	0.0026083	0.0529027	-1.68251	0.000259997	0.0212383	ABCA8-201	protein_coding	ABCA8	22.2459	9.89948	6.90127	21.6794	6.59495	7.35101	6.12161	6.99376	2.70206	2.49914	2.85519	1.35103	0.00219989
ENSG00000154258	ABCA9	10350	ENSECAG00000022556	ABCA9	100062524		-0.236799	0.652147	0.856113	-0.204389	0.729052	0.969486	ABCA9-201	protein_coding	EST640918;ABCA9	208.453	176.814	180.769	172.507	135.241	191.482	139.128	142.978	80.7591	56.7989	58.3706	40.3795	0.903859
ENSG00000085563	ABCB1	5243	ENSECAG00000017842	ABCB1	100034074		-1.59292	0.00194265	0.0438927	-0.980556	0.0907102	0.581112	ABCB1-201	protein_coding	ABC20;CD243;CLCS;GP170;MDR1;P-GP;PGY1;ABCB1	11.7805	3.84816	5.8969	10.9876	2.66359	6.01046	8.43754	2.64222	3.13994	3.44461	1.07868	1.56997	0.0798849
ENSG00000135776	ABCB10	23456	ENSECAG00000017883	ABCB10	100065938		0.194787	0.532269	0.789665	-0.0641338	0.859816	0.985101	ABCB10-201	protein_coding	EST20237;M-ABC2;MTABC2;ABCB10	3.86551	4.56869	3.75969	3.15484	4.58619	3.87137	1.61495	0.621142	1.31821	0.659303	0.25358	0.659104	0.523805
ENSG00000073734	ABCB11	8647	ENSECAG00000015291	ABCB11	100052359		-0.920833	0.439466	0.730506	-0.566127	0.677591	0.962565	ABCB11-201	protein_coding	ABC16;BRIC2;BSEP;PFIC-2;PFIC2;PGY4;SPGP;ABCB11	0.895229	0.455355	0.603761	0.532501	0	0.554618	1.0107	0.785839	0.580534	0.412616	0.320817	0.290267	0.665234
ENSG00000115657	ABCB6	10058	ENSECAG00000016378	ABCB6	100059171		0.110571	0.633494	0.845587	0.41801	0.105273	0.607176	ABCB6-201	protein_coding	ABC;LAN;MTABC3;PRP;umat;ABCB6	33.0797	35.9349	44.5918	31.8987	34.6937	45.8553	10.1166	4.04406	8.1396	4.13011	1.65098	4.0698	0.104275
ENSG00000131269	ABCB7	22	ENSECAG00000000643	ABCB7	100060544		-0.0643602	0.765967	0.909016	-0.048494	0.842953	0.984151	ABCB7-201	protein_coding	ABC7;ASAT;Atm1p;EST140535;ABCB7	23.0675	22.1088	22.3183	21.7107	20.7786	22.4762	2.75291	4.63074	4.09434	1.12387	1.89049	2.04717	0.906424
ENSG00000197150	ABCB8	11194	ENSECAG00000009774	ABCB8	100064064		0.438887	0.0313826	0.216403	0.50945	0.0252221	0.319981	ABCB8-201	protein_coding	EST328128;M-ABC1;MABC1;ABCB8	22.0006	30.0458	31.5795	22.017	29.1587	30.4158	3.93662	4.1831	2.97956	1.60712	1.70774	1.48978	0.00261242
ENSG00000150967	ABCB9	23457	ENSECAG00000012796	ABCB9	100058934		-0.376337	0.431288	0.725925	-0.619356	0.277674	0.824154	ABCB9-201	protein_coding	EST122234;TAPL;ABCB9	1.7495	1.22831	1.02717	1.33712	1.29707	0.977357	1.64517	0.340915	0.275187	0.671639	0.139178	0.137593	0.533702
ENSG00000103222	ABCC1	4363	ENSECAG00000006784	ABCC1	791240		0.0960182	0.71246	0.884817	-0.0864472	0.769459	0.976178	ABCC1-201	protein_coding	ABC29;ABCC;GS-X;MRP;MRP1;ABCC1	19.3019	20.5034	17.8778	17.5549	20.2561	19.1416	5.9527	3.84658	4.98927	2.43018	1.57036	2.49464	0.723557
ENSG00000124574	ABCC10	89845	ENSECAG00000005169	ABCC10	100067430		-0.434266	0.108294	0.397267	-0.243077	0.426709	0.897804	ABCC10-201	protein_coding	EST182763;MRP7;SIMRP7;ABCC10	25.8006	18.9065	21.7497	23.8658	19.6112	20.7239	8.09819	3.6146	7.82314	3.30607	1.47565	3.91157	0.235584
ENSG00000121270	ABCC11	85320	ENSECAG00000021168	ABCC11	100057458		1.06067	0.264279	0.591983	-0.567739	0.59778	0.944663	ABCC11-201	protein_coding	EWWD;MRP8;WW;ABCC11	6.21576	13.0466	4.21692	5.50935	6.14769	3.15895	3.66992	19.8699	3.47276	1.49824	8.11185	1.73638	0.508329
ENSG00000108846	ABCC3	8714	ENSECAG00000001014	ABCC3			-1.3884	0.000435502	0.0162271	-1.16785	0.0102398	0.20137	ABCC3-201	protein_coding	ABC31;EST90757;MLP2;MOAT-D;MRP3;cMOAT2;ABCC3	17.7287	6.73603	7.98058	16.6398	6.0184	6.68278	2.30099	3.93922	4.23534	0.939374	1.60818	2.11767	0.000225443
ENSG00000125257	ABCC4	10257	ENSECAG00000015915		100068696		-0.343785	0.536427	0.791908	-1.01357	0.120789	0.63321		protein_coding	MOAT-B;MOATB;MRP4;ABCC4	6.08056	4.68837	2.94673	4.27925	3.90149	2.91088	5.20933	3.07194	1.03309	2.1267	1.25411	0.516547	0.459561
ENSG00000114770	ABCC5	10057	ENSECAG00000007961	ABCC5	100066941		-0.143031	0.723439	0.890198	-0.937789	0.0446552	0.428303	ABCC5-201	protein_coding	ABC33;EST277145;MOAT-C;MOATC;MRP5;SMRP;pABC11;ABCC5	53.7522	48.6288	27.9683	50.6114	31.365	25.8496	17.8576	34.722	10.4658	7.29034	14.1752	5.23292	0.284471
ENSG00000006071	ABCC8	6833	ENSECAG00000020074	ABCC8	100071788		0.919397	0.144248	0.454204	1.21308	0.0823699	0.558248	ABCC8-201	protein_coding	ABC36;HHF1;HI;HRINS;MRP8;PHHI;SUR;SUR1;SUR1delta2;TNDM2;ABCC8	0.557309	0.985291	1.23155	0.383245	0.691284	1.24714	0.41616	0.601873	0.905668	0.169896	0.245714	0.452834	0.259511
ENSG00000069431	ABCC9	10060	ENSECAG00000017378	ABCC9	100064351		0.889632	0.0856219	0.355323	0.985246	0.0827541	0.558586	ABCC9-201	protein_coding	ABC37;ATFB12;CANTU;CMD1O;SUR2;ABCC9	1.39822	2.42469	2.44386	1.12417	2.18948	1.72683	1.07794	0.71906	2.24291	0.440065	0.293555	1.12145	0.358832
ENSG00000101986	ABCD1	215	ENSECAG00000022935	ABCD1	100058868		0.0338822	0.937195	0.976403	0.172348	0.72002	0.967838	ABCD1-201	protein_coding	ABC42;ALD;ALDP;AMN;ABCD1	8.07831	8.20201	8.94898	7.27673	5.79452	9.13321	4.77347	4.25609	3.24795	1.94876	1.73754	1.62397	0.946438
ENSG00000117528	ABCD3	5825	ENSECAG00000023731	ABCD3	100058542		-0.0702448	0.897037	0.962559	-0.236584	0.698627	0.964741	ABCD3-201	protein_coding	ABC43;CBAS5;PMP70;PXMP1;ZWS2;ABCD3	62.9796	60.0655	53.489	68.865	48.7666	51.4477	33.0361	52.0667	19.3757	13.4869	21.2561	9.68784	0.932082
ENSG00000119688	ABCD4	5826	ENSECAG00000000282	ABCD4	100056775		-0.00933821	0.970391	0.989728	0.436561	0.118436	0.632463	ABCD4-201	protein_coding	ABC41;EST352188;MAHCJ;P70R;P79R;PMP69;PXMP1L;ABCD4	14.373	14.2945	19.5454	14.5416	12.0977	19.1647	3.47923	4.03299	2.3269	1.42039	1.64646	1.16345	0.0670391
ENSG00000164163	ABCE1	6059	ENSECAG00000023648	ABCE1	100062815		0.967175	0.00105373	0.0293917	0.637838	0.0499187	0.448366	ABCE1-201	protein_coding	ABC38;OABP;RLI;RLI1;RNASEL1;RNASELI;RNS4I;ABCE1	31.6712	62.2484	49.5234	35.1458	58.2998	52.0619	9.465	22.0727	10.2565	3.86407	9.01114	5.12824	0.0163586
ENSG00000204574	ABCF1	23	ENSECAG00000024907	ABCF1			0.524317	0.0285501	0.205647	0.435403	0.101599	0.601304	ABCF1-201	protein_coding	ABC27;ABC50;ABCF1	53.3825	76.8959	72.4041	53.7885	73.1951	73.6809	12.891	19.4516	8.22073	5.26274	7.94109	4.11036	0.0432766
ENSG00000033050	ABCF2	10061	ENSECAG00000011102	ABCF2	100063507		1.09364	3.97044e-05	0.00296626	0.775589	0.00793255	0.175757	ABCF2-201	protein_coding	ABC28;EST133090;HUSSY-18;HUSSY18;ABCF2	37.3368	80.0053	64.1732	38.5376	82.0654	66.9461	8.79308	26.96	6.02292	3.58976	11.0064	3.01146	0.00393165
ENSG00000161204	ABCF3	55324	ENSECAG00000016827	ABCF3	100067030		0.0671963	0.761573	0.906582	0.0859204	0.72927	0.969486	ABCF3-201	protein_coding	EST201864;ABCF3	55.5535	58.0468	58.8552	55.3547	60.1673	55.5116	10.5968	11.9157	7.9944	4.32613	4.86456	3.9972	0.87139
ENSG00000160179	ABCG1	9619	ENSECAG00000019065	ABCG1			0.0617385	0.896904	0.962559	-0.51118	0.353158	0.864498	ABCG1-201	protein_coding	ABC8;WHITE1;ABCG1	4.84663	5.17276	3.40274	4.3365	5.55196	3.48295	3.28986	2.42988	1.32493	1.34308	0.991995	0.662464	0.568651
ENSG00000118777	ABCG2	9429	ENSECAG00000009773	ABCG2	100034164		-1.7388	4.21834e-05	0.00302967	-1.46516	0.00263008	0.0933207	ABCG2-201	protein_coding	ABC15;ABCP;BCRP;BCRP1;BMDP;CD338;CDw338;EST157481;GOUT1;MRX;MXR;MXR-1;MXR1;UAQTL1;ABCG2	51.3144	15.3698	18.6219	46.498	14.4821	15.603	24.0697	8.49347	10.6685	9.82642	3.46744	5.33424	0.00502638
ENSG00000143994	ABHD1	84696	ENSECAG00000026975	ABHD1	100071286		-0.983789	0.239275	0.568126	-1.27197	0.188358	0.737121	ABHD1-201	protein_coding	LABH1;ABHD1	115.034	58.1758	47.6659	118.671	46.0791	44.6682	94.5674	55.5092	22.224	38.607	22.6615	11.112	0.258638
ENSG00000144827	ABHD10	55347	ENSECAG00000013617	ABHD10	100071551		0.243905	0.310957	0.634766	0.0574132	0.834498	0.983099	ABHD10-201	protein_coding	ABHD10	11.8779	14.1121	12.4065	12.0934	14.0757	12.2482	2.47686	1.57015	3.87636	1.01117	0.641011	1.93818	0.337613
ENSG00000106077	ABHD11	83451	ENSECAG00000024165	ABHD11	100061925		0.103983	0.786052	0.917143	-0.306229	0.480909	0.91501	ABHD11-201	protein_coding	PP1226;WBSCR21;ABHD11	25.0799	26.9752	20.2986	24.0646	22.2288	19.8384	5.23576	20.0932	2.99257	2.13749	8.20301	1.49628	0.728011
ENSG00000100997	ABHD12	26090	ENSECAG00000005769	ABHD12	100057168		-0.25229	0.313142	0.636343	-0.0765401	0.785006	0.977122	ABHD12-201	protein_coding	ABHD12A;BEM46L2;C20orf22;PHARC;dJ965G21.2;ABHD12	86.2604	72.4555	81.9081	83.4905	70.1201	75.448	14.2493	17.4807	28.3065	5.81724	7.13648	14.1532	0.480065
ENSG00000131969	ABHD12B	100616234	ENSECAG00000009385	ABHD12B	100066699	horse ABHD12B(entz=100066699) - hsa ABHD12B(entz=100616234); horse ABHD12B(entz=100066699) - hsa ABHD12B(entz=145447)	-0.769761	0.32583	0.645969	-0.983634	0.274426	0.8214	ABHD12B-201	protein_coding	BEM46L3;C14orf29;c14_5314;ABHD12B	26.5526	15.5705	13.4325	19.2802	16.3445	13.1254	25.6641	12.7623	3.75854	10.4773	5.21021	1.87927	0.453776
ENSG00000139826	ABHD13	84945	ENSECAG00000019748	ABHD13	100065368		0.453532	0.104876	0.391333	0.206692	0.519594	0.924572	ABHD13-201	protein_coding	BEM46L1;C13orf6;bA153I24.2;ABHD13	6.58554	9.16237	7.80186	6.26698	8.98267	7.49554	1.81187	2.58487	1.35505	0.739691	1.05527	0.677522	0.135322
ENSG00000248487	ABHD14A	25864	ENSECAG00000021312	ABHD14A	100629427		-0.86968	0.00304296	0.0578182	-0.63592	0.0562189	0.472823	ABHD14A-201	protein_coding	DORZ1;ABHD14A	41.1743	22.5847	26.5954	41.2417	18.4235	25.0753	6.18028	11.092	8.09235	2.52309	4.52829	4.04617	0.00762154
ENSG00000114779	ABHD14B	84836	ENSECAG00000022421	ABHD14B	100052116		-0.0498251	0.87377	0.954002	-0.367308	0.304055	0.838322	ABHD14B-201	protein_coding	CIB;HEL-S-299;ABHD14B	20.6993	20.1776	16.0503	21.2348	17.9663	14.9652	8.04518	6.31541	5.4266	3.28443	2.57826	2.7133	0.551688
ENSG00000204427	ABHD16A	7920	ENSECAG00000013375	ABHD16A	100058736		-0.456399	0.0391314	0.242847	-0.342716	0.170055	0.712568	ABHD16A-201	protein_coding	BAT5;D6S82E;NG26;PP199;ABHD16A	97.6306	71.1609	77.0007	94.4857	73.2611	77.8163	23.6271	11.6477	5.51394	9.64572	4.75515	2.75697	0.0407149
ENSG00000129968	ABHD17A	81926	ENSECAG00000022895	ABHD17A			0.0213053	0.944615	0.979539	0.102425	0.765547	0.975449	ABHD17A-201	protein_coding	C19orf27;FAM108A1;ABHD17A	38.1447	38.8748	41.255	38.5465	39.4007	43.2634	14.3677	10.3332	14.297	5.86558	4.21852	7.14848	0.930708
ENSG00000107362	ABHD17B	51104	ENSECAG00000020790	ABHD17B	100050162		0.132366	0.605185	0.830665	-0.261995	0.376194	0.876645	ABHD17B-201	protein_coding	C9orf77;CGI-67;FAM108B1;ABHD17B	11.723	12.8158	9.68075	12.0392	11.5592	10.0691	2.81416	3.01993	2.02488	1.14888	1.23288	1.01244	0.243263
ENSG00000136379	ABHD17C	58489	ENSECAG00000015653	ABHD17C	100067399		-0.157185	0.80653	0.926213	-0.00916797	0.989803	0.999533		protein_coding	FAM108C1;ABHD17C	8.98008	8.11311	9.01825	11.1501	7.63337	9.7235	5.70558	6.55573	2.2413	2.3293	2.67637	1.12065	0.952956
ENSG00000140526	ABHD2	11057	ENSECAG00000011528	ABHD2	100053880		0.0455558	0.927882	0.973557	0.883572	0.11113	0.618395	ABHD2-201	protein_coding	HS1-2;LABH2;PHPS1-2;ABHD2	11.411	11.8777	21.294	11.8565	11.2407	21.5909	8.39949	7.13731	6.41605	3.42908	2.91379	3.20803	0.121489
ENSG00000158201	ABHD3	171586	ENSECAG00000010188	ABHD3	100060329		0.324802	0.370368	0.682102	-0.165538	0.686352	0.963781	ABHD3-201	protein_coding	LABH3;ABHD3	21.5603	27.2338	19.351	24.9117	25.153	19.0747	9.4517	14.4548	2.76422	3.85864	5.90116	1.38211	0.495111
ENSG00000100439	ABHD4	63874	ENSECAG00000002199	ABHD4	100056825		0.477911	0.26593	0.594008	-0.0453273	0.925059	0.995141	ABHD4-201	protein_coding	ABH4;ABHD4	18.8539	26.3388	18.1617	17.9576	18.8999	15.1449	5.31443	18.4989	11.0011	2.16961	7.55215	5.50056	0.530327
ENSG00000011198	ABHD5	51099	ENSECAG00000022063	ABHD5	100066775		-0.339379	0.585986	0.821129	-0.065145	0.925555	0.995141	ABHD5-201	protein_coding	CDS;CGI58;IECN2;NCIE2;ABHD5	85.2445	67.4242	81.5681	99.583	54.8355	85.4128	59.4952	54.0225	20.1485	24.2888	22.0546	10.0742	0.82061
ENSG00000163686	ABHD6	57406	ENSECAG00000007024	ABHD6	100057821		0.279084	0.697064	0.877796	0.601246	0.448187	0.903303	ABHD6-201	protein_coding	ABHD6	74.6761	90.6966	113.396	78.3671	85.9828	90.2938	49.4189	76.9186	60.8705	20.1752	31.4019	30.4352	0.651951
ENSG00000127220	ABHD8	79575	ENSECAG00000009051	ABHD8	100070083		-0.199061	0.414549	0.715985	0.0686002	0.803285	0.979364	ABHD8-201	protein_coding	ABHD8	12.1692	10.7468	13.0181	12.4554	9.94173	13.058	3.02938	2.21288	2.26067	1.23674	0.903403	1.13034	0.389695
ENSG00000136754	ABI1	10006	ENSECAG00000015467	ABI1	100055377		0.0392239	0.865091	0.949805	-0.0593656	0.818946	0.980536	ABI1-201	protein_coding	ABI-1;ABLBP4;E3B1;NAP1BP;SSH3BP;SSH3BP1;ABI1	91.5012	94.224	88.0347	102.228	90.9504	87.5731	24.8358	13.6545	6.11282	10.1392	5.57444	3.05641	0.866307
ENSG00000138443	ABI2	10152	ENSECAG00000018236	ABI2	100067687		0.119469	0.811587	0.927971	0.235688	0.673759	0.962021	ABI2-201	protein_coding	ABI-2;ABI2B;AIP-1;AblBP3;SSH3BP2;argBP1;argBPIA;argBPIB;ABI2	5.91535	6.36305	6.85466	4.12214	4.78047	7.61357	4.09898	4.52893	2.01199	1.6734	1.84893	1.00599	0.932833
ENSG00000108798	ABI3	51225	ENSECAG00000016070	ABI3			-0.0694683	0.885331	0.958604	0.434673	0.417132	0.89489	ABI3-201	protein_coding	NESH;SSH3BP3;ABI3	5.60018	5.30365	7.60774	6.30858	4.99547	8.02051	2.38247	3.33505	4.18422	0.97264	1.36153	2.09211	0.525455
ENSG00000154175	ABI3BP	25890	ENSECAG00000000480	ABI3BP			0.769748	0.150275	0.462497	0.550912	0.349626	0.863214	ABI3BP-201	protein_coding	NESHBP;TARSH;ABI3BP	97.9206	166.866	143.22	87.7905	116.995	89.7427	56.0689	114.306	132.254	22.89	46.6651	66.1268	0.50914
ENSG00000097007	ABL1	25	ENSECAG00000014981	ABL1	100069715		-0.0303111	0.948175	0.980832	-0.253644	0.629632	0.956213	ABL1-201	protein_coding	ABL;JTK7;bcr/abl;c-ABL;c-ABL1;p150;v-abl;ABL1	15.607	15.0943	12.8276	12.0695	12.8494	12.1537	14.0332	5.81952	5.71063	5.72901	2.37581	2.85532	0.90263
ENSG00000143322	ABL2	27	ENSECAG00000005708	ABL2	100053033		0.867957	0.0461618	0.264639	0.645974	0.180485	0.726356	ABL2-201	protein_coding	ABLL;ARG;ABL2	7.50239	13.3879	11.5091	6.88978	9.5356	11.4722	4.75088	7.72383	4.5777	1.93954	3.15324	2.28885	0.265398
ENSG00000099204	ABLIM1	3983	ENSECAG00000024113	ABLIM1	100058994		0.539323	0.163389	0.481965	0.123383	0.777342	0.977122	ABLIM1-201	protein_coding	ABLIM;LIMAB1;LIMATIN;abLIM-1;ABLIM1	6.95777	9.90828	7.3305	5.27699	8.30015	7.28747	4.02491	4.85821	2.6332	1.64316	1.98335	1.3166	0.438051
ENSG00000163995	ABLIM2	84448	ENSECAG00000016485	ABLIM2	100070368		-0.887507	0.179432	0.501053	-0.500789	0.502643	0.919758	ABLIM2-201	protein_coding	ABLIM2	5.192	2.80026	3.67452	5.07737	2.83896	3.78675	2.11449	2.6329	1.7874	0.863238	1.07488	0.893699	0.219972
ENSG00000173210	ABLIM3	22885	ENSECAG00000016129	ABLIM3			-1.62134	0.000519491	0.0184326	-1.29672	0.0162603	0.259143	ABLIM3-201	protein_coding	HMFN1661;ABLIM3	5.24689	1.69081	2.12512	5.32641	1.54734	2.22563	1.86867	1.23784	0.415126	0.762882	0.505346	0.207563	0.00160527
ENSG00000159842	ABR	29	ENSECAG00000021889	ABR	100059804		0.0172424	0.954912	0.982877	0.17352	0.611718	0.951063	ABR-201	protein_coding	MDB;ABR	10.7004	10.666	11.7244	10.2035	9.86302	10.232	4.60585	2.53874	3.77657	1.88033	1.03644	1.88828	0.890609
ENSG00000174429	ABRA	137735	ENSECAG00000015998	ABRA	100056433		-7.07774	2.26208e-06	0.000337795	-7.07774	0.000197378	0.0175714	ABRA-201	protein_coding	STARS;ABRA	3.55733	0	0	2.81296	0	0	3.69177	0	0	1.50716	0	0	0.0322196
ENSG00000146109	ABT1	29777	ENSECAG00000006910	ABT1	100053564		0.266153	0.304502	0.628674	0.172343	0.554717	0.933623	ABT1-201	protein_coding	hABT1;ABT1	21.8257	26.3662	24.8697	21.5879	25.4075	23.873	5.60156	7.61587	5.03199	2.28683	3.10917	2.516	0.47396
ENSG00000114626	ABTB1	80325	ENSECAG00000012607	ABTB1	100049815		-0.574922	0.0463066	0.264683	-0.483164	0.139284	0.665768	ABTB1-201	protein_coding	BPOZ;BTB3;BTBD21;EF1ABP;PP2259;ABTB1	65.4253	43.8181	46.7518	62.2558	46.2482	44.2728	23.8321	10.529	14.3538	9.7294	4.29847	7.17692	0.114674
ENSG00000166016	ABTB2	25841	ENSECAG00000016829	ABTB2	100060581		0.315097	0.259181	0.586401	0.264568	0.400606	0.885449	ABTB2-201	protein_coding	ABTB2A;BTBD22;ABTB2	7.47202	9.33527	8.81233	7.46556	9.50951	8.17626	0.839561	2.11232	3.48479	0.342749	0.862352	1.7424	0.349939
ENSG00000060971	ACAA1	30	ENSECAG00000008613	ACAA1	100050082		-0.293362	0.48075	0.758905	-0.0651327	0.888771	0.989704	ACAA1-201	protein_coding	ACAA;PTHIO;THIO;ACAA1	161.378	131.748	154.39	152.774	157.573	161.954	86.3566	62.2318	33.373	35.2549	25.406	16.6865	0.742067
ENSG00000167315	ACAA2	10449	ENSECAG00000019394	ACAA2	100069345		-0.710028	0.184519	0.506772	-0.428845	0.47645	0.914071	ACAA2-201	protein_coding	DSAEC;ACAA2	300.359	183.652	223.202	331.276	188.488	217.47	193.529	114.486	53.1322	79.0078	46.7386	26.5661	0.380119
ENSG00000132142	ACACA	31	ENSECAG00000010631	ACACA	100071472		0.211487	0.571433	0.812385	0.280534	0.503054	0.919758	ACACA-201	protein_coding	ACAC;ACACAD;ACC;ACC1;ACCA;ACACA	7.1341	8.47324	8.84331	5.89681	8.95171	8.11642	5.13306	1.68557	3.06046	2.09556	0.688132	1.53023	0.730303
ENSG00000076555	ACACB	32	ENSECAG00000015548	ACACB	100066740		-0.941456	0.233311	0.561904	-0.28094	0.750045	0.970697	ACACB-201	protein_coding	ACC2;ACCB;HACC275;ACACB	332.408	173.101	273.637	301.219	172.383	242.725	283.696	157.128	92.3865	115.819	64.1471	46.1932	0.425643
ENSG00000111271	ACAD10	80724	ENSECAG00000013793	ACAD10	100057702		-0.216174	0.563046	0.807914	-0.233326	0.579776	0.940487	ACAD10-201	protein_coding	ACAD10	22.5673	19.5702	19.1725	22.8937	18.3923	17.1817	10.4025	7.79873	9.63553	4.24679	3.18382	4.81777	0.806789
ENSG00000240303	ACAD11	84129	ENSECAG00000010402	ACAD11	100629864		0.102381	0.729029	0.892703	-0.109746	0.745991	0.970697	ACAD11-201	protein_coding	ACAD-11;ACAD11	7.49158	8.03821	6.81413	7.76928	7.85375	6.18426	1.6632	1.89316	2.81696	0.678998	0.772881	1.40848	0.664302
ENSG00000151498	ACAD8	27034	ENSECAG00000011007	ACAD8	100072888		-0.0677581	0.814822	0.928842	-0.456022	0.167767	0.71192	ACAD8-201	protein_coding	ACAD-8;ARC42;ACAD8	22.6589	21.5157	16.2217	22.4132	20.6686	13.3729	4.72488	6.84366	7.00458	1.92892	2.79391	3.50229	0.27853
ENSG00000177646	ACAD9	28976	ENSECAG00000005530	ACAD9	100054922		0.531817	0.0141756	0.139262	0.561149	0.0196507	0.28271	ACAD9-201	protein_coding	NPD002;ACAD9	40.6056	58.7082	59.9529	41.2409	57.0395	56.7537	7.37222	9.50612	11.5121	3.0097	3.88086	5.75604	0.0066892
ENSG00000115361	ACADL	33	ENSECAG00000015014	ACADL	100066893		-0.436066	0.30638	0.630361	-1.11671	0.0281989	0.341117	ACADL-201	protein_coding	ACAD4;LCAD;ACADL	7.50809	5.6063	3.54051	7.45146	4.71094	2.99349	3.7402	3.05821	1.57391	1.52693	1.24851	0.786955	0.175189
ENSG00000117054	ACADM	34	ENSECAG00000021085	ACADM	100067343		-0.656851	0.179584	0.501053	-0.886643	0.113486	0.624423	ACADM-201	protein_coding	ACAD1;MCAD;MCADH;ACADM	192.609	122.257	104.169	193.711	117.108	101.987	130.194	51.3257	55.0348	53.1515	20.9536	27.5174	0.277085
ENSG00000122971	ACADS	35	ENSECAG00000012575	ACADS	100147113		0.209899	0.546156	0.797828	-0.360371	0.363552	0.870779	ACADS-201	protein_coding	ACAD3;SCAD;ACADS	17.4728	20.2233	13.5045	20.3626	19.9823	12.72	5.50279	10.2651	2.94706	2.2465	4.19072	1.47353	0.394497
ENSG00000196177	ACADSB	36	ENSECAG00000017638		100057998		-0.826666	0.188858	0.512083	-1.52902	0.0383604	0.396986		protein_coding	2-MEBCAD;ACAD7;SBCAD;ACADSB;2-MEBCAD;ACAD7;SBCAD;ACADSB	117.313	66.1842	40.6419	136.228	40.0582	33.3706	77.7476	53.0111	25.8961	31.7403	21.6417	12.9481	0.150146
ENSG00000196177	ACADSB	36	ENSECAG00000004989				-0.9587	0.211885	0.537559	-1.22369	0.17439	0.718407		protein_coding	2-MEBCAD;ACAD7;SBCAD;ACADSB;2-MEBCAD;ACAD7;SBCAD;ACADSB	2.02856	1.06671	0.839378	2.3291	0.593964	0.634109	1.26511	1.00761	1.02556	0.51648	0.411353	0.512779	0.218472
ENSG00000072778	ACADVL	37	ENSECAG00000024844	ACADVL	100061583		-0.0653175	0.796873	0.921739	0.207491	0.462802	0.909521	ACADVL-201	protein_coding	ACAD6;LCACD;VLCAD;ACADVL	296.441	283.44	342.573	293.383	295.926	348.078	52.3013	56.1154	89.119	21.3519	22.909	44.5595	0.369356
ENSG00000157766	ACAN	176	ENSECAG00000007493	ACAN			1.43248	0.0970313	0.376747	0.422492	0.668674	0.959838	ACAN-201	protein_coding	AGC1;AGCAN;CSPG1;CSPGCP;MSK16;SEDK;ACAN	0.488204	1.22433	0.59557	0.272021	0.685987	0.628086	0.469194	1.39869	0.194171	0.191548	0.571012	0.0970856	0.367722
ENSG00000072818	ACAP1	9744	ENSECAG00000014119	ACAP1	100072970		-0.54773	0.16041	0.477534	0.106027	0.807282	0.979761	ACAP1-201	protein_coding	CENTB1;ACAP1	27.077	18.4993	29.3071	29.8316	17.9945	28.896	7.32713	10.6189	12.6243	2.99129	4.33513	6.31213	0.216145
ENSG00000114331	ACAP2	23527	ENSECAG00000015122	ACAP2	100069317		0.00259616	0.995103	0.997865	0.469722	0.335216	0.854831	ACAP2-201	protein_coding	CENTB2;CNT-B2;ACAP2	2.48723	2.44264	3.28681	2.16064	2.55839	3.09213	1.25005	0.852851	2.02084	0.51033	0.348175	1.01042	0.585804
ENSG00000131584	ACAP3	116983	ENSECAG00000007315	ACAP3			-0.514034	0.068567	0.319557	-0.321905	0.312718	0.844997	ACAP3-201	protein_coding	CENTB5;ACAP3	30.2822	21.249	24.2671	31.1948	21.3153	20.9936	5.28367	7.51214	9.12007	2.15705	3.06682	4.56004	0.126365
ENSG00000075239	ACAT1	38	ENSECAG00000020128	ACAT1	100069718		-0.214941	0.499986	0.770715	-0.358184	0.319682	0.849337	ACAT1-201	protein_coding	ACAT;MAT;T2;THIL;ACAT1	141.623	122.066	110.492	133.837	101.312	120.566	35.6247	59.2421	25.7754	14.5437	24.1855	12.8877	0.547316
ENSG00000120437	ACAT2	39	ENSECAG00000014678	ACAT2	100058892		-0.0917585	0.789187	0.917885	0.477496	0.209334	0.763568	ACAT2-201	protein_coding	ACAT2	108.316	101.806	151.133	92.781	108.072	162.743	58.5552	28.9072	33.9226	23.905	11.8013	16.9613	0.22015
ENSG00000182827	ACBD3	64746	ENSECAG00000000084	ACBD3	100058044		0.501797	0.0439003	0.257563	0.115362	0.680345	0.963211	ACBD3-201	protein_coding	GCP60;GOCAP1;GOLPH1;PAP7;ACBD3	24.8238	35.3325	26.8358	24.7721	32.7048	24.4029	4.99887	8.94234	7.5987	2.04078	3.65069	3.79935	0.0658177
ENSG00000181513	ACBD4	79777	ENSECAG00000018434	ACBD4	100064116		-0.485329	0.0616015	0.302692	-0.194438	0.50705	0.92068	ACBD4-201	protein_coding	HMFT0700;ACBD4	12.2483	8.83845	10.7132	12.8444	8.64656	10.1913	1.72027	2.83243	1.24259	0.702299	1.15633	0.621294	0.0496346
ENSG00000107897	ACBD5	91452	ENSECAG00000013408	ACBD5	100055334		0.180017	0.730804	0.893281	0.364917	0.529654	0.927163	ACBD5-201	protein_coding	ACBD5	4.208	4.84697	5.38851	3.80346	5.43052	4.63622	2.19997	2.44869	4.11307	0.898133	0.999672	2.05653	0.810414
ENSG00000135847	ACBD6	84320	ENSECAG00000013545	ACBD6			-0.0875901	0.741267	0.897944	0.634192	0.0305972	0.35455	ACBD6-201	protein_coding	ACBD6	51.0504	47.9773	79.4009	51.6453	48.0464	85.0307	9.61781	10.5891	29.0975	3.92645	4.32299	14.5488	0.02536
ENSG00000176244	ACBD7	414149	ENSECAG00000026843	ACBD7	100630417		0.807219	0.531136	0.789166	0.426511	0.76241	0.974331	ACBD7-201	protein_coding	bA455B2.2;ACBD7	0.781886	1.39339	1.01646	0.514566	0.404526	0.130581	0.935134	2.58565	1.86287	0.381767	1.05559	0.931437	0.859405
ENSG00000110455	ACCS	84680	ENSECAG00000013484	ACCS	100055831		-0.981587	0.0842568	0.352959	-0.632293	0.325049	0.852745	ACCS-201	protein_coding	ACS;PHACS;ACCS	27.8319	14.0767	17.9874	27.9323	16.4623	17.7345	11.8963	11.1863	2.08766	4.85663	4.5668	1.04383	0.0929544
ENSG00000205126	ACCSL	390110	ENSECAG00000011908	ACCSL	100055792		-0.733637	0.551007	0.800225	-0.864003	0.538652	0.929073	ACCSL-201	protein_coding	ACCSL	138.144	83.082	75.9077	133.669	74.4829	75.8233	121.921	80.0993	24.7788	49.7742	32.7004	12.3894	0.485987
ENSG00000102977	ACD	65057	ENSECAG00000020293	ACD	100066184		-0.794807	0.00134399	0.0339238	-0.162401	0.557246	0.934421	ACD-201	protein_coding	PIP1;PTOP;TINT1;TPP1;ACD	79.9326	46.0063	71.4996	80.9025	47.1281	69.7023	12.3959	7.52883	27.6713	5.0606	3.07363	13.8356	0.00813878
ENSG00000159640	ACE	1636	ENSECAG00000012910		100064801		-1.54678	0.001276	0.0327073	-1.50843	0.00688461	0.164028		protein_coding	ACE1;CD143;DCP;DCP1;ACE	17.3191	5.85357	6.05488	15.3205	6.00593	6.43091	12.4874	2.26274	2.09751	5.09796	0.923761	1.04876	0.0482882
ENSG00000130234	ACE2	59272	ENSECAG00000000430	ACE2	100055952		-1.32066	0.324751	0.644431	-5.19246	0.0070644	0.166786	ACE2-201	protein_coding	ACEH;ACE2	8.60787	3.44423	0.223557	1.93915	0.211183	0.171311	14.5158	5.54108	0.271875	5.92605	2.26213	0.135937	0.40333
ENSG00000167769	ACER1	125981	ENSECAG00000022733	ACER1	100147512		-0.940839	0.427027	0.724148	-0.531774	0.689855	0.964128		protein_coding	ALKCDase1;ASAH3;ACER1	152.032	79.193	105.173	183.375	90.1954	110.81	117.635	69.3544	41.125	48.0241	28.3138	20.5625	0.37012
ENSG00000078124	ACER3	55331	ENSECAG00000026842	ACER3	100063572		0.448207	0.211928	0.537576	0.257007	0.522554	0.924839	ACER3-201	protein_coding	APHC;PHCA;ACER3	12.551	17.2794	15.0916	10.1095	17.1847	17.3159	6.77612	5.00125	6.34891	2.76634	2.04175	3.17446	0.423694
ENSG00000087085	ACHE	43	ENSECAG00000006898	ACHE	100069149		-0.417936	0.371058	0.68264	-0.0184541	0.972692	0.999255	ACHE-201	protein_coding	ACEE;ARACHE;N-ACHE;YT;ACHE	2.1971	1.51693	2.06318	1.65085	1.44991	2.11325	1.70051	0.468927	0.653802	0.694231	0.191439	0.326901	0.571164
ENSG00000100813	ACIN1	22985	ENSECAG00000021097	ACIN1	100055865		-0.147161	0.553978	0.801735	-0.148038	0.59624	0.944524	ACIN1-201	protein_coding	ACINUS;ACN;fSAP152;ACIN1	140.484	126.633	126.578	133.679	132.631	129.238	42.2766	20.9251	27.5991	17.2594	8.54264	13.7996	0.711252
ENSG00000144648	ACKR2	1238	ENSECAG00000003800	ACKR2	100067183		0.6522	0.166555	0.48633	-0.691519	0.215716	0.771572	ACKR2-201	protein_coding	CCBP2;CCR10;CCR9;CMKBR9;D6;hD6;ACKR2	3.59163	5.5	2.02876	2.93083	5.77954	1.27026	2.20179	1.59577	1.89066	0.898878	0.65147	0.945332	0.042169
ENSG00000144476	ACKR3	57007	ENSECAG00000000942	ACKR3	100057501		0.774052	0.10505	0.39151	0.307057	0.562117	0.936826	ACKR3-201	protein_coding	CMKOR1;CXC-R7;CXCR-7;CXCR7;GPR159;RDC-1;RDC1;ACKR3	17.4208	29.599	21.3789	14.2484	22.5566	23.1655	12.0711	18.3367	6.66633	4.92802	7.48591	3.33316	0.340422
ENSG00000129048	ACKR4	51554	ENSECAG00000021174	ACKR4	100146120		1.92603	0.000181733	0.00871554	0.537511	0.335822	0.855201	ACKR4-201	protein_coding	CC-CKR-11;CCBP2;CCR-11;CCR10;CCR11;CCRL1;CCX CKR;CCX-CKR;CKR-11;PPR1;VSHK1;ACKR4	7.19046	27.5455	10.4434	6.9394	27.8336	10.4369	3.05451	18.6272	5.88031	1.247	7.60453	2.94015	0.0277678
ENSG00000131473	ACLY	47	ENSECAG00000009702	ACLY	100053195		-0.190543	0.654479	0.857205	0.16461	0.728515	0.969463	ACLY-201	protein_coding	ACL;ATPCL;CLATP;ACLY	235.705	206.655	264.394	299.901	175.627	283.839	115.82	112.778	60.2558	47.2835	46.0416	30.1279	0.695471
ENSG00000196636	ACN9	57001	ENSECAG00000000424	ACN9			0.466384	0.219439	0.547199	0.505832	0.237524	0.793727	SDHAF3-201	protein_coding		2.98742	4.16495	4.28495	2.64568	3.67214	4.53149	1.06276	1.51977	2.0402	0.433869	0.620444	1.0201	0.321211
ENSG00000122729	ACO1	48	ENSECAG00000014846	ACO1	100067866		0.0899168	0.714871	0.886183	0.243503	0.374484	0.876076	ACO1-201	protein_coding	ACONS;HEL60;IREB1;IREBP;IREBP1;IRP1;ACO1	71.6672	76.3342	84.775	72.2403	74.0104	85.1517	9.77587	21.3909	22.0957	3.99098	8.7328	11.0479	0.545353
ENSG00000100412	ACO2	50	ENSECAG00000023762	ACO2	100055803		0.565244	0.0849434	0.354587	0.0254391	0.944572	0.996676	ACO2-201	protein_coding	ACONM;HEL-S-284;ICRD;OCA8;OPA9;ACO2	165.712	245.22	168.608	168.44	172.536	169.829	29.1761	151.117	31.8233	11.9111	61.6932	15.9116	0.323394
ENSG00000184227	ACOT1	641371	ENSECAG00000009756			horse ???(entz=NA) - hsa ACOT1(entz=641371); horse ???(entz=NA) - hsa ACOT2(entz=10965)	-0.403198	0.259538	0.586939	-0.968	0.0199801	0.284929		protein_coding	ACH2;CTE-1;LACH2;ACOT1	27.4798	20.8318	14.1179	30.2169	21.7521	12.2477	8.84882	6.90901	8.39452	3.61252	2.82059	4.19726	0.0666966
ENSG00000162390	ACOT11	26027	ENSECAG00000000113	ACOT11	100060460		0.969824	0.0845137	0.353336	1.65425	0.00681294	0.163368	ACOT11-201	protein_coding	BFIT;STARD14;THEA;THEM1;ACOT11	0.77898	1.71029	2.84075	0.672421	1.80204	3.19023	0.660555	0.813626	1.48047	0.26967	0.332161	0.740234	0.0184045
ENSG00000112304	ACOT13	55856	ENSECAG00000020263	ACOT13	100629805		-0.41356	0.316134	0.639038	-0.356831	0.443334	0.901718	ACOT13-201	protein_coding	HT012;PNAS-27;THEM2;ACOT13	68.9176	51.7378	53.8458	70.7653	45.7747	50.3046	15.6849	34.7377	26.444	6.40333	14.1816	13.222	0.5133
ENSG00000177465	ACOT4	122970	ENSECAG00000015948	ACOT4	100050302		-0.150843	0.798309	0.92261	0.403613	0.53818	0.929073	ACOT4-201	protein_coding	PTE-Ib;PTE1B;PTE2B;ACOT4	13.686	12.386	18.2583	15.898	12.4191	18.6851	7.90382	10.0799	7.64903	3.22672	4.11511	3.82451	0.580593
ENSG00000205669	ACOT6	641372	ENSECAG00000016290	ACOT6	100056126		1.14786	0.0231301	0.18171	-0.513228	0.414439	0.892448		protein_coding	C14orf42;c14_5530;ACOT6	1.58121	3.62691	1.18352	1.7117	3.7487	0.789737	0.777594	1.60916	1.16765	0.317451	0.656938	0.583823	0.01404
ENSG00000097021	ACOT7	11332	ENSECAG00000023564	ACOT7	100059575		0.757216	0.0444746	0.259483	1.1029	0.00769083	0.172458	ACOT7-201	protein_coding	ACH1;ACT;BACH;CTE-II;LACH;LACH1;hBACH;ACOT7	23.2696	39.4646	50.2825	22.822	44.5523	48.6636	9.02499	16.4329	23.229	3.68444	6.70872	11.6145	0.057686
ENSG00000101473	ACOT8	10005	ENSECAG00000021884	ACOT8	100056378		-0.360042	0.175309	0.495955	0.036216	0.902954	0.99066	ACOT8-201	protein_coding	HNAACTE;NAP1;PTE-1;PTE-2;PTE1;PTE2;hACTE-III;hTE;ACOT8	39.8353	31.0144	40.9082	36.0145	31.8055	39.016	9.94633	6.03485	16.1493	4.06057	2.46372	8.07467	0.27197
ENSG00000123130	ACOT9	23597	ENSECAG00000019023	ACOT9	100060045		0.0428802	0.861604	0.9484	0.0790976	0.773924	0.977044	ACOT9-201	protein_coding	ACATE2;CGI-16;MT-ACT48;MTACT48;ACOT9	57.6198	59.2365	60.7012	51.6265	56.314	59.5906	14.4707	15.2186	11.336	5.90764	6.21297	5.66799	0.943362
ENSG00000161533	ACOX1	51	ENSECAG00000022905	ACOX1	100051466		-0.096115	0.828385	0.934628	-0.361013	0.472622	0.913981	ACOX1-201	protein_coding	ACOX;PALMCOX;SCOX;ACOX1	28.7907	27.0299	22.5282	35.0645	28.3203	23.2201	16.6877	12.9102	3.00891	6.81274	5.27058	1.50446	0.762015
ENSG00000168306	ACOX2	8309	ENSECAG00000011932	ACOX2	100050425		-0.144828	0.66326	0.860744	-0.542453	0.152373	0.688549	ACOX2-201	protein_coding	BCOX;BRCACOX;BRCOX;CBAS6;THCCox;ACOX2	46.4591	42.0994	31.8153	43.4949	43.3349	30.7703	13.1917	17.3794	13.4923	5.38549	7.09513	6.74617	0.343391
ENSG00000087008	ACOX3	8310	ENSECAG00000008588	ACOX3	100056690		0.0511671	0.862597	0.94872	-0.290285	0.391998	0.881538	ACOX3-201	protein_coding	ACOX3	13.1594	13.8153	10.8823	14.0425	14.3298	10.1692	4.10572	4.55994	2.6509	1.67615	1.86159	1.32545	0.527448
ENSG00000143727	ACP1	52	ENSECAG00000010079	ACP1	100057408		-0.301846	0.259623	0.586939	0.374119	0.207688	0.762585	ACP1-201	protein_coding	HAAP;LMW-PTP;LMWPTP;ACP1	56.5484	45.874	73.4856	57.0767	43.8773	74.5734	8.04103	15.0559	22.6414	3.28274	6.14653	11.3207	0.0450347
ENSG00000134575	ACP2	53	ENSECAG00000013128	ACP2	100057910		-0.327692	0.414835	0.716051	0.13934	0.755569	0.972167	ACP2-201	protein_coding	LAP;ACP2	90.2882	71.7983	99.3157	64.156	67.7084	94.8632	54.7216	26.6652	50.5489	22.34	10.886	25.2744	0.615966
ENSG00000102575	ACP5	54	ENSECAG00000012113	ACP5	100056621		-0.139462	0.701548	0.880072	-0.184332	0.652077	0.959009	ACP5-201	protein_coding	HPAP;TRACP5a;TRACP5b;TRAP;TrATPase;ACP5	363.695	330.144	320.17	398.668	355.111	263.241	102.616	100.755	203.259	41.8928	41.133	101.629	0.85553
ENSG00000162836	ACP6	51205	ENSECAG00000022581	ACP6	100065568		-0.312121	0.4918	0.765447	-0.427747	0.40593	0.887423	ACP6-201	protein_coding	ACPL1;LPAP;PACPL1;ACP6	31.687	25.5874	23.6302	30.384	31.0547	23.4154	20.5255	13.9621	3.06151	8.3795	5.70001	1.53075	0.684356
ENSG00000155893	ACPL2	92370	ENSECAG00000010807	ACPL2	100063528		0.0559974	0.903139	0.964799	0.203459	0.693138	0.964128	PXYLP1-201	protein_coding		2.64052	2.78112	3.00974	2.55871	3.22283	2.93746	0.576828	1.72018	1.17925	0.235489	0.70226	0.589627	0.902728
ENSG00000014257	ACPP	55	ENSECAG00000021043	ACPP	100064835		-0.581594	0.529367	0.788779	-0.689687	0.512661	0.922905	ACPP-201	protein_coding	5'-NT;ACP-3;ACP3;ACPP	16.0629	10.748	9.98183	16.0113	12.5522	9.69009	13.7107	8.91318	2.14227	5.59737	3.63879	1.07113	0.575358
ENSG00000147174	ACRC	93953	ENSECAG00000023391	ACRC			-0.249289	0.612326	0.833712	-0.267612	0.64645	0.957716		protein_coding		0.841421	0.692796	0.708912	0.934983	0.769467	0.866217	0.305968	0.285283	0.50325	0.124911	0.116466	0.251625	0.743047
ENSG00000103740	ACSBG1	23205	ENSECAG00000008703	ACSBG1	100050272		-0.661133	0.515225	0.779221	0.0930691	0.934284	0.99607	ACSBG1-201	protein_coding	BG;BG1;BGM;GR-LACS;LPD;ACSBG1	156.181	98.7779	166.63	138.3	94.1334	145.753	152.504	97.0523	59.4936	62.2596	39.6214	29.7468	0.594694
ENSG00000167107	ACSF2	80221	ENSECAG00000019245	ACSF2	100069942		-0.11272	0.731744	0.893355	-0.683886	0.0685472	0.51762	ACSF2-201	protein_coding	ACSMW;AVYV493;ACSF2	184.202	170.3	114.509	187.838	169.746	119.384	55.3381	71.4933	33.6855	22.5917	29.187	16.8428	0.201132
ENSG00000176715	ACSF3	197322	ENSECAG00000015121	ACSF3	100051639		-0.188352	0.533939	0.79052	-0.334071	0.331255	0.854831	ACSF3-201	protein_coding	ACSF3	29.9322	26.239	23.7484	28.4859	21.475	22.9859	3.38446	14.4637	7.45771	1.3817	5.90476	3.72885	0.618753
ENSG00000151726	ACSL1	2180	ENSECAG00000008679	ACSL1	100057925		0.242198	0.597955	0.826958	-0.444109	0.393037	0.882004	ACSL1-201	protein_coding	ACS1;FACL1;FACL2;LACS;LACS1;LACS2;ACSL1	73.17	86.5745	53.6162	59.7507	83.6109	35.9851	41.3651	35.1223	48.4905	16.8872	14.3386	24.2452	0.479498
ENSG00000123983	ACSL3	2181	ENSECAG00000010765	ACSL3	100056656		0.143442	0.704803	0.880649	0.490721	0.242416	0.798679	ACSL3-201	protein_coding	ACS3;FACL3;PRO2194;ACSL3	41.0125	45.5108	57.9151	41.8089	45.6623	53.6111	20.6883	16.413	10.0607	8.44596	6.70059	5.03033	0.330035
ENSG00000068366	ACSL4	2182	ENSECAG00000016854	ACSL4	100054459		0.991549	0.00526259	0.0799979	0.647284	0.10167	0.601483	ACSL4-201	protein_coding	ACS4;FACL4;LACS4;MRX63;MRX68;ACSL4	7.0314	14.2092	11.1554	6.83448	11.4555	9.64508	2.68469	5.63716	5.40343	1.09602	2.30136	2.70171	0.0578905
ENSG00000197142	ACSL5	51703	ENSECAG00000022003	ACSL5	100059190		-0.150619	0.731666	0.893355	0.162224	0.740322	0.970697	ACSL5-201	protein_coding	ACS2;ACS5;FACL5;ACSL5	106.626	96.1745	119.501	96.1596	82.3644	128.446	75.8178	50.4942	25.3287	30.9525	20.6142	12.6644	0.824224
ENSG00000164398	ACSL6	23305	ENSECAG00000010126	ACSL6	100063361		-0.548171	0.410229	0.713152	-1.09329	0.171354	0.71439		protein_coding	ACS2;FACL6;LACS 6;LACS2;LACS5;ACSL6	1.26779	0.867842	0.522401	1.3504	0.501347	0.493196	0.38534	0.984002	0.605099	0.157315	0.401717	0.30255	0.296973
ENSG00000166743	ACSM1	116285	ENSECAG00000017507		100068270		-0.34361	0.621458	0.838144	0.369036	0.632649	0.956213		protein_coding	BUCS1;MACS1;ACSM1;BUCS1;MACS1;ACSM1	1.26489	1.00822	1.67435	0.934983	0.987572	1.52896	1.39424	0.842976	0.744164	0.569195	0.344143	0.372082	0.638971
ENSG00000166743	ACSM1	116285	ENSECAG00000021788		100057758		-0.850651	0.401084	0.706809	-0.320401	0.777595	0.977122		protein_coding	BUCS1;MACS1;ACSM1;BUCS1;MACS1;ACSM1	30.4486	16.8922	24.4025	19.2513	6.89429	17.6057	38.7645	21.6557	21.7309	15.8256	8.84088	10.8655	0.73257
ENSG00000005187	ACSM3	6296	ENSECAG00000006669	ACSM3	100068672		-0.0535949	0.926361	0.973095	-0.0230045	0.971743	0.998899	ACSM3-201	protein_coding	SA;SAH;ACSM3	39.9664	38.5436	39.4057	30.4398	38.2654	34.9913	27.6399	25.2524	26.5156	11.284	10.3092	13.2578	0.995633
ENSG00000215009	ACSM4	341392	ENSECAG00000021463		100068752		-2.74234	0.00122782	0.032097	-1.3178	0.136492	0.661146		protein_coding	ACSM4	0.805182	0.086129	0.243586	0.505265	0.068342	0.21137	0.854748	0.0963886	0.286147	0.34895	0.0393505	0.143074	0.1004
ENSG00000183549	ACSM5	54988	ENSECAG00000024500	ACSM5	100147266		-1.45611	0.00471512	0.0752143	-1.55594	0.0144385	0.243037	ACSM5-201	protein_coding	ACSM5	1.02997	0.372767	0.308877	1.07472	0.387207	0.341951	0.251779	0.276646	0.237742	0.102788	0.11294	0.118871	0.000754528
ENSG00000154930	ACSS1	84532	ENSECAG00000023870	ACSS1	100057725		-0.386277	0.449533	0.737498	-0.564789	0.330891	0.854831	ACSS1-201	protein_coding	ACAS2L;ACECS1;AceCS2L;ACSS1	13.0354	9.83469	8.5818	8.88815	8.47132	7.35764	12.0944	5.40252	4.89691	4.9375	2.20557	2.44845	0.692729
ENSG00000131069	ACSS2	55902	ENSECAG00000016389	ACSS2	100054562		-0.884126	0.0282803	0.204545	-0.608479	0.181979	0.728258	ACSS2-201	protein_coding	ACAS2;ACECS;ACS;ACSA;dJ1161H23.1;ACSS2	44.0674	23.9352	28.9798	34.7755	25.4824	26.0638	32.1522	8.99555	9.55959	13.1261	3.67242	4.77979	0.273303
ENSG00000111058	ACSS3	79611	ENSECAG00000008242	ACSS3	100061000		-0.851628	0.217313	0.545232	-0.53898	0.48862	0.915785	ACSS3-201	protein_coding	ACSS3	45.0438	24.995	31.0322	37.0622	23.3237	25.6528	38.5644	20.3707	16.8569	15.7439	8.31631	8.42842	0.476063
ENSG00000143632	ACTA1	58	ENSECAG00000000207	ACTA1	100065454		-6.15776	1.05845e-05	0.00110041	-5.99927	0.000329771	0.0250138	ACTA1-201	protein_coding	ACTA;ASMA;CFTD;CFTD1;CFTDM;MPFD;NEM1;NEM2;NEM3;SHPM;ACTA1	254.071	3.52266	3.95257	254.674	2.46724	3.68861	232.323	4.08995	3.26056	94.8457	1.66971	1.63028	0.0170589
ENSG00000107796	ACTA2	59	ENSECAG00000015145	ACTA2	100062175		-0.0315948	0.950159	0.981382	-0.258499	0.649614	0.958686	ACTA2-201	protein_coding	AAT6;ACTSA;MYMY5;ACTA2	320.472	313.462	267.885	314.567	326.54	212.923	195.052	193.31	144.183	79.6295	78.9186	72.0917	0.89747
ENSG00000075624	ACTB	60	ENSECAG00000015935	ACTB	100033878		0.502642	0.0636261	0.308308	0.471821	0.115319	0.628031	ACTB-201	protein_coding	BRWS1;PS1TP5BP1;ACTB	1332.65	1888.02	1848.18	1248.82	1711.89	1844.02	285.311	369.811	405.416	116.478	150.975	202.708	0.0328464
ENSG00000159251	ACTC1	70	ENSECAG00000013022	ACTC1	100057678		0.431794	0.620921	0.837866	-3.26141	0.00403964	0.119848	ACTC1-201	protein_coding	ACTC;ASD5;CMD1R;CMH11;LVNC4;ACTC1	16.5111	22.2476	1.6546	16.8411	23.0265	0.994458	10.6951	19.8911	1.93308	4.36627	8.1205	0.96654	0.108914
ENSG00000184009	ACTG1	71	ENSECAG00000018600	ACTG1	100033878	horse ???(entz=100033878) - hsa ACTG1(entz=71); horse ???(entz=100033878) - hsa ACTG1(entz=60); horse ???(entz=100050139) - hsa ACTG1(entz=71); horse ???(entz=100050139) - hsa ACTG1(entz=60)	0.469498	0.0840764	0.3524	0.561698	0.0613419	0.495366	ACTG1-201	protein_coding	ACT;ACTG;BRWS2;DFNA20;DFNA26;HEL-176;ACTG1	2130.61	2950.14	3144.92	2092.41	2903.85	3220.5	402.938	652.343	443.216	164.499	266.318	221.608	0.0164232
ENSG00000163017	ACTG2	72	ENSECAG00000018853	ACTG2	100057561		0.162851	0.8131	0.928572	-1.37824	0.0882681	0.575562	ACTG2-201	protein_coding	ACT;ACTA3;ACTE;ACTL3;ACTSG;VSCM;ACTG2	77.006	86.2189	29.5964	45.7123	87.1084	30.7199	59.1897	73.3786	13.5588	24.1641	29.9567	6.77941	0.329816
ENSG00000136518	ACTL6A	86	ENSECAG00000013622	ACTL6A	100065792		0.204932	0.342552	0.65985	0.179092	0.45926	0.908316	ACTL6A-201	protein_coding	ACTL6;ARPN-BETA;Arp4;BAF53A;INO80K;ACTL6A	37.5131	43.4196	42.5881	36.5609	42.6552	42.8951	9.47447	5.01558	4.15414	3.86794	2.0476	2.07707	0.325205
ENSG00000148156	ACTL7B	10880	ENSECAG00000005070	ACTL7B	100059349		-0.540217	0.339338	0.657478	-0.0759327	0.905011	0.99066	ACTL7B-201	protein_coding	Tact1;ACTL7B	4.01474	2.65234	3.73216	3.5167	2.5079	3.80241	3.56987	0.971107	2.43547	1.45739	0.396453	1.21774	0.643769
ENSG00000072110	ACTN1	87	ENSECAG00000019476	ACTN1	100053070		1.00327	0.000967643	0.027643	1.006	0.00248735	0.0895386	ACTN1-201	protein_coding	BDPLT15;ACTN1	81.0751	162.473	162.968	80.4824	153.3	165.341	13.2505	62.692	57.7086	5.40949	25.5939	28.8543	0.0205361
ENSG00000077522	ACTN2	88	ENSECAG00000009009	ACTN2			-5.01735	3.35832e-06	0.000466619	-6.89977	3.10072e-06	0.00120766	ACTN2-201	protein_coding	CMD1AA;CMH23;ACTN2	16.1608	0.480166	0.100519	19.241	0.36321	0.0704566	14.2863	0.442893	0.126024	5.83236	0.18081	0.0630119	0.0143794
ENSG00000130402	ACTN4	81	ENSECAG00000021777	ACTN4			0.377776	0.28699	0.612294	0.313349	0.426264	0.897375	ACTN4-201	protein_coding	ACTININ-4;FSGS;FSGS1;ACTN4	135.328	175.969	168.183	134.227	169.072	163.991	45.6867	58.4221	93.5258	18.6515	23.8507	46.7629	0.53513
ENSG00000131966	ACTR10	55860	ENSECAG00000018903	ACTR10			-0.0340232	0.863478	0.949262	-0.0267283	0.904315	0.99066	ACTR10-201	protein_coding	ACTR11;Arp10;Arp11;HARP11;ACTR10	68.0415	66.6247	66.8158	72.178	63.5166	63.2386	9.93109	8.97256	7.89395	4.05435	3.66303	3.94698	0.959975
ENSG00000138107	ACTR1A	10121	ENSECAG00000024503	ACTR1A	100069908		0.634605	0.0221536	0.177517	0.413986	0.178277	0.724738	ACTR1A-201	protein_coding	ARP1;Arp1A;CTRN1;ACTR1A	50.1549	78.264	67.081	50.8626	77.4284	63.4879	18.5388	10.2508	20.362	7.56841	4.18487	10.181	0.0334344
ENSG00000115073	ACTR1B	10120	ENSECAG00000002758	ACTR1B	100051108		0.298539	0.178487	0.500077	0.281702	0.256268	0.807872	ACTR1B-201	protein_coding	ARP1B;CTRN2;PC3;ACTR1B	29.703	36.4597	35.9268	30.244	34.0701	35.9327	6.18212	7.37246	4.18351	2.52384	3.0098	2.09175	0.170421
ENSG00000138071	ACTR2	10097	ENSECAG00000009219	ACTR2	100063005		0.602054	0.089633	0.363495	0.644466	0.100086	0.598016	ACTR2-201	protein_coding	ARP2;ACTR2	9.64171	14.6974	14.9024	10.2765	15.3405	13.4961	3.56418	2.00419	9.39388	1.45507	0.818207	4.69694	0.196484
ENSG00000115091	ACTR3	10096	ENSECAG00000020867	ACTR3	100033909		0.659819	0.0018619	0.042916	0.462675	0.0488165	0.444474	ACTR3-201	protein_coding	ARP3;ACTR3	86.2267	136.525	118.992	92.7882	141.348	120.148	18.1382	11.8011	10.4917	7.40488	4.81776	5.24587	0.000142439
ENSG00000133627	ACTR3B	57180	ENSECAG00000010097	ACTR3B	100065073		-0.0585874	0.847591	0.943411	-0.554699	0.114336	0.626432		protein_coding	ARP11;ARP3BETA;ACTR3B	16.899	16.1834	11.3421	16.5169	15.7241	10.1014	3.67262	6.81945	3.18638	1.49934	2.78403	1.59319	0.234386
ENSG00000101442	ACTR5	79913	ENSECAG00000024781	ACTR5	100070271		0.464042	0.0410652	0.248888	0.550544	0.0308031	0.356248	ACTR5-201	protein_coding	Arp5;INO80M;ACTR5	10.6225	14.6956	15.7069	9.99463	14.9116	15.8409	2.44086	2.02837	1.95158	0.996478	0.828077	0.975788	0.00504172
ENSG00000075089	ACTR6	64431	ENSECAG00000017041	ACTR6	100052662		0.172389	0.605696	0.830804	-0.390158	0.307177	0.840723	ACTR6-201	protein_coding	ARP6;CDA12;HSPC281;MSTP136;hARP6;hARPX;ACTR6	13.3811	15.1283	10.0257	12.9315	12.9785	7.8492	3.2224	5.14525	6.27508	1.31554	2.10054	3.13754	0.293272
ENSG00000113812	ACTR8	93973	ENSECAG00000013264	ACTR8	100059386		-0.00614343	0.976828	0.991364	-0.143842	0.548755	0.932439	ACTR8-201	protein_coding	ARP8;INO80N;hArp8;ACTR8	32.6486	32.4697	29.4737	35.0849	30.2091	30.7776	5.52629	5.49849	4.29524	2.2561	2.24475	2.14762	0.607214
ENSG00000184378	ACTRT3	84517	ENSECAG00000016182	ACTRT3	100063256		0.340823	0.573762	0.813788	0.682554	0.308701	0.841916	ACTRT3-201	protein_coding	ARP-T3;ARPM1;ACTRT3	0.487916	0.696119	0.857703	0.559441	0.593964	0.768999	0.255818	0.575346	0.402363	0.104437	0.234884	0.201181	0.430372
ENSG00000115170	ACVR1	90	ENSECAG00000018902	ACVR1	100050899		-0.12635	0.527601	0.7876	-0.227133	0.321749	0.85076	ACVR1-201	protein_coding	ACTRI;ACVR1A;ACVRLK2;ALK2;FOP;SKR1;TSRI;ACVR1	21.9234	19.9672	18.6922	21.5398	20.381	19.4179	3.45673	2.29997	1.56886	1.41121	0.938958	0.784429	0.195519
ENSG00000135503	ACVR1B	91	ENSECAG00000011686	ACVR1B	100062619		0.35626	0.476061	0.75496	-0.134042	0.81301	0.979978	ACVR1B-201	protein_coding	ACTRIB;ACVRLK4;ALK4;SKR2;ACVR1B	6.86298	8.92564	6.31513	6.80032	9.09796	5.72624	4.64231	4.7535	4.10495	1.89522	1.94061	2.05247	0.626362
ENSG00000121989	ACVR2A	92	ENSECAG00000000138	ACVR2A	100049823		-0.0649172	0.806361	0.926213	0.0143552	0.962085	0.997496	ACVR2A-201	protein_coding	ACTRII;ACVR2;ACVR2A	10.993	10.5164	11.2714	11.4099	10.8555	9.81059	2.88022	1.90107	3.51268	1.17585	0.776106	1.75634	0.905736
ENSG00000139567	ACVRL1	94	ENSECAG00000009133	ACVRL1	100061313		0.00647649	0.985354	0.994519	0.21231	0.593944	0.943702	ACVRL1-201	protein_coding	ACVRLK1;ALK-1;ALK1;HHT;HHT2;ORW2;SKR3;TSR-I;ACVRL1	8.84726	8.75335	10.1102	7.88623	8.64472	9.02443	4.72584	2.91418	2.27248	1.92931	1.18971	1.13624	0.822589
ENSG00000243989	ACY1	95	ENSECAG00000010261		100060631	horse ???(entz=100060631) - hsa ACY1(entz=95); horse ???(entz=100060631) - hsa ABHD14A-ACY1(entz=95)	-0.54301	0.0267187	0.199011	-0.502647	0.0701631	0.523126		protein_coding	ACY-1;ACY1D;HEL-S-5;ACY1	153.756	105.492	108.553	146.786	102.786	107.678	39.1224	22.9046	17.6361	15.9717	9.35077	8.81805	0.027086
ENSG00000119640	ACYP1	97	ENSECAG00000017287	ACYP1	100051419		-0.0475839	0.910338	0.967681	-0.310207	0.516253	0.923833	ACYP1-201	protein_coding	ACYPE;ACYP1	18.8284	18.1545	14.9928	18.5096	16.6584	12.5818	8.04417	10.5074	7.53475	3.28402	4.28964	3.76737	0.792561
ENSG00000170634	ACYP2	101927144	ENSECAG00000012531		100630291	horse ???(entz=100630291) - hsa ACYP2(entz=101927144); horse ???(entz=100630291) - hsa ACYP2(entz=98)	-0.28452	0.330597	0.650044	-0.628938	0.0611227	0.494544		protein_coding	ACYM;ACYP;ACYP2	24.358	20.0626	15.6165	23.2784	16.3513	13.1203	3.88223	9.49366	5.49618	1.58491	3.87577	2.74809	0.180535
ENSG00000196839	ADA	100	ENSECAG00000008358	ADA	100070773		-0.862145	0.0305242	0.212355	-0.353777	0.428658	0.898597	ADA-201	protein_coding	ADA	65.7601	36.2111	51.6278	63.4022	32.3987	45.4992	25.3444	19.2968	27.7	10.3468	7.87789	13.85	0.138585
ENSG00000140955	ADAD2	161931	ENSECAG00000020331	ADAD2	100070132		4.03	0.0380833	0.238796	1.66093	0.386	0.879422	ADAD2-201	protein_coding	TENRL;ADAD2	0.165095	2.92112	0.547945	0	0.142841	0.130581	0.25577	6.91804	0.929968	0.104418	2.82428	0.464984	0.518464
ENSG00000168803	ADAL	161823	ENSECAG00000014340	ADAL	100070813		0.230052	0.42531	0.722556	0.245075	0.45337	0.905962	ADAL-201	protein_coding	ADAL	5.45858	6.55491	6.51089	5.21396	6.68793	6.65841	2.2229	0.662322	1.86763	0.907495	0.270392	0.933815	0.487387
ENSG00000137845	ADAM10	102	ENSECAG00000007963	ADAM10	100068314		0.234219	0.418583	0.71835	-0.172688	0.598731	0.945437	ADAM10-201	protein_coding	AD10;AD18;CD156c;CDw156;HsT18717;MADM;RAK;kuz;ADAM10	20.3621	23.9041	17.8058	18.1795	23.1263	16.602	5.05019	7.76811	6.78088	2.06173	3.17132	3.39044	0.369752
ENSG00000073670	ADAM11	4185	ENSECAG00000023662	ADAM11	100064340		0.571086	0.576719	0.815337	1.29776	0.236691	0.792722	ADAM11-201	protein_coding	MDC;ADAM11	0.0989184	0.194801	0.331618	0	0.142841	0.140913	0.158027	0.214107	0.493569	0.0645143	0.0874086	0.246784	0.479235
ENSG00000148848	ADAM12	8038	ENSECAG00000012744	ADAM12	100056196		1.92879	0.0064162	0.0902456	0.812901	0.353611	0.864498	ADAM12-201	protein_coding	ADAM12-OT1;CAR10;MCMP;MCMPMltna;MLTN;MLTNA;ADAM12	0.235	1.06188	0.500553	0	0.850888	0.487173	0.379311	0.611401	0.423193	0.154853	0.249604	0.211596	0.0346865
ENSG00000143537	ADAM15	8751	ENSECAG00000008411	ADAM15	100063219		-0.730335	0.036116	0.231538	-0.187692	0.629991	0.956213	ADAM15-201	protein_coding	MDC15;ADAM15	124.265	74.8979	109.244	113.822	87.2706	116.925	47.1126	32.4777	31.8153	19.2336	13.259	15.9077	0.116976
ENSG00000151694	ADAM17	6868	ENSECAG00000005760	ADAM17	100072496		-0.142715	0.65219	0.856113	-0.298063	0.405957	0.887423	ADAM17-201	protein_coding	ADAM18;CD156B;CSVP;NISBD;NISBD1;TACE;ADAM17	22.8575	20.537	18.2873	19.5265	19.7757	19.1855	11.3635	6.2155	5.3486	4.63912	2.53747	2.6743	0.70523
ENSG00000135074	ADAM19	8728	ENSECAG00000017922	ADAM19			1.97475	0.00125303	0.0323416	1.55456	0.0269508	0.33282	ADAM19-201	protein_coding	FKSG34;MADDAM;MLTNB;ADAM19	0.333455	1.3008	0.900229	0.335684	1.23912	0.835147	0.317674	0.327907	0.920056	0.12969	0.133868	0.460028	0.0227579
ENSG00000008277	ADAM22	53616	ENSECAG00000019027	ADAM22	100050380		-0.521167	0.46903	0.750553	0.228825	0.768252	0.97596	ADAM22-201	protein_coding	ADAM 22;MDC2;ADAM22	0.747299	0.5115	0.815131	0.800264	0.394563	0.977357	0.338905	0.564441	0.57816	0.138357	0.230432	0.28908	0.587515
ENSG00000114948	ADAM23	8745	ENSECAG00000018514	ADAM23	100068579		-0.359994	0.484037	0.760776	-0.0865734	0.882871	0.989155	ADAM23-201	protein_coding	MDC-3;MDC3;ADAM23	0.954164	0.743894	0.89562	0.940583	0.888462	0.836444	0.429589	0.445192	0.504541	0.175379	0.181749	0.25227	0.719398
ENSG00000042980	ADAM28	10863	ENSECAG00000014577	ADAM28			0.317009	0.663597	0.860806	-0.276756	0.749194	0.970697	ADAM28-201	protein_coding	ADAM 28;MDC-L;MDCL;eMDC II;eMDCII;ADAM28	1.02938	1.19867	0.800604	0.825743	0.819328	0.805447	0.851961	1.53825	0.190444	0.347812	0.627986	0.0952219	0.854688
ENSG00000197140	ADAM32	203102	ENSECAG00000023769	ADAM32	100057132		-1.63184	0.114799	0.408207	-0.140411	0.898522	0.990431	ADAM32-201	protein_coding	ADAM32	0.606923	0.190547	0.598595	0.366915	0.167116	0.413704	0.876397	0.182212	0.754263	0.357787	0.0743877	0.377132	0.501519
ENSG00000149451	ADAM33	80332	ENSECAG00000023637	ADAM33	100066376		-1.05209	0.00889046	0.109325	-1.45515	0.00309833	0.101782	ADAM33-201	protein_coding	C20orf153;DJ964F7.1;ADAM33	4.75918	2.23788	1.75335	4.58614	2.78804	1.68909	1.53874	1.07968	1.04254	0.628189	0.440778	0.521272	0.00389611
ENSG00000168615	ADAM9	8754	ENSECAG00000006442	ADAM9	100058578		1.12551	0.0015643	0.0378769	0.578915	0.13868	0.66469	ADAM9-201	protein_coding	CORD9;MCMP;MDC9;Mltng;ADAM9	24.9062	54.261	37.014	24.1146	50.4924	31.7615	8.53709	28.6428	13.998	3.48525	11.6934	6.99899	0.0670811
ENSG00000134028	ADAMDEC1	27299	ENSECAG00000019922	ADAMDEC1	100058764		5.9216	5.14267e-07	0.000123316	3.95517	0.00367408	0.112819	ADAMDEC1-201	protein_coding	M12.219;ADAMDEC1	0	1.55668	0.402724	0	1.30316	0.391743	0	1.16868	0.465371	0	0.477112	0.232685	0.0100729
ENSG00000154734	ADAMTS1	9510	ENSECAG00000016339	ADAMTS1	791251		1.83977	2.93958e-05	0.00240125	1.33438	0.00465393	0.12813	ADAMTS1-201	protein_coding	C3-C5;METH1;ADAMTS1	43.8759	156.643	110.396	40.805	138.248	105.225	20.5653	118.138	26.1479	8.39576	48.2296	13.0739	0.0657525
ENSG00000142303	ADAMTS10	81794	ENSECAG00000016210	ADAMTS10			-1.18445	0.0060402	0.0871655	-0.147868	0.756454	0.972188	ADAMTS10-201	protein_coding	ADAM-TS10;ADAMTS-10;WMS;WMS1;ADAMTS10	17.2519	7.54155	15.5986	16.7631	5.64669	12.7219	4.69722	5.13673	9.33298	1.91763	2.09706	4.66649	0.0429779
ENSG00000151388	ADAMTS12	81792	ENSECAG00000016121	ADAMTS12	100068281		1.1159	0.0116949	0.126265	1.31722	0.00750227	0.170691	ADAMTS12-201	protein_coding	PRO4389;ADAMTS12	0.599412	1.34627	1.50703	0.559441	1.17149	1.37475	0.222798	0.422208	0.312222	0.0909569	0.172366	0.156111	0.00134126
ENSG00000138316	ADAMTS14	140766	ENSECAG00000014713	ADAMTS14	100063487		-0.244581	0.755814	0.904871	0.285426	0.74859	0.970697	ADAMTS14-201	protein_coding	ADAMTS14	0.35703	0.301455	0.47684	0.360266	0.248748	0.402075	0.343719	0.315319	0.468977	0.140323	0.128729	0.234488	0.762027
ENSG00000166106	ADAMTS15	170689	ENSECAG00000015715	ADAMTS15			0.8046	0.251891	0.579672	0.444616	0.568653	0.938201	ADAMTS15-201	protein_coding	ADAMTS15	1.86365	3.20458	2.42535	1.78412	1.93905	2.39438	1.62132	3.41463	1.5675	0.661903	1.39402	0.783749	0.648522
ENSG00000140470	ADAMTS17	170691	ENSECAG00000000579	ADAMTS17	100056538		0.291909	0.616769	0.835851	0.631116	0.333944	0.854831	ADAMTS17-201	protein_coding	ADAMTS17	0.955629	1.25952	1.63437	0.921088	1.48592	1.49067	0.914734	0.581298	1.05442	0.373439	0.237314	0.52721	0.477348
ENSG00000087116	ADAMTS2	9509	ENSECAG00000016328	ADAMTS2			-0.685229	0.0907325	0.365186	-0.334643	0.462475	0.909521	ADAMTS2-201	protein_coding	ADAM-TS2;ADAMTS-2;ADAMTS-3;NPI;PC I-NP;PCI-NP;PCINP;PCPNI;PNPI;ADAMTS2	31.1993	19.3599	24.6867	27.8899	15.5462	24.7501	16.01	12.6977	7.33696	6.53606	5.18381	3.66848	0.327379
ENSG00000173157	ADAMTS20	80070	ENSECAG00000020835	ADAMTS20	100054665		-1.06216	0.198869	0.523486	-0.862668	0.359525	0.86847	ADAMTS20-201	protein_coding	ADAM-TS20;ADAMTS-20;GON-1;ADAMTS20	1.37291	0.617626	0.659342	0.648617	0.593856	0.473204	1.62502	0.466389	0.743457	0.663412	0.190402	0.371728	0.455693
ENSG00000156140	ADAMTS3	9508	ENSECAG00000019061	ADAMTS3	100050106		0.472562	0.513649	0.778333	-0.0871639	0.920609	0.993542	ADAMTS3-201	protein_coding	ADAMTS-4;ADAMTS3	0.784883	1.02778	0.668181	0.641887	0.72642	0.613445	0.793641	0.945695	0.325493	0.324003	0.386078	0.162747	0.757149
ENSG00000158859	ADAMTS4	9507	ENSECAG00000024172	ADAMTS4	100033914		4.71678	5.13511e-07	0.000123316	3.51873	0.000160997	0.0155425	ADAMTS4-201	protein_coding	ADAMTS-2;ADAMTS-4;ADMP-1;ADAMTS4	2.93317	76.1096	33.1348	1.27646	78.6698	34.434	3.62883	51.7265	17.0906	1.48146	21.1172	8.54532	0.00732967
ENSG00000154736	ADAMTS5	11096	ENSECAG00000006500	ADAMTS5	100066005		2.35769	3.64216e-05	0.00276265	2.44083	7.02734e-05	0.00908482	ADAMTS5-201	protein_coding	ADAM-TS 11;ADAM-TS 5;ADAM-TS5;ADAMTS-11;ADAMTS-5;ADAMTS11;ADMP-2;ADAMTS5	1.04235	5.10853	5.44611	0.85585	4.99705	6.38541	0.68128	3.24961	2.66151	0.278131	1.32665	1.33075	0.0170868
ENSG00000049192	ADAMTS6	11174	ENSECAG00000021974	ADAMTS6	100050673		-0.430228	0.473986	0.753381	-0.348491	0.618154	0.953825	ADAMTS6-201	protein_coding	ADAM-TS 6;ADAM-TS6;ADAMTS-6;ADAMTS6	1.0388	0.756872	0.821281	0.963976	0.671744	0.603785	0.544749	0.517266	0.566127	0.222393	0.211173	0.283064	0.653342
ENSG00000136378	ADAMTS7	11173	ENSECAG00000007527	ADAMTS7	100059959		-0.691384	0.231052	0.559135	-0.272089	0.674072	0.962021	ADAMTS7-201	protein_coding	ADAM-TS 7;ADAM-TS7;ADAMTS-7;ADAMTS7	58.5376	36.2092	48.399	48.8828	31.9212	37.6161	44.2184	27.8284	27.8108	18.0521	11.3609	13.9054	0.558145
ENSG00000134917	ADAMTS8	11095	ENSECAG00000014164	ADAMTS8	100072682		5.0304	1.07573e-12	5.33098e-09	3.65022	3.33077e-07	0.000284697	ADAMTS8-201	protein_coding	ADAM-TS8;METH2;ADAMTS8	0.662941	23.0934	8.87752	0.599861	18.8027	6.49332	0.536377	16.4106	6.92953	0.218975	6.69961	3.46477	0.0100382
ENSG00000163638	ADAMTS9	56999	ENSECAG00000019880	ADAMTS9	100049887		3.3395	4.60968e-07	0.000122379	2.76538	6.26016e-05	0.00861758	ADAMTS9-201	protein_coding	ADAMTS9	1.58115	16.1174	10.8016	1.81633	14.536	11.1604	0.875166	10.1722	7.7136	0.357285	4.15278	3.8568	0.0142936
ENSG00000178031	ADAMTSL1	92949	ENSECAG00000015972	ADAMTSL1	100063467		0.443289	0.562261	0.807178	0.314216	0.715571	0.967651	ADAMTSL1-201	protein_coding	ADAMTSL-1;ADAMTSR1;C9orf94;PUNCTIN;ADAMTSL1	0.987578	1.32124	1.19274	0.935853	1.20728	0.875877	0.796479	1.02203	1.16726	0.325161	0.417241	0.58363	0.840403
ENSG00000197859	ADAMTSL2	100996396	ENSECAG00000011887	ADAMTSL2	100066494	horse ???(entz=100066494) - hsa ADAMTSL2(entz=100996396); horse ???(entz=100066494) - hsa ADAMTSL2(entz=9719)	-0.46567	0.37987	0.690406	-0.395756	0.50816	0.921207	ADAMTSL2-201	protein_coding	GPHYSD1;ADAMTSL2	4.83669	3.51226	3.51774	4.88247	2.75553	2.80808	1.5677	2.24584	3.55755	0.640013	0.916858	1.77878	0.581913
ENSG00000143382	ADAMTSL4	54507	ENSECAG00000019154	ADAMTSL4	100059096		0.166266	0.601232	0.828468	0.450234	0.20382	0.755987	ADAMTSL4-201	protein_coding	ADAMTSL-4;ECTOL2;TSRC1;ADAMTSL4	11.8266	13.2901	16.2403	11.2032	12.1981	15.9569	3.34054	5.90085	3.16839	1.36377	2.40901	1.5842	0.338889
ENSG00000185761	ADAMTSL5	339366	ENSECAG00000009642	ADAMTSL5			0.173833	0.772868	0.91104	0.457731	0.497652	0.918331	ADAMTSL5-201	protein_coding	THSD6;ADAMTSL5	1.29031	1.51215	1.86203	1.44473	1.39524	1.60243	0.769571	1.26942	0.683983	0.314176	0.518238	0.341991	0.671562
ENSG00000105963	ADAP1	11033	ENSECAG00000017134	ADAP1			-0.560373	0.258151	0.585763	-0.911256	0.112783	0.621705	ADAP1-201	protein_coding	CENTA1;GCS1L;p42IP4;ADAP1	10.2304	6.83282	5.36459	7.08496	5.15772	5.31187	8.10611	5.61411	1.43998	3.30931	2.29195	0.71999	0.4481
ENSG00000184060	ADAP2	55803	ENSECAG00000015333	ADAP2	100058484		-0.128041	0.774824	0.911595	0.232	0.641512	0.957146	ADAP2-201	protein_coding	CENTA2;HSA272195;cent-b;ADAP2	4.06296	3.68876	4.67565	3.82524	3.63339	5.21851	2.4135	1.44937	2.34089	0.985308	0.591703	1.17045	0.766697
ENSG00000160710	ADAR	103	ENSECAG00000000974	ADAR			0.315356	0.389637	0.698172	0.240945	0.558762	0.935485	ADAR-201	protein_coding	ADAR1;AGS6;DRADA;DSH;DSRAD;G1P1;IFI-4;IFI4;K88DSRBP;P136;ADAR	6.55146	7.91354	7.46464	4.36974	7.07789	7.25634	4.49201	2.24729	1.84471	1.83386	0.917454	0.922357	0.765327
ENSG00000197381	ADARB1	104	ENSECAG00000019917	ADARB1	100055928		0.979179	0.0519636	0.279666	1.25711	0.0227809	0.305948	ADARB1-201	protein_coding	ADAR2;DRABA2;DRADA2;RED1;ADARB1	0.599811	1.23777	1.38946	0.586116	1.07719	1.48031	0.112679	0.574676	0.800368	0.0460011	0.234611	0.400184	0.0661874
ENSG00000065457	ADAT1	23536	ENSECAG00000009128	ADAT1	100069032		-0.759612	0.216968	0.544691	-1.3745	0.0742398	0.532532	ADAT1-201	protein_coding	HADAT1;ADAT1	1.20701	0.698635	0.443118	1.23961	0.505421	0.472532	0.750246	0.570051	0.341917	0.306287	0.232722	0.170959	0.160871
ENSG00000189007	ADAT2	134637	ENSECAG00000008321	ADAT2	100067148		0.301964	0.27038	0.597641	0.363419	0.241587	0.798139	ADAT2-201	protein_coding	DEADC1;TAD2;dJ20N2;dJ20N2.1;ADAT2	5.92072	7.44159	7.80366	6.36799	7.23563	7.90589	1.56044	2.08578	0.625294	0.637047	0.851515	0.312647	0.176887
ENSG00000213638	ADAT3	113179	ENSECAG00000001391	ADAT3			0.236639	0.719349	0.88877	0.760664	0.302344	0.838322		protein_coding	FWP005;MRT36;MST121;MSTP121;S863-5;TAD3;ADAT3	0.818272	0.91518	1.39534	0.691541	0.78052	1.34973	0.547552	0.650458	1.09158	0.223537	0.265548	0.545791	0.477268
ENSG00000142920	ADC	113451	ENSECAG00000023032	ADC	100070043		0.632617	0.201053	0.525688	-0.0183215	0.97448	0.99932	AZIN2-201	protein_coding		3.44958	5.3346	3.27891	3.80045	4.91606	2.92508	1.32756	2.9289	2.56093	0.541975	1.19572	1.28046	0.303374
ENSG00000063761	ADCK1	57143	ENSECAG00000019547	ADCK1	100052487		0.181099	0.62008	0.837435	0.165447	0.690814	0.964128	ADCK1-201	protein_coding	ADCK1	3.97501	4.648	4.60699	4.39587	4.57071	4.82428	1.98889	1.59441	1.16392	0.811962	0.650915	0.58196	0.754287
ENSG00000133597	ADCK2	90956	ENSECAG00000023917	ADCK2	100065809		-0.630211	0.029928	0.210773	-0.380227	0.246693	0.800727	ADCK2-201	protein_coding	AARF;ADCK2	33.0692	21.4692	25.6461	33.9499	20.2711	27.1375	12.7239	4.6736	6.3653	5.19449	1.90799	3.18265	0.114532
ENSG00000163050	ADCK3	56997	ENSECAG00000019955	ADCK3			-0.396241	0.179259	0.501053	-0.455534	0.174789	0.718668	COQ8A-201	protein_coding		27.6858	21.1171	20.1939	25.3001	22.9327	19.7378	10.8099	5.29433	4.91301	4.41313	2.1614	2.4565	0.261627
ENSG00000123815	ADCK4	79934	ENSECAG00000022458	ADCK4	100068218		-0.417886	0.0488382	0.270925	-0.235937	0.324901	0.852657	COQ8B-201	protein_coding		28.703	21.4226	24.1327	27.2899	20.0398	23.4519	4.99986	4.07876	2.83403	2.04119	1.66515	1.41701	0.0322936
ENSG00000173137	ADCK5	203054	ENSECAG00000018817	ADCK5	100064927		-0.593074	0.0302127	0.211375	-0.226456	0.461407	0.909406	ADCK5-201	protein_coding	ADCK5	42.0758	27.847	35.9941	41.4257	27.5006	36.7758	7.18129	9.69456	9.96677	2.93175	3.95779	4.98338	0.0480455
ENSG00000143199	ADCY10	55811	ENSECAG00000011724	ADCY10	100056933		-0.138625	0.85769	0.946994	-0.141146	0.873915	0.988473	ADCY10-201	protein_coding	HCA2;HEL-S-7a;SAC;SACI;Sacy;hsAC;ADCY10	0.690787	0.643612	0.670893	0.78289	0.503021	0.618426	0.614509	0.578954	0.482505	0.250872	0.236357	0.241252	0.989816
ENSG00000078295	ADCY2	108	ENSECAG00000016266	ADCY2	100071337		-0.124526	0.814124	0.928693	-0.465628	0.440107	0.90125	ADCY2-201	protein_coding	AC2;HBAC2;ADCY2	7.9259	7.23971	5.60925	7.90869	4.43034	4.4629	3.53911	6.98606	3.45233	1.44484	2.85205	1.72616	0.783492
ENSG00000138031	ADCY3	109	ENSECAG00000008344	ADCY3	100055961		-0.289722	0.273347	0.600796	0.124628	0.673471	0.962021	ADCY3-201	protein_coding	AC-III;AC3;ADCY3	20.4125	16.646	22.3081	19.0123	17.5593	21.7956	4.51569	5.36198	3.72953	1.84352	2.18902	1.86476	0.184367
ENSG00000129467	ADCY4	196883	ENSECAG00000013004	ADCY4	100054305		0.313796	0.519762	0.782433	0.877593	0.102741	0.602483	ADCY4-201	protein_coding	AC4;ADCY4	9.01392	11.192	16.6224	7.74169	9.80057	13.8391	6.38384	6.61585	9.16068	2.60619	2.70091	4.58034	0.289381
ENSG00000174233	ADCY6	112	ENSECAG00000022288	ADCY6	100051295		-0.0497451	0.884675	0.958546	-0.220213	0.571015	0.938961	ADCY6-201	protein_coding	AC6;LCCS8;ADCY6	12.4601	12.01	10.4945	12.0973	12.1405	11.0725	2.81439	4.78536	5.38575	1.14897	1.95361	2.69288	0.773924
ENSG00000121281	ADCY7	113	ENSECAG00000007149	ADCY7			-0.188357	0.612466	0.833712	-0.153519	0.719259	0.967758	ADCY7-201	protein_coding	AC7;ADCY7	4.59689	3.86261	4.07112	3.96005	4.0397	3.41021	2.68719	0.845947	1.92756	1.09704	0.345356	0.963779	0.808182
ENSG00000155897	ADCY8	114	ENSECAG00000024601	ADCY8	100057796		-1.0225	0.107922	0.396952	-1.33174	0.0845135	0.563506	ADCY8-201	protein_coding	AC8;ADCY3;HBAC1;ADCY8	1.13417	0.527515	0.372013	1.11229	0.518934	0.352283	0.649148	0.422522	0.43077	0.265014	0.172494	0.215385	0.0755052
ENSG00000162104	ADCY9	115	ENSECAG00000024355	ADCY9	100066046		-0.217338	0.386864	0.696223	0.0437005	0.878453	0.988955	ADCY9-201	protein_coding	AC9;ACIX;ADCY9	6.70876	5.71542	6.99427	6.57505	5.57235	6.60511	1.11628	0.910525	1.77541	0.455718	0.37172	0.887708	0.244704
ENSG00000087274	ADD1	118	ENSECAG00000013136	ADD1	100051451		0.561525	0.0862794	0.356499	0.291679	0.423922	0.896887	ADD1-201	protein_coding	ADDA;ADD1	19.7864	29.2327	24.0857	20.9125	25.1019	24.2782	6.42718	11.8198	8.75991	2.62389	4.8254	4.37995	0.251916
ENSG00000148700	ADD3	120	ENSECAG00000013629	ADD3	100059447		-0.242468	0.491784	0.765447	-0.539278	0.18195	0.728258	ADD3-201	protein_coding	ADDL;CPSQ3;ADD3	12.2914	10.5102	8.34028	10.9848	12.0602	6.91466	4.38496	3.21644	4.98232	1.79015	1.31311	2.49116	0.362023
ENSG00000118492	ADGB	79747	ENSECAG00000020268				0.677189	0.394714	0.702191	0.591907	0.50213	0.919582		protein_coding	C6orf103;CAPN16;ADGB	0.30084	0.496242	0.382345	0.27008	0.348944	0.130581	0.19486	0.372445	0.603278	0.0795514	0.15205	0.301639	0.691521
ENSG00000187758	ADH1A	124	ENSECAG00000019267		100034242	horse ???(entz=100034242) - hsa ADH1A(entz=124); horse ???(entz=100034242) - hsa ADH1B(entz=125); horse ???(entz=100034242) - hsa ADH1C(entz=126)	-1.8593	0.109163	0.398669	-1.1458	0.379866	0.878846		protein_coding	ADH1;ADH1A	71.1554	19.5916	32.1407	92.2399	17.5751	32.1989	53.6157	20.8043	19.5266	21.8885	8.49331	9.76332	0.0779286
ENSG00000172955	ADH6	130	ENSECAG00000015328	ADH6	100066438		1.229	0.217084	0.54489	0.661405	0.543818	0.93016	ADH6-201	protein_coding	ADH-5;ADH6	2.76552	6.5557	4.3978	3.13399	2.40855	4.29239	2.13565	10.5492	3.70944	0.871877	4.30671	1.85472	0.645015
ENSG00000147576	ADHFE1	137872	ENSECAG00000000795	ADHFE1	100063782		-0.270225	0.598287	0.826959	-0.658213	0.261637	0.80975	ADHFE1-201	protein_coding	ADH8;HMFT2263;HOT;ADHFE1	13.1278	10.8655	8.18005	14.1382	8.64771	5.89929	5.74062	9.36915	5.08155	2.3436	3.82494	2.54078	0.582496
ENSG00000182551	ADI1	55256	ENSECAG00000005765	ADI1	100072837		0.420928	0.0816116	0.346267	0.259185	0.340413	0.858218	ADI1-201	protein_coding	APL1;ARD;Fe-ARD;HMFT1638;MTCBP1;Ni-ARD;SIPL;mtnD;ADI1	18.9601	25.3729	22.7136	17.201	26.6176	22.7332	3.48571	7.02873	2.98523	1.42304	2.86947	1.49261	0.128301
ENSG00000159346	ADIPOR1	51094	ENSECAG00000009624	ADIPOR1	100052436		0.0439034	0.881571	0.957364	0.169646	0.605927	0.947829	ADIPOR1-201	protein_coding	ACDCR1;CGI-45;CGI45;PAQR1;TESBP1A;ADIPOR1	83.5526	86.3227	94.2854	87.2644	92.0567	92.5105	34.3152	15.0729	16.1863	14.0091	6.1535	8.09315	0.792065
ENSG00000006831	ADIPOR2	79602	ENSECAG00000016136		100050051		0.283829	0.476071	0.75496	0.105218	0.815062	0.980059		protein_coding	ACDCR2;PAQR2;ADIPOR2	8.38596	10.4006	9.21396	10.1625	8.56522	9.11838	4.67724	4.20864	1.85947	1.90948	1.71817	0.929734	0.689294
ENSG00000156110	ADK	132	ENSECAG00000008160	ADK	100072901		0.0308077	0.892239	0.960749	-0.0870917	0.734053	0.970145	ADK-201	protein_coding	AK;ADK	48.4188	49.5477	45.6123	50.7268	48.9697	48.6116	8.36751	10.0618	10.3439	3.41602	4.10771	5.17195	0.813815
ENSG00000148926	ADM	133	ENSECAG00000024531		100033857		1.31211	0.0164776	0.148572	0.58494	0.335555	0.854948		protein_coding	AM;PAMP;ADM	3.67267	9.16129	5.54804	3.74608	7.77855	4.71647	0.142629	7.61529	2.83242	0.0582281	3.10893	1.41621	0.186401
ENSG00000101126	ADNP	23394	ENSECAG00000009307	ADNP	100049902		0.139267	0.610535	0.832736	-0.0904766	0.768913	0.97596	ADNP-201	protein_coding	ADNP1;HVDAS;MRD28;ADNP	33.9264	37.2764	31.5681	32.2422	34.4562	29.6777	7.66738	10.062	12.6376	3.13019	4.10781	6.31881	0.666265
ENSG00000101544	ADNP2	22850	ENSECAG00000008310	ADNP2	100065519		-0.610544	0.0601879	0.299557	-0.344359	0.348834	0.863029	ADNP2-201	protein_coding	ZNF508;ADNP2	11.0501	7.08394	8.4983	9.68246	6.42305	8.80012	5.84473	1.92927	1.48227	2.3861	0.78762	0.741134	0.23977
ENSG00000163485	ADORA1	134	ENSECAG00000017816	ADORA1	100052496		0.951599	0.124224	0.422793	1.08773	0.111878	0.619735	ADORA1-201	protein_coding	RDC7;ADORA1	1.55851	3.11357	3.45646	1.32936	2.82648	2.57979	1.15811	2.49991	1.87793	0.472795	1.02058	0.938963	0.26445
ENSG00000128271	ADORA2A	135	ENSECAG00000004168		100034039		1.73738	0.0953382	0.373884	0.909767	0.470803	0.913981		protein_coding	A2aR;ADORA2;RDC8;ADORA2A	0.0807979	0.365129	0.203192	0	0.174249	0.130581	0.125242	0.38628	0.262886	0.0511299	0.157698	0.131443	0.252024
ENSG00000170425	ADORA2B	136	ENSECAG00000008441	ADORA2B	100063319		0.683129	0.0570158	0.291582	0.863929	0.0297117	0.349157	ADORA2B-201	protein_coding	ADORA2;ADORA2B	9.08111	14.5732	16.7182	8.60556	15.0176	15.8771	3.66789	5.30554	7.41182	1.49741	2.16598	3.70591	0.0955081
ENSG00000159322	ADPGK	83440	ENSECAG00000020480	ADPGK	100052166		0.257839	0.204107	0.529575	0.0900577	0.694143	0.964128	ADPGK-201	protein_coding	2610017G09Rik;ADP-GK;ADPGK	30.5651	36.5158	32.4193	31.3592	34.514	33.825	2.34583	7.44191	3.86146	0.957681	3.03815	1.93073	0.168606
ENSG00000144843	ADPRH	141	ENSECAG00000023958	ADPRH	100070997		0.0943061	0.819478	0.930503	0.444825	0.338058	0.856626	ADPRH-201	protein_coding	ARH1;ADPRH	2.33756	2.36116	3.05955	2.49196	2.35976	2.44029	1.30238	0.913203	1.26899	0.531692	0.372814	0.634495	0.582667
ENSG00000116863	ADPRHL2	54936	ENSECAG00000013445	ADPRHL2	100069360		-0.0614598	0.834149	0.937149	0.0670207	0.838529	0.983762	ADPRHL2-201	protein_coding	ARH3;ADPRHL2	40.0775	38.5152	42.1935	43.8026	38.8661	42.0743	13.166	13.0758	7.08163	5.37499	5.33817	3.54081	0.894149
ENSG00000170222	ADPRM	56985	ENSECAG00000025154	ADPRM	100073085		0.0257449	0.923174	0.972151	-0.0526501	0.86456	0.986304	ADPRM-201	protein_coding	C17orf48;MDS006;NBLA03831;ADPRM	5.90848	5.96038	5.57521	5.32601	5.69516	6.04624	1.25783	1.26524	1.36612	0.513506	0.516532	0.683062	0.888409
ENSG00000170214	ADRA1B	147	ENSECAG00000011653	ADRA1B			0.794041	0.191606	0.515112	0.44736	0.52582	0.926119	ADRA1B-201	protein_coding	ADRA1;ALPHA1BAR;ADRA1B	0.745669	1.28068	1.00712	0.846103	0.883818	1.01552	0.397798	1.1104	0.536317	0.1624	0.453321	0.268158	0.507947
ENSG00000150594	ADRA2A	150	ENSECAG00000003921	ADRA2A			-0.363756	0.589832	0.822708	-0.406703	0.596881	0.944584		protein_coding	ADRA2;ADRA2R;ADRAR;ALPHA2AAR;ZNF32;ADRA2A	3.75356	2.92103	2.82855	3.83841	1.81573	1.99352	2.22578	2.53747	3.0336	0.908672	1.03592	1.5168	0.805846
ENSG00000169252	ADRB2	154	ENSECAG00000004810	ADRB2	100060659		0.0929295	0.838072	0.938903	-0.874845	0.100349	0.598016	ADRB2-201	protein_coding	ADRB2R;ADRBR;B2AR;BAR;BETA2AR;ADRB2	10.2531	10.974	5.60439	10.7617	10.9401	5.71721	3.00658	7.74736	0.872647	1.22743	3.16285	0.436323	0.27305
ENSG00000173020	ADRBK1	156	ENSECAG00000002944	GRK2	100059001		-0.187451	0.472401	0.75271	-0.0661248	0.821287	0.980641	GRK2-201	protein_coding		73.9688	64.9537	70.7174	72.8397	71.2152	65.052	12.1192	22.2357	13.4896	4.94764	9.07769	6.74482	0.6591
ENSG00000100077	ADRBK2	157	ENSECAG00000019326	ADRBK2	100065495		0.104757	0.846103	0.942734	0.460029	0.441052	0.901718	GRK3-201	protein_coding		10.0368	10.7055	13.5615	6.65212	8.78862	9.00058	7.0863	6.63333	12.012	2.89297	2.70804	6.00599	0.798303
ENSG00000130706	ADRM1	11047	ENSECAG00000014322	ADRM1	100051201		0.120442	0.658784	0.85893	0.464442	0.124674	0.641474	ADRM1-201	protein_coding	ARM-1;ARM1;GP110;ADRM1	130.433	141.894	180.29	131.667	143.498	187.566	34.4131	36.9524	49.6742	14.0491	15.0857	24.8371	0.173368
ENSG00000239900	ADSL	158	ENSECAG00000021492		100070427		0.548834	0.0143417	0.139875	0.33788	0.176242	0.720428		protein_coding	AMPS;ASASE;ASL;ADSL	47.6639	69.9433	60.5143	47.2611	70.413	58.701	11.4556	10.4461	10.6655	4.67673	4.2646	5.33277	0.0121588
ENSG00000035687	ADSS	159	ENSECAG00000010744	ADSS	100062135		0.387937	0.132964	0.437033	0.411477	0.152283	0.688451	ADSS-201	protein_coding	ADEH;ADSS 2;ADSS	26.6854	35.0771	35.585	25.9928	35.2842	37.4527	6.98452	8.62317	8.99689	2.85142	3.5204	4.49845	0.161829
ENSG00000185100	ADSSL1	122622	ENSECAG00000017366	ADSSL1			-2.20717	0.00294469	0.0569757	-1.8637	0.0286675	0.342975	ADSSL1-201	protein_coding	MPD5;ADSSL1	15.6175	3.36951	4.21828	15.4188	1.99361	3.57691	12.6978	3.76913	2.67226	5.18386	1.53874	1.33613	0.0483427
ENSG00000111863	ADTRP	84830	ENSECAG00000008190	ADTRP	100064059		-0.515509	0.615555	0.835289	-0.511738	0.659419	0.959446	ADTRP-201	protein_coding	AIG1L;C6orf105;dJ413H6.1;ADTRP	235.759	164.941	165.369	184.314	170.361	154.044	231.948	153.288	64.7691	94.6925	62.5797	32.3845	0.742362
ENSG00000106624	AEBP1	165	ENSECAG00000019884	AEBP1			0.00594933	0.978592	0.992004	0.114524	0.643625	0.957716	AEBP1-201	protein_coding	ACLP;AEBP1	176.85	177.502	191.382	166.482	172.396	188.579	42.224	22.1599	6.50661	17.2379	9.04675	3.2533	0.715863
ENSG00000139154	AEBP2	121536	ENSECAG00000012977	AEBP2	100067927		0.488688	0.241167	0.569823	0.0885065	0.851143	0.985101	AEBP2-201	protein_coding	AEBP2	4.35735	6.2464	4.5722	4.14729	5.79013	4.92666	1.85032	2.02656	3.1122	0.755392	0.827341	1.5561	0.332823
ENSG00000181026	AEN	64782	ENSECAG00000020235	AEN			1.6547	7.32596e-05	0.00435703	1.36823	0.00291134	0.09919		protein_coding	ISG20L1;pp12744;AEN	2.27426	7.48982	6.10871	1.94585	7.3877	5.59135	1.1353	3.39972	2.44588	0.463483	1.38793	1.22294	0.00947241
ENSG00000196526	AFAP1	60312	ENSECAG00000013779	AFAP1	100056653		-0.0403332	0.925109	0.972742	0.920342	0.0480379	0.441396	AFAP1-201	protein_coding	AFAP;AFAP-110;AFAP110;AFAP1	2.28809	2.24603	4.47339	2.19399	2.03943	4.33324	0.948389	1.27668	1.54894	0.387178	0.521203	0.774471	0.0277106
ENSG00000157510	AFAP1L1	134265	ENSECAG00000010738	AFAP1L1	100071710		-1.08451	0.00606415	0.0873603	-0.587796	0.188038	0.736643	AFAP1L1-201	protein_coding	AFAP1L1	6.7955	3.16491	4.49001	5.75412	2.8855	3.10151	2.39795	0.876835	3.71985	0.978958	0.357966	1.85993	0.0595694
ENSG00000169129	AFAP1L2	84632	ENSECAG00000014979	AFAP1L2			-0.346999	0.321278	0.642494	-0.246863	0.534487	0.928679	AFAP1L2-201	protein_coding	CTB-1144G6.4;KIAA1914;XB130;AFAP1L2	8.89742	7.02885	7.51372	9.30636	6.92625	6.97338	4.06579	1.95503	2.47722	1.65985	0.798136	1.23861	0.56367
ENSG00000172493	AFF1	4299	ENSECAG00000003619	AFF1			0.673429	0.0172399	0.152562	0.347672	0.274553	0.821614	AFF1-201	protein_coding	AF4;MLLT2;PBM1;AFF1	10.0763	15.8919	12.5657	10.5945	14.8987	12.7197	3.24746	4.35638	3.22312	1.32577	1.77849	1.61156	0.0531918
ENSG00000144218	AFF3	3899	ENSECAG00000006249				1.25895	0.256055	0.584039	1.45715	0.221159	0.776357		protein_coding	LAF4;MLLT2-like;AFF3	0.11984	0.347792	0.350777	0.0894413	0.156354	0.137901	0.136088	0.519974	0.533762	0.0555578	0.212279	0.266881	0.586157
ENSG00000072364	AFF4	27125	ENSECAG00000011969	AFF4	100063038		0.581363	0.123123	0.420992	0.405641	0.338087	0.856626	AFF4-201	protein_coding	AF5Q31;CHOPS;MCEF;AFF4	4.51165	6.70444	5.81947	4.15468	6.62545	6.08112	1.87097	2.55545	2.44306	0.763822	1.04326	1.22153	0.283644
ENSG00000141385	AFG3L2	10939	ENSECAG00000005869	AFG3L2			0.229632	0.319172	0.64132	0.144263	0.576118	0.939247	AFG3L2-201	protein_coding	SCA28;SPAX5;AFG3L2	44.6326	52.4536	49.2742	42.3454	52.2995	48.5209	8.46401	11.694	9.89486	3.45542	4.77406	4.94743	0.430148
ENSG00000079557	AFM	173	ENSECAG00000022497	AFM	100055671		2.45376	0.0161223	0.14723	1.25662	0.252778	0.80607	AFM-201	protein_coding	ALB2;ALBA;ALF;AFM	0.398475	2.31932	0.966064	0.526863	1.28913	0.734366	0.320906	2.7303	1.0147	0.131009	1.11464	0.507349	0.198825
ENSG00000183077	AFMID	125061	ENSECAG00000012095	AFMID	100057858		0.112478	0.768611	0.910192	0.614948	0.144088	0.672281	AFMID-201	protein_coding	FKF;KF;KFA;AFMID	5.40185	5.77445	8.05267	5.39016	4.74351	7.28321	2.35427	2.44756	3.36326	0.961129	0.999213	1.68163	0.300031
ENSG00000119844	AFTPH	54812	ENSECAG00000012175	AFTPH	100063526		-0.0748171	0.810122	0.927538	-0.100992	0.773494	0.977021	AFTPH-201	protein_coding	Nbla10388;AFTPH	28.769	27.4479	26.9722	34.2754	30.395	28.4261	9.65202	10.0396	4.95448	3.94042	4.09864	2.47724	0.945066
ENSG00000038002	AGA	175	ENSECAG00000000085	AGA	100060636		-0.282751	0.244801	0.572655	-0.146616	0.592648	0.943627	AGA-201	protein_coding	AGU;ASRG;GA;AGA	40.7561	33.5301	36.955	40.5866	32.9686	33.1466	11.3761	6.08996	8.51552	4.64426	2.48622	4.25776	0.404799
ENSG00000157985	AGAP1	116987	ENSECAG00000014269	AGAP1	100065931		0.511486	0.155591	0.470126	0.634518	0.114257	0.626348	AGAP1-201	protein_coding	AGAP-1;CENTG2;GGAP1;cnt-g2;AGAP1	4.11877	5.83801	6.31791	4.45065	6.12369	6.20491	2.22645	1.44755	1.33101	0.908944	0.590962	0.665503	0.141366
ENSG00000135439	AGAP2	116986	ENSECAG00000023952	AGAP2	100050853		-0.343878	0.5068	0.775165	-0.603616	0.333389	0.854831	AGAP2-201	protein_coding	CENTG1;GGAP2;PIKE;AGAP2	1.32305	0.926763	0.804264	0.97556	1.0341	0.795761	1.18799	0.361243	0.303728	0.484994	0.147477	0.151864	0.545839
ENSG00000133612	AGAP3	116988	ENSECAG00000020859	AGAP3	100064153		-0.319221	0.16814	0.488135	-0.302507	0.247383	0.800727	AGAP3-201	protein_coding	AGAP-3;CENTG3;CRAG;MRIP-1;cnt-g3;AGAP3	102.076	81.8364	82.8585	97.3225	80.0961	84.8563	14.7165	21.1747	14.5459	6.00799	8.64455	7.27295	0.127339
ENSG00000165923	AGBL2	79841	ENSECAG00000018720	AGBL2			0.00640205	0.987221	0.995101	0.307513	0.490287	0.915785	AGBL2-201	protein_coding	CCP2;AGBL2	5.52283	5.52487	6.73271	5.16827	4.26766	7.23922	2.02779	3.54966	1.58436	0.827843	1.44914	0.792181	0.736729
ENSG00000084693	AGBL5	60509	ENSECAG00000007490	AGBL5	100055532		0.280408	0.374739	0.686217	0.389814	0.271252	0.818449	AGBL5-201	protein_coding	CCP5;RP75;AGBL5	6.00436	7.42077	7.93216	6.22143	7.3197	7.92579	1.81247	2.84632	0.790675	0.739938	1.162	0.395338	0.344371
ENSG00000204305	AGER	177	ENSECAG00000020819	AGER	100051699		-1.20835	0.0240872	0.186512	-0.925932	0.129815	0.650135	AGER-201	protein_coding	RAGE;SCARJ1;AGER	6.06452	2.54886	3.07942	4.94982	1.90045	2.64448	5.4053	1.28742	2.36408	2.2067	0.525586	1.18204	0.243102
ENSG00000173744	AGFG1	3267	ENSECAG00000015186	AGFG1			0.615296	0.128529	0.429687	0.18553	0.689593	0.964128		protein_coding	HRB;RAB;RIP;AGFG1	3.13499	5.04778	3.70466	2.77756	4.82721	3.84314	2.27769	1.50298	0.901417	0.929863	0.613589	0.450709	0.193008
ENSG00000106351	AGFG2	3268	ENSECAG00000016244	AGFG2	100068998		0.0250582	0.919046	0.97014	-0.0500343	0.857761	0.985101	AGFG2-201	protein_coding	HRBL;RABR;AGFG2	19.6595	20.0437	18.9805	20.6095	19.7649	19.4076	3.77903	5.66596	2.88319	1.54278	2.31312	1.4416	0.933835
ENSG00000164252	AGGF1	55109	ENSECAG00000016031	AGGF1	100073274		0.459605	0.0445558	0.259631	0.211372	0.413332	0.891968	AGGF1-201	protein_coding	GPATC7;GPATCH7;HSU84971;HUS84971;VG5Q;AGGF1	16.4362	22.8027	19.0536	16.3977	23.1116	17.9371	4.41153	2.70842	3.73828	1.801	1.10571	1.86914	0.0321802
ENSG00000006530	AGK	55750	ENSECAG00000014211	AGK	100064603		0.708079	0.00609388	0.0873652	0.424253	0.142619	0.670198	AGK-201	protein_coding	CATC5;CTRCT38;MTDPS10;MULK;AGK	13.3194	21.9278	17.8927	12.9429	20.4764	18.2085	2.21378	6.61279	5.03942	0.903771	2.69966	2.51971	0.0321605
ENSG00000162688	AGL	178	ENSECAG00000010571	AGL	100050695		-0.636836	0.00908516	0.111076	-0.133875	0.623621	0.955765	AGL-201	protein_coding	GDE;AGL	22.552	14.5135	20.4541	21.6685	14.9863	20.922	3.93739	2.81101	6.10083	1.60743	1.14759	3.05042	0.0156271
ENSG00000092847	AGO1	26523	ENSECAG00000024353	AGO1	100055148		0.151813	0.732601	0.893778	0.770892	0.111993	0.619882	AGO1-201	protein_coding	EIF2C;EIF2C1;GERP95;Q99;hAgo1;AGO1	1.2394	1.4219	2.22684	1.0651	1.40719	2.30239	0.906064	0.630252	0.393725	0.369899	0.257299	0.196863	0.121656
ENSG00000123908	AGO2	27161	ENSECAG00000006078	AGO2	100069541		1.28179	0.000696189	0.0225496	1.08622	0.00960798	0.194473	AGO2-201	protein_coding	CASC7;EIF2C2;LINC00980;PPD;Q10;AGO2	4.0016	9.54723	8.45948	4.33024	9.42415	7.70184	1.4948	2.38658	4.85114	0.61025	0.974317	2.42557	0.0146974
ENSG00000134698	AGO4	192670	ENSECAG00000024686	AGO4			-0.448469	0.389622	0.698172	-0.46884	0.432034	0.899675	AGO4-201	protein_coding	EIF2C4;AGO4	6.31134	4.67777	4.65762	6.87809	5.0254	4.79525	4.1174	2.67085	1.7069	1.68092	1.09037	0.853448	0.612828
ENSG00000204310	AGPAT1	10554	ENSECAG00000014481	AGPAT1	100059501		0.659857	0.210694	0.536275	-0.336873	0.57032	0.938663	AGPAT1-201	protein_coding	1-AGPAT1;G15;LPAAT-alpha;LPAATA;AGPAT1	39.5122	62.3425	31.1671	36.7039	29.832	32.0873	21.0155	64.3032	9.68376	8.57954	26.2517	4.84188	0.484108
ENSG00000169692	AGPAT2	10555	ENSECAG00000010932	AGPAT2	100068797		-0.597955	0.107464	0.396475	-0.252681	0.544302	0.930345	AGPAT2-201	protein_coding	1-AGPAT2;BSCL;BSCL1;LPAAB;LPAAT-beta;AGPAT2	142.03	93.911	119.357	145.829	92.4033	105.078	50.6834	47.1353	34.9279	20.6914	19.2429	17.4639	0.232324
ENSG00000160216	AGPAT3	56894	ENSECAG00000022861	AGPAT3	100057170		-0.301691	0.638889	0.849068	-0.0958429	0.894155	0.990278	AGPAT3-201	protein_coding	LPAAT-GAMMA1;LPAAT3;AGPAT3	32.473	26.4085	30.4508	26.7981	18.7885	22.8697	25.0926	23.2836	20.1934	10.244	9.50549	10.0967	0.9019
ENSG00000155189	AGPAT5	55326	ENSECAG00000016106	AGPAT5	100063996		0.24747	0.441085	0.731387	-0.0259563	0.9449	0.996676	AGPAT5-201	protein_coding	1AGPAT5;LPAATE;AGPAT5	3.25312	3.96658	3.18321	2.97171	3.77792	3.1495	0.796861	1.28603	0.856322	0.325317	0.525018	0.428161	0.398745
ENSG00000158669	AGPAT6	137964	ENSECAG00000018342	AGPAT6	100050446		0.27227	0.223059	0.550923	0.12219	0.625462	0.955765	GPAT4-201	protein_coding		57.9776	70.2623	63.3237	53.703	72.9009	61.3134	14.4421	11.9153	4.45526	5.89596	4.86442	2.22763	0.233419
ENSG00000138678	AGPAT9	84803	ENSECAG00000023828	AGPAT9	100061623		-0.424743	0.297248	0.620933	-1.13988	0.0172529	0.266834	GPAT3-201	protein_coding		16.0048	12.0011	7.24843	17.1632	11.8886	6.70245	8.93063	5.35654	1.59773	3.64591	2.1868	0.798866	0.151887
ENSG00000018510	AGPS	8540	ENSECAG00000008695	AGPS			0.433212	0.0629258	0.306526	0.213378	0.417953	0.895225	AGPS-201	protein_coding	ADAP-S;ADAS;ADHAPS;ADPS;ALDHPSY;RCDP3;AGPS	15.0666	20.5647	17.5767	14.2047	20.1137	18.0474	3.52069	4.05764	2.33564	1.43732	1.65652	1.16782	0.0542939
ENSG00000106541	AGR2	10551	ENSECAG00000011162	AGR2	100053075		-0.48081	0.57503	0.814498	-1.21362	0.265011	0.812521	AGR2-201	protein_coding	AG-2;AG2;GOB-4;HAG-2;HEL-S-116;HPC8;PDIA17;XAG-2;AGR2	0.463546	0.333672	0.216237	0.47	0.197178	0.171311	0.323472	0.49271	0.260243	0.132057	0.201148	0.130122	0.615551
ENSG00000135744	AGT	183	ENSECAG00000015711	AGT	100065526		0.255907	0.707921	0.882424	0.518076	0.499514	0.918525	AGT-201	protein_coding	ANHU;SERPINA8;AGT	0.943165	1.05214	1.2783	0.73383	0.56271	1.29742	0.712335	1.11042	0.416188	0.29081	0.453326	0.208094	0.827878
ENSG00000135049	AGTPBP1	23287	ENSECAG00000019812	AGTPBP1			-0.334593	0.321398	0.642494	-0.261298	0.492951	0.915848	AGTPBP1-201	protein_coding	CCP1;NNA1;AGTPBP1	31.4249	24.9275	26.3028	30.5878	29.2411	25.9739	9.42742	11.691	3.7868	3.84873	4.77285	1.8934	0.486671
ENSG00000144891	AGTR1	185	ENSECAG00000001279	AGTR1	100059005		-1.40535	0.0091843	0.111555	-1.80815	0.00836503	0.18185	AGTR1-201	protein_coding	AG2S;AGTR1B;AT1;AT1AR;AT1B;AT1BR;AT1R;AT2R1;HAT1R;AGTR1	1.18092	0.457269	0.301556	1.30306	0.426849	0.21137	0.562437	0.323912	0.378071	0.229614	0.132236	0.189036	0.0136187
ENSG00000180772	AGTR2	186	ENSECAG00000018905	AGTR2	100053878		2.60991	0.129716	0.431524	-0.256447	0.888615	0.989704	AGTR2-201	protein_coding	AT2;ATGR2;MRX88;AGTR2	1.76587	10.9416	1.47678	0.991225	1.83418	0.21137	2.07599	22.1649	2.67916	0.847521	9.04878	1.33958	0.452885
ENSG00000177674	AGTRAP	57085	ENSECAG00000021722	AGTRAP	100051052		0.0660474	0.826677	0.933623	-0.0991451	0.770863	0.976956	AGTRAP-201	protein_coding	ATRAP;AGTRAP	31.5964	33.1126	29.6505	29.323	32.0774	26.3073	9.22067	10.3002	13.1318	3.76432	4.20504	6.5659	0.881609
ENSG00000153207	AHCTF1	25909	ENSECAG00000011125	AHCTF1	100054592		0.233531	0.32834	0.647921	0.229064	0.392211	0.881538	AHCTF1-201	protein_coding	ELYS;MST108;MSTP108;TMBS62;AHCTF1	27.8162	32.8365	32.7699	28.877	31.0368	33.3149	7.0341	7.68115	4.07911	2.87166	3.13582	2.03956	0.385615
ENSG00000101444	AHCY	191	ENSECAG00000010633	AHCY			0.912322	0.0033711	0.0612691	0.771258	0.0242511	0.314334		protein_coding	SAHH;adoHcyase;AHCY	27.1231	51.2297	46.4095	27.3486	53.5789	42.6665	7.14324	18.7887	17.5026	2.91621	7.67044	8.75128	0.0391082
ENSG00000168710	AHCYL1	10768	ENSECAG00000012080	AHCYL1	100058372		0.554994	0.109274	0.398669	0.337565	0.381678	0.879234	AHCYL1-201	protein_coding	DCAL;IRBIT;PPP1R78;PRO0233;XPVKONA;AHCYL1	15.7977	23.2325	19.834	16.2872	19.0729	19.0863	5.08728	11.4474	8.37553	2.07687	4.6734	4.18777	0.366562
ENSG00000158467	AHCYL2	23382	ENSECAG00000014138	AHCYL2	100071835		-0.0127929	0.975177	0.99099	0.230133	0.625712	0.955765	AHCYL2-201	protein_coding	ADOHCYASE3;IRBIT2;AHCYL2	2.41322	2.46581	2.85922	1.85942	2.2793	3.16321	1.36483	1.0166	1.13259	0.557188	0.415024	0.566297	0.828936
ENSG00000126705	AHDC1	27245	ENSECAG00000010246	AHDC1			-0.627489	0.0460806	0.264495	-0.710675	0.047924	0.440895		protein_coding	MRD25;AHDC1	46.5725	30.0942	28.3748	46.0105	34.544	23.0802	12.0285	10.3344	13.8362	4.91061	4.21898	6.9181	0.0457776
ENSG00000135541	AHI1	54806	ENSECAG00000019646	AHI1	100073172		0.691944	0.239677	0.568126	0.484094	0.456362	0.907092	AHI1-201	protein_coding	AHI-1;JBTS3;ORF1;dJ71N10.1;AHI1	3.21528	5.09186	4.25485	2.32366	4.09929	2.14786	1.98551	3.61392	4.98888	0.810583	1.47538	2.49444	0.658629
ENSG00000124942	AHNAK	79026	ENSECAG00000014229	AHNAK			-0.194362	0.495481	0.767645	-0.529002	0.101979	0.601972		protein_coding	AHNAKRS;PM227;AHNAK	1242.08	1085.61	860.73	1259.26	1102.08	858.778	191.653	251.971	299.972	78.242	102.867	149.986	0.0882613
ENSG00000185567	AHNAK2	113146	ENSECAG00000006311	AHNAK2			-0.285773	0.469805	0.751111	-0.796362	0.0784943	0.54553		protein_coding	C14orf78;AHNAK2	364.509	298.921	209.787	324.576	221.83	171.958	158.251	171.729	98.7026	64.6055	70.108	49.3513	0.321965
ENSG00000106546	AHR	196	ENSECAG00000013393	AHR	100066186		0.0144273	0.965895	0.988209	-0.0983204	0.799188	0.979364		protein_coding	bHLHe76;AHR	7.14585	7.12704	6.57435	7.84993	6.0217	6.35132	2.00357	3.11688	2.04746	0.817953	1.27246	1.02373	0.92728
ENSG00000063438	AHRR	57491	ENSECAG00000017812	AHRR	100057633		0.322588	0.476702	0.755558	0.306491	0.564452	0.937057	AHRR-201	protein_coding	AHH;AHHR;bHLHe77;AHRR	0.901249	1.04504	1.0873	0.76649	1.07438	1.07564	0.599577	0.432135	0.290955	0.244776	0.176419	0.145477	0.805304
ENSG00000100591	AHSA1	10598	ENSECAG00000011763	AHSA1	100052370		0.449698	0.0962659	0.375147	0.451147	0.132114	0.654278	AHSA1-201	protein_coding	AHA1;C14orf3;hAha1;p38;AHSA1	103.71	141.77	142	107.633	142.543	145.101	21.0551	52.0684	11.9907	8.5957	21.2568	5.99537	0.151507
ENSG00000173209	AHSA2	130872	ENSECAG00000005107	AHSA2	100064970		0.0946313	0.685867	0.872806	-0.0994224	0.709873	0.967233		protein_coding	AHA1;Hch1;AHSA2	15.913	16.962	14.7914	16.8149	16.4632	15.05	3.08307	3.37079	2.67062	1.25866	1.37612	1.33531	0.568044
ENSG00000186063	AIDA	64853	ENSECAG00000011087	AIDA	100053366		0.187362	0.455326	0.741357	0.221687	0.430383	0.899299	AIDA-201	protein_coding	C1orf80;AIDA	19.6623	22.3418	22.7481	21.2085	22.1406	21.8836	5.33816	4.6981	4.34988	2.1793	1.91799	2.17494	0.541039
ENSG00000204472	AIF1	199	ENSECAG00000013747	AIF1	100050158		-1.06556	0.0411399	0.24894	-0.00486173	0.993274	0.999834	AIF1-201	protein_coding	AIF-1;IBA1;IRT-1;IRT1;AIF1	37.5477	17.9127	37.4869	34.6941	17.5638	27.608	22.8022	9.67152	33.7127	9.30897	3.94838	16.8563	0.270713
ENSG00000126878	AIF1L	83543	ENSECAG00000026856	AIF1L			0.214137	0.649462	0.85464	-0.263316	0.644112	0.957716	AIF1L-201	protein_coding	C9orf58;IBA2;AIF1L	1.39241	1.5211	1.08458	1.31779	1.22131	1.20344	0.686482	0.960326	0.412866	0.280255	0.392052	0.206433	0.67553
ENSG00000156709	AIFM1	9131	ENSECAG00000001360	AIFM1	100054546		0.444676	0.216963	0.544691	0.0768067	0.848461	0.984588	AIFM1-201	protein_coding	AIF;CMT2D;CMTX4;COWCK;COXPD6;DFNX5;NADMR;NAMSD;PDCD8;AIFM1	63.3021	86.1195	66.6317	60.0097	67.3728	61.1701	20.7021	57.1599	16.8744	8.4516	23.3354	8.43718	0.568012
ENSG00000042286	AIFM2	84883	ENSECAG00000004338	AIFM2	100063387		0.269797	0.565656	0.809238	-0.0900869	0.865871	0.986732	AIFM2-201	protein_coding	AMID;PRG3;AIFM2	5.46658	6.56605	5.04348	5.0877	4.67696	4.67586	2.68703	4.81753	1.37109	1.09698	1.96675	0.685545	0.770244
ENSG00000146416	AIG1	51390	ENSECAG00000008340	AIG1	100067266		-0.542927	0.0464661	0.264984	0.0716119	0.813533	0.979978		protein_coding	AIG-1;dJ95L4.1;AIG1	40.2943	27.742	42.5492	43.4618	29.6582	42.4818	10.5238	7.59707	9.12922	4.29634	3.10149	4.56461	0.0413324
ENSG00000112297	AIM1	202	ENSECAG00000015079	AIM1	100066371		-0.120641	0.851555	0.944438	-0.242812	0.738037	0.970697		protein_coding		43.1037	39.6906	36.4886	54.047	43.4719	30.0022	26.221	30.2873	17.5576	10.7047	12.3647	8.7788	0.9255
ENSG00000176092	AIM1L	55057	ENSECAG00000021813	AIM1L	100071125		-0.28455	0.745776	0.900248	0.0741301	0.939669	0.996676		protein_coding		28.4238	23.3555	29.9732	33.1326	29.2501	32.5555	20.6881	18.3312	7.98736	8.44588	7.48369	3.99368	0.8165
ENSG00000163568	AIM2	9447	ENSECAG00000014480	AIM2	100057148		0.354502	0.624189	0.839751	0.463001	0.567529	0.937703	AIM2-201	protein_coding	PYHIN4;AIM2	2.08725	2.75556	3.00052	1.92585	1.95104	3.23096	1.50575	2.77789	1.54493	0.614718	1.13407	0.772463	0.769656
ENSG00000164022	AIMP1	9255	ENSECAG00000006138	AIMP1	100073027		0.467313	0.0214283	0.17397	0.293347	0.195065	0.745688	AIMP1-201	protein_coding	EMAP2;EMAPII;HLD3;SCYE1;p43;AIMP1	72.331	100.037	88.6938	72.9406	99.1935	89.9557	6.68368	18.0427	10.1223	2.7286	7.3659	5.06114	0.00867848
ENSG00000106305	AIMP2	7965	ENSECAG00000000053	AIMP2	100059133		0.452652	0.082781	0.349708	0.634732	0.0280492	0.340626	AIMP2-201	protein_coding	JTV-1;JTV1;P38;AIMP2	36.3275	49.8319	56.6981	37.5896	47.1483	57.7469	6.63196	18.1299	10.2897	2.70749	7.40152	5.14487	0.0698605
ENSG00000110711	AIP	9049	ENSECAG00000017167	AIP			-0.0385812	0.8943	0.961357	0.0256462	0.937143	0.996676	AIP-201	protein_coding	ARA9;FKBP16;FKBP37;SMTPHN;XAP-2;XAP2;AIP	62.5686	60.6988	63.5416	55.2668	61.1779	63.1181	23.3799	14.8409	20.702	9.54481	6.05879	10.351	0.973242
ENSG00000129474	AJUBA	84962	ENSECAG00000009971	AJUBA	100056024		-0.718614	0.0607675	0.301348	0.0300634	0.943788	0.996676	AJUBA-201	protein_coding	JUB;AJUBA	10.7572	6.56048	11.1076	10.4371	6.65046	10.0327	2.70169	3.84705	3.58276	1.10296	1.57055	1.79138	0.0798355
ENSG00000106992	AK1	203	ENSECAG00000008111	AK1	100070413		-0.610461	0.134181	0.439303	-0.367197	0.424125	0.896937	AK1-201	protein_coding	HTL-S-58j;AK1	31.7786	20.7201	24.5543	25.2526	18.1471	25.4473	20.616	9.66782	6.06514	8.41643	3.94687	3.03257	0.429316
ENSG00000004455	AK2	204	ENSECAG00000023800	AK2	100055706		0.489539	0.14978	0.462257	0.908064	0.0153182	0.250804	AK2-201	protein_coding	ADK2;AK2	42.818	60.3565	80.7959	51.1704	65.8676	82.9634	18.0963	18.215	20.2759	7.38778	7.43625	10.138	0.0245555
ENSG00000147853	AK3	50808	ENSECAG00000011235	AK3	100059240		0.509251	0.047732	0.267786	0.34533	0.227432	0.781064	AK3-201	protein_coding	AK3L1;AK6;AKL3L;AKL3L1;FIX;AK3	35.3259	50.3785	44.6966	32.8324	46.2609	41.4527	6.1263	10.6648	18.0449	2.50105	4.35389	9.02247	0.113254
ENSG00000162433	AK4	100507855	ENSECAG00000018332	AK4	100069665	horse AK4(entz=100069665) - hsa AK4(entz=100507855); horse AK4(entz=100069665) - hsa AK4(entz=205)	0.67613	0.27355	0.600796	0.284619	0.682578	0.963781	AK4-201	protein_coding	AK 4;AK3;AK3L1;AK3L2;AK4	1.51507	2.34578	1.72778	1.31779	1.51774	1.77062	1.05862	2.27103	0.92787	0.432181	0.927146	0.463935	0.665873
ENSG00000140057	AK7	122481	ENSECAG00000010535	AK7			0.284239	0.631235	0.84475	0.287635	0.675383	0.962021	AK7-201	protein_coding	AK 7;AK7	0.665181	0.788118	0.797256	0.644735	0.863625	0.733693	0.40864	0.451464	0.498865	0.166827	0.184309	0.249433	0.861582
ENSG00000165695	AK8	158067	ENSECAG00000006330	AK8	100066634		-0.437444	0.606045	0.830804	1.2769	0.153832	0.691379	AK8-201	protein_coding	AK 8;C9orf98;DDX31;AK8	0.766839	0.562153	1.82653	0.829256	0.34171	1.47924	0.326867	0.763786	1.65393	0.133443	0.311814	0.826965	0.136636
ENSG00000155085	AK9	221264	ENSECAG00000011142	AK9	100066700		-0.474639	0.505561	0.774305	0.0974136	0.89812	0.990431		protein_coding	AK 9;AKD1;AKD2;C6orf199;C6orf224;dJ70A9.1;AK9	0.773837	0.520136	0.738325	0.606808	0.535684	0.775096	0.705805	0.428369	0.406499	0.288144	0.174881	0.20325	0.702312
ENSG00000121057	AKAP1	8165	ENSECAG00000009841	AKAP1	100056722		1.12515	0.00238758	0.0504925	0.382716	0.34951	0.863214	AKAP1-201	protein_coding	AKAP;AKAP121;AKAP149;AKAP84;D-AKAP1;PPP1R43;PRKA1;SAKAP84;TDRD17;AKAP1	19.647	42.6347	25.3792	19.0443	42.2141	27.9137	8.07941	17.9062	10.5186	3.2984	7.31016	5.25928	0.0268072
ENSG00000108599	AKAP10	11216	ENSECAG00000008584	AKAP10	100073152		0.776237	0.013125	0.134524	0.517878	0.142598	0.670198	AKAP10-201	protein_coding	AKAP-10;D-AKAP-2;D-AKAP2;PRKA10;AKAP10	4.97552	8.58737	7.06616	4.39781	7.39213	6.86206	1.29753	3.13383	1.6961	0.529716	1.27938	0.848052	0.0480346
ENSG00000023516	AKAP11	11215	ENSECAG00000022831				1.05674	0.309322	0.633	0.72159	0.523321	0.925251		protein_coding	AKAP-11;AKAP220;PPP1R44;PRKA11;AKAP11;AKAP-11;AKAP220;PPP1R44;PRKA11;AKAP11	0.166144	0.400831	0.246598	0.0894413	0.281355	0	0.228451	0.375761	0.493196	0.0932648	0.153404	0.246598	0.538859
ENSG00000023516	AKAP11	11215	ENSECAG00000021005		100060352		-0.086472	0.857337	0.946951	0.066272	0.901509	0.99066		protein_coding	AKAP-11;AKAP220;PPP1R44;PRKA11;AKAP11;AKAP-11;AKAP220;PPP1R44;PRKA11;AKAP11	8.15251	7.66958	8.33416	8.61634	6.45584	5.33304	2.87239	4.48993	7.6391	1.17265	1.83301	3.81955	0.975017
ENSG00000131016	AKAP12	9590	ENSECAG00000022166	AKAP12	100063263		0.344673	0.473555	0.753212	-0.727894	0.18931	0.73774	AKAP12-201	protein_coding	AKAP250;SSeCKS;AKAP12	11.069	14.0425	6.52659	10.8815	13.5116	5.36233	6.58594	6.08761	5.06354	2.6887	2.48526	2.53177	0.197948
ENSG00000170776	AKAP13	11214	ENSECAG00000009706	AKAP13	100070242		0.410588	0.259147	0.586401	-0.146608	0.733831	0.970071	AKAP13-201	protein_coding	AKAP-13;AKAP-Lbc;ARHGEF13;BRX;HA-3;Ht31;LBC;PRKA13;PROTO-LB;PROTO-LBC;c-lbc;p47;AKAP13;AKAP-13;AKAP-Lbc;ARHGEF13;BRX;HA-3;Ht31;LBC;PRKA13;PROTO-LB;PROTO-LBC;c-lbc;p47;AKAP13	3.02165	3.86364	2.54484	2.6625	3.54168	2.54478	1.44339	1.25184	0.892754	0.589263	0.511061	0.446377	0.274333
ENSG00000170776	AKAP13	11214	ENSECAG00000014301				-0.224896	0.818896	0.930347	-0.161686	0.886234	0.989236		protein_coding	AKAP-13;AKAP-Lbc;ARHGEF13;BRX;HA-3;Ht31;LBC;PRKA13;PROTO-LB;PROTO-LBC;c-lbc;p47;AKAP13;AKAP-13;AKAP-Lbc;ARHGEF13;BRX;HA-3;Ht31;LBC;PRKA13;PROTO-LB;PROTO-LBC;c-lbc;p47;AKAP13	0.34937	0.304776	0.321922	0.484788	0	0.382681	0.273541	0.512671	0.226853	0.111673	0.209297	0.113427	0.978934
ENSG00000186471	AKAP14	158798	ENSECAG00000020950	AKAP14			-0.0399491	0.965927	0.988209	-1.88998	0.135864	0.65988	AKAP14-201	protein_coding	AKAP28;PRKA14;AKAP14	0.440332	0.428096	0.0704566	0.381304	0.343854	0	0.427514	0.547032	0.140913	0.174532	0.223325	0.0704566	0.379132
ENSG00000197976	AKAP17A	8227	ENSECAG00000022295	AKAP17A			-0.0422888	0.881451	0.957304	-0.0773836	0.808366	0.979978	AKAP17A-201	protein_coding	721P;AKAP-17A;CCDC133;CXYorf3;DXYS155E;PRKA17A;SFRS17A;XE7;XE7Y;AKAP17A	39.6364	38.3152	37.4282	39.9852	38.5559	37.1525	16.0025	4.02904	12.7525	6.533	1.64485	6.37626	0.957424
ENSG00000111254	AKAP3	10566	ENSECAG00000015248	AKAP3	100051437		-0.190117	0.843805	0.941717	-0.301535	0.794268	0.979282	AKAP3-201	protein_coding	AKAP 110;AKAP110;CT82;FSP95;HEL159;PRKA3;SOB1;AKAP3	0.295584	0.270983	0.206204	0.117873	0.150197	0.130581	0.458637	0.314833	0.268223	0.187238	0.12853	0.134111	0.930529
ENSG00000147081	AKAP4	8852	ENSECAG00000024064	AKAP4	100052348		-0.912006	0.182192	0.503559	-0.221205	0.772963	0.977005	AKAP4-201	protein_coding	AKAP 82;AKAP-4;AKAP82;CT99;FSC1;HI;PRKA4;hAKAP82;p82;AKAP4	1.10298	0.540764	0.955859	0.973324	0.497495	0.946407	0.794744	0.298072	0.860949	0.324453	0.121687	0.430474	0.35641
ENSG00000151320	AKAP6	9472	ENSECAG00000019940	AKAP6	100056405		0.68968	0.319702	0.64146	0.162822	0.835558	0.983323	AKAP6-201	protein_coding	ADAP100;ADAP6;AKAP100;PRKA6;mAKAP;AKAP6	1.62121	2.64143	1.80352	1.99404	1.71785	2.1979	1.23868	1.85849	1.31445	0.505689	0.758726	0.657225	0.494708
ENSG00000118507	AKAP7	9465	ENSECAG00000022011	AKAP7	100067512		0.174752	0.793153	0.919797	0.324172	0.659571	0.959446	AKAP7-201	protein_coding	AKAP15;AKAP18;AKAP7	1.98586	2.23722	2.36122	1.74795	1.25641	1.45103	1.17788	1.89709	2.71337	0.480867	0.774486	1.35669	0.949471
ENSG00000105127	AKAP8	10270	ENSECAG00000015084	AKAP8	100063189		0.142927	0.487555	0.762768	0.23866	0.302227	0.838322	AKAP8-201	protein_coding	AKAP 95;AKAP-8;AKAP-95;AKAP95;AKAP8	21.9411	24.1298	25.8122	22.4059	24.6294	25.0066	2.44066	3.8011	4.4867	0.996396	1.55179	2.24335	0.25915
ENSG00000011243	AKAP8L	26993	ENSECAG00000023532	AKAP8L	100063225		-0.322697	0.120828	0.41795	-0.25937	0.268769	0.815966	AKAP8L-201	protein_coding	HA95;HAP95;NAKAP;NAKAP95;AKAP8L	105.555	84.2776	88.0211	102.808	81.0228	83.7489	17.636	12.0954	13.6544	7.19985	4.93794	6.82721	0.0637388
ENSG00000127914	AKAP9	10142	ENSECAG00000020181	AKAP9	100061002		0.0521306	0.863994	0.949302	-0.456345	0.187841	0.736258	AKAP9-201	protein_coding	AKAP-9;AKAP350;AKAP450;CG-NAP;HYPERION;LQT11;MU-RMS-40.16A;PPP1R45;PRKA9;YOTIAO;AKAP9	38.9998	40.5205	28.2832	37.4304	37.5229	26.7235	4.84324	15.7032	12.4016	1.97725	6.4108	6.20081	0.271734
ENSG00000166452	AKIP1	56672	ENSECAG00000007949	AKIP1	100055553		-0.143287	0.569669	0.811565	0.0320213	0.909816	0.991587	AKIP1-201	protein_coding	BCA3;C11orf17;AKIP1	34.0107	30.9329	34.8879	35.514	28.0213	36.0759	6.27808	10.4895	4.44228	2.56301	4.28233	2.22114	0.697639
ENSG00000174574	AKIRIN1	79647	ENSECAG00000012589		100068830		0.419599	0.118867	0.415429	-0.24863	0.429069	0.898923		protein_coding	C1orf108;STRF2;AKIRIN1;C1orf108;STRF2;AKIRIN1	8.39309	11.3536	7.01421	9.00929	11.5389	6.56684	1.68501	3.04133	1.70666	0.687903	1.24162	0.85333	0.0278788
ENSG00000174574	AKIRIN1	79647	ENSECAG00000006855	AKIRIN1	100057095		0.384331	0.181661	0.503285	-0.0383074	0.908058	0.991331	AKIRIN1-201	protein_coding	C1orf108;STRF2;AKIRIN1;C1orf108;STRF2;AKIRIN1	7.49003	9.84695	7.28409	7.51867	9.41249	7.83907	1.69474	2.98997	2.13394	0.691876	1.22065	1.06697	0.174404
ENSG00000135334	AKIRIN2	55122	ENSECAG00000010789	AKIRIN2	100070681		0.262611	0.281886	0.607939	0.077421	0.778216	0.977122		protein_coding	C6orf166;FBI1;dJ486L4.2;AKIRIN2	31.7212	37.9853	33.58	31.5755	36.5031	32.7014	3.88094	9.26162	10.8569	1.58438	3.78104	5.42843	0.419706
ENSG00000106948	AKNA	80709	ENSECAG00000013443	AKNA			0.165292	0.679013	0.868563	0.166719	0.709393	0.967233	AKNA-201	protein_coding	AKNA	13.2373	14.6182	14.6603	9.61948	12.8787	12.6639	9.12678	5.02376	5.95829	3.72599	2.05094	2.97914	0.92962
ENSG00000162641	AKNAD1	254268	ENSECAG00000019998	AKNAD1			-0.561885	0.361472	0.67635	-2.31878	0.0122838	0.223169		protein_coding	C1orf62;AKNAD1	0.693313	0.457597	0.154606	0.559441	0.320925	0.137901	0.407776	0.344895	0.180596	0.166474	0.140803	0.0902981	0.0862061
ENSG00000117448	AKR1A1	10327	ENSECAG00000000223	AKR1A1	100052360		-0.23629	0.398638	0.704787	-0.00252995	0.993553	0.999834	AKR1A1-201	protein_coding	ALDR1;ALR;ARM;DD3;HEL-S-6;AKR1A1	179.181	152.127	179.063	160.88	161.21	150.193	48.5084	24.8331	82.3453	19.8035	10.1381	41.1727	0.614749
ENSG00000085662	AKR1B1	231	ENSECAG00000014271	AKR1B1	100065145		0.816364	0.0803902	0.344284	0.274809	0.594265	0.943702	AKR1B1-201	protein_coding	ADR;ALDR1;ALR2;AR;AKR1B1	185.871	327.268	224.777	160.49	191.619	216.767	80.7621	322.456	53.2608	32.971	131.642	26.6304	0.500629
ENSG00000151632	AKR1C2	101930400	ENSECAG00000011784		100070616	horse ???(entz=100070616) - hsa AKR1C2(entz=101930400); horse ???(entz=100070616) - hsa AKR1C2(entz=1646)	0.496608	0.616526	0.835694	1.69341	0.120665	0.633001		protein_coding	AKR1C-pseudo;BABP;DD;DD-2;DD/BABP;DD2;DDH2;HAKRD;HBAB;MCDR2;SRXY8;TDD;AKR1C2	2.84306	4.05773	9.3317	0.85585	2.86297	9.41787	3.82276	5.33264	4.13498	1.56064	2.17704	2.06749	0.109211
ENSG00000196139	AKR1C3	8644	ENSECAG00000012350		100070591		-2.68694	0.000279886	0.0118257	-2.9843	0.00117834	0.0556139		protein_coding	DD3;DDX;HA1753;HAKRB;HAKRe;HSD17B5;PGFS;hluPGFS;AKR1C3;DD3;DDX;HA1753;HAKRB;HAKRe;HSD17B5;PGFS;hluPGFS;AKR1C3;DD3;DDX;HA1753;HAKRB;HAKRe;HSD17B5;PGFS;hluPGFS;AKR1C3;DD3;DDX;HA1753;HAKRB;HAKRe;HSD17B5;PGFS;hluPGFS;AKR1C3	1.8823	0.272238	0.170975	1.57385	0.190045	0.130581	1.32985	0.287964	0.208154	0.54291	0.117561	0.104077	0.00827455
ENSG00000196139	AKR1C3	8644	ENSECAG00000018315	PGFS	100034026		-1.1691	0.000406411	0.015453	-0.634543	0.0879727	0.574644	PGFS-201	protein_coding	DD3;DDX;HA1753;HAKRB;HAKRe;HSD17B5;PGFS;hluPGFS;AKR1C3;DD3;DDX;HA1753;HAKRB;HAKRe;HSD17B5;PGFS;hluPGFS;AKR1C3;DD3;DDX;HA1753;HAKRB;HAKRe;HSD17B5;PGFS;hluPGFS;AKR1C3;DD3;DDX;HA1753;HAKRB;HAKRe;HSD17B5;PGFS;hluPGFS;AKR1C3	70.0216	31.071	45.0918	72.145	35.0174	43.1893	21.2807	10.6195	15.8997	8.6878	4.3354	7.94983	0.00453176
ENSG00000196139	AKR1C3	8644	ENSECAG00000008599		100070528		0.241615	0.797405	0.921996	0.896523	0.388101	0.880198		protein_coding	DD3;DDX;HA1753;HAKRB;HAKRe;HSD17B5;PGFS;hluPGFS;AKR1C3;DD3;DDX;HA1753;HAKRB;HAKRe;HSD17B5;PGFS;hluPGFS;AKR1C3;DD3;DDX;HA1753;HAKRB;HAKRe;HSD17B5;PGFS;hluPGFS;AKR1C3;DD3;DDX;HA1753;HAKRB;HAKRe;HSD17B5;PGFS;hluPGFS;AKR1C3	7.96485	9.42652	14.8817	4.37869	7.84413	16.929	7.01926	9.97793	5.75804	2.8656	4.07347	2.87902	0.417847
ENSG00000196139	AKR1C3	8644	ENSECAG00000019480		100057251		-0.589431	0.545614	0.797503	0.40682	0.704799	0.9663		protein_coding	DD3;DDX;HA1753;HAKRB;HAKRe;HSD17B5;PGFS;hluPGFS;AKR1C3;DD3;DDX;HA1753;HAKRB;HAKRe;HSD17B5;PGFS;hluPGFS;AKR1C3;DD3;DDX;HA1753;HAKRB;HAKRe;HSD17B5;PGFS;hluPGFS;AKR1C3;DD3;DDX;HA1753;HAKRB;HAKRe;HSD17B5;PGFS;hluPGFS;AKR1C3	0.288697	0.189604	0.41155	0.145559	0.0997499	0.271494	0.379993	0.230267	0.478614	0.155132	0.0940061	0.239307	0.640864
ENSG00000196326	AKR1CL1	340811	ENSECAG00000000144		100057212		-2.75152	0.00635013	0.0894738	-2.44854	0.0378927	0.395603		protein_coding	NA;NA;NA	4.16807	0.592659	0.742856	1.42747	0.192367	0.694906	5.35072	0.846622	0.424201	2.18442	0.345632	0.2121	0.168629
ENSG00000196326	AKR1CL1	340811	ENSECAG00000010841		100070501		-1.46944	0.150952	0.463583	-0.513088	0.65205	0.959009		protein_coding	NA;NA;NA	4.56892	1.63624	3.20337	3.03229	0.783733	2.23654	5.61506	1.98062	2.83809	2.29234	0.808584	1.41905	0.456423
ENSG00000196326	AKR1CL1	340811	ENSECAG00000021292		100070491	horse ???(entz=100070491) - hsa AKR1CL1(entz=340811); horse ???(entz=100070509) - hsa AKR1CL1(entz=340811)	-0.964014	0.493404	0.766183	-0.548768	0.728936	0.969486		protein_coding	NA;NA;NA	656.723	336.647	448.943	855.744	76.2659	273.753	511.967	473.853	436.321	209.01	193.45	218.16	0.523877
ENSG00000165568	AKR1E2	83592	ENSECAG00000003554	AKR1E2	100070632		-0.778925	0.0301725	0.211375	-0.453508	0.263032	0.81013	AKR1E2-201	protein_coding	AKR1CL2;AKRDC1;LoopADR;hTSP;htAKR;AKR1E2	28.4763	16.5508	20.7235	27.7989	14.5179	16.9304	9.21566	6.54791	13.0648	3.76228	2.67317	6.5324	0.123829
ENSG00000053371	AKR7A2	8574	ENSECAG00000000594	AKR7A2	100071914		-0.0919487	0.757397	0.904871	-0.320954	0.340264	0.858135		protein_coding	AFAR;AFAR1;AFB1-AR1;AKR7;AKR7A2	64.9408	60.923	51.867	69.1143	42.114	51.1109	9.35646	30.8908	10.8284	3.81976	12.6111	5.41418	0.625853
ENSG00000162482	AKR7A3	22977	ENSECAG00000006082	AKR7A3	100071928		0.469562	0.128186	0.429029	0.156585	0.668332	0.959838		protein_coding	AFAR2;AKR7A3	2.63666	3.68336	2.98497	2.75171	3.61902	3.26316	0.831778	0.836672	0.797244	0.339572	0.34157	0.398622	0.122628
ENSG00000142208	AKT1	207	ENSECAG00000008264	AKT1	100061130		0.37445	0.125391	0.424451	0.320393	0.238101	0.794614	AKT1-201	protein_coding	AKT;CWS6;PKB;PKB-ALPHA;PRKBA;RAC;RAC-ALPHA;AKT1	93.7421	121.495	116.956	93.8825	111.573	110.421	9.42567	40.446	21.264	3.84801	16.512	10.632	0.225244
ENSG00000204673	AKT1S1	84335	ENSECAG00000023285	AKT1S1	100052282		0.00332299	0.991807	0.996904	0.0507956	0.889111	0.989773	AKT1S1-201	protein_coding	Lobe;PRAS40;AKT1S1	15.0407	15.1225	15.7328	15.1683	14.9693	16.8105	4.51978	6.06832	4.36556	1.84519	2.47738	2.18278	0.975886
ENSG00000105221	AKT2	208	ENSECAG00000008005	AKT2	100064671		0.508597	0.104385	0.390798	0.384483	0.269466	0.817206	AKT2-201	protein_coding	HIHGHH;PKBB;PKBBETA;PRKBB;RAC-BETA;AKT2	23.373	33.3676	30.4789	24.1946	37.3024	27.867	3.87213	7.82811	18.1029	1.58079	3.19581	9.05143	0.261213
ENSG00000117020	AKT3	10000	ENSECAG00000019722	AKT3	100054961		0.511208	0.316951	0.639649	0.760179	0.178554	0.724762	AKT3-201	protein_coding	MPPH;MPPH2;PKB-GAMMA;PKBG;PRKBG;RAC-PK-gamma;RAC-gamma;STK-2;AKT3	1.58925	2.30237	2.67296	1.7321	1.707	2.54572	0.852204	1.6212	0.959998	0.347911	0.66185	0.479999	0.382632
ENSG00000166971	AKTIP	64400	ENSECAG00000020381	AKTIP	100050450		0.139958	0.599502	0.827328	0.0214408	0.943168	0.996676	AKTIP-201	protein_coding	FT1;FTS;AKTIP	23.4692	26.1173	24.061	27.8924	26.796	23.1336	8.17975	2.55646	6.97546	3.33937	1.04367	3.48773	0.755275
ENSG00000148218	ALAD	210	ENSECAG00000015427	ALAD	100052763		-0.354012	0.12691	0.426627	-0.0623135	0.810477	0.979978	ALAD-201	protein_coding	ALADH;PBGS;ALAD	100.983	78.8963	96.7704	101.863	81.9718	87.2128	19.4338	13.5903	25.3794	7.9338	5.54823	12.6897	0.150688
ENSG00000023330	ALAS1	211	ENSECAG00000014533	ALAS1	100060491		0.0576267	0.832303	0.936464	-0.465383	0.131783	0.653605	ALAS1-201	protein_coding	ALAS;ALAS-H;ALAS3;ALASH;MIG4;ALAS1	169.447	176.289	122.618	161.302	161.263	126.433	33.4606	67.2453	10.4441	13.6602	27.4528	5.22203	0.211058
ENSG00000163631	ALB	213	ENSECAG00000010305	ALB	100034206		-0.730437	0.040928	0.24856	-0.360486	0.373314	0.87512	ALB-201	protein_coding	HSA;PRO0883;PRO0903;PRO1341;ALB	4.98757	3.05213	3.93395	4.47991	2.75781	3.74669	1.87125	1.36305	1.17231	0.763934	0.556463	0.586155	0.132853
ENSG00000170017	ALCAM	214	ENSECAG00000018670	ALCAM	100061848		-0.02568	0.943616	0.978946	-0.00902068	0.983313	0.99932	ALCAM-201	protein_coding	CD166;MEMD;ALCAM	3.58319	3.32185	3.30957	2.58683	3.35793	3.05872	1.92189	1.05417	0.827324	0.784608	0.430362	0.413662	0.936118
ENSG00000161618	ALDH16A1	126133	ENSECAG00000023437	ALDH16A1	100055479		-0.299745	0.212876	0.538603	0.0104464	0.969095	0.998899	ALDH16A1-201	protein_coding	ALDH16A1	49.483	40.0649	49.888	46.6363	40.7068	50.338	8.19713	9.49428	12.9865	3.34646	3.87602	6.49325	0.215244
ENSG00000059573	ALDH18A1	5832	ENSECAG00000016847	ALDH18A1	100061213		0.955975	0.000668947	0.0220515	0.400716	0.198889	0.750858	ALDH18A1-201	protein_coding	ADCL3;ARCL3A;GSAS;P5CS;PYCS;SPG9;SPG9A;SPG9B;ALDH18A1	27.6388	53.7946	36.623	27.5132	56.5289	36.7089	6.11505	20.5892	2.09395	2.49646	8.40549	1.04698	0.0150854
ENSG00000165092	ALDH1A1	216	ENSECAG00000019343	ALDH1A1	100054931		-0.605151	0.217713	0.545716	-0.850419	0.129972	0.650135	ALDH1A1-201	protein_coding	ALDC;ALDH-E1;ALDH1;ALDH11;HEL-9;HEL-S-53e;HEL12;PUMB1;RALDH1;ALDH1A1	180.504	118.691	100.124	151.278	135.665	99.9889	120.311	74.9886	28.6073	49.1169	30.614	14.3036	0.336024
ENSG00000128918	ALDH1A2	101928635	ENSECAG00000014750	ALDH1A2	100054550	horse ALDH1A2(entz=100054550) - hsa ALDH1A2(entz=101928635); horse ALDH1A2(entz=100054550) - hsa ALDH1A2(entz=8854)	-0.623175	0.536664	0.792017	-2.59595	0.0630259	0.500754	ALDH1A2-201	protein_coding	RALDH(II);RALDH2;RALDH2-T;ALDH1A2	0.432486	0.270903	0.0352283	0	0.261138	0	0.698544	0.207834	0.0704566	0.28518	0.084848	0.0352283	0.422275
ENSG00000184254	ALDH1A3	220	ENSECAG00000008871	ALDH1A3	100057072		2.78997	0.000114144	0.00608238	1.43078	0.0606133	0.493233	ALDH1A3-201	protein_coding	ALDH1A6;ALDH6;MCOP8;RALDH3;ALDH1A3	1.45628	10.4883	3.97691	1.53298	6.66427	3.06193	0.967694	10.2427	3.92448	0.39506	4.18156	1.96224	0.0909524
ENSG00000144908	ALDH1L1	10840	ENSECAG00000021048	ALDH1L1	100061108		0.436714	0.246711	0.574678	0.450652	0.280411	0.826217	ALDH1L1-201	protein_coding	10-FTHFDH;10-fTHF;FDH;FTHFD;ALDH1L1	92.259	124.757	126.011	67.7833	102.347	128.393	55.4457	48.0186	48.3139	22.6356	19.6035	24.157	0.477163
ENSG00000136010	ALDH1L2	160428	ENSECAG00000023888	ALDH1L2	100053705		1.76923	0.00496775	0.0781399	1.73499	0.012905	0.228955	ALDH1L2-201	protein_coding	mtFDH;ALDH1L2	0.638505	2.0938	2.12643	0.544041	1.41331	2.14801	0.363257	1.52455	1.43674	0.148299	0.622396	0.718368	0.094398
ENSG00000111275	ALDH2	217	ENSECAG00000017673		100057622		-0.347818	0.248893	0.57714	-0.602843	0.078973	0.546046		protein_coding	ALDH-E2;ALDHI;ALDM;ALDH2	201.981	158.831	133.12	171.991	158.089	130.561	88.1781	45.3236	15.3727	35.9986	18.5033	7.68636	0.238682
ENSG00000108602	ALDH3A1	218	ENSECAG00000009407	ALDH3A1			1.23664	0.0660946	0.31414	0.113139	0.88037	0.988955	ALDH3A1-201	protein_coding	ALDH3;ALDHIII;ALDH3A1	4.16302	9.73645	4.48218	3.28894	10.2007	4.15977	3.18443	7.02657	3.34493	1.30004	2.86858	1.67247	0.151709
ENSG00000072210	ALDH3A2	224	ENSECAG00000011403	ALDH3A2	100073165		-0.121579	0.709827	0.883707	-0.430797	0.24564	0.800727	ALDH3A2-201	protein_coding	ALDH10;FALDH;SLS;ALDH3A2	44.126	40.5226	32.6087	46.1584	38.8501	33.9813	18.0302	14.5689	6.7984	7.3608	5.94772	3.3992	0.49569
ENSG00000132746	ALDH3B2	222	ENSECAG00000007907		100053339		-0.196046	0.698917	0.878789	-0.606158	0.293136	0.834607		protein_coding	ALDH8;ALDH3B2;ALDH8;ALDH3B2	176.879	154.343	116.096	148.543	111.079	116.328	101.104	124.246	24.9066	41.2754	50.7233	12.4533	0.651194
ENSG00000132746	ALDH3B2	222	ENSECAG00000000896				-0.963821	0.208601	0.534057	-0.0906273	0.915202	0.99309		protein_coding	ALDH8;ALDH3B2;ALDH8;ALDH3B2	148.526	76.1495	139.55	164.388	79.6266	128.197	107.611	61.6944	76.5352	43.9318	25.1866	38.2676	0.323163
ENSG00000159423	ALDH4A1	8659	ENSECAG00000011852	ALDH4A1	100147246		-0.0839537	0.822447	0.931516	-0.545977	0.201428	0.753629	ALDH4A1-201	protein_coding	ALDH4;P5CD;P5CDh;ALDH4A1	27.4836	26.0652	18.8341	28.3059	27.6698	14.4589	10.9269	6.45057	13.7596	4.46088	2.63343	6.87979	0.421483
ENSG00000112294	ALDH5A1	7915	ENSECAG00000020590	ALDH5A1	100067559		0.0647991	0.880838	0.957019	0.0256467	0.958852	0.997496	ALDH5A1-201	protein_coding	SSADH;SSDH;ALDH5A1	3.08617	3.32759	3.24432	2.90873	2.35379	2.9965	1.08547	2.49965	0.581839	0.44314	1.02048	0.290919	0.970021
ENSG00000119711	ALDH6A1	4329	ENSECAG00000009453	ALDH6A1	100050834		-0.449694	0.208589	0.534057	-0.649691	0.113977	0.625613	ALDH6A1-201	protein_coding	MMSADHA;MMSDH;ALDH6A1	11.3473	8.36908	7.13041	10.8904	9.66868	6.14581	3.21079	3.51025	3.53904	1.3108	1.43305	1.76952	0.160832
ENSG00000164904	ALDH7A1	501	ENSECAG00000010547	ALDH7A1	100063766		-0.303521	0.246278	0.574158	-0.334763	0.259368	0.808316	ALDH7A1-201	protein_coding	ATQ1;EPD;PDE;ALDH7A1	32.5668	26.4546	25.7648	31.7124	23.2302	25.2548	6.07412	8.84648	6.68831	2.47975	3.61156	3.34416	0.278776
ENSG00000143149	ALDH9A1	223	ENSECAG00000012770	ALDH9A1	100060577		0.121316	0.739884	0.897579	0.170978	0.674651	0.962021	ALDH9A1-201	protein_coding	ALDH4;ALDH7;ALDH9;E3;TMABADH;ALDH9A1	55.1574	59.9391	61.9091	50.7885	43.2189	56.4445	20.0934	34.4012	21.6263	8.20308	14.0442	10.8132	0.916802
ENSG00000149925	ALDOA	226	ENSECAG00000003121	ALDOA	100066121		0.0433058	0.886342	0.958749	0.336938	0.316666	0.847554	ALDOA-201	protein_coding	ALDA;GSD12;HEL-S-87p;ALDOA	1540.63	1587.61	1946.09	1522.1	1537.92	1633.97	177.621	430.027	882.122	72.5135	175.558	441.061	0.451737
ENSG00000109107	ALDOC	230	ENSECAG00000013037	ALDOC	100059231		-1.00555	0.12629	0.425556	-0.669121	0.367489	0.873438	ALDOC-201	protein_coding	ALDC;ALDOC	222.89	111.039	140.22	202.839	97.8589	131.487	196.936	84.3615	42.3363	80.3988	34.4404	21.1682	0.362562
ENSG00000033011	ALG1	100507589	ENSECAG00000008022			horse ???(entz=NA) - hsa ALG1(entz=100507589); horse ???(entz=NA) - hsa ALG1(entz=56052); horse ???(entz=NA) - hsa ALG1L(entz=200810)	0.304671	0.303163	0.627438	-0.119435	0.730224	0.96951		protein_coding	CDG1K;HMAT1;HMT-1;HMT1;MT-1;Mat-1;hMat-1;ALG1	4.97247	6.28781	4.62971	4.83532	5.94865	4.20949	1.21471	1.72641	1.544	0.495904	0.704806	0.772002	0.202645
ENSG00000139133	ALG10	84920	ENSECAG00000013414		100064952	horse ???(entz=100064952) - hsa ALG10(entz=84920); horse ???(entz=100064952) - hsa ALG10B(entz=144245); horse ???(entz=100064952) - hsa ALG10B(entz=84920)	1.06077	0.0480106	0.268641	1.41878	0.0153041	0.250804		protein_coding	ALG10A;DIE2;KCR1;ALG10	0.413732	0.927174	1.16077	0.326382	0.941479	1.33815	0.320288	0.321904	0.613538	0.130757	0.131417	0.306769	0.0317825
ENSG00000253710	ALG11	440138	ENSECAG00000018321	ALG11	100049892		-0.0753462	0.766439	0.909026	-0.0207222	0.942951	0.996676	ALG11-201	protein_coding	CDG1P;GT8;ALG11	7.8915	7.55117	7.76969	7.27562	7.33129	8.00612	1.74799	1.37804	1.75548	0.713613	0.562582	0.877741	0.934833
ENSG00000182858	ALG12	79087	ENSECAG00000024102	ALG12	100054702	horse ALG12(entz=100054702) - hsa ALG12(entz=79087); horse ALG12(entz=100146652) - hsa ALG12(entz=79087)	0.0808554	0.810925	0.927878	0.0825882	0.828348	0.981634		protein_coding	CDG1G;ECM39;PP14673;hALG12;ALG12	10.2894	11.0469	11.0289	10.8349	12.2614	10.6745	5.33962	2.58091	3.00721	2.17989	1.05365	1.50361	0.93495
ENSG00000101901	ALG13	79868	ENSECAG00000022134	ALG13	100629492		0.0110574	0.96703	0.98863	0.374123	0.20945	0.763585	ALG13-202	protein_coding	CDG1S;CXorf45;EIEE36;GLT28D1;MDS031;TDRD13;YGL047W;ALG13	24.3312	24.4855	31.695	24.5587	24.3381	31.3884	2.18986	7.71069	10.5966	0.894005	3.14787	5.29829	0.244281
ENSG00000172339	ALG14	199857	ENSECAG00000020146	ALG14	100058111		0.0297244	0.947232	0.980514	-0.0926279	0.854794	0.985101	ALG14-201	protein_coding	CMS15;ALG14	11.2969	11.6354	10.666	12.4512	11.6482	9.1485	6.64747	5.60133	5.65321	2.71382	2.28673	2.8266	0.969481
ENSG00000119523	ALG2	85365	ENSECAG00000011920	ALG2	100054840		0.0397992	0.863949	0.949302	-0.107605	0.683017	0.963781		protein_coding	CDG1I;CDGIi;CMS14;CMSTA3;NET38;hALPG2;ALG2	20.3121	20.9703	18.7092	20.5652	20.178	17.7125	3.84397	4.00661	4.7645	1.5693	1.63569	2.38225	0.700764
ENSG00000214160	ALG3	10195	ENSECAG00000024917	ALG3	100059007		0.771582	0.0171586	0.152387	1.1531	0.00121903	0.0572254	ALG3-201	protein_coding	CDG1D;CDGS4;CDGS6;D16Ertd36e;NOT56L;Not56;not;ALG3	6.9556	11.9968	15.8157	7.29652	12.1081	15.4634	1.32072	4.8025	5.39371	0.539184	1.96061	2.69686	0.0138649
ENSG00000120697	ALG5	29880	ENSECAG00000024592	ALG5	100065925		0.280848	0.183926	0.506002	0.187503	0.427272	0.897844	ALG5-201	protein_coding	bA421P11.2;ALG5	74.4407	90.6653	85.0128	75.8701	93.7776	83.4077	12.8216	13.3495	12.8381	5.23439	5.44991	6.41903	0.131716
ENSG00000088035	ALG6	29929	ENSECAG00000024941	ALG6	100070118		0.16641	0.487798	0.762896	0.059756	0.825458	0.981059	ALG6-201	protein_coding	CDG1C;ALG6	18.8781	21.2972	19.6807	18.6482	20.3177	19.2089	2.08732	7.05647	2.18879	0.852147	2.88079	1.09439	0.670946
ENSG00000159063	ALG8	79053	ENSECAG00000022682	ALG8	100051152		-0.041089	0.855514	0.946029	0.0641537	0.801578	0.979364	ALG8-201	protein_coding	CDG1H;ALG8	15.3634	14.9792	16.1447	15.1683	14.7336	15.7021	2.72819	2.34716	3.8856	1.11378	0.958225	1.9428	0.825958
ENSG00000086848	ALG9	79796	ENSECAG00000024080	ALG9	100070423		-0.134866	0.588846	0.822211	-0.214	0.450889	0.904992		protein_coding	CDG1L;DIBD1;GIKANIS;LOH11CR1J;ALG9	22.2472	20.3924	19.3343	21.9971	20.0643	18.269	4.07895	6.08704	4.27789	1.66522	2.48502	2.13894	0.650098
ENSG00000171094	ALK	238	ENSECAG00000007080	ALK	100070891		-0.731774	0.278986	0.604707	-1.1608	0.149819	0.682315		protein_coding	CD246;NBLST3;ALK	2.12637	1.30026	0.954874	2.13962	1.37854	1.01552	1.70845	1.1027	0.185972	0.697471	0.450176	0.0929857	0.338029
ENSG00000100601	ALKBH1	8846	ENSECAG00000022027	ALKBH1	100059544		0.119332	0.63724	0.847997	-0.108376	0.711671	0.967233	ALKBH1-201	protein_coding	ABH;ABH1;ALKBH;alkB;hABH;ALKBH1	8.1882	8.92001	7.6539	8.16914	9.52288	7.67436	1.57072	2.29394	0.414108	0.641245	0.936499	0.207054	0.528431
ENSG00000189046	ALKBH2	121642	ENSECAG00000015963	ALKBH2	100059785		-0.192925	0.495419	0.767645	0.412919	0.187178	0.735153	ALKBH2-201	protein_coding	ABH2;ALKBH2	5.77646	5.01604	7.75368	5.57517	4.69999	7.71862	1.17226	1.44171	1.62092	0.478572	0.588576	0.810459	0.0281455
ENSG00000166199	ALKBH3	221120	ENSECAG00000010673	ALKBH3	100055568		0.18973	0.618083	0.836849	0.368269	0.386392	0.879422	ALKBH3-201	protein_coding	ABH3;DEPC-1;DEPC1;PCA1;hABH3;ALKBH3	3.68469	4.1556	4.59764	3.67479	4.13609	4.36665	1.54116	1.54627	1.89372	0.629175	0.631262	0.94686	0.688746
ENSG00000160993	ALKBH4	54784	ENSECAG00000012216	ALKBH4	100059659		0.0555286	0.817873	0.929941	0.251356	0.352936	0.864498	ALKBH4-201	protein_coding	ABH4;ALKBH4	18.9703	19.6059	22.6557	18.8112	19.6233	23.2134	1.85986	5.45293	5.18093	0.759284	2.22615	2.59047	0.419611
ENSG00000091542	ALKBH5	54890	ENSECAG00000018358	ALKBH5	100050716		0.332812	0.210262	0.535708	0.0173191	0.954735	0.997104	ALKBH5-201	protein_coding	ABH5;OFOXD;OFOXD1;ALKBH5	8.64408	11.0337	8.79189	8.11022	11.1972	8.15948	3.09903	1.72103	1.37536	1.26517	0.702607	0.687682	0.18346
ENSG00000239382	ALKBH6	84964	ENSECAG00000006341	ALKBH6	100060277		-0.0887082	0.749865	0.902254	0.158466	0.611885	0.951063	ALKBH6-201	protein_coding	ABH6;ALKBH6	12.6894	11.9162	14.1832	11.612	12.1975	14.3854	3.98362	3.36136	2.26841	1.62631	1.37227	1.13421	0.599207
ENSG00000125652	ALKBH7	84266	ENSECAG00000023627	ALKBH7	100065494		-0.958287	0.00613242	0.0876641	-0.255574	0.512664	0.922905	ALKBH7-201	protein_coding	ABH7;SPATA11;UNQ6002;ALKBH7	51.4363	26.4666	43.2747	51.3066	23.9623	29.112	13.1932	7.40269	33.9524	5.3861	3.02214	16.9762	0.10303
ENSG00000137760	ALKBH8	91801	ENSECAG00000019425	ALKBH8	100061658		0.615236	0.0313686	0.216403	0.315786	0.32647	0.853553	ALKBH8-201	protein_coding	ABH8;TRM9;TRMT9;ALKBH8	9.40252	14.3979	11.5262	8.86648	12.8557	10.3549	2.67767	4.01218	3.46519	1.09315	1.63797	1.73259	0.0735445
ENSG00000116127	ALMS1	7840	ENSECAG00000007763	ALMS1			-0.704495	0.00251757	0.0519141	-0.743427	0.0060272	0.151362	ALMS1-201	protein_coding	ALSS;ALMS1	15.4665	9.50385	9.15961	15.2527	9.41067	9.03282	1.72258	2.30274	1.59295	0.703242	0.940091	0.796475	0.000154907
ENSG00000108839	ALOX12	239	ENSECAG00000022015	ALOX12	100072916		0.801144	0.234606	0.562926	-0.734435	0.338588	0.856626	ALOX12-201	protein_coding	12-LOX;12S-LOX;LOG12;ALOX12	40.4584	70.6523	24.3763	41.3204	47.0513	21.0722	27.9718	69.2773	7.53963	11.4195	28.2824	3.76982	0.30363
ENSG00000179477	ALOX12B	242	ENSECAG00000012719	ALOX12B	100062323		-0.139834	0.904723	0.96544	0.104931	0.935817	0.996499	ALOX12B-201	protein_coding	12R-LOX;ARCI2;ALOX12B	86.0791	78.1422	92.6135	111.073	102.376	92.9667	64.4719	62.9521	46.0291	26.3205	25.7001	23.0145	0.930924
ENSG00000179593	ALOX15B	247	ENSECAG00000012112	ALOX15B	100073039		1.40391	0.262599	0.590541	0.87856	0.51754	0.924476	ALOX15B-201	protein_coding	15-LOX-2;ALOX15B	60.1083	159.202	110.614	20.2733	127.391	87.7178	93.8831	158.221	76.1762	38.3276	64.5934	38.0881	0.385721
ENSG00000012779	ALOX5	240	ENSECAG00000012930	ALOX5			-0.629222	0.213035	0.538905	-0.319396	0.574241	0.939041	ALOX5-201	protein_coding	5-LO;5-LOX;5LPG;LOG5;ALOX5	15.5157	9.95918	12.3434	13.8923	8.90131	11.602	9.57278	6.76811	6.2646	3.90807	2.76307	3.1323	0.490997
ENSG00000132965	ALOX5AP	241	ENSECAG00000012371	ALOX5AP	100034178		0.35793	0.475417	0.75456	0.489883	0.381697	0.879234	ALOX5AP-201	protein_coding	FLAP;ALOX5AP	3.60163	4.41932	4.87769	2.88665	3.23312	4.59474	2.45901	3.96027	1.48398	1.00389	1.61677	0.741989	0.789765
ENSG00000179148	ALOXE3	59344	ENSECAG00000012771	ALOXE3	100062351		-1.0058	0.357602	0.673328	-1.08421	0.387331	0.879422	ALOXE3-201	protein_coding	ARCI3;E-LOX;eLOX-3;eLOX3;ALOXE3	54.4314	27.1011	25.6796	54.481	32.5326	21.049	47.4258	22.6125	10.0778	19.3615	9.23153	5.03892	0.29399
ENSG00000073331	ALPK1	80216	ENSECAG00000007247	ALPK1	100072711		0.644247	0.530416	0.788833	1.46393	0.197197	0.747684	ALPK1-201	protein_coding	8430410J10Rik;LAK;ALPK1	0.166392	0.277432	0.550009	0	0.267089	0.447114	0.289418	0.271699	0.552797	0.118154	0.110921	0.276399	0.287889
ENSG00000136383	ALPK3	57538	ENSECAG00000015231	ALPK3	100068508		-1.13114	0.0414142	0.249982	-1.89909	0.00613611	0.152807	ALPK3-201	protein_coding	MAK;MIDORI;ALPK3	2.94829	1.35552	0.765039	2.9993	1.13657	0.836444	2.28749	0.49455	0.298316	0.933864	0.201899	0.149158	0.076893
ENSG00000162551	ALPL	249	ENSECAG00000011467	ALPL	100058275		1.01414	0.000872331	0.0259899	-0.146484	0.667647	0.959838		protein_coding	AP-TNAP;APTNAP;HOPS;TNAP;TNSALP;ALPL	44.4499	89.6503	40.0042	45.9104	83.1676	38.299	15.4359	33.2051	8.00314	6.30166	13.5559	4.00157	0.00582554
ENSG00000003393	ALS2	57679	ENSECAG00000009855	ALS2			0.330944	0.223207	0.551048	0.293937	0.337067	0.855821	ALS2-201	protein_coding	ALS2CR6;ALSJ;IAHSP;PLSJ;ALS2	9.48558	12.0571	11.6846	9.59929	11.5711	11.8546	1.98934	4.17898	1.47504	0.812146	1.70606	0.737519	0.311408
ENSG00000178038	ALS2CL	259173	ENSECAG00000007330	ALS2CL			-0.776572	0.314022	0.636999	0.137639	0.87209	0.9882	ALS2CL-201	protein_coding	RN49018;ALS2CL	28.3162	16.5279	31.2124	31.0965	19.2924	32.0785	20.6422	13.673	9.57965	8.42716	5.58198	4.78983	0.315515
ENSG00000180318	ALX1	8092	ENSECAG00000008597	ALX1	100061985		1.26711	0.0349072	0.227816	0.293816	0.656092	0.959009	ALX1-201	protein_coding	CART1;FND3;HEL23;ALX1	14.389	34.5765	17.5238	14.3248	27.0763	15.7977	9.928	27.6808	9.20987	4.05309	11.3007	4.60493	0.182829
ENSG00000156150	ALX3	257	ENSECAG00000024821	ALX3	100058414		-0.302443	0.59349	0.824233	-0.471724	0.470353	0.913726	ALX3-201	protein_coding	FND;FND1;ALX3	3.53518	2.87556	2.5757	3.62156	3.18704	1.84295	2.09791	2.08435	1.59691	0.856467	0.850934	0.798455	0.734779
ENSG00000183684	ALYREF	10189	ENSECAG00000018754	ALYREF	100055097		0.498957	0.037873	0.23822	0.61905	0.0199749	0.284929		protein_coding	ALY;ALY/REF;BEF;REF;THOC4;ALYREF	51.2165	72.4825	78.981	50.4526	67.0799	81.4295	11.1449	18.231	16.3682	4.54987	7.4428	8.18411	0.0289206
ENSG00000178522	AMBN	258	ENSECAG00000021532	AMBN	100054155		1.32732	0.34352	0.660666	-1.61491	0.292073	0.834507	AMBN-201	protein_coding	AI1F;AMBN	0.0820808	0.179195	0	0	0	0	0.201056	0.370763	0	0.0820808	0.151363	0	0.573262
ENSG00000110497	AMBRA1	55626	ENSECAG00000023789	AMBRA1	100050652		0.137975	0.631995	0.845471	-0.372275	0.257478	0.808229	AMBRA1-201	protein_coding	DCAF3;WDR94;AMBRA1	24.1075	26.3107	18.3127	21.0241	22.7218	19.105	9.35425	7.68424	5.40063	3.81886	3.13708	2.70032	0.319823
ENSG00000123505	AMD1	262	ENSECAG00000011198	AMD1	100072355		0.550331	0.0385773	0.240574	0.676786	0.0214174	0.297859	AMD1-201	protein_coding	ADOMETDC;AMD;SAMDC;AMD1	32.0474	46.9939	51.348	31.4498	37.1972	51.7386	7.38503	17.5461	6.65833	3.01493	7.16316	3.32916	0.0554745
ENSG00000139344	AMDHD1	144193	ENSECAG00000024293	AMDHD1			-0.415035	0.68616	0.873086	0.381949	0.737412	0.970697	AMDHD1-201	protein_coding	HMFT1272;AMDHD1	4.86104	3.63994	6.36172	4.52418	2.58597	4.32967	4.29435	4.70573	6.32399	1.75316	1.9211	3.162	0.704939
ENSG00000162066	AMDHD2	752014	ENSECAG00000012571		100068441	horse ???(entz=100068441) - hsa AMDHD2(entz=752014); horse ???(entz=100068441) - hsa AMDHD2(entz=51005)	-0.302837	0.419144	0.718901	-0.148614	0.723738	0.968621		protein_coding	CGI-14;AMDHD2	151.597	122.773	136.644	112.495	112.349	133.02	73.5552	63.8218	39.9251	30.0288	26.0551	19.9626	0.738384
ENSG00000159461	AMFR	267	ENSECAG00000015773	AMFR			0.0949491	0.812729	0.928449	-0.394166	0.385169	0.879422	AMFR-201	protein_coding	GP78;RNF45;AMFR	57.797	61.9452	44.0406	47.8849	56.0761	42.6998	45.0829	17.4874	16.9481	18.405	7.13919	8.47404	0.668146
ENSG00000160593	AMICA1	120425	ENSECAG00000000400	AMICA1	100062876		-0.360651	0.244516	0.572655	-0.340568	0.332304	0.854831	JAML-201	protein_coding		30.7703	24.0066	24.4238	28.7882	25.7309	24.2987	12.9871	7.74286	4.14458	5.30195	3.16101	2.07229	0.434173
ENSG00000139211	AMIGO2	347902	ENSECAG00000019853	AMIGO2	100050463		-0.113561	0.840675	0.940147	-0.176625	0.782476	0.977122	AMIGO2-201	protein_coding	ALI1;AMIGO-2;DEGA;AMIGO2	3.96327	3.58448	3.39423	3.29685	2.95303	4.01992	2.29717	2.4749	1.5996	0.937815	1.01037	0.799802	0.917476
ENSG00000176020	AMIGO3	386724	ENSECAG00000004865	AMIGO3			0.142096	0.678725	0.868458	0.0223867	0.954124	0.997104	AMIGO3-201	protein_coding	ALI3;AMIGO-3;AMIGO3	9.76723	10.7303	9.93985	8.94324	10.5915	8.42903	3.92563	3.72969	4.22319	1.60263	1.52264	2.1116	0.905813
ENSG00000144233	AMMECR1L	83607	ENSECAG00000023095	AMMECR1L	100067484		0.12801	0.748728	0.901837	-0.69671	0.151484	0.685849	AMMECR1L-201	protein_coding	AMMECR1L	3.01856	3.30825	1.8311	2.64639	3.14063	1.82187	1.90451	1.00776	0.240452	0.777512	0.411415	0.120226	0.249039
ENSG00000166126	AMN	81693	ENSECAG00000026806	AMN			1.1357	0.344363	0.66126	-0.602455	0.674975	0.962021		protein_coding	PRO1028;amnionless;AMN	0.215559	0.520806	0.154606	0.145559	0.148998	0.137901	0.280415	0.839366	0.180596	0.114479	0.34267	0.0902981	0.526467
ENSG00000151743	AMN1	196394	ENSECAG00000007078	AMN1	100069892		0.0401268	0.898402	0.96331	-0.142159	0.693728	0.964128	AMN1-201	protein_coding	AMN1	5.39443	5.63554	4.80472	5.74012	5.44642	4.30304	2.01919	1.31399	1.67075	0.824331	0.536432	0.835376	0.750534
ENSG00000126016	AMOT	154796	ENSECAG00000015878	AMOT	100054069		0.875875	0.13227	0.436021	0.444411	0.488586	0.915785	AMOT-201	protein_coding	AMOT	8.98208	16.536	12.1127	9.04245	10.8068	7.13161	2.37969	14.761	13.2678	0.971504	6.02616	6.63391	0.523278
ENSG00000166025	AMOTL1	154810	ENSECAG00000012681	AMOTL1	100067270		0.394319	0.110045	0.399687	0.214009	0.439094	0.900359		protein_coding	JEAP;AMOTL1	28.2419	37.1094	32.7473	30.1805	37.639	33.7478	4.49151	10.9608	3.07661	1.83365	4.47473	1.53831	0.16198
ENSG00000114019	AMOTL2	51421	ENSECAG00000009818	AMOTL2	100053062		0.048702	0.900477	0.963884	0.175111	0.688316	0.964128	AMOTL2-201	protein_coding	LCCP;AMOTL2	7.50108	7.85247	8.5332	6.12697	7.98301	8.66132	3.81323	3.28396	3.28357	1.55674	1.34067	1.64179	0.900977
ENSG00000116748	AMPD1	270	ENSECAG00000014907	AMPD1	100065374		-5.8492	3.44241e-05	0.00264993	-4.10552	0.010835	0.208217	AMPD1-201	protein_coding	MAD;MADA;MMDD;AMPD1	1.48744	0	0.0652904	0.835606	0	0	2.20476	0	0.130581	0.900089	0	0.0652904	0.157269
ENSG00000116337	AMPD2	271	ENSECAG00000025055	AMPD2	100061723		1.31765	6.03831e-06	0.000741914	0.932781	0.00326532	0.104532	AMPD2-201	protein_coding	PCH9;SPG63;AMPD2	48.023	119.55	91.5623	47.9554	108.961	94.0948	6.55656	52.8119	13.4369	2.6767	21.5604	6.71844	0.00922425
ENSG00000133805	AMPD3	100130460	ENSECAG00000000816	AMPD3	100055812	horse AMPD3(entz=100055812) - hsa AMPD3(entz=100130460); horse AMPD3(entz=100055812) - hsa AMPD3(entz=272)	0.107423	0.757342	0.904871	-0.312393	0.430025	0.898998	AMPD3-201	protein_coding	AMPD3	16.3135	17.492	12.9815	17.9255	16.4167	13.5474	6.42109	7.95894	2.93757	2.6214	3.24923	1.46879	0.565531
ENSG00000078053	AMPH	273	ENSECAG00000004135	AMPH	100062724		-1.01264	0.345234	0.662099	-0.78998	0.525686	0.926094	AMPH-201	protein_coding	AMPH1;AMPH	0.395414	0.190045	0.204698	0.246242	0	0.268482	0.484231	0.294558	0.136741	0.197687	0.120253	0.0683704	0.570773
ENSG00000145020	AMT	275	ENSECAG00000012159	AMT	100053253		0.689796	0.126404	0.425769	-0.0907795	0.861073	0.985101	AMT-201	protein_coding	GCE;GCST;GCVT;NKH;AMT	3.96236	6.47807	3.71132	2.94627	4.75746	4.04432	2.19176	4.76333	1.15601	0.894783	1.94462	0.578004	0.336382
ENSG00000240038	AMY2B	648740	ENSECAG00000019367		100049851	horse ???(entz=100049851) - hsa AMY2B(entz=648740); horse ???(entz=100049851) - hsa AMY2B(entz=280); horse ???(entz=100049851) - hsa AMY2A(entz=279); horse ???(entz=100049851) - hsa AMY1A(entz=278); horse ???(entz=100049851) - hsa AMY1A(entz=277); horse ???(entz=100049851) - hsa AMY1A(entz=276); horse ???(entz=100049851) - hsa AMY1B(entz=278); horse ???(entz=100049851) - hsa AMY1B(entz=277); hors…	-1.00796	0.0294015	0.208546	-0.776597	0.139514	0.665858		protein_coding	AMY2;AMY3;HXA;AMY2B	20.7988	10.3343	12.0918	18.6559	7.673	11.9847	8.73997	8.24686	3.77844	3.56808	3.36677	1.88922	0.0792913
ENSG00000174945	AMZ1	155185	ENSECAG00000021322	AMZ1	100059978		-4.65664	2.64516e-05	0.00223441	-1.26371	0.214004	0.769991	AMZ1-201	protein_coding	AMZ1	0.611515	0	0.264822	0.621942	0	0.137901	0.545419	0	0.369411	0.222666	0	0.184705	0.048268
ENSG00000196704	AMZ2	51321	ENSECAG00000011450	AMZ2	100062918		-0.197738	0.409286	0.71257	0.127305	0.63423	0.956213	AMZ2-201	protein_coding	AMZ2	71.3778	62.1561	78.0125	68.7956	60.2143	71.9396	11.4424	13.1295	26.4429	4.67136	5.3601	13.2214	0.349476
ENSG00000153107	ANAPC1	730268	ENSECAG00000007006	ANAPC1	100051869	horse ANAPC1(entz=100051869) - hsa ANAPC1(entz=730268); horse ANAPC1(entz=100051869) - hsa ANAPC1(entz=64682)	-0.174668	0.383152	0.693152	0.078437	0.72667	0.969313	ANAPC1-201	protein_coding	APC1;MCPR;TSG24;ANAPC1	44.8674	39.6259	47.2819	45.4353	39.9402	47.8187	3.7929	7.71911	2.23186	1.54845	3.15131	1.11593	0.106255
ENSG00000164162	ANAPC10	10393	ENSECAG00000024416	ANAPC10	100062837		0.140116	0.618419	0.837038	0.0743067	0.816507	0.980297	ANAPC10-201	protein_coding	APC10;DOC1;ANAPC10	9.35732	10.4562	10.0533	9.76324	10.535	9.87337	3.63494	1.9691	2.33205	1.48396	0.803883	1.16603	0.793466
ENSG00000141552	ANAPC11	51529	ENSECAG00000001140	ANAPC11	100055053		-0.0109254	0.975108	0.99099	-0.091576	0.817257	0.980476		protein_coding	APC11;Apc11p;HSPC214;ANAPC11	16.3743	16.3397	15.5427	15.6758	15.2132	12.6406	6.00993	6.84683	7.11066	2.45354	2.79521	3.55533	0.977439
ENSG00000110200	ANAPC15	25906	ENSECAG00000021041	ANAPC15	100066106		-0.0561698	0.858363	0.947384	0.253997	0.469295	0.913632		protein_coding	APC15;C11orf51;HSPC020;ANAPC15	23.2938	22.3379	27.7646	23.0041	18.9418	23.2855	6.24986	10.7953	10.8139	2.55149	4.40718	5.40696	0.653983
ENSG00000166295	ANAPC16	119504	ENSECAG00000002942	ANAPC16	100072806		-0.165782	0.520982	0.783555	0.132393	0.646258	0.957716	ANAPC16-201	protein_coding	APC16;C10orf104;CENP-27;MSAG;bA570G20.3;ANAPC16	58.1514	51.9915	63.9983	59.2841	47.6595	56.9452	16.4925	12.2484	17.3686	6.73301	5.00038	8.68431	0.487021
ENSG00000176248	ANAPC2	29882	ENSECAG00000019216	ANAPC2			0.0274331	0.91288	0.968738	0.0400741	0.886801	0.989264	ANAPC2-201	protein_coding	APC2;ANAPC2	31.6484	32.0007	32.18	28.3985	32.2797	34.723	9.78389	7.01189	7.03274	3.99425	2.86259	3.51637	0.994422
ENSG00000053900	ANAPC4	29945	ENSECAG00000017692	ANAPC4	100067388		-0.451142	0.0289025	0.20732	-0.29332	0.209302	0.763568	ANAPC4-201	protein_coding	APC4;ANAPC4	44.7681	32.7476	36.5747	43.7154	31.9538	37.2817	5.46354	5.82123	5.47997	2.23048	2.37651	2.73998	0.00816119
ENSG00000089053	ANAPC5	51433	ENSECAG00000023913	ANAPC5	100058548		-0.104461	0.633769	0.845652	0.0975026	0.69192	0.964128	ANAPC5-201	protein_coding	APC5;ANAPC5	26.2254	24.4467	28.0814	25.1696	22.2046	28.1934	3.43705	5.2189	5.83042	1.40317	2.13061	2.91521	0.513438
ENSG00000196510	ANAPC7	51434	ENSECAG00000022848	ANAPC7	100058376		0.125344	0.542879	0.795484	0.0309781	0.893768	0.990278	ANAPC7-201	protein_coding	APC7;ANAPC7	42.5266	46.4986	43.5354	44.861	48.7642	43.8654	6.54532	8.01935	3.73376	2.67212	3.27389	1.86688	0.58177
ENSG00000013523	ANGEL1	23357	ENSECAG00000023551	ANGEL1	100058855		0.341596	0.51335	0.778333	0.318968	0.584081	0.941469	ANGEL1-201	protein_coding	Ccr4e;KIAA0759;ANGEL1	2.0707	2.68545	2.50311	2.17419	2.6392	1.60357	1.30387	1.06197	2.20732	0.5323	0.433547	1.10366	0.769864
ENSG00000174606	ANGEL2	90806	ENSECAG00000010723	ANGEL2	100050459		-0.197302	0.476982	0.755839	-0.032183	0.918534	0.993542	ANGEL2-201	protein_coding	Ccr4d;KIAA0759L;ANGEL2	7.45705	6.4708	7.12119	7.36974	6.01715	7.13308	1.89266	1.70647	1.50489	0.772674	0.696663	0.752446	0.620408
ENSG00000154188	ANGPT1	284	ENSECAG00000016669	ANGPT1	100056482		0.864444	0.171123	0.49153	0.44795	0.550066	0.932439	ANGPT1-201	protein_coding	AGP1;AGPT;ANG1;ANGPT1	0.433085	0.800688	0.59191	0.41952	0.619705	0.523594	0.34049	0.629119	0.355776	0.139005	0.256837	0.177888	0.430109
ENSG00000091879	ANGPT2	285	ENSECAG00000015894	ANGPT2	100051890		1.30904	0.00172627	0.0405287	1.0933	0.0181759	0.271289	ANGPT2-201	protein_coding	AGPT2;ANG2;ANGPT2	2.47661	5.99437	5.09036	2.57721	6.3213	4.89281	1.17463	2.12647	2.34864	0.47954	0.868128	1.17432	0.0181055
ENSG00000101280	ANGPT4	51378	ENSECAG00000009211	ANGPT4	100067818		0.0451302	0.951868	0.982103	0.268117	0.756351	0.972188	ANGPT4-201	protein_coding	ANG3;ANG4;ANGPT4	0.63406	0.644477	0.757719	0.530744	0.394563	0.594051	0.663556	0.6605	0.596417	0.270896	0.269648	0.298208	0.950855
ENSG00000116194	ANGPTL1	9068	ENSECAG00000010939	ANGPTL1	100052931		-2.05437	6.15199e-05	0.00395938	-2.40526	0.000113182	0.0122529	ANGPTL1-201	protein_coding	ANG3;ANGPT3;ARP1;AngY;UNQ162;dJ595C2.2;ANGPTL1	6.34359	1.49381	1.09148	5.51215	1.52036	1.12611	4.21419	0.49761	0.935838	1.72043	0.203149	0.467919	0.0103476
ENSG00000136859	ANGPTL2	23452	ENSECAG00000016234	ANGPTL2	100067146		-0.699001	0.0567728	0.290948	-0.593998	0.155566	0.693283	ANGPTL2-201	protein_coding	ARP2;HARP;ANGPTL2	11.8553	7.2705	7.75157	10.7401	7.48777	8.23256	6.53418	2.27635	1.93606	2.66757	0.929317	0.968031	0.190216
ENSG00000167772	ANGPTL4	51129	ENSECAG00000018927	ANGPTL4			0.793345	0.0729016	0.330156	0.894449	0.0655591	0.508753		protein_coding	ARP4;FIAF;HARP;HFARP;NL2;PGAR;TGQTL;UNQ171;pp1158;ANGPTL4	45.6353	79.2971	85.1333	52.3885	61.3661	73.27	22.6921	45.8794	41.59	9.264	18.7302	20.795	0.211314
ENSG00000187151	ANGPTL5	253935	ENSECAG00000021029	ANGPTL5	100068749		-0.505749	0.510368	0.776952	-0.41658	0.637156	0.956635	ANGPTL5-201	protein_coding	ANGPTL5	0.852976	0.586286	0.598582	0.858322	0.690631	0.563054	0.598505	0.51868	0.549672	0.244339	0.21175	0.274836	0.669572
ENSG00000130812	ANGPTL6	83854	ENSECAG00000024918	ANGPTL6	100058425		-0.283981	0.581753	0.819582	-0.217833	0.708583	0.967233		protein_coding	AGF;ARP5;ANGPTL6	7.32038	5.92024	6.20291	5.56493	4.13351	5.99301	4.53749	5.42568	2.05274	1.85242	2.21502	1.02637	0.855126
ENSG00000029534	ANK1	286	ENSECAG00000013878	ANK1	100630444		-3.11689	0.00955481	0.114281	-4.12396	0.00918344	0.19002	ANK1-201	protein_coding	ANK;SPH1;SPH2;ANK1	1.51942	0.157189	0.0652904	2.14832	0	0	1.18871	0.311786	0.130581	0.485287	0.127286	0.0652904	0.0122664
ENSG00000145362	ANK2	287	ENSECAG00000024436	ANK2			-0.17219	0.780811	0.914257	0.323049	0.638016	0.956635	ANK2-201	protein_coding	ANK-2;LQT4;brank-2;ANK2	1.57117	1.432	1.97535	1.06149	1.24431	1.64629	1.15908	0.955168	1.74942	0.473193	0.389946	0.87471	0.795871
ENSG00000151150	ANK3	288	ENSECAG00000009700	ANK3			-0.465527	0.293908	0.618825	-0.233922	0.639042	0.956807		protein_coding	ANKYRIN-G;MRT37;ANK3	24.2746	17.5866	20.637	22.1409	16.0234	22.3447	10.6236	10.7291	9.04621	4.33707	4.38012	4.5231	0.547688
ENSG00000151687	ANKAR	150709	ENSECAG00000003846	ANKAR	100069288		-0.66147	0.13085	0.433359	-0.167283	0.733401	0.97001	ANKAR-201	protein_coding	ANKAR	2.75729	1.76841	2.49327	2.78502	1.79821	2.57979	0.714351	1.1218	1.11947	0.291633	0.457973	0.559734	0.240148
ENSG00000189045	ANKDD1B	728780	ENSECAG00000014521	ANKDD1B	100073282		-1.68573	0.0486145	0.270289	-1.79041	0.0859185	0.568903	ANKDD1B-201	protein_coding	ANKDD1B	1.12737	0.332327	0.330112	0.766408	0.248748	0.137901	1.36565	0.287766	0.493781	0.557525	0.11748	0.24689	0.264709
ENSG00000132623	ANKEF1	63926	ENSECAG00000011916	ANKEF1	100051345		-0.434546	0.26815	0.595767	-0.314435	0.484646	0.91501	ANKEF1-201	protein_coding	ANKRD5;ANKEF1	3.18698	2.34512	2.50382	3.09995	2.28923	2.60502	1.46547	0.788573	1.05572	0.598277	0.321934	0.52786	0.437359
ENSG00000185722	ANKFY1	51479	ENSECAG00000021771	ANKFY1	100072709		0.286652	0.370578	0.682102	0.123455	0.736451	0.970697	ANKFY1-201	protein_coding	ANKHZN;BTBD23;ZFYVE14;ANKFY1	4.89966	6.0433	5.38881	4.58208	5.73267	5.26275	1.63689	2.11872	0.828689	0.668257	0.864966	0.414345	0.525459
ENSG00000154122	ANKH	56172	ENSECAG00000006338	ANKH	100070193		-0.205475	0.677517	0.867733	-0.245121	0.65945	0.959446	ANKH-201	protein_coding	ANK;CCAL2;CMDJ;CPPDD;HANK;MANK;ANKH	38.0885	33.1068	32.1237	40.0782	28.7477	28.5025	24.1623	15.9777	21.4398	9.86423	6.52286	10.7199	0.880062
ENSG00000131503	ANKHD1	404734	ENSECAG00000015036	ANKHD1	100072419	horse ???(entz=100072419) - hsa ANKHD1(entz=404734); horse ???(entz=100072419) - hsa ANKHD1(entz=54882); horse ???(entz=100072419) - hsa ANKHD1-EIF4EBP3(entz=404734); horse ???(entz=100072419) - hsa ANKHD1-EIF4EBP3(entz=54882)	-0.240164	0.319424	0.641334	-0.131808	0.626638	0.956198	ANKHD1-201	protein_coding	MASK;MASK1;PP2500;VBARP;ANKHD1	120.616	102.122	110.223	122.203	108.57	107.98	19.288	25.5718	15.5342	7.87429	10.4396	7.76711	0.348687
ENSG00000001629	ANKIB1	54467	ENSECAG00000010373	ANKIB1	100061269		-0.058349	0.894177	0.961357	-0.6408	0.207923	0.763069	ANKIB1-201	protein_coding	ANKIB1	6.26443	5.93179	3.87227	6.59041	5.23586	3.54125	3.74586	2.66211	1.67728	1.52924	1.0868	0.838641	0.443483
ENSG00000170209	ANKK1	255239	ENSECAG00000011781	ANKK1			-0.299789	0.793478	0.920103	-0.157541	0.902436	0.99066	ANKK1-201	protein_coding	PKK2;ANKK1	22.1067	17.9747	19.8621	19.9645	19.6566	15.3828	20.5827	15.4223	13.9185	8.40283	6.29613	6.95925	0.918315
ENSG00000160117	ANKLE1	126549	ENSECAG00000000781	ANKLE1	100070067		0.0251978	0.92977	0.973932	0.804467	0.010103	0.200504		protein_coding	ANKRD41;LEM3;LEMD6;ANKLE1	9.5259	9.73552	16.6461	8.90415	8.65056	18.0783	1.99129	3.57702	3.41531	0.81294	1.46031	1.70765	0.00522809
ENSG00000176915	ANKLE2	23141	ENSECAG00000024483	ANKLE2	100061570		0.265258	0.271892	0.599177	0.103854	0.703584	0.965952	ANKLE2-201	protein_coding	KIAA0692;LEMD7;Lem4;MCPH16;ANKLE2	15.8839	19.1948	17.022	14.7965	19.6926	16.4421	3.73849	3.59921	3.92076	1.52623	1.46937	1.96038	0.329294
ENSG00000144504	ANKMY1	51281	ENSECAG00000009464	ANKMY1			-0.718497	0.31501	0.637699	-0.410442	0.614914	0.952517	ANKMY1-201	protein_coding	ZMYND13;ANKMY1	0.801904	0.438506	0.516922	0.584175	0.523417	0.480524	0.792076	0.228723	0.294298	0.323364	0.0933759	0.147149	0.487022
ENSG00000106524	ANKMY2	57037	ENSECAG00000014046	ANKMY2	100052981		1.52702	0.00292273	0.0567434	0.669164	0.229991	0.784779	ANKMY2-201	protein_coding	ZMYND20;ANKMY2	12.8139	37.1777	20.3565	14.4267	26.2482	16.3115	4.64071	32.1632	15.9522	1.89456	13.1306	7.97609	0.176922
ENSG00000164331	ANKRA2	57763	ENSECAG00000021071	ANKRA2	100073292		-0.676853	0.00256959	0.0524949	-0.179421	0.47602	0.914071	ANKRA2-201	protein_coding	ANKRA;ANKRA2	28.4683	17.7774	25.2201	27.4785	16.7513	24.6857	6.12706	3.52401	3.36875	2.50136	1.43867	1.68438	0.005072
ENSG00000148677	ANKRD1	27063	ENSECAG00000016983	ANKRD1	100071482		-3.99586	3.75142e-05	0.00283109	-5.35263	6.65532e-05	0.00899497	ANKRD1-201	protein_coding	ALRP;C-193;CARP;CVARP;MCARP;bA320F15.2;ANKRD1	3.51695	0.19633	0.0652904	1.96882	0.190045	0	3.9825	0.0549415	0.130581	1.62585	0.0224298	0.0652904	0.0609028
ENSG00000088448	ANKRD10	55608	ENSECAG00000017363	ANKRD10	100066458		-0.588928	0.0314331	0.21655	-0.276449	0.36988	0.874093	ANKRD10-201	protein_coding	ANKRD10	26.7214	17.7307	22.0009	28.234	18.2898	21.5082	3.8924	6.03775	4.44374	1.58906	2.4649	2.22187	0.0249132
ENSG00000167522	ANKRD11	29123	ENSECAG00000017861				0.794403	0.131113	0.433819	0.815396	0.169217	0.712568		protein_coding	ANCO-1;ANCO1;LZ16;T13;ANKRD11;ANCO-1;ANCO1;LZ16;T13;ANKRD11	0.874738	1.53319	1.53343	0.741527	1.14198	1.59931	0.557765	1.04425	0.359423	0.227707	0.426312	0.179711	0.274708
ENSG00000167522	ANKRD11	29123	ENSECAG00000017290		100050107		0.399535	0.0507317	0.275769	0.276163	0.228664	0.783033		protein_coding	ANCO-1;ANCO1;LZ16;T13;ANKRD11;ANCO-1;ANCO1;LZ16;T13;ANKRD11	28.7221	37.8938	34.7186	30.2052	35.5342	34.8217	4.20969	6.9388	2.03819	1.7186	2.83275	1.0191	0.0257606
ENSG00000101745	ANKRD12	23253	ENSECAG00000013901	ANKRD12	100049929		0.0839708	0.719292	0.88877	0.0693254	0.793314	0.979282	ANKRD12-201	protein_coding	ANCO-2;ANCO1;GAC-1;Nbla00144;ANKRD12	15.7191	16.5385	16.3864	15.684	16.6724	15.4288	2.16257	2.76987	5.32922	0.882866	1.1308	2.66461	0.907399
ENSG00000076513	ANKRD13A	88455	ENSECAG00000022194	ANKRD13A	100066442		-0.290869	0.370441	0.682102	-0.0102945	0.977498	0.99932	ANKRD13A-201	protein_coding	ANKRD13;NY-REN-25;ANKRD13A	9.89257	8.11926	9.79482	9.30713	8.08605	9.50379	4.08337	2.17777	3.27279	1.66703	0.889071	1.6364	0.602107
ENSG00000198720	ANKRD13B	124930	ENSECAG00000011408	ANKRD13B			0.245072	0.575583	0.814662	0.0552966	0.911972	0.992676	ANKRD13B-201	protein_coding	ANKRD13B	2.71844	3.18479	2.74699	2.01508	2.63773	2.36842	1.3697	1.66956	1.77009	0.559178	0.681595	0.885047	0.858325
ENSG00000118454	ANKRD13C	81573	ENSECAG00000016794	ANKRD13C	100053662		0.186685	0.58638	0.821419	0.00162267	0.996687	0.999922	ANKRD13C-201	protein_coding	dJ677H15.3;ANKRD13C	9.40694	10.8474	9.45717	10.0245	9.55248	9.4689	4.24499	4.07222	2.47033	1.73301	1.66248	1.23516	0.777034
ENSG00000172932	ANKRD13D	338692	ENSECAG00000007911	ANKRD13D	100059036		-1.17491	0.000261949	0.0115561	-0.325104	0.363434	0.870779	ANKRD13D-201	protein_coding	ANKRD13D	33.2251	14.7209	26.5847	35.0827	15.5183	24.0603	11.5499	5.25929	8.54182	4.71522	2.1471	4.27091	0.0102594
ENSG00000134461	ANKRD16	54522	ENSECAG00000020138	ANKRD16	100070343		-0.670176	0.0226317	0.179832	-0.649378	0.0534464	0.463696	ANKRD16-201	protein_coding	ANKRD16	20.6945	13.0663	13.1578	20.5699	11.7384	13.3363	7.06892	3.77347	4.06557	2.88587	1.54051	2.03279	0.0504749
ENSG00000132466	ANKRD17	26057	ENSECAG00000007125	ANKRD17	100055546		-0.147951	0.487466	0.762768	-0.195752	0.416118	0.893866		protein_coding	GTAR;MASK2;NY-BR-16;ANKRD17	67.107	60.4716	58.6568	68.7063	63.571	56.2653	11.3503	9.50191	10.0192	4.63374	3.87914	5.00958	0.400547
ENSG00000165887	ANKRD2	26287	ENSECAG00000008916	ANKRD2			-1.27783	0.0013707	0.0344475	-0.562154	0.209582	0.763689	ANKRD2-201	protein_coding	ARPP;ANKRD2	4.1886	1.70564	2.92663	3.96228	1.71724	3.40134	1.76513	0.275442	1.34994	0.720611	0.112449	0.674971	0.0175034
ENSG00000152766	ANKRD22	118932	ENSECAG00000022239	ANKRD22	100071652		-0.24772	0.76727	0.909621	-0.333407	0.724143	0.96876	ANKRD22-201	protein_coding	ANKRD22	23.0703	19.4594	18.3449	30.1896	21.0555	17.7133	15.7304	16.6132	6.86559	6.42192	6.78231	3.4328	0.860125
ENSG00000163126	ANKRD23	200539	ENSECAG00000005632	ANKRD23	100051256		-1.31223	0.000244108	0.0110309	-0.535629	0.171088	0.71439	ANKRD23-201	protein_coding	DARP;MARP3;ANKRD23	2.77985	1.12192	1.90123	2.81907	1.01262	2.08083	0.697272	0.29614	0.973089	0.28466	0.120899	0.486544	0.00299011
ENSG00000107890	ANKRD26	22852	ENSECAG00000019687		100055504		-0.55956	0.098058	0.379376	-0.243076	0.522422	0.924839		protein_coding	THC2;bA145E8.1;ANKRD26	18.3397	12.3448	15.2838	15.749	12.8151	14.6945	7.27767	5.18651	4.90805	2.9711	2.11739	2.45403	0.262259
ENSG00000105186	ANKRD27	84079	ENSECAG00000019736	ANKRD27	100055611		-0.253445	0.360444	0.675923	-0.0229879	0.94112	0.996676	ANKRD27-201	protein_coding	PP12899;VARP;ANKRD27	20.069	16.8101	19.6382	18.3427	17.8615	19.1214	5.21662	5.44401	4.09243	2.12967	2.22251	2.04621	0.51303
ENSG00000206560	ANKRD28	23243	ENSECAG00000019591	ANKRD28	100052418		0.168684	0.648919	0.854364	-0.514749	0.224414	0.777659	ANKRD28-201	protein_coding	PITK;PPP1R65;ANKRD28	20.0788	22.3934	13.8042	17.4302	18.6672	12.3136	9.70593	12.3659	5.03058	3.96243	5.04834	2.51529	0.430127
ENSG00000154065	ANKRD29	147463	ENSECAG00000020979	ANKRD29	100059056		-0.327191	0.348883	0.665919	0.184405	0.63628	0.956635	ANKRD29-201	protein_coding	ANKRD29	4.87513	3.86091	5.57686	4.26964	4.03092	5.00714	1.6828	1.57221	1.57093	0.687001	0.641852	0.785463	0.274273
ENSG00000133302	ANKRD32	84250	ENSECAG00000015790	ANKRD32	100073233		-0.156773	0.706331	0.881465	-0.0267617	0.9547	0.997104	SLF1-201	protein_coding		5.6671	5.00022	5.44108	4.35644	5.17964	5.24951	2.87735	2.58109	1.21574	1.17467	1.05372	0.607869	0.894525
ENSG00000167612	ANKRD33	341405	ENSECAG00000008512	ANKRD33	100062582		1.68344	0.000769035	0.023869	1.35992	0.0130952	0.231219		protein_coding	C12orf7;PANKY;ANKRD33	2.54663	7.986	6.43926	2.31303	6.41252	5.96267	1.07675	6.0494	2.41365	0.439579	2.46966	1.20683	0.0892078
ENSG00000181039	ANKRD34A	284615	ENSECAG00000002458	ANKRD34A	100065323		0.456445	0.474011	0.753381	-0.350911	0.638186	0.956635	ANKRD34A-201	protein_coding	ANKRD34;ANKRD34A	1.45065	1.9198	0.992778	1.08808	1.58838	0.928707	0.969748	1.50664	0.919183	0.395898	0.615082	0.459591	0.498869
ENSG00000189127	ANKRD34B	340120	ENSECAG00000004587	ANKRD34B	100073257		-1.1585	0.0323492	0.218873	-0.536936	0.375991	0.876645	ANKRD34B-201	protein_coding	DP58;ANKRD34B	67.2728	30.0773	46.2889	52.5186	28.9632	39.0903	53.5204	15.4245	32.6617	21.8496	6.29704	16.3309	0.270625
ENSG00000198483	ANKRD35	148741	ENSECAG00000016226	ANKRD35	100065173		-0.700977	0.430955	0.725925	-0.323738	0.745854	0.970697	ANKRD35-201	protein_coding	ANKRD35	117.104	72.0417	93.5946	149.769	87.9205	89.2065	84.0031	59.0031	20.7196	34.2941	24.0879	10.3598	0.498885
ENSG00000186352	ANKRD37	353322	ENSECAG00000010858	ANKRD37	100630630		-0.0670971	0.902671	0.964799	-0.591854	0.347654	0.862749	ANKRD37-201	protein_coding	Lrp2bp;ANKRD37	6.73768	6.34114	4.3654	5.24882	5.12007	5.11872	4.45608	5.20642	2.15285	1.81919	2.12551	1.07642	0.689339
ENSG00000213337	ANKRD39	51239	ENSECAG00000000103	ANKRD39	100062047		-0.67786	0.0103151	0.118955	-0.199998	0.499836	0.918852	ANKRD39-201	protein_coding	ANKRD39	42.1052	26.3628	36.9078	42.8124	25.0447	33.1185	7.27105	6.85696	14.3697	2.96839	2.79934	7.18484	0.0338366
ENSG00000154945	ANKRD40	91369	ENSECAG00000012574	ANKRD40	100070058		0.0541109	0.787944	0.917628	-0.083553	0.717395	0.967758	ANKRD40-201	protein_coding	ANKRD40	15.375	16.0702	14.5644	14.7702	16.2729	14.6234	1.39235	2.45282	0.553503	0.568425	1.00136	0.276751	0.440249
ENSG00000137494	ANKRD42	338699	ENSECAG00000018421	ANKRD42	100061659		1.2952	0.000598969	0.0202844	0.368402	0.387214	0.879422	ANKRD42-201	protein_coding	PPP1R79;SARP;ANKRD42	4.76112	11.9187	6.15692	5.235	10.8194	5.8459	1.45559	6.50632	2.28025	0.594244	2.65619	1.14013	0.0310232
ENSG00000183831	ANKRD45	339416	ENSECAG00000013243	ANKRD45	100060817		1.32011	0.187939	0.511081	0.346042	0.758562	0.97237	ANKRD45-201	protein_coding	CT117;ANKRD45	0.493747	1.27372	0.617441	0.541241	0.26346	0.603785	0.446295	1.82273	0.298042	0.182199	0.744125	0.149021	0.4957
ENSG00000186106	ANKRD46	157567	ENSECAG00000013340	ANKRD46	100055980		-0.0629432	0.889125	0.959738	-0.54493	0.295747	0.835773	ANKRD46-201	protein_coding	ANK-S;GENX-115279;ANKRD46	5.99355	5.84251	4.05281	4.85964	5.41891	4.09925	3.61771	1.64842	3.23904	1.47692	0.672963	1.61952	0.554138
ENSG00000168876	ANKRD49	54851	ENSECAG00000024188	ANKRD49	100060970		0.0964481	0.704263	0.880589	-0.230005	0.433115	0.899675	ANKRD49-201	protein_coding	FGIF;GBIF;ANKRD49	11.3725	12.2961	9.77257	12.1747	11.826	10.5255	3.55327	1.3886	2.52433	1.45062	0.566891	1.26216	0.36723
ENSG00000151458	ANKRD50	57182	ENSECAG00000013698	ANKRD50	100063702		0.291327	0.30583	0.62966	0.0589606	0.858293	0.985101	ANKRD50-201	protein_coding	ANKRD50	4.8594	5.81332	4.96154	4.92462	5.42921	4.88076	1.89583	1.06875	0.936426	0.773969	0.436314	0.468213	0.47937
ENSG00000139645	ANKRD52	283373	ENSECAG00000009511	ANKRD52	100059440		1.25118	0.0516331	0.278699	0.942926	0.183957	0.73102	ANKRD52-201	protein_coding	ANKRD33;ANKRD52	1.0949	2.6469	2.04515	1.31973	2.15379	1.60357	0.708672	2.2271	1.3086	0.289314	0.909209	0.654299	0.26666
ENSG00000100124	ANKRD54	129138	ENSECAG00000024838	ANKRD54	100054842		0.255279	0.274027	0.601055	0.111657	0.674551	0.962021	ANKRD54-201	protein_coding	LIAR;ANKRD54	10.9136	13.1373	11.7955	10.3134	12.8224	11.9212	2.47879	1.73636	2.38029	1.01196	0.708867	1.19015	0.24864
ENSG00000164512	ANKRD55	79722	ENSECAG00000015842	ANKRD55	100061880		-0.743025	0.308703	0.632754	-1.01243	0.260485	0.809666	ANKRD55-201	protein_coding	ANKRD55	0.856353	0.494246	0.497229	0.82077	0.526921	0.137901	0.511373	0.377235	0.820951	0.208767	0.154005	0.410475	0.476268
ENSG00000135299	ANKRD6	22881	ENSECAG00000021169	ANKRD6	100071064		-0.470382	0.406666	0.710279	-0.733348	0.262037	0.80975	ANKRD6-201	protein_coding	ANKRD6	3.0782	2.15221	1.68465	2.61106	1.8176	1.7488	2.25744	1.48879	1.3335	0.921597	0.607797	0.666748	0.469382
ENSG00000156381	ANKRD9	122416	ENSECAG00000006098	ANKRD9			0.589404	0.103882	0.390141	0.555791	0.185234	0.732344		protein_coding	ANKRD9	1.28626	2.03111	1.94316	1.20484	2.25738	2.01426	0.335828	0.5834	0.198367	0.137101	0.238172	0.0991833	0.0219085
ENSG00000064999	ANKS1A	23294	ENSECAG00000019918	ANKS1A			0.862779	0.0410657	0.248888	0.342764	0.4701	0.913726	ANKS1A-201	protein_coding	ANKS1;ANKS1A	4.7759	8.73396	6.00192	4.39282	6.44653	5.57303	1.18618	5.91227	1.54728	0.484255	2.41368	0.773638	0.225315
ENSG00000185046	ANKS1B	56899	ENSECAG00000011449	ANKS1B	100052606		1.44897	0.0702814	0.324596	0.268366	0.75918	0.97291		protein_coding	AIDA;AIDA-1;ANKS2;EB-1;EB1;cajalin-2;ANKS1B	6.20363	16.9413	7.37927	6.69484	5.45281	3.72095	4.34569	21.48	8.3951	1.77412	8.76918	4.19755	0.397334
ENSG00000168096	ANKS3	124401	ENSECAG00000005394	ANKS3	100066145		-0.226984	0.322805	0.643597	-0.0969663	0.708225	0.967044	ANKS3-201	protein_coding	ANKS3	28.5832	24.255	26.6074	26.0131	23.8118	26.3066	6.44668	5.14296	5.02114	2.63185	2.0996	2.51057	0.437918
ENSG00000175311	ANKS4B	257629	ENSECAG00000019732	ANKS4B	100057947		-0.425824	0.587774	0.821754	0.477021	0.578862	0.940335	ANKS4B-201	protein_coding	HARP;ANKS4B	0.340529	0.245261	0.516287	0.293058	0.197178	0.309213	0.241893	0.220273	0.532992	0.0987524	0.089926	0.266496	0.458309
ENSG00000165138	ANKS6	203286	ENSECAG00000016143	ANKS6	100063895		-0.987892	0.116655	0.411268	-1.16972	0.107641	0.610692	ANKS6-201	protein_coding	ANKRD14;NPHP16;PKDR1;SAMD6;ANKS6	6.3684	3.1405	2.67474	4.06221	2.73122	2.01728	7.39508	1.57335	2.03473	3.01903	0.642319	1.01737	0.406999
ENSG00000206199	ANKUB1	389161	ENSECAG00000023137	ANKUB1	100058185		-0.271249	0.746868	0.901258	0.449073	0.633175	0.956213		protein_coding	C3orf16;ANKUB1	0.335682	0.292024	0.51025	0.0894413	0.253576	0.536965	0.50091	0.310118	0.167985	0.204496	0.126605	0.0839925	0.657165
ENSG00000163516	ANKZF1	55139	ENSECAG00000016473	ANKZF1	100056175		-0.364702	0.276342	0.602754	-0.462491	0.222706	0.777363	ANKZF1-201	protein_coding	ZNF744;ANKZF1	136.289	105.722	98.8019	124.244	85.6245	85.2967	56.4667	50.3978	36.938	23.0524	20.5748	18.469	0.449747
ENSG00000011426	ANLN	54443	ENSECAG00000016382	ANLN	100070572		-0.741108	0.231402	0.5593	-0.218999	0.752821	0.971355	ANLN-201	protein_coding	FSGS8;Scraps;scra;ANLN	3.54329	2.15175	3.1145	4.06513	1.57825	2.44029	2.42511	1.83446	1.77766	0.990046	0.748916	0.88883	0.513112
ENSG00000131620	ANO1	55107	ENSECAG00000020314	ANO1	100061836		-0.0479546	0.932616	0.974981	-0.0830958	0.896154	0.990431	ANO1-201	protein_coding	DOG1;ORAOV2;TAOS2;TMEM16A;ANO1	22.5115	21.8207	21.2892	24.297	24.3305	21.8034	11.9613	16.0651	7.21201	4.88317	6.55856	3.60601	0.988832
ENSG00000160746	ANO10	55129	ENSECAG00000000632	ANO10	100054874		0.177763	0.524766	0.786257	0.0788432	0.801611	0.979364	ANO10-201	protein_coding	SCAR10;TMEM16K;ANO10	27.3191	31.1434	28.9977	29.4715	29.7478	30.268	8.85967	8.52133	5.70031	3.61694	3.47882	2.85015	0.720939
ENSG00000047617	ANO2	57101	ENSECAG00000024617	ANO2	100051900		-0.0261838	0.982417	0.993848	1.55001	0.23993	0.79764	ANO2-201	protein_coding	C12orf3;TMEM16B;ANO2	1.74503	1.7397	5.16221	0.770105	0.736453	0.812768	2.25889	2.10845	9.2517	0.922186	0.860772	4.62585	0.492228
ENSG00000134343	ANO3	63982	ENSECAG00000008794	ANO3	100072243		-1.42927	0.00899791	0.110413	-1.93857	0.00574973	0.147128	ANO3-201	protein_coding	C11orf25;DYT23;DYT24;GENX-3947;TMEM16C;ANO3	1.63256	0.600279	0.437952	1.2487	0.593964	0.462199	1.08723	0.335986	0.428604	0.443858	0.137166	0.214302	0.0383428
ENSG00000151572	ANO4	121601	ENSECAG00000013480	ANO4	100066706		-1.0308	0.249617	0.577506	-1.49706	0.171982	0.715205	ANO4-201	protein_coding	TMEM16D;ANO4	0.85333	0.432909	0.310719	0.393742	0.156354	0.278815	0.962693	0.745643	0.282176	0.393018	0.304407	0.141088	0.499784
ENSG00000177119	ANO6	196527	ENSECAG00000012743	ANO6	100055262		0.573554	0.0502889	0.274668	0.514525	0.119482	0.632839	ANO6-201	protein_coding	BDPLT7;SCTS;TMEM16F;ANO6	4.56425	6.81914	6.40989	4.54512	6.99915	5.87931	0.887241	1.61642	2.21573	0.362215	0.659902	1.10786	0.0631509
ENSG00000146205	ANO7	50636	ENSECAG00000007295	ANO7			-0.218059	0.590305	0.822708	0.210652	0.64136	0.957146	ANO7-201	protein_coding	D-TMPP;DTMPP;IPCA-5;IPCA5;NGEP;PCANAP5;PCANAP5L;TMEM16G;ANO7	1.69055	1.39508	1.8921	1.45303	1.4186	1.53198	0.729003	0.517945	0.837418	0.297614	0.21145	0.418709	0.529082
ENSG00000074855	ANO8	57719	ENSECAG00000014273	ANO8			0.705905	0.0317028	0.217242	0.710432	0.0504317	0.450863	ANO8-201	protein_coding	KIAA1623;TMEM16H;ANO8	17.126	28.2183	28.2902	18.553	27.3057	21.4254	5.98585	7.33557	16.3709	2.44371	2.99473	8.18545	0.128982
ENSG00000185101	ANO9	338440	ENSECAG00000022144	ANO9			-1.11005	0.336129	0.654173	-0.830362	0.525597	0.926094	ANO9-201	protein_coding	PIG5;TMEM16J;TP53I5;ANO9	33.9827	15.7271	19.1073	35.048	10.8936	17.2607	29.4075	19.2009	7.71848	12.0056	7.83872	3.85924	0.354139
ENSG00000140350	ANP32A	8125	ENSECAG00000002541		100065117	horse ???(entz=100065117) - hsa ANP32A(entz=8125); horse ???(entz=100065117) - hsa ANP32D(entz=23519)	-0.188106	0.398009	0.704255	-0.106853	0.669097	0.959838		protein_coding	C15orf1;HPPCn;I1PP2A;LANP;MAPM;PHAP1;PHAPI;PP32;ANP32A	79.3622	69.5279	73.4211	77.3376	66.5218	78.7727	16.5675	12.3595	13.0093	6.76363	5.04576	6.50466	0.50471
ENSG00000136938	ANP32B	10541	ENSECAG00000012310	ANP32B	100064179		0.23797	0.373034	0.684764	0.191242	0.520311	0.924839	ANP32B-201	protein_coding	APRIL;PHAPI2;SSP29;ANP32B	196.473	231.647	224.077	199.264	230.58	228.958	29.7756	57.5433	75.3186	12.1558	23.4919	37.6593	0.520808
ENSG00000143401	ANP32E	81611	ENSECAG00000008718	ANP32E	100054493		0.516335	0.188624	0.511822	0.475529	0.275138	0.822342	ANP32E-201	protein_coding	LANP-L;LANPL;ANP32E	7.4552	10.7336	10.223	7.67271	10.7147	9.25166	3.0029	3.09789	6.71783	1.22593	1.26471	3.35892	0.385685
ENSG00000166825	ANPEP	290	ENSECAG00000009431	ANPEP	100050397		-0.0724219	0.83923	0.939384	0.460895	0.244547	0.800611	ANPEP-201	protein_coding	APN;CD13;GP150;LAP1;P150;PEPN;ANPEP	21.7734	20.7544	30.1335	21.9061	23.4435	27.234	5.35731	10.1727	9.88432	2.18711	4.15299	4.94216	0.233678
ENSG00000169604	ANTXR1	84168	ENSECAG00000007023	ANTXR1	100061334		0.336194	0.563434	0.80822	-0.201837	0.758766	0.972547	ANTXR1-201	protein_coding	ATR;GAPO;TEM8;ANTXR1	5.26204	6.58037	4.38145	3.85782	4.30341	2.29295	3.49315	4.23199	5.02407	1.42607	1.7277	2.51204	0.708383
ENSG00000163297	ANTXR2	118429	ENSECAG00000017827	ANTXR2	100051770		0.215476	0.497022	0.768795	-0.0238485	0.947363	0.996676	ANTXR2-201	protein_coding	CMG-2;CMG2;HFS;ISH;JHF;ANTXR2	9.72396	11.1258	9.31448	9.45291	12.0471	8.43889	3.69302	3.12383	2.92883	1.50767	1.2753	1.46441	0.655138
ENSG00000135046	ANXA1	301	ENSECAG00000018675		100146487		1.10364	5.91646e-05	0.00386204	0.494942	0.105342	0.607176		protein_coding	ANX1;LPC1;ANXA1;ANX1;LPC1;ANXA1	15.8255	34.4852	22.492	17.7693	32.1294	21.8345	5.13971	8.0292	6.2286	2.09828	3.27791	3.1143	0.00106289
ENSG00000135046	ANXA1	301	ENSECAG00000015794	ANXA1	100033940		0.620154	0.0207985	0.170741	0.186036	0.532228	0.928107	ANXA1-201	protein_coding	ANX1;LPC1;ANXA1;ANX1;LPC1;ANXA1	402.462	618.789	458.087	390.158	602.608	453.491	78.1705	157.634	101.051	31.913	64.3536	50.5254	0.0217741
ENSG00000122359	ANXA11	311	ENSECAG00000019671	ANXA11	100064425		0.233804	0.243854	0.572097	0.13734	0.541036	0.92986	ANXA11-201	protein_coding	ANX11;CAP50;ANXA11	64.3735	75.9717	70.9927	65.63	75.4199	71.9533	13.4834	5.38469	4.47485	5.50459	2.19829	2.23743	0.132926
ENSG00000182718	ANXA2	302	ENSECAG00000012670	ANXA2	100054320		-0.0311358	0.929137	0.973872	-0.0712604	0.855795	0.985101	ANXA2-201	protein_coding	ANX2;ANX2L4;CAL1H;HEL-S-270;LIP2;LPC2;LPC2D;P36;PAP-IV;ANXA2	2012.25	1969.37	1915.38	2029.9	2078.29	1842.24	756.973	680.49	422.431	309.033	277.809	211.216	0.974692
ENSG00000138772	ANXA3	306	ENSECAG00000018419	ANXA3	100059394		1.01498	0.0115924	0.126247	0.814487	0.0652922	0.508366	ANXA3-201	protein_coding	ANX3;ANXA3	14.4955	29.2009	25.446	15.7296	22.3152	21.8543	6.26032	18.4511	7.41612	2.55577	7.53262	3.70806	0.154185
ENSG00000196975	ANXA4	307	ENSECAG00000012321	ANXA4	100050657		0.385927	0.294139	0.618874	-0.020803	0.959645	0.997496	ANXA4-201	protein_coding	ANX4;HEL-S-274;P32.5;PAP-II;PIG28;PP4-X;ZAP36;ANXA4	167.816	219.307	165.238	168.737	162.634	136.27	49.314	112.498	86.4554	20.1324	45.927	43.2277	0.519907
ENSG00000164111	ANXA5	308	ENSECAG00000006429	ANXA5	100072241		0.49721	0.0482919	0.269458	0.181935	0.515881	0.923789	ANXA5-201	protein_coding	ANX5;ENX2;HEL-S-7;PP4;RPRGL3;ANXA5	262.201	370.221	297.565	256.191	394.626	300.457	40.8425	101.442	16.1246	16.6739	41.4137	8.0623	0.0480673
ENSG00000197043	ANXA6	309	ENSECAG00000022500	ANXA6	100071569		0.787746	0.0535371	0.283821	0.103691	0.818986	0.980536	ANXA6-201	protein_coding	ANX6;CBP68;ANXA6	74.4268	128.484	79.8544	66.0053	80.1766	67.7149	30.3904	103.711	26.7754	12.4068	42.3398	13.3877	0.364631
ENSG00000138279	ANXA7	310	ENSECAG00000013554	ANXA7	100072856		-0.031693	0.901785	0.964452	0.107897	0.706583	0.966453	ANXA7-201	protein_coding	ANX7;SNX;SYNEXIN;ANXA7	273.471	267.678	294.914	285.489	282.594	295.625	71.207	50.1648	28.3944	29.0702	20.4797	14.1972	0.744032
ENSG00000150165	ANXA8L1	653145	ENSECAG00000020129		100052045	horse ???(entz=100052045) - hsa ANXA8L1(entz=653145); horse ???(entz=100052045) - hsa ANXA8L2(entz=728113); horse ???(entz=100052045) - hsa ANXA8L2(entz=244); horse ???(entz=100052045) - hsa ANXA8(entz=653145)	0.773189	0.419253	0.718901	1.11916	0.28631	0.829264		protein_coding	ANXA8;ANXA8L2;VAC-beta;bA145E20.2;ANXA8L1	120.137	205.383	261.067	141.371	269.194	238.2	83.0095	163.314	121.837	33.8885	66.6728	60.9184	0.248067
ENSG00000143412	ANXA9	8416	ENSECAG00000014801	ANXA9	100059291		-1.11887	0.120702	0.417905	-1.12249	0.175963	0.720334	ANXA9-201	protein_coding	ANX31;ANXA9	14.936	6.84652	6.85441	13.6749	2.98552	8.0847	12.6214	8.69228	3.56312	5.15265	3.54861	1.78156	0.30201
ENSG00000136250	AOAH	313	ENSECAG00000009261	AOAH	100055508		0.678488	0.165056	0.484424	0.692748	0.198649	0.750394	AOAH-201	protein_coding	AOAH	20.163	32.237	32.5974	19.0422	27.941	36.7749	12.3584	18.1259	17.6638	5.04529	7.39986	8.83192	0.365287
ENSG00000131480	AOC2	314	ENSECAG00000011604	AOC2	100630218		-0.752942	0.0358439	0.230568	-0.267648	0.509562	0.921682	AOC2-201	protein_coding	DAO2;RAO;SSAO;AOC2	5.49912	3.18228	4.61834	5.39629	3.7279	4.54224	1.8281	1.24035	1.84975	0.746318	0.506371	0.924873	0.0813132
ENSG00000131471	AOC3	8639	ENSECAG00000008739		100065767		-0.400262	0.52426	0.786122	-0.842559	0.245871	0.800727		protein_coding	HPAO;SSAO;VAP-1;VAP1;AOC3;HPAO;SSAO;VAP-1;VAP1;AOC3	4.9418	3.72129	2.65762	5.06912	3.69385	2.7788	3.4989	2.23474	2.36957	1.42842	0.912329	1.18478	0.465146
ENSG00000131471	AOC3	8639	ENSECAG00000007714		100065718		-0.721845	0.297206	0.620933	-0.607905	0.44924	0.903313		protein_coding	HPAO;SSAO;VAP-1;VAP1;AOC3;HPAO;SSAO;VAP-1;VAP1;AOC3	0.880069	0.51918	0.541482	0.78569	0.40873	0.560641	0.712401	0.444169	0.486271	0.290837	0.181331	0.243135	0.507405
ENSG00000138356	AOX1	316	ENSECAG00000018147	AOX1	100070976	horse ???(entz=100070976) - hsa AOX1(entz=316); horse ???(entz=100147243) - hsa AOX1(entz=316)	-0.99824	0.0107392	0.121877	-0.716775	0.105628	0.607261	AOX1-201	protein_coding	AO;AOH1;AOX1;AO;AOH1;AOX1	34.1262	17.046	20.6191	32.5288	15.0881	22.1637	15.4136	8.96562	8.51554	6.29257	3.6602	4.25777	0.0643266
ENSG00000138356	AOX1	316	ENSECAG00000007830				-0.51984	0.0674273	0.31753	-0.366131	0.257583	0.808229		protein_coding	AO;AOH1;AOX1;AO;AOH1;AOX1	13.0545	8.93293	9.93298	11.1221	8.27101	10.1014	5.75962	1.74526	0.593179	2.35135	0.712499	0.296589	0.183251
ENSG00000138660	AP1AR	55435	ENSECAG00000007498	AP1AR	100072722		-0.312225	0.375611	0.687034	-0.488092	0.226415	0.779365	AP1AR-201	protein_coding	2C18;C4orf16;GBAR;PRO0971;gamma-BAR;AP1AR	14.12	11.459	10.1173	15.1729	11.3925	9.97083	5.51011	5.30424	1.43179	2.24949	2.16545	0.715892	0.419792
ENSG00000100280	AP1B1	162	ENSECAG00000019246	AP1B1	100059054		0.45131	0.168417	0.48827	0.644379	0.0752819	0.53551	AP1B1-201	protein_coding	ADTB1;AP105A;BAM22;CLAPB2;AP1B1	43.3016	59.4784	68.0643	45.465	63.0421	66.8234	16.568	21.4648	12.5042	6.76385	8.76296	6.25212	0.117265
ENSG00000166747	AP1G1	164	ENSECAG00000012874	AP1G1			0.240375	0.298626	0.6225	0.0689643	0.79477	0.979364	AP1G1-201	protein_coding	ADTG;CLAPG1;AP1G1	10.343	12.4465	11.0376	9.87675	12.3952	11.0815	2.49747	1.85165	1.31765	1.01959	0.755934	0.658826	0.228365
ENSG00000213983	AP1G2	8906	ENSECAG00000015018	AP1G2	100052094		-0.20983	0.400035	0.705997	0.0203923	0.941794	0.996676	AP1G2-201	protein_coding	G2AD;AP1G2	62.8417	54.3574	63.8941	60.3088	60.8015	66.6308	11.9591	16.3701	8.63651	4.88228	6.68307	4.31826	0.44753
ENSG00000072958	AP1M1	8907	ENSECAG00000019502	AP1M1	100069477		0.272303	0.267768	0.595588	0.0873472	0.751162	0.970697	AP1M1-201	protein_coding	AP47;CLAPM2;CLTNM;MU-1A;AP1M1	40.7927	49.3404	43.2239	38.635	43.9916	41.1132	8.81176	14.0662	8.79595	3.59739	5.74251	4.39798	0.420654
ENSG00000129354	AP1M2	10053	ENSECAG00000023130	AP1M2	100055078		-0.439798	0.605217	0.830665	-0.205825	0.8293	0.981652	AP1M2-201	protein_coding	AP1-mu2;HSMU1B;MU-1B;MU1B;mu2;AP1M2	61.7956	45.5708	53.6165	70.3725	65.5189	49.0938	40.4817	33.356	16.4534	16.5266	13.6175	8.22668	0.709549
ENSG00000106367	AP1S1	1174	ENSECAG00000010983	AP1S1	100060194		0.16848	0.527065	0.787385	0.510258	0.0844361	0.563425	AP1S1-201	protein_coding	AP19;CLAPS1;EKV3;MEDNIK;SIGMA1A;AP1S1	35.0009	39.546	50.278	36.6508	39.0468	52.5078	10.2536	8.92482	13.5288	4.18602	3.64354	6.76439	0.11954
ENSG00000182287	AP1S2	8905	ENSECAG00000011249	AP1S2	100629680		1.23373	0.0247634	0.189772	0.480307	0.424776	0.897003	AP1S2-201	protein_coding	DC22;MRX59;MRXS21;MRXS5;MRXSF;PGS;SIGMA1B;AP1S2	15.6431	36.8742	21.7303	13.6298	19.6721	17.2976	5.99368	34.5114	17.881	2.44691	14.0892	8.94051	0.306888
ENSG00000152056	AP1S3	130340	ENSECAG00000013268	AP1S3	100061230		0.945054	0.0793395	0.342891	0.772889	0.210112	0.765057	AP1S3-201	protein_coding	PSORS15;AP1S3	0.578191	1.19943	1.00012	0.586116	1.13357	0.946407	0.371706	0.551029	0.726157	0.151748	0.224957	0.363078	0.168465
ENSG00000196961	AP2A1	160	ENSECAG00000007134	AP2A1	100056103		-0.212057	0.322859	0.643597	0.191261	0.423897	0.896887	AP2A1-201	protein_coding	ADTAA;AP2-ALPHA;CLAPA1;AP2A1	76.0115	65.6073	87.0131	73.1956	66.1076	90.3964	6.66612	11.8693	19.3207	2.72143	4.84563	9.66034	0.0595047
ENSG00000183020	AP2A2	101927462	ENSECAG00000014550	AP2A2		horse AP2A2(entz=NA) - hsa AP2A2(entz=101927462); horse AP2A2(entz=NA) - hsa AP2A2(entz=161)	-0.0797197	0.765796	0.90899	-0.140553	0.640316	0.957078	AP2A2-201	protein_coding	ADTAB;CLAPA2;HIP-9;HIP9;HYPJ;AP2A2	92.8753	87.7635	84.0434	80.8661	84.8039	82.6103	25.3264	29.8711	8.28583	10.3394	12.1948	4.14291	0.851924
ENSG00000006125	AP2B1	163	ENSECAG00000009033	AP2B1	100058050		0.527335	0.0434747	0.256551	0.582014	0.0444603	0.42755	AP2B1-201	protein_coding	ADTB2;AP105B;AP2-BETA;CLAPB1;AP2B1	20.7431	29.6283	30.6638	18.2832	28.5696	30.6206	6.69277	6.30408	7.38765	2.73231	2.57363	3.69382	0.0561544
ENSG00000161203	AP2M1	1173	ENSECAG00000000242	AP2M1	100058961		0.32612	0.232299	0.560418	0.383725	0.205021	0.757842	AP2M1-201	protein_coding	AP50;CLAPM1;mu2;AP2M1	308.281	386.517	402.175	283.489	350.701	385.911	62.7493	144.84	45.4034	25.6173	59.1306	22.7017	0.290818
ENSG00000042753	AP2S1	1175	ENSECAG00000016403	AP2S1	100071193		-0.384731	0.230567	0.558963	0.31756	0.372493	0.874582	AP2S1-201	protein_coding	AP17;CLAPS2;FBH3;FBHOk;HHC3;AP2S1	86.7476	66.445	108.355	94.3949	67.6521	93.1474	21.9212	17.4431	61.8603	8.94929	7.12111	30.9302	0.204362
ENSG00000132842	AP3B1	8546	ENSECAG00000022849	AP3B1	100065436		0.0722046	0.704899	0.880649	0.258351	0.224337	0.777659	AP3B1-201	protein_coding	ADTB3;ADTB3A;HPS;HPS2;PE;AP3B1	72.3382	76.12	86.5814	72.1139	74.4131	85.8269	8.97654	7.70472	9.90709	3.66466	3.14544	4.95355	0.0705772
ENSG00000103723	AP3B2	8120	ENSECAG00000019658	AP3B2			-0.430563	0.401243	0.706809	-0.162737	0.780961	0.977122	AP3B2-201	protein_coding	EIEE48;NAPTB;AP3B2	1.27018	0.977375	1.18575	1.24388	1.16162	1.00713	0.967609	0.479074	0.718001	0.395025	0.195581	0.359001	0.792461
ENSG00000065000	AP3D1	8943	ENSECAG00000014724	AP3D1	100068522		0.448172	0.138281	0.444877	0.173892	0.605421	0.947829	AP3D1-201	protein_coding	ADTD;HPS10;hBLVR;AP3D1	102.957	140.368	115.914	93.4459	114.859	102.421	29.184	60.0989	28.4386	11.9143	24.5353	14.2193	0.353084
ENSG00000185009	AP3M1	26985	ENSECAG00000008103	AP3M1	100064191		0.564428	0.019321	0.164088	0.374351	0.165028	0.708482	AP3M1-201	protein_coding	AP3M1	24.463	36.5515	32.03	24.5017	38.4747	31.773	8.19664	5.89408	1.44199	3.34626	2.40625	0.720996	0.0175045
ENSG00000070718	AP3M2	10947	ENSECAG00000009120	AP3M2	100050305		1.06804	0.229801	0.558336	0.419405	0.667444	0.959838	AP3M2-201	protein_coding	AP47B;CLA20;P47B;AP3M2	6.36054	13.3167	8.40442	5.32443	4.3131	3.63949	5.43479	15.9121	11.7509	2.21875	6.49608	5.87545	0.59629
ENSG00000177879	AP3S1	1176	ENSECAG00000010712	AP3S1	100073158		-0.363013	0.124481	0.423105	-0.0942835	0.722499	0.9684	AP3S1-201	protein_coding	CLAPS3;Sigma3A;AP3S1	43.8269	34.1862	41.2833	41.9384	33.2265	42.1142	11.9985	4.42855	9.79327	4.89839	1.80795	4.89664	0.215577
ENSG00000157823	AP3S2	100526783	ENSECAG00000024044	AP3S2	100069456	horse AP3S2(entz=100069456) - hsa AP3S2(entz=100526783); horse AP3S2(entz=100069456) - hsa AP3S2(entz=10239)	0.0823531	0.688235	0.874155	0.407531	0.0757339	0.536768	AP3S2-201	protein_coding	AP3S3;sigma3b;AP3S2	13.0357	13.8043	17.3922	12.7747	14.2267	17.4915	1.87567	1.59165	1.35338	0.76574	0.64979	0.676689	0.00363015
ENSG00000134262	AP4B1	10717	ENSECAG00000022112	AP4B1	100059318		-0.0453767	0.871472	0.952716	0.0886239	0.77837	0.977122	AP4B1-201	protein_coding	BETA-4;CPSQ5;SPG47;AP4B1	25.2024	24.4574	26.9512	24.0393	26.3493	26.7982	6.6082	8.49529	4.7693	2.69779	3.46819	2.38465	0.860282
ENSG00000081014	AP4E1	23431	ENSECAG00000022163	AP4E1	100055314		-0.00820085	0.97768	0.991688	0.462855	0.155857	0.693957	AP4E1-201	protein_coding	CPSQ4;SPG51;STUT1;AP4E1	6.76746	6.76207	9.43049	6.47504	7.49028	8.8832	1.6461	2.13718	1.75964	0.672017	0.872501	0.879818	0.0829288
ENSG00000221838	AP4M1	9179	ENSECAG00000016103	AP4M1	100068686		0.312587	0.382095	0.691998	0.149098	0.712753	0.967233	AP4M1-201	protein_coding	CPSQ3;MU-4;MU-ARP2;SPG50;AP4M1	5.10867	6.38501	5.58023	4.17572	6.35808	5.86414	1.99145	1.60755	3.03424	0.813005	0.65628	1.51712	0.597938
ENSG00000100478	AP4S1	11154	ENSECAG00000021753	AP4S1	100050137		0.199555	0.500405	0.771094	0.285771	0.392158	0.881538	AP4S1-201	protein_coding	AP47B;CLA20;CLAPS4;CPSQ6;SPG52;AP4S1	9.89472	11.4581	12.3561	10.0333	11.7751	10.7905	2.76103	2.79074	5.23247	1.12719	1.13932	2.61623	0.540666
ENSG00000053770	AP5M1	55745	ENSECAG00000017818	AP5M1	100050758		0.172685	0.437216	0.729446	0.465446	0.0604305	0.492234	AP5M1-201	protein_coding	C14orf108;MUDENG;Mu5;MuD;AP5M1	13.0878	14.9316	18.2832	13.0401	14.786	19.3259	3.16448	1.13999	3.4889	1.2919	0.4654	1.74445	0.0319992
ENSG00000125843	AP5S1	55317	ENSECAG00000025082	AP5S1	100052366		0.334902	0.347567	0.664772	0.0057269	0.988675	0.999533	AP5S1-201	protein_coding	C20orf29;AP5S1	7.21331	9.21159	7.2174	6.39792	6.99269	6.97322	2.29566	4.92809	1.64199	0.937198	2.01188	0.820996	0.55139
ENSG00000242802	AP5Z1	100616465	ENSECAG00000012500	AP5Z1		horse AP5Z1(entz=NA) - hsa AP5Z1(entz=100616465); horse AP5Z1(entz=NA) - hsa AP5Z1(entz=9907)	-0.596848	0.0125005	0.131618	0.0773867	0.770982	0.976956	AP5Z1-201	protein_coding	KIAA0415;SPG48;zeta;AP5Z1	44.9526	29.5446	47.3934	40.9469	30.4767	50.0915	11.0757	3.10452	14.5585	4.52164	1.26741	7.27926	0.0229771
ENSG00000120868	APAF1	317	ENSECAG00000024703	APAF1	100052552		0.190726	0.669353	0.864125	-0.195746	0.706209	0.966453	APAF1-201	protein_coding	APAF-1;CED4;APAF1	2.83733	3.18762	2.38969	2.55175	2.77014	1.92112	1.44016	1.61624	1.66694	0.587943	0.659827	0.833472	0.736329
ENSG00000107282	APBA1	320	ENSECAG00000000271	APBA1			-0.140807	0.836755	0.93823	0.340285	0.64324	0.957716	APBA1-201	protein_coding	D9S411E;LIN10;MINT1;X11;X11A;X11ALPHA;APBA1	0.730883	0.564226	0.809118	0.47	0.626671	0.631098	0.887599	0.280239	0.69121	0.362361	0.114407	0.345605	0.835499
ENSG00000034053	APBA2	321	ENSECAG00000015516	APBA2	100059336		-0.0485642	0.957791	0.98445	0.0373093	0.974624	0.99932	APBA2-201	protein_coding	D15S1518E;HsT16821;LIN-10;MGC:14091;MINT2;X11-BETA;X11L;APBA2	0.404388	0.39503	0.450997	0.236941	0.174249	0.309213	0.487561	0.533438	0.404562	0.199046	0.217775	0.202281	0.983083
ENSG00000011132	APBA3	9546	ENSECAG00000021308	APBA3			-0.0949793	0.772338	0.911031	0.143401	0.696365	0.964402		protein_coding	MGC:15815;X11L2;mint3;APBA3	24.1092	22.5317	26.7363	25.2001	20.6954	25.6369	7.02201	6.80213	13.8404	2.86672	2.77696	6.9202	0.773281
ENSG00000166313	APBB1	322	ENSECAG00000014015	APBB1	100069964		0.510858	0.281981	0.607939	0.0754792	0.886858	0.989264	APBB1-201	protein_coding	FE65;MGC:9072;RIR;APBB1	14.583	20.7294	15.2067	13.2608	11.1987	12.8945	6.09173	17.8767	7.27734	2.48694	7.29813	3.63867	0.653575
ENSG00000077420	APBB1IP	54518	ENSECAG00000022742	APBB1IP	100065539		-0.203841	0.627704	0.84217	-0.404591	0.402197	0.88622	APBB1IP-201	protein_coding	INAG1;PREL1;RARP1;RIAM;APBB1IP	5.83092	5.06538	4.36703	4.50658	5.2237	4.53677	3.66768	2.13165	1.24095	1.49732	0.870241	0.620477	0.703257
ENSG00000163697	APBB2	323	ENSECAG00000020719	APBB2	100054890		0.127674	0.704784	0.880649	0.158202	0.680756	0.963365	APBB2-201	protein_coding	FE65L;FE65L1;APBB2	3.86686	4.04101	4.13907	3.47162	3.86238	4.18222	2.21498	1.09803	0.575556	0.904264	0.448269	0.287778	0.960978
ENSG00000113108	APBB3	102465499	ENSECAG00000003436	APBB3	100061937	horse APBB3(entz=100061937) - hsa APBB3(entz=102465499); horse APBB3(entz=100061937) - hsa APBB3(entz=10307)	-0.573277	0.0150471	0.143862	-0.312112	0.241613	0.798139	APBB3-201	protein_coding	FE65L2;SRA;APBB3	30.6841	20.5915	24.7488	29.218	20.266	23.1559	3.88977	5.07059	6.50315	1.58799	2.07006	3.25157	0.0139205
ENSG00000134982	APC	324	ENSECAG00000009003	APC	100064431		-0.131495	0.66028	0.859442	-0.208176	0.538105	0.929073	APC-201	protein_coding	BTPS2;DP2;DP2.5;DP3;GS;PPP1R46;APC	24.4724	22.1048	20.8718	19.8032	22.1116	21.9292	12.396	5.39261	5.05844	5.06063	2.20152	2.52922	0.801286
ENSG00000154856	APCDD1	147495	ENSECAG00000011774	APCDD1	100055678		0.162313	0.603279	0.829099	-0.289372	0.411973	0.890939	APCDD1-201	protein_coding	B7323;DRAPC1;FP7019;HHS;HTS;HYPT1;APCDD1	63.6302	71.2835	51.8994	62.7646	69.1666	51.1826	7.83444	29.1798	23.8301	3.1984	11.9126	11.915	0.417373
ENSG00000132703	APCS	325	ENSECAG00000007862	APCS	100053475		1.33994	0.333363	0.65212	4.27864	0.00527061	0.138198	APCS-201	protein_coding	HEL-S-92n;PTX2;SAP;APCS	0.0970391	0.286077	2.32901	0	0.0744988	1.40311	0.237696	0.4693	2.94778	0.0970391	0.191591	1.47389	0.0707009
ENSG00000164062	APEH	327	ENSECAG00000012420	APEH	100053100		-0.121277	0.590901	0.823055	-0.432355	0.0922019	0.582808	APEH-201	protein_coding	AARE;ACPH;APH;D3F15S2;D3S48E;DNF15S2;OPH;APEH	71.4799	65.8404	53.0055	69.5769	59.1515	53.4469	10.5719	18.6394	2.25572	4.31597	7.60951	1.12786	0.135917
ENSG00000100823	APEX1	328	ENSECAG00000022325	APEX1	100072588		0.852046	0.000564943	0.0196426	0.71479	0.00855355	0.183765	APEX1-201	protein_coding	APE;APE1;APEN;APEX;APX;HAP1;REF1;APEX1	82.4256	149.01	135.588	85.5084	150.549	140.781	15.1442	40.502	14.5878	6.18259	16.5349	7.29389	0.00295123
ENSG00000169188	APEX2	27301	ENSECAG00000026921	APEX2	100062550		0.0516874	0.807447	0.926213	-0.207888	0.390486	0.880945	APEX2-201	protein_coding	APE2;APEXL2;XTH2;ZGRF2;APEX2	25.6326	26.428	21.9556	25.1837	24.9192	22.915	5.33661	3.92788	3.15942	2.17866	1.60355	1.57971	0.293976
ENSG00000117362	APH1A	51107	ENSECAG00000012998	APH1A	100054581		-0.110206	0.635735	0.847286	-0.229601	0.381601	0.879234	APH1A-201	protein_coding	6530402N02Rik;APH-1;APH-1A;CGI-78;APH1A	108.027	100.333	92.3577	115.63	100.674	91.544	26.6467	17.5274	4.62077	10.8785	7.15553	2.31039	0.490305
ENSG00000138613	APH1B	83464	ENSECAG00000001985	APH1B	100067205		0.320521	0.509624	0.776766	0.423958	0.435688	0.899675	APH1B-201	protein_coding	APH-1B;PRO1328;PSFL;TAAV688;APH1B	1.56329	1.98282	2.03459	1.27415	1.60511	1.92636	0.770454	1.32255	1.01272	0.314537	0.539931	0.506362	0.730158
ENSG00000166181	API5	8539	ENSECAG00000022492	API5	100050009		0.80793	0.0108158	0.122373	0.253023	0.477799	0.914149	API5-201	protein_coding	AAC-11;AAC11;API5	9.44948	16.7112	11.1694	9.57372	16.502	10.5794	2.81993	4.66091	5.19782	1.15123	1.90281	2.59891	0.0275965
ENSG00000149089	APIP	51074	ENSECAG00000006357	APIP	100060978		-0.174563	0.415851	0.716724	0.0506223	0.833437	0.982555	APIP-201	protein_coding	APIP2;CGI-29;CGI29;MMRP19;hAPIP;APIP	44.0298	38.9885	45.7529	43.3752	38.8433	43.5384	6.68674	6.89493	9.1831	2.72985	2.81484	4.59155	0.336554
ENSG00000175279	APITD1	100526739	ENSECAG00000019483	APITD1-CORT		horse ???(entz=NA) - hsa APITD1(entz=100526739); horse ???(entz=NA) - hsa APITD1(entz=378708); horse ???(entz=NA) - hsa APITD1-CORT(entz=100526739)	0.151004	0.555723	0.802254	0.894274	0.00150106	0.0648731	APITD1-CORT-201	protein_coding		13.9024	15.5126	26.1851	14.0356	16.4895	23.1688	3.04057	3.49227	7.83721	1.24131	1.42571	3.9186	0.0035415
ENSG00000169621	APLF	200558	ENSECAG00000013246	APLF	100061683		-0.632299	0.0193623	0.164123	-0.53798	0.0803114	0.550479	APLF-201	protein_coding	APFL;C2orf13;PALF;Xip1;ZCCHH1;APLF	27.6001	17.8909	18.9969	26.8274	16.0733	18.075	8.95828	5.20997	3.1964	3.6572	2.12696	1.5982	0.0527421
ENSG00000134817	APLNR	187	ENSECAG00000004658	APLNR	100066889		-0.552344	0.466173	0.749273	-0.836032	0.341265	0.85862	APLNR-201	protein_coding	AGTRL1;APJ;APJR;HG11;APLNR	1.34565	0.902986	0.66116	1.3504	0.669131	0.406384	0.851966	0.832258	0.812342	0.347814	0.339768	0.406171	0.437221
ENSG00000105290	APLP1	333	ENSECAG00000021024	APLP1			-1.53629	0.0126775	0.132647	-1.45878	0.0403893	0.406821	APLP1-201	protein_coding	APLP;APLP1	18.4091	6.35158	6.68847	22.1516	7.80661	6.0925	11.5711	3.96977	2.98185	4.7239	1.62065	1.49093	0.03324
ENSG00000084234	APLP2	334	ENSECAG00000021265	APLP2	100072668		0.340038	0.250465	0.578568	0.0184285	0.95557	0.997104	APLP2-201	protein_coding	APLP-2;APPH;APPL2;CDEBP;APLP2	124.75	158.124	126.371	124.54	157.891	127.441	38.7891	26.2935	56.2237	15.8356	10.7343	28.1119	0.311462
ENSG00000101474	APMAP	57136	ENSECAG00000014524	APMAP	100057777		-0.0422843	0.915495	0.969213	0.0747871	0.866648	0.986771	APMAP-201	protein_coding	BSCv;C20orf3;APMAP	37.6686	36.7499	39.7607	31.4091	39.4135	37.3558	21.4457	9.69929	22.8813	8.75517	3.95972	11.4407	0.967585
ENSG00000118137	APOA1	335	ENSECAG00000009752	APOA1	100062583		-0.896741	0.134227	0.439354	-1.37962	0.0510579	0.4528	APOA1-201	protein_coding	apo(a);APOA1	4.18237	2.22349	1.50302	4.45221	2.27817	1.03626	1.731	1.49596	1.48444	0.706677	0.610723	0.742219	0.0442407
ENSG00000163382	APOA1BP	128240	ENSECAG00000013968	APOA1BP	100057939		-0.353047	0.172256	0.493099	-0.218284	0.45353	0.906024	NAXE-201	protein_coding		82.0141	64.216	70.6642	83.1792	63.6836	73.6667	12.9178	20.1571	19.7721	5.27368	8.22911	9.88607	0.247338
ENSG00000110243	APOA5	116519	ENSECAG00000000418	APOA5	100071101		-1.07975	0.132591	0.436792	-0.708731	0.392592	0.881538	APOA5-201	protein_coding	APOAV;RAP3;APOA5	0.878821	0.412666	0.562496	0.559441	0.347867	0.432473	0.765618	0.424501	0.374658	0.312562	0.173302	0.187329	0.385018
ENSG00000124701	APOBEC2	10930	ENSECAG00000006576	APOBEC2	100066057		-6.91546	2.79458e-06	0.000407323	-6.66206	0.00023358	0.0196194	APOBEC2-201	protein_coding	ARCD1;ARP1;APOBEC2	9.61003	0.0500657	0.0856557	12.2398	0	0	7.87157	0.078031	0.171311	3.21355	0.031856	0.0856557	0.0079829
ENSG00000128383	APOBEC3A	100913187	ENSECAG00000022371	APOBEC3Z1B	100070206	horse ???(entz=100070206) - hsa APOBEC3A(entz=100913187); horse ???(entz=100070206) - hsa APOBEC3A(entz=200315); horse ???(entz=100070206) - hsa APOBEC3B(entz=9582); horse ???(entz=100070206) - hsa APOBEC3G(entz=60489)	2.47232	0.00287448	0.0562499	4.32763	3.45905e-06	0.00122442	APOBEC3Z1B-201	protein_coding	A3A;ARP3;PHRBN;bK150C2.1;APOBEC3A	10.9248	61.0331	220.917	12.8535	41.424	160.322	6.15292	62.8193	206.703	2.51192	25.6459	103.352	0.0269437
ENSG00000244509	APOBEC3C	27350	ENSECAG00000007726		100302571	horse ???(entz=100302571) - hsa APOBEC3C(entz=27350); horse ???(entz=100302571) - hsa APOBEC3D(entz=140564); horse ???(entz=100302571) - hsa APOBEC3F(entz=200316)	-0.89078	0.0727144	0.329915	0.061366	0.911177	0.99253		protein_coding	A3C;APOBEC1L;ARDC2;ARDC4;ARP5;PBI;bK150C2.3;APOBEC3C;A3C;APOBEC1L;ARDC2;ARDC4;ARP5;PBI;bK150C2.3;APOBEC3C;A3C;APOBEC1L;ARDC2;ARDC4;ARP5;PBI;bK150C2.3;APOBEC3C	9.76726	5.26408	10.3081	9.99526	5.65699	9.83919	5.81933	2.20926	7.45393	2.37573	0.901928	3.72696	0.255346
ENSG00000244509	APOBEC3C	27350	ENSECAG00000007480		100147481	horse ???(entz=100147481) - hsa APOBEC3C(entz=27350); horse ???(entz=100147481) - hsa APOBEC3D(entz=140564); horse ???(entz=100147481) - hsa APOBEC3F(entz=200316)	-1.06638	0.0602778	0.299716	-0.0626164	0.920537	0.993542		protein_coding	A3C;APOBEC1L;ARDC2;ARDC4;ARP5;PBI;bK150C2.3;APOBEC3C;A3C;APOBEC1L;ARDC2;ARDC4;ARP5;PBI;bK150C2.3;APOBEC3C;A3C;APOBEC1L;ARDC2;ARDC4;ARP5;PBI;bK150C2.3;APOBEC3C	5.89865	2.7929	5.70692	5.0199	3.05454	5.53947	3.73591	1.18767	4.83368	1.52518	0.484865	2.41684	0.253915
ENSG00000244509	APOBEC3C	27350	ENSECAG00000006071		100070250	horse ???(entz=100070250) - hsa APOBEC3C(entz=27350); horse ???(entz=100070250) - hsa APOBEC3D(entz=140564); horse ???(entz=100070250) - hsa APOBEC3F(entz=200316)	0.125506	0.81735	0.929651	0.0547229	0.930269	0.995497		protein_coding	A3C;APOBEC1L;ARDC2;ARDC4;ARP5;PBI;bK150C2.3;APOBEC3C;A3C;APOBEC1L;ARDC2;ARDC4;ARP5;PBI;bK150C2.3;APOBEC3C;A3C;APOBEC1L;ARDC2;ARDC4;ARP5;PBI;bK150C2.3;APOBEC3C	1.79163	1.93708	1.87463	1.3601	2.33795	1.83329	1.43154	0.883476	1.22882	0.584424	0.360678	0.61441	0.978088
ENSG00000184730	APOBR	55911	ENSECAG00000016962	APOBR	100066345		0.458346	0.394446	0.701799	0.47011	0.43581	0.899675	APOBR-201	protein_coding	APOB100R;APOB48R;APOBR	3.23866	4.46474	4.55105	2.41603	4.59647	3.83475	2.59073	2.78906	2.5046	1.05766	1.13863	1.2523	0.662124
ENSG00000189058	APOD	347	ENSECAG00000022047	APOD	100069410		-0.68975	0.0705737	0.325244	-0.966009	0.0276046	0.336944	APOD-201	protein_coding	APOD	93.2551	57.8349	47.7491	100.23	51.0333	50.304	46.2689	22.7645	16.8145	18.8892	9.29356	8.40724	0.0977966
ENSG00000130203	APOE	348	ENSECAG00000008236	APOE			-0.0647363	0.910669	0.967826	-0.30357	0.640579	0.957078		protein_coding	AD2;APO-E;ApoE4;LDLCQ5;LPG;APOE	1307.49	1250.09	1059.36	989.221	888.843	909.963	1002.48	1090.99	646.536	409.261	445.395	323.268	0.921724
ENSG00000128284	APOL3	80833	ENSECAG00000019430		100069464	horse ???(entz=100069464) - hsa APOL3(entz=80833); horse ???(entz=100069464) - hsa APOL4(entz=80832); horse ???(entz=100069464) - hsa APOL2(entz=23780); horse ???(entz=100069464) - hsa APOL1(entz=8542)	-0.621548	0.361776	0.67635	0.22625	0.760995	0.973977		protein_coding	APOLIII;CG121;CG12_1;apoL-III;APOL3	0.89556	0.547036	1.01381	0.60266	0.597245	0.924399	0.705225	0.284605	1.04753	0.287907	0.11619	0.523762	0.536805
ENSG00000221963	APOL6	80830	ENSECAG00000018752	APOL6	100069335		1.78828	0.0227241	0.180341	2.17216	0.0104432	0.204767	APOL6-201	protein_coding	APOL-VI;APOLVI;APOL6	0.200638	0.799421	1.04838	0.207314	0.49731	1.1827	0.189144	0.709503	0.778947	0.0772179	0.289654	0.389474	0.0943462
ENSG00000178878	APOLD1	81575	ENSECAG00000004066	APOLD1			-0.347617	0.666239	0.86255	-0.2698	0.768502	0.97596		protein_coding	VERGE;APOLD1	1.52642	1.09762	1.15463	0.883883	0.848862	0.734964	2.19613	0.81835	1.20892	0.896567	0.33409	0.604461	0.881164
ENSG00000204444	APOM	55937	ENSECAG00000015824	APOM	100050362		-0.789514	0.0537362	0.284507	-0.817884	0.0954184	0.590397	APOM-201	protein_coding	G3a;HSPC336;NG20;apo-M;APOM	2.66559	1.47419	1.59973	2.59553	1.56042	1.20451	1.07192	0.408847	1.25731	0.437609	0.166911	0.628654	0.0957623
ENSG00000184831	APOO	79135	ENSECAG00000013441	APOO	100060141		0.701908	0.02782	0.203044	0.430387	0.224224	0.777659	APOO-201	protein_coding	FAM121B;MIC26;Mic23;My025;APOO	29.8529	48.6949	40.4192	30.1633	40.2692	32.5812	4.51529	23.6709	19.5159	1.84336	9.66359	9.75796	0.217866
ENSG00000155008	APOOL	139322	ENSECAG00000009229	APOOL	100072334		0.0839612	0.712272	0.884731	-0.00558222	0.982618	0.99932	APOOL-201	protein_coding	CXorf33;FAM121A;Mic27;UNQ8193;APOOL	38.3086	40.7937	38.2426	40.1626	41.9203	37.9123	5.08938	11.4252	1.97073	2.07773	4.66431	0.985365	0.826181
ENSG00000256053	APOPT1	84334	ENSECAG00000013355	APOPT1	100059753		-0.535788	0.0157606	0.145944	-0.161376	0.517132	0.924408	APOPT1-201	protein_coding	APOP;APOP1;C14orf153;APOPT1	52.9595	36.5872	47.5456	54.2633	35.9498	41.9031	7.04351	5.77126	14.7374	2.8755	2.35611	7.36869	0.0239233
ENSG00000142192	APP	351	ENSECAG00000021011	APP	100066294		0.26129	0.45467	0.740883	-0.33833	0.390593	0.880945	APP-201	protein_coding	AAA;ABETA;ABPP;AD1;APPI;CTFgamma;CVAP;PN-II;PN2;APP	481.183	576.862	380.489	459.396	503.899	376.536	110.61	209.93	207.015	45.1565	85.7034	103.507	0.262647
ENSG00000062725	APPBP2	10513	ENSECAG00000016822	APPBP2	100071336		0.220851	0.312279	0.635893	0.241859	0.325474	0.85299	APPBP2-201	protein_coding	APP-BP2;HS.84084;PAT1;APPBP2	18.9405	22.1259	22.4724	19.3052	22.5748	21.7566	2.02934	4.52181	4.1833	0.828476	1.84602	2.09165	0.249679
ENSG00000157500	APPL1	26060	ENSECAG00000017473	APPL1	100058653		0.403476	0.171346	0.491871	0.30919	0.348485	0.862901	APPL1-201	protein_coding	APPL;DIP13alpha;MODY14;APPL1	13.9727	18.5395	17.2044	15.451	17.6439	15.971	3.61829	6.87129	3.86497	1.47716	2.80519	1.93249	0.325578
ENSG00000136044	APPL2	55198	ENSECAG00000020564	APPL2	100068170		-0.501946	0.0371672	0.236038	-0.400467	0.141734	0.669072	APPL2-201	protein_coding	DIP13B;APPL2	56.0306	39.5998	42.3974	54.5863	35.3551	44.6063	6.6229	12.3037	7.73604	2.70379	5.02295	3.86802	0.0238293
ENSG00000198931	APRT	353	ENSECAG00000026808	APRT			0.0600456	0.844406	0.94195	0.684706	0.0429496	0.42064	APRT-201	protein_coding	AMP;APRTD;APRT	68.8244	71.7284	110.804	57.453	67.4534	93.3037	25.3812	14.9086	56.8947	10.3618	6.0864	28.4474	0.140359
ENSG00000137074	APTX	54840	ENSECAG00000012674	APTX	100068091		0.107137	0.665128	0.861664	0.304959	0.26958	0.817206	APTX-201	protein_coding	AOA;AOA1;AXA1;EAOH;EOAHA;FHA-HIT;APTX	36.2182	38.8858	44.8031	37.2782	39.3847	44.4105	6.17082	8.40017	14.6045	2.51923	3.42935	7.30224	0.400039
ENSG00000240583	AQP1	358	ENSECAG00000008979	AQP1	100069916		0.524129	0.208192	0.533955	-0.0623231	0.89358	0.990278	AQP1-201	protein_coding	AQP-CHIP;CHIP28;CO;AQP1	67.3633	96.8393	64.4282	74.5713	85.8213	69.0804	30.6534	46.6492	29.5439	12.5142	19.0445	14.7719	0.314596
ENSG00000178301	AQP11	282679	ENSECAG00000017607	AQP11	100063181		0.421451	0.5001	0.770715	-0.948876	0.247361	0.800727		protein_coding	AQPX1;AQP11	0.656809	0.841997	0.245092	0.521063	0.708526	0.137901	0.485799	0.532364	0.332766	0.198327	0.217337	0.166383	0.18576
ENSG00000165272	AQP3	360	ENSECAG00000021134	AQP3	100053851		1.10074	0.270609	0.597793	0.0604142	0.956301	0.99724	AQP3-201	protein_coding	AQP-3;GIL;AQP3	500.758	1074.04	522.215	640.974	1309.05	517.713	357.972	901.773	142.509	146.141	368.147	71.2546	0.233194
ENSG00000171885	AQP4	361	ENSECAG00000004242	AQP4	100051905		0.952753	0.38328	0.693234	1.59438	0.177264	0.721957	AQP4-201	protein_coding	MIWC;WCH4;AQP4	0.217128	0.442722	0.679371	0.124521	0.179283	0.301892	0.260943	0.566113	0.967322	0.106529	0.231115	0.483661	0.509645
ENSG00000161798	AQP5	362	ENSECAG00000008500				-0.155648	0.855358	0.946029	-0.925466	0.34662	0.862035		protein_coding	AQP-5;PPKB;AQP5	58.0877	52.1488	30.5993	45.7047	35.9897	24.55	47.1115	47.6923	25.4969	19.2332	19.4703	12.7485	0.613042
[truncated: 14,202 more rows]
