# Supplementary material for: Modulation of stress and immune response by Amblyomin-X results in tumor cell death in a horse melanoma model
Source: Sci Rep. 2020 Apr 14;10:6388. doi: 10.1038/s41598-020-63275-2 (PMC7156751; doi:10.1038/s41598-020-63275-2)
Supplement: Supplementary file 5 — S Table 04. [file 41598_2020_63275_MOESM5_ESM.xlsx]

## Sheet: metacore_6hx0h
num	pathway	total	p-value	fdr	found	network_objs
1	HCV-mediated liver damage and predisposition to HCC via cell stress	63	1.58e-09	1.73e-06	13	STAT3, Cytochrome c, IL-1RI, IL-6, SOD2, IP3R1, XBP1, gp130, Endoplasmin, GRP78, Calreticulin, Caspase-3, HSP60
2	Stem cells_Inflammatory response in ischemia-reperfusion injury during myocardial infarction	21	1.19e-08	6.5e-06	8	C5aR, IL-1 beta, IL-6, HSP70, IL-8, P-selectin, TLR2, HSP60
3	Immune response_Oncostatin M signaling via JAK-Stat	22	1.83e-08	6.68e-06	8	STAT3, gp130, OSM receptor, SERPINA3 (ACT), SOCS3, OSMR, TIMP1, STAT1
4	Inhibition of neutrophil migration by proresolving lipid mediators in COPD	71	7.24e-08	1.98e-05	12	IL-1RI, C5aR, FPRL1, IL-1 beta, CD34, IL-8, PTAFR, Alpha-actinin, TLR2, IP3 receptor, PKC, IL8RB
5	Neutrophil chemotaxis in asthma	38	1.54e-07	3.31e-05	9	C5aR, FPRL1, HSP70, IL-8, PTAFR, GRO-1, TLR2, IL8RB, CCL7
6	Vascular endothelial cell damage in SLE	63	1.81e-07	3.31e-05	11	IL-1RI, C5aR, IL-1 beta, IL-6, IL-8, P-selectin, PAI1, IL1RN, Caspase-3, E-selectin, AML1 (RUNX1)
7	IL-1 beta- and Endothelin-1-induced fibroblast/ myofibroblast migration and extracellular matrix production in asthmatic airways	40	2.49e-07	3.89e-05	9	IL-1RI, IL-1 beta, Thrombospondin 1, Stromelysin-1, HAS2, PAI1, EDNRB, TIMP1, PDGF-R-alpha
8	Stem cells_Role of GSK3 beta in cardioprotection against myocardial infarction	33	6.36e-07	8.71e-05	8	Kir6.2, Plasma kallikrein, RAMP2, RAMP3, Enkephalin A, MMP-8, Caspase-3, Metenkefalin
9	Chemokines in inflammation in adipose tissue and liver in obesity, type 2 diabetes and metabolic syndrome X	48	1.3e-06	0.000142	9	IL-1 beta, IL-6, PLAUR (uPAR), CD34, IL-8, P-selectin, CD163, TLR2, E-selectin
10	Immune response_IL-6-induced acute-phase response in hepatocytes	36	1.31e-06	0.000142	8	STAT3, IL-6, Heme oxygenase 1, gp130, PAI1, GRO-1, AGP1 (ORM1), STAT1
11	Immune response_IL-10 signaling pathway	62	1.42e-06	0.000142	10	STAT3, IL-1 beta, IL-6, Heme oxygenase 1, G-CSF, IL-8, SOCS3, TIMP1, STAT1, Bcl-3
12	Chemotaxis_Inhibitory action of lipoxins on IL-8- and Leukotriene B4-induced neutrophil migration	53	3.1e-06	0.000283	9	FPRL1, MELC, Myosin II, IL-8, Actomyosin, Actin, Alpha-actinin, MLCK, MRLC
13	Stem cells_Direct reprogramming of cardiac fibroblasts into cardiomyocytes	20	4.35e-06	0.000367	6	beta-MHC, Islet-1, Alpha-actinin 2, Troponin I, slow skeletal, MLC2, alpha-MHC
14	Th2-cytokines-induced expression of mucins in asthma	43	5.43e-06	0.000425	8	STAT3, IL-6, IL-8, GRO-1, IL-4R type II, STAT1, IL4RA, IL13RA1
15	Immune response_IL-13 signaling via JAK-STAT	44	6.51e-06	0.000445	8	STAT3, MMP-8, IL1RN, IGHG4, IL-4R type II, STAT1, IL4RA, IL13RA1
16	Release of pro-inflammatory factors and proteases by alveolar macrophages in asthma	44	6.51e-06	0.000445	8	IL-1 beta, IL-6, Stromelysin-1, IL-8, GRO-1, TLR2, TIMP1, STAT1
17	Signal transduction_Angiotensin II/ AGTR1 signaling via JAK/STAT	45	7.76e-06	0.0005	8	beta-MHC, STAT3, IL-6, IP3R1, SOCS3, TIMP1, STAT1, PKC
18	A shift from oxidative to glycolytic muscle fiber phenotype in quadriceps muscles in COPD	60	8.96e-06	0.000545	9	beta-MHC, Cytochrome c, Ca-ATPase1, DCMC, Troponin C, cardiac, COX IV, Troponin I, slow skeletal, MLC2, Ryanodine receptor 1
19	Immune response_IL-1 signaling pathway	82	1.88e-05	0.00104	10	IL-1RI, IL-1 beta, IL-6, c-IAP2, IL-8, PGES, GRO-1, MCPIP, STAT1, CCL7
20	Immune response_Oncostatin M signaling via MAPK	37	1.9e-05	0.00104	7	Stromelysin-1, LDLR, gp130, OSM receptor, OSMR, TIMP1, STAT1
21	Inflammatory mechanisms of pancreatic cancerogenesis	67	2.25e-05	0.00117	9	STAT3, IL-1RI, IL-1 beta, IL-6, IL-8, GRO-1, MCP, STAT1, IL8RB
22	Complement pathway disruption in thrombotic microangiopathy	39	2.73e-05	0.0013	7	C5aR, IL-1 beta, IL-8, PTAFR, P-selectin, MCP, PKC
23	Signal transduction_Leptin signaling via JAK/STAT and MAPK cascade	39	2.73e-05	0.0013	7	STAT3, Cytochrome c, SOD2, SOCS3, Caspase-3, TIMP1, STAT1
24	Th17 cells in CF	54	3.13e-05	0.00132	8	STAT3, IL-1RI, IL-1 beta, IL-6, G-CSF, IL-8, GRO-1, GCP2
25	Hypertrophy of asthmatic airway smooth muscle cells	70	3.22e-05	0.00132	9	STAT3, IL-1 beta, gp130, OSM receptor, EDNRB, MLCK, IL-4R type II, Actin muscle, PDGF-R-alpha
26	Basophil migration in asthma	55	3.59e-05	0.00132	8	C5aR, FPRL1, PLAUR (uPAR), IL-8, P-selectin, E-selectin, IL8RB, CCL7
27	Impaired inhibition of Th17 cell differentiation by IFN-beta in multiple sclerosis	28	3.62e-05	0.00132	6	STAT3, IL-1RI, IL-1 beta, IL-6, SOCS3, STAT1
28	Development_Role of CNTF and LIF in regulation of oligodendrocyte development	28	3.62e-05	0.00132	6	STAT3, c-IAP2, gp130, SOCS3, Caspase-3, STAT1
29	Release of pro-inflammatory mediators and elastolytic enzymes by alveolar macrophages in COPD	28	3.62e-05	0.00132	6	Cathepsin L, IL-1 beta, IL-6, IL-8, TLR2, STAT1
30	Role of Th17 cells in asthma	28	3.62e-05	0.00132	6	Myosin II, IL-8, GRO-1, MRLC, E-selectin, IL8RB
31	Immune response_IL-5 signaling via JAK/STAT	56	4.1e-05	0.0014	8	STAT3, IL-1 beta, c-IAP2, IL-8, CSF2RB, XBP1, E4BP4, STAT1
32	Airway smooth muscle contraction in asthma	56	4.1e-05	0.0014	8	MELC, Phospholamban, Myosin II, GEFT, MyHC, MLCK, MRLC, IP3 receptor
33	Prostate Cancer: candidate susceptibility genes in inflammatory pathways	29	4.47e-05	0.00146	6	IL-1RI, IL-1 beta, IL-6, IL-8, IL1RN, 2'-5'-oligoadenylate synthetase
34	Skeletal muscle atrophy in COPD	57	4.67e-05	0.00146	8	beta-MHC, MYBPC1, Myosin-IIA, Beta TnTF, MyHC, KCRM, MLC1F, MLC2
35	Immune response_Role of PKR in stress-induced antiviral cell response	57	4.67e-05	0.00146	8	IL-1RI, IL-1 beta, IL-6, PKR, IL-8, Caspase-3, TLR2, STAT1
36	Immune response_IL-17 signaling pathways	60	6.82e-05	0.00205	8	IL-1 beta, IL-6, G-CSF, Stromelysin-1, IL-8, GRO-1, CCL7, GCP2
37	Cell adhesion_Integrin inside-out signaling in neutrophils	77	6.93e-05	0.00205	9	IL-8, PTAFR, Lyn, P-selectin, GRO-1, CALDAG-GEFI, IP3 receptor, E-selectin, IL8RB
38	Cell adhesion_Histamine H1 receptor signaling in the interruption of cell barrier integrity	45	7.15e-05	0.00206	7	MELC, Myosin II, GEFT, Alpha-actinin, MLCK, MRLC, IP3 receptor
39	Development_Transcription regulation of granulocyte development	32	8.05e-05	0.0022	6	STAT3, G-CSF, G-CSF receptor, SOCS3, PKC, AML1 (RUNX1)
40	The role of KEAP1/NRF2 pathway in skin sensitization	32	8.05e-05	0.0022	6	IL-1 beta, MafF, HSP70, Heme oxygenase 1, IL-8, CCR7
41	Glucocorticoid-induced elevation of intraocular pressure as glaucoma risk factor	62	8.65e-05	0.00231	8	Syndecan-4, Thrombospondin 1, Stromelysin-1, Antileukoproteinase 1, Alpha-actinin, PAI1, SERPINA3 (ACT), MLCK
42	The innate immune response to contact allergens	33	9.65e-05	0.00247	6	IL-1RI, IL-1 beta, IL-6, HSP70, IL-8, TLR2
43	Immune response_Antigen presentation by MHC class I: cross-presentation	99	9.7e-05	0.00247	10	HSP90, Cathepsin L, HSP70, Rab8B, HYOU1, Endoplasmin, OLR1, Calreticulin, TLR2, HSP60
44	Macrophage and dendritic cell phenotype shift in cancer	100	0.000106	0.00263	10	STAT3, IL-1RI, IL-1 beta, IL-6, Thrombospondin 1, XBP1, SOCS3, IL-4R type II, TLR2, STAT1
45	Immune response_IFN-alpha/beta signaling via JAK/STAT	64	0.000109	0.00265	8	STAT3, PKR, IRF9, IL1RN, SOCS3, STAT1, RIG-G, ISG15
46	Immune response_IL-11 signaling via JAK/STAT	34	0.000115	0.00268	6	STAT3, gp130, SOCS3, REG3G, TIMP1, STAT1
47	TNF-alpha and IL-1 beta-mediated regulation of contraction and secretion of inflammatory factors in normal and asthmatic airway smooth muscle	65	0.000122	0.00268	8	IL-1RI, IL-1 beta, IL-6, CD38, IL-8, PGES, GRO-1, CCL7
48	Expression targets of Tissue factor signaling in cancer	22	0.000123	0.00268	5	PTX3, PLAUR (uPAR), IL-8, PAI1, GRO-1
49	Glucocorticoids-mediated inhibition of pro-constrictory and pro-inflammatory signaling in airway smooth muscle cells	49	0.000125	0.00268	7	IL-1 beta, IL-6, Myosin II, CD38, PGES, GRO-1, MRLC
50	Th17 cells in CF (mouse model)	49	0.000125	0.00268	7	STAT3, IL-1RI, IL-1 beta, IL-6, G-CSF, GRO-1, GCP2
51	Development_G-CSF signaling	49	0.000125	0.00268	7	STAT3, G-CSF, c-IAP2, Lyn, G-CSF receptor, STAT1, IL8RB
52	Interleukins-induced inflammatory response in asthmatic airway fibroblasts	35	0.000136	0.00281	6	IL-1RI, IL-1 beta, IL-6, G-CSF, IL-8, GRO-1
53	Th2 cytokine- and TNF-alpha-induced inflammatory response in asthmatic airway fibroblasts	35	0.000136	0.00281	6	IL-6, G-CSF, IL-8, IL-4R type II, IL4RA, IL13RA1
54	B-regulatory cells and tumor cells intercellular interaction	67	0.000151	0.00306	8	STAT3, IL-1RI, FPRL1, IL-1 beta, IL-6, gp130, STAT1, IL4RA
55	CHDI_Correlations from Discovery data_Causal network (positive)	36	0.00016	0.00319	6	STAT3, Thrombospondin 1, gp130, Actin, Angiopoietin 3, STAT1
56	Calcium-dependent regulation of normal and asthmatic smooth muscle contraction	69	0.000186	0.00364	8	Myosin II, CD38, NCX1, EDNRB, MLCK, MRLC, IP3 receptor, Ryanodine receptor 1
57	Immune response_IL-4-responsive genes in type 2 immunity	70	0.000206	0.00396	8	STAT3, P-selectin, IL1RN, IGHG4, IL-4R type II, STAT1, IL4RA, CCL7
58	Substance P-mediated inflammation and pain in Sickle cell disease	38	0.000218	0.00412	6	IL-1RI, IL-1 beta, IL-6, IL-8, IP3 receptor, E-selectin
59	IL-6 signaling in tumor-associated monocytes/macrophages in breast cancer	14	0.000236	0.00438	4	STAT3, Fra-1, IL-6, gp130
60	Glomerular injury in Lupus Nephritis	92	0.000276	0.00488	9	C5aR, IL-1 beta, IL-6, RIG-I, IL-8, HAS2, IFI56, GRO-1, STAT1
61	Muscle contraction_Delta-type opioid receptor in smooth muscle contraction	26	0.000286	0.00488	5	Leu-enkephalin, Myosin II, MRLC, Metenkefalin, IP3 receptor
62	Memory CD8+ T cells in allergic contact dermatitis	40	0.000292	0.00488	6	IL-1RI, IL-1 beta, P-selectin, IL7RA, CCR7, E-selectin
63	IFN-gamma and Th2 cytokines-induced inflammatory signaling in normal and asthmatic airway epithelium	40	0.000292	0.00488	6	IL-6, IL-8, SOCS3, IL-4R type II, STAT1, IL4RA
64	Stem cells_Pancreatic cancer stem cells in tumor metastasis	40	0.000292	0.00488	6	MELC, Myosin II, MyHC, MLCK, MRLC, IP3 receptor
65	Cell adhesion_IL-8 family-dependent cell migration and adhesion	40	0.000292	0.00488	6	IL-8, GRO-1, CALDAG-GEFI, IP3 receptor, IL8RB, GCP2
66	Impaired inhibitory action of lipoxins on neutrophil migration in CF	56	0.000294	0.00488	7	FPRL1, MELC, Myosin II, IL-8, Alpha-actinin, MLCK, MRLC
67	Immune response_IL-3 signaling via JAK/STAT, p38, JNK and NF-kB	93	0.000299	0.00489	9	STAT3, IL-6, CSF2RB, XBP1, Lyn, P-selectin, SOCS3, STAT1, E-selectin
68	Th2-cytokines and IFN-mediated regulation of airway smooth muscle contraction	27	0.000344	0.00554	5	CD38, IL-4R type II, STAT1, IL4RA, IL13RA1
69	IL-1 signaling in melanoma	42	0.000384	0.00609	6	IL-1RI, IL-1 beta, IL-6, SOD2, IL-8, GRO-1
70	IL-17 and IL-17F-induced inflammatory signaling in normal and asthmatic airway epithelium	28	0.000411	0.00643	5	IL-6, G-CSF, IL-8, GRO-1, GCP2
71	Cigarette smoke-mediated attenuation of antibacterial and antivirus immune response	29	0.000487	0.00752	5	IL-1 beta, IL-6, IL-8, IRF9, STAT1
72	Transition of Smoldering multiple myeloma to active multiple myeloma (schema)	17	0.000531	0.00808	4	IL-1RI, IL-1 beta, IL-6, IL-8
73	Regulation of IGF family activity in colorectal cancer	30	0.000574	0.00838	5	IBP4, IL-1 beta, IL-6, PLAUR (uPAR), IBP
74	Role of CNTF and LIF in regulation of oligodendrocyte development in multiple sclerosis	30	0.000574	0.00838	5	STAT3, c-IAP2, gp130, Caspase-3, STAT1
75	Inter-cellular relations in COPD (general schema)	30	0.000574	0.00838	5	IL-1 beta, IL-6, IL-8, GRO-1, IL8RB
76	Muscle contraction_GPCRs in the regulation of smooth muscle tone	83	0.000664	0.00944	8	MELC, Myosin II, GEFT, MyHC, NCX1, MLCK, MRLC, IP3 receptor
77	Neutrophil adhesion and transendothelial migration in asthma	31	0.000671	0.00944	5	CD34, IL-8, PTAFR, P-selectin, E-selectin
78	CHDI_Correlations from Replication data_Cytoskeleton and adhesion module	64	0.000673	0.00944	7	MELC, PLAUR (uPAR), MyHC, Alpha-actinin, MRLC, CALDAG-GEFI, IP3 receptor
79	Role of Tissue factor-induced Thrombin signaling in cancerogenesis	65	0.000739	0.0102	7	MELC, IL-8, P-selectin, GRO-1, MLCK, MRLC, IP3 receptor
80	Role of IL-6 in obesity and type 2 diabetes in adipocytes	32	0.000781	0.0106	5	STAT3, IL-6, gp130, PAI1, SOCS3
81	Activation of ACTH production in pituitary gland in major depressive disorder	32	0.000781	0.0106	5	STAT3, IL-1RI, IL-1 beta, IL-6, gp130
82	Development_Adiponectin signaling	48	0.000799	0.0107	6	HSP90, STAT3, IL-6, gp130, Caspase-3, IP3 receptor
83	Signal transduction_PDGF signaling via JAK-STAT and reactive oxygen species (ROS)	66	0.000811	0.0107	7	STAT3, PDGF receptor, PKR, SOD2, STAT1, PDGF-R-alpha, CCL7
84	Anti-apoptotic pathways in endoplasmic reticulum stress response in multiple myeloma	19	0.000834	0.0108	4	XBP1, Endoplasmin, GRP78, Calreticulin
85	Cytoskeleton remodeling_Alpha-1A adrenergic receptor-dependent inhibition of PI3K	19	0.000834	0.0108	4	MELC, Myosin II, MLCK, MRLC
86	Immune response_IL-11 signaling pathway via MEK/ERK and PI3K/AKT cascades	67	0.000888	0.0112	7	ALPL, IL-1 beta, IL-6, SFK, IL-8, gp130, Caspase-3
87	Immune response_Bacterial infections in normal airways	49	0.000893	0.0112	6	IL-1RI, IL-1 beta, IL-6, IL-8, TLR2, STAT1
88	Role of Langerin+ dermal dendritic cells in contact hypersensitivity	20	0.00102	0.0126	4	STAT3, P-selectin, CCR7, E-selectin
89	Regulation of caspase activity in Huntington's disease	20	0.00102	0.0126	4	HSP90, Cytochrome c, HSP70, Caspase-3
90	Inflammatory factors-induced expression of mucins in normal and asthmatic epithelium	51	0.00111	0.0135	6	IL-1RI, IL-1 beta, IL-6, IL-8, PTAFR, IL8RB
91	Stellate cells activation and liver fibrosis	70	0.00115	0.0139	7	PDGF receptor, IL-1RI, IL-1 beta, GLI-1, TLR2, TIMP1, PDGF-R-alpha
92	Langerhans cell migration to lymph nodes in allergic contact dermatitis	35	0.00119	0.0142	5	IL-1RI, IL-1 beta, Stromelysin-1, MDR1, CCR7
93	Development_Role of G-CSF in hematopoietic stem cell mobilization	21	0.00124	0.0146	4	STAT3, C5aR, G-CSF, G-CSF receptor
94	Th17 cytokines in COPD	36	0.00136	0.0147	5	STAT3, IL-1 beta, IL-6, IL-8, GRO-1
95	Immune response_HMGB1/TLR signaling pathway	36	0.00136	0.0147	5	IL-1 beta, IL-6, IL-8, IL1RN, TLR2
96	Immune response_HMGB1/RAGE signaling pathway	53	0.00136	0.0147	6	IL-1 beta, IL-6, IL-8, PAI1, IL1RN, TLR2
97	Proinflammatory cytokine production by Th17 cells in asthma	53	0.00136	0.0147	6	STAT3, IL-1RI, C5aR, IL-1 beta, IL-6, IL-8
98	Regulation of VEGF expression in lung cancer	53	0.00136	0.0147	6	HSP90, STAT3, IL-1RI, IL-1 beta, IL-6, gp130
99	IL-6 signaling in breast cancer cells	53	0.00136	0.0147	6	STAT3, IL-6, gp130, MDR1, Fascin, STAT1
100	Immune response_Alternative complement pathway	53	0.00136	0.0147	6	C5aR, PTX3, Factor Ba, MCP, Factor Bb, Factor B
101	Immune response_Antiviral actions of Interferons	53	0.00136	0.0147	6	PKR, IRF9, WARS, OAS2, 2'-5'-oligoadenylate synthetase, STAT1
102	Role of fibroblasts in the sensitization phase of allergic contact dermatitis	22	0.00149	0.0157	4	IL-1RI, IL-1 beta, IL-6, IL-8
103	Immune response_HSP60 and HSP70/ TLR signaling pathway	54	0.0015	0.0157	6	IL-1 beta, IL-6, HSP70, IL-8, TLR2, HSP60
104	Disruption of apoptosis, proliferation and shedding of epithelial cells in asthma	54	0.0015	0.0157	6	IL-1 beta, EDNRB, Caspase-3, IL-4R type II, STAT1, IL13RA1
105	Immune response_IL-4 signaling pathway	94	0.00151	0.0157	8	STAT3, PDE4, IL-4R type II, STAT1, IP3 receptor, PKC, IL4RA, IL13RA1
106	Development_MAG-dependent inhibition of neurite outgrowth	37	0.00154	0.0157	5	MELC, Myosin II, MyHC, Lingo1, MRLC
107	IL-6 signaling in colorectal cancer	37	0.00154	0.0157	5	STAT3, IL-6, HSP70, gp130, SOCS3
108	Transcription_HIF-1 targets	95	0.00161	0.0163	8	LDHA, ABCG2, Heme oxygenase 1, Thrombospondin 1, PLAUR (uPAR), PAI1, Angiopoietin 2, MDR1
109	Cell adhesion_ECM remodeling	55	0.00165	0.0164	6	IBP4, PLAUR (uPAR), Stromelysin-1, IL-8, PAI1, TIMP1
110	Immune response_IL-16 signaling pathway	55	0.00165	0.0164	6	IL-1 beta, IL-6, Caspase-3, IP3 receptor, HSC70, PKC
111	Stem cells_Role of TGF-beta 1 in fibrosis development after myocardial infarction	38	0.00174	0.0171	5	Thrombospondin 1, ACE1, PAI1, EDNRB, TIMP1
112	Apoptosis and survival_Endoplasmic reticulum stress response pathway	56	0.00181	0.0177	6	Cytochrome c, SOD2, IP3R1, XBP1, Endoplasmin, GRP78
113	Immune response_TSLP signalling	39	0.00196	0.019	5	STAT3, IL-6, IL-8, IL7RA, STAT1
114	Development_Cytokine-mediated regulation of megakaryopoiesis	57	0.00199	0.019	6	STAT3, IL-1RI, IL-1 beta, IL-6, gp130, STAT1
115	Immune response _CCR3 signaling in eosinophils	77	0.00202	0.019	7	MELC, Myosin II, MyHC, MLCK, MRLC, IP3 receptor, CCL7
116	Immune response_IFN-alpha/beta signaling via MAPKs	77	0.00202	0.019	7	PKR, IRF9, ZNF145, PKC-theta, STAT1, RIG-G, ISG15
117	Immune response_IL-27 signaling pathway	24	0.00209	0.0195	4	STAT3, gp130, SOCS3, STAT1
118	SLE genetic marker-specific pathways in B cells	99	0.0021	0.0195	8	IP3R1, CD38, XBP1, Lyn, IRF9, GRP78, STAT1, IP3 receptor
119	Cytoskeleton remodeling_Regulation of actin cytoskeleton organization by the kinase effectors of Rho GTPases	58	0.00217	0.02	6	Myosin II, MyHC, Actomyosin, Alpha-actinin, MLCK, MRLC
120	CHDI_Correlations from Replication data_Causal network (positive correlations)	79	0.00234	0.0213	7	IL-1RI, HSP70, IP3R1, PKC-theta, Caspase-3, TLR2, IP3 receptor
121	Development_Regulation of cytoskeleton proteins in oligodendrocyte differentiation and myelination	59	0.00237	0.0215	6	PDGF receptor, Tubulin beta, MELC, Myosin II, MRLC, PDGF-R-alpha
122	Resolution of inflammation in healing myocardial infarction	25	0.00244	0.0219	4	STAT3, G-CSF, G-CSF receptor, E-selectin
123	Role of stellate cells in progression of pancreatic cancer	60	0.00259	0.0228	6	PDGF receptor, IL-6, Stromelysin-1, IL-8, TIMP1, PDGF-R-alpha
124	Immune response_TREM1 signaling pathway	60	0.00259	0.0228	6	IL-1 beta, IL-6, TREM1, IL-8, TLR2, IP3 receptor
125	TNF-alpha, IL-1 beta induce dyslipidemia and inflammation in obesity and type 2 diabetes in adipocytes	42	0.00273	0.0239	5	IL-1RI, IL-1 beta, IL-6, PTX3, PAI1
126	Role of fibroblasts and keratinocytes in the elicitation phase of allergic contact dermatitis	26	0.00283	0.0242	4	IL-1 beta, IL-8, GRO-1, IL8RB
127	Downregulation of MITF in melanoma	26	0.00283	0.0242	4	STAT3, IL-1RI, IL-1 beta, IL-6
128	Immune response_Role of HMGB1 in dendritic cell maturation and migration	26	0.00283	0.0242	4	IL-1 beta, IL-6, IL-8, CCR7
129	Role of cell adhesion in vaso-occlusion in Sickle cell disease	43	0.00303	0.0256	5	IL-1 beta, Thrombospondin 1, IL-8, P-selectin, E-selectin
130	Chemotaxis_CCL16-, CCL20-, CXCL16- and CCL25-mediated cell migration	43	0.00303	0.0256	5	Stromelysin-1, MMP-8, MMP-11, MLCK, IP3 receptor
131	Apoptosis and survival_CXCR3-B signaling	63	0.00331	0.0275	6	STAT3, Cytochrome c, Heme oxygenase 1, Caspase-3, IP3 receptor, Ryanodine receptor 1
132	Immune response_IL-4-induced regulators of cell growth, survival, differentiation and metabolism	63	0.00331	0.0275	6	STAT3, Cytochrome c, SOCS3, IL-4R type II, STAT1, IL4RA
133	Inhibition of remyelination in multiple sclerosis: regulation of cytoskeleton proteins	44	0.00336	0.0277	5	Tubulin beta, MELC, Myosin II, Lingo1, MRLC
134	TGF-beta-induced fibroblast/ myofibroblast migration and extracellular matrix production in asthmatic airways	64	0.00359	0.0291	6	ITGA1, Stromelysin-1, HAS2, PAI1, TIMP1, Thrombospondin 2
135	Myeloid-derived suppressor cells and M2 macrophages in cancer	64	0.00359	0.0291	6	STAT3, IL-1 beta, IL-6, G-CSF, STAT1, IL4RA
136	Apo-2L(TNFSF10)-induced apoptosis in melanoma	45	0.00371	0.0293	5	Cytochrome c, IL-8, XBP1, Caspase-3, Caspase-4
137	Role of free fatty acids in obesity and type 2 diabetes	45	0.00371	0.0293	5	IL-1 beta, IL-6, PKC-theta, TLR2, HSP60
138	Role of TNF-alpha, IL-1beta and IL-6 in development of obesity and type 2 diabetes in liver	45	0.00371	0.0293	5	STAT3, IL-1 beta, IL-6, PAI1, SOCS3
139	Rho-dependent regulation of normal and asthmatic smooth muscle contraction	28	0.00374	0.0293	4	Myosin II, GEFT, MRLC, PKC
140	Glucocorticoid- and LABA-mediated inhibition of pro-inflammatory signaling in airway fibroblasts/myofibroblasts	28	0.00374	0.0293	4	IL-1RI, IL-1 beta, IL-6, IL-8
141	Renal tubulointerstitial injury in Lupus Nephritis	65	0.00388	0.0301	6	IL-1 beta, IL-6, IL-8, HAS2, PAI1, CCR7
142	Immune response_Inhibitory action of Lipoxins on pro-inflammatory TNF-alpha signaling	46	0.00408	0.031	5	STAT3, FPRL1, IL-1 beta, IL-6, IL-8
143	Signal transduction_Calcium signaling	46	0.00408	0.031	5	IP3R1, Phospholamban, NCX1, IP3 receptor, Ryanodine receptor 1
144	Nociception_Expression and role of Nociceptin in immune system	46	0.00408	0.031	5	STAT3, IL-1RI, IL-1 beta, IL-6, STAT1
145	Metabolic syndrome X (general schema)	15	0.00457	0.0343	3	IL-1 beta, IL-6, PAI1
146	Role of GITR in skin sensitization	15	0.00457	0.0343	3	IL-1RI, IL-1 beta, CCR7
147	Development_G-CSF-induced myeloid differentiation	30	0.00483	0.0349	4	STAT3, G-CSF, G-CSF receptor, SOCS3
148	Putative role of Tregs in COPD	30	0.00483	0.0349	4	STAT3, IL7RA, MCP, SOCS3
149	Colorectal cancer (general schema)	30	0.00483	0.0349	4	IL-6, IL-8, gp130, IL8RB
150	Role of adipose tissue hypoxia in obesity and type 2 diabetes	30	0.00483	0.0349	4	IL-1 beta, IL-6, Heme oxygenase 1, PAI1
151	Eosinophil adhesion and transendothelial migration in asthma	68	0.00485	0.0349	6	C5aR, PLAUR (uPAR), PTAFR, P-selectin, PKC, CCL7
152	Signal transduction_Adenosine A3 receptor signaling pathway	48	0.00491	0.0349	5	STAT3, IL-1 beta, Rho GTPase, IP3 receptor, PKC
153	GLP-1 in beta cell apoptosis in type 2 diabetes	48	0.00491	0.0349	5	Cytochrome c, IL-1RI, IL-1 beta, c-IAP2, Caspase-3
154	Cell adhesion_Integrin-mediated cell adhesion and migration	48	0.00491	0.0349	5	MELC, MyHC, Alpha-actinin, MLCK, MRLC
155	Mechanisms of drug resistance in multiple myeloma	49	0.00537	0.037	5	STAT3, IL-6, IL-8, MDR1, IL8RB
156	Role and regulation of Prostaglandin E2 in gastric cancer	49	0.00537	0.037	5	IL-1 beta, PLAUR (uPAR), IL-8, PGES, TLR2
157	Neutrophil-derived granule proteins and cytokines in asthma	49	0.00537	0.037	5	IL-8, PTAFR, MMP-8, PKC, IL8RB
158	Development_PEDF signaling	49	0.00537	0.037	5	Fra-1, IL-1 beta, IL-6, SOD2, c-IAP2
159	Signal transduction_Soluble CXCL16 signaling	49	0.00537	0.037	5	STAT3, Stromelysin-1, IL-8, P-selectin, CD163
160	Apoptosis and survival_Role of IAP-proteins in apoptosis	31	0.00544	0.037	4	Cytochrome c, HSP70, c-IAP2, Caspase-3
161	Alternative complement cascade disruption in age-related macular degeneration	31	0.00544	0.037	4	C5aR, Factor Ba, Factor Bb, Factor B
162	Cytoskeleton remodeling_Substance P mediated membrane blebbing	16	0.00553	0.0371	3	Myosin II, MLCK, MRLC
163	c-Myc in multiple myeloma	16	0.00553	0.0371	3	STAT3, IL-6, GRP78
164	Transport_The role of AVP in regulation of Aquaporin 2 and renal water reabsorption	50	0.00585	0.0384	5	Myosin II, MyHC, MLCK, MRLC, Ryanodine receptor 1
165	Rheumatoid arthritis (general schema)	50	0.00585	0.0384	5	IL-1 beta, IL-6, Stromelysin-1, MMP-8, TLR2
166	Immune response_C5a signaling	50	0.00585	0.0384	5	C5aR, IL-1 beta, IL-8, PAI1, PKC
167	Signal transduction_CXCR4 signaling via second messengers and JAK/STAT	50	0.00585	0.0384	5	STAT3, MLCK, SOCS3, MRLC, IP3 receptor
168	Blood coagulation_GPCRs in platelet aggregation	71	0.00599	0.039	6	MELC, IP3R1, Myosin II, MRLC, CALDAG-GEFI, IP3 receptor
169	Interleukins-induced inflammatory signaling in normal and asthmatic airway epithelium	32	0.00611	0.0396	4	IL-1RI, IL-1 beta, IL-6, IL-8
170	Immune response_Antigen presentation by MHC class II	118	0.00615	0.0396	8	HSP90, Cathepsin L, Endoplasmin, OLR1, TLR2, HSC70, PKC, Fc alpha receptor
171	Immune response_Histamine signaling in dendritic cells	51	0.00637	0.0399	5	IL-1 beta, IL-6, Histamine H2 receptor, IL-8, IP3 receptor
172	HIF-1 in gastric cancer	51	0.00637	0.0399	5	HSP90, LDHA, PAI1, PGES, MDR1
173	IL-6 signaling in multiple myeloma	51	0.00637	0.0399	5	STAT3, IL-6, Lyn, gp130, STAT1
174	Stem cells_Signaling pathways in embryonic hepatocyte maturation	51	0.00637	0.0399	5	STAT3, TAT, gp130, OSM receptor, OSMR
175	Blood coagulation_Platelet microparticle generation	72	0.00641	0.0399	6	IL-1 beta, MyHC, P-selectin, Caspase-3, IP3 receptor, PKC
176	Immune response_IL-6 signaling pathway via JAK/STAT	72	0.00641	0.0399	6	STAT3, ALPL, IL-6, gp130, SOCS3, STAT1
177	Noise-induced hair cell death and spiral ganglion neuron degeneration	96	0.0069	0.0426	7	STAT3, Cytochrome c, IL-1 beta, IL-6, Actin, Caspase-3, CACNA1D
178	Th2 cytokine- and TNF-alpha-induced profibrotic response in asthmatic airway fibroblasts/ myofibroblasts	52	0.00692	0.0426	5	IL-1 beta, HAS2, IL-4R type II, TIMP1, PDGF-R-alpha
179	Effect of H. pylori infection on apoptosis in gastric epithelial cells	53	0.0075	0.0452	5	Cytochrome c, Lamin B, c-IAP2, PGES, Caspase-3
180	Chemotaxis_CCR1 signaling	53	0.0075	0.0452	5	STAT3, IL-6, IL-8, IP3 receptor, CCL7
181	Apoptosis and survival_Caspase cascade	34	0.0076	0.0452	4	Cytochrome c, Lamin B, Caspase-3, Caspase-4
182	Proinflammatory cytokine release from eosinophils in asthma	34	0.0076	0.0452	4	IL-1 beta, IL-6, IL-8, Fc alpha receptor
183	Development_CNTF receptor signaling	34	0.0076	0.0452	4	STAT3, gp130, SOCS3, STAT1
184	Stem cells_BMP signaling in cardiac myogenesis	34	0.0076	0.0452	4	beta-MHC, ACTA1, MLC2, alpha-MHC
185	Role of inflammasome in macrophages, adipocytes and pancreatic beta cells in type 2 diabetes	18	0.00778	0.0458	3	IL-1RI, IL-1 beta, IL1RN
186	Transcription_Assembly of RNA Polymerase II preinitiation complex on TATA-less promoters	18	0.00778	0.0458	3	PTAFR, MDR1, AML1 (RUNX1)
187	Role of ER stress in obesity and type 2 diabetes	54	0.00811	0.0472	5	PKR, LDLR, XBP1, Resistin, GRP78
188	Role of IL-23/ T17 pathogenic axis in psoriasis	54	0.00811	0.0472	5	STAT3, IL-1RI, IL-1 beta, IL-6, IL-8
189	G protein-coupled receptors signaling in lung cancer	76	0.00831	0.0473	6	STAT3, Galpha(i)-specific peptide GPCRs, IL-8, Galpha(q)-specific peptide GPCRs, EDNRB, IL8RB
190	Plasminogen activators signaling in pancreatic cancer	35	0.00843	0.0473	4	IL-1RI, Fra-1, PLAUR (uPAR), PAI1
191	Development_Angiopoietin - Tie2 signaling	35	0.00843	0.0473	4	STAT3, Angiopoietin 3, Angiopoietin 2, STAT1
192	IL-6 signaling pathway in lung cancer	35	0.00843	0.0473	4	STAT3, IL-6, gp130, STAT1
193	Immune response_Th17 cell differentiation	35	0.00843	0.0473	4	STAT3, IL-1RI, IL-1 beta, IL-6
194	Mechanisms of CAM-DR in multiple myeloma	35	0.00843	0.0473	4	STAT3, HSP70, c-IAP2, gp130
195	NALP3 inflammasome activation in age-related macular degeneration (AMD)	35	0.00843	0.0473	4	IL-1 beta, IL-6, Caspase-3, TLR2
196	Immune response_Platelet activating factor/ PTAFR pathway signaling	55	0.00876	0.0489	5	STAT3, IL-1 beta, PTAFR, STAT1, IP3 receptor

## Sheet: metacore_12hx0h
num	pathway	total	p-value	fdr	found	network_objs
1	Immune response_IFN-alpha/beta signaling via JAK/STAT	64	3.55e-13	2.5e-10	13	IRF9, IRF7, PKR, IFI17, ISG20, IL1RN, XAF1, SOCS3, OAS1, STAT1, RIG-G, IP10, ISG15
2	Immune response_Lectin induced complement pathway	50	1.72e-06	0.000313	7	C3b, iC3b, C3dg, C3a, C3, L-Ficolin, C3c
3	Immune response_Alternative complement pathway	53	2.58e-06	0.000313	7	C3b, PTX3, iC3b, C3dg, C3a, C3, C3c
4	Chemotaxis_Inhibitory action of lipoxins on IL-8- and Leukotriene B4-induced neutrophil migration	53	2.58e-06	0.000313	7	Alpha-actinin, MELC, Myosin II, MLCK, MRLC, Actomyosin, Actin
5	Immune response_Antiviral actions of Interferons	53	2.58e-06	0.000313	7	IRF9, PKR, OAS2, OAS1, 2'-5'-oligoadenylate synthetase, STAT1, MxA
6	Stem cells_Direct reprogramming of cardiac fibroblasts into cardiomyocytes	20	2.78e-06	0.000313	5	beta-MHC, Troponin I, slow skeletal, MLC2, Islet-1, Alpha-actinin 2
7	Immune response_IFN-alpha/beta signaling via MAPKs	77	3.11e-06	0.000313	8	IRF9, IRF7, PKR, PKC-theta, STAT1, RIG-G, IP10, ISG15
8	Stem cells_Pancreatic cancer stem cells in tumor metastasis	40	6.45e-06	0.000568	6	MELC, SDF-1, Myosin II, MLCK, MRLC, MyHC
9	Signal transduction_Angiotensin II/ AGTR1 signaling via JAK/STAT	45	1.3e-05	0.00102	6	beta-MHC, PTP-1B, SOCS3, TIMP1, STAT1, PKC
10	Release of pro-inflammatory mediators and elastolytic enzymes by alveolar macrophages in COPD	28	1.63e-05	0.00115	5	Cathepsin L, IL-1 beta, TLR2, STAT1, IP10
11	Immune response_Classical complement pathway	53	3.41e-05	0.00218	6	C3b, iC3b, C3dg, C3a, C3, C3c
12	Skeletal muscle atrophy in COPD	57	5.18e-05	0.00304	6	beta-MHC, MYBPC1, KCRM, Beta TnTF, MLC2, MyHC
13	Cytoskeleton remodeling_Regulation of actin cytoskeleton organization by the kinase effectors of Rho GTPases	58	5.72e-05	0.00306	6	Alpha-actinin, Myosin II, MLCK, MRLC, MyHC, Actomyosin
14	Cytoskeleton remodeling_Alpha-1A adrenergic receptor-dependent inhibition of PI3K	19	6.12e-05	0.00306	4	MELC, Myosin II, MLCK, MRLC
15	Development_MAG-dependent inhibition of neurite outgrowth	37	6.65e-05	0.00306	5	MELC, NGF, Myosin II, MRLC, MyHC
16	A shift from oxidative to glycolytic muscle fiber phenotype in quadriceps muscles in COPD	60	6.94e-05	0.00306	6	beta-MHC, Ca-ATPase1, Troponin I, slow skeletal, MLC2, Troponin C, cardiac, Ryanodine receptor 1
17	Complement pathway disruption in thrombotic microangiopathy	39	8.62e-05	0.00353	5	C3b, IL-1 beta, PKC, C3a, C3
18	Stem cells_Inflammatory response in ischemia-reperfusion injury during myocardial infarction	21	9.28e-05	0.00353	4	IL-1 beta, HSP70, TLR2, C3a
19	CHDI_Correlations from Replication data_Cytoskeleton and adhesion module	64	0.0001	0.00353	6	Alpha-actinin, MELC, SDF-1, MRLC, PLAUR (uPAR), MyHC
20	Glomerular injury in Lupus Nephritis	92	0.0001	0.00353	7	IFI56, IL-1 beta, MDA-5, RIG-I, STAT1, C3a, IP10
21	Release of pro-inflammatory factors and proteases by alveolar macrophages in asthma	44	0.000155	0.00521	5	IL-1 beta, TLR2, TIMP1, STAT1, IP10
22	Cell adhesion_Histamine H1 receptor signaling in the interruption of cell barrier integrity	45	0.000173	0.00554	5	Alpha-actinin, MELC, Myosin II, MLCK, MRLC
23	Muscle contraction_Delta-type opioid receptor in smooth muscle contraction	26	0.000221	0.00679	4	Leu-enkephalin, Myosin II, MRLC, Metenkefalin
24	Cell adhesion_Integrin-mediated cell adhesion and migration	48	0.000236	0.00692	5	Alpha-actinin, MELC, MLCK, MRLC, MyHC
25	Immune response _CCR3 signaling in eosinophils	77	0.000279	0.00775	6	MELC, Myosin II, MLCK, MRLC, MyHC, CCL7
26	Transport_The role of AVP in regulation of Aquaporin 2 and renal water reabsorption	50	0.000286	0.00775	5	Myosin II, MLCK, MRLC, MyHC, Ryanodine receptor 1
27	Immune response_Innate immune response to RNA viral infection	28	0.000298	0.00778	4	IRF7, MDA-5, RIG-I, LGP2
28	Cigarette smoke-mediated attenuation of antibacterial and antivirus immune response	29	0.000342	0.00862	4	IRF9, IL-1 beta, STAT1, IP10
29	Alternative complement cascade disruption in age-related macular degeneration	31	0.000445	0.0105	4	C3b, iC3b, C3a, C3
30	SLE genetic marker-specific pathways in antigen-presenting cells (APC)	84	0.000448	0.0105	6	IRF9, IRF7, IL-1 beta, MDA-5, iC3b, STAT1
31	Airway smooth muscle contraction in asthma	56	0.000487	0.0107	5	MELC, Myosin II, MLCK, MRLC, MyHC
32	Impaired inhibitory action of lipoxins on neutrophil migration in CF	56	0.000487	0.0107	5	Alpha-actinin, MELC, Myosin II, MLCK, MRLC
33	Immune response_Role of PKR in stress-induced antiviral cell response	57	0.000529	0.0113	5	IRF7, IL-1 beta, PKR, TLR2, STAT1
34	Role of GITR in skin sensitization	15	0.000647	0.0134	3	IL-1 beta, CCR7, IP10
35	Immune response_IL-10 signaling pathway	62	0.000781	0.0148	5	IL-1 beta, SOCS3, TIMP1, STAT1, Bcl-3
36	Cytoskeleton remodeling_Substance P mediated membrane blebbing	16	0.00079	0.0148	3	Myosin II, MLCK, MRLC
37	Immune response_IL-6-induced acute-phase response in hepatocytes	36	0.000797	0.0148	4	Fibrinogen gamma, AGP1 (ORM1), STAT1, C3
38	Immune response_HMGB1/TLR signaling pathway	36	0.000797	0.0148	4	IRF7, IL-1 beta, IL1RN, TLR2
39	Eosinophil chemotaxis in asthma	64	0.000903	0.0163	5	NGF, C3a, IP10, IL8RB, CCL7
40	Neutrophil chemotaxis in asthma	38	0.000981	0.0173	4	HSP70, TLR2, IL8RB, CCL7
41	Signal transduction_PDGF signaling via JAK-STAT and reactive oxygen species (ROS)	66	0.00104	0.0179	5	PKR, SOD2, STAT1, IP10, CCL7
42	Signal transduction_Leptin signaling via JAK/STAT and MAPK cascade	39	0.00108	0.0182	4	SOD2, SOCS3, TIMP1, STAT1
43	Macrophage and dendritic cell phenotype shift in cancer	100	0.00113	0.0185	6	RBP-J kappa (CBF1), IL-1 beta, SOCS3, TLR2, STAT1, IP10
44	Inhibition of neutrophil migration by proresolving lipid mediators in COPD	71	0.00144	0.0231	5	Alpha-actinin, IL-1 beta, TLR2, PKC, IL8RB
45	Role of Insulin in regulation of eating behavior in obesity	43	0.00157	0.0246	4	PTP-1B, SOD2, PKC-theta, SOCS3
46	Immune response_IL-13 signaling via JAK-STAT	44	0.00171	0.0256	4	MMP-8, IL1RN, STAT1, IL13RA1
47	Inhibition of remyelination in multiple sclerosis: regulation of cytoskeleton proteins	44	0.00171	0.0256	4	Tubulin beta, MELC, Myosin II, MRLC
48	Immune response_Induction of apoptosis and inhibition of proliferation mediated by IFN-gamma	46	0.00202	0.0296	4	PKR, IFI17, OAS1, STAT1
49	Immune response_Oncostatin M signaling via JAK-Stat	22	0.00206	0.0297	3	SOCS3, TIMP1, STAT1
50	Development_Delta- and kappa-type opioid receptors signaling via beta-arrestin	23	0.00235	0.0332	3	Leu-enkephalin, Metenkefalin, PKC
51	Development_PEDF signaling	49	0.00255	0.0346	4	Fra-1, IL-1 beta, SOD2, NGF
52	Neutrophil-derived granule proteins and cytokines in asthma	49	0.00255	0.0346	4	MMP-8, PKC, IP10, IL8RB
53	Signal transduction_CXCR4 signaling via second messengers and JAK/STAT	50	0.00275	0.0365	4	SDF-1, MLCK, SOCS3, MRLC
54	Muscle contraction_GPCRs in the regulation of smooth muscle tone	83	0.00288	0.0376	5	MELC, Myosin II, MLCK, MRLC, MyHC
55	Signal transduction_Activation of PKC via G-Protein coupled receptor	52	0.00317	0.0406	4	MELC, PKC-theta, MLCK, NF-AT3(NFATC4)
56	Role of fibroblasts and keratinocytes in the elicitation phase of allergic contact dermatitis	26	0.00337	0.0416	3	IL-1 beta, IP10, IL8RB
57	Immune response_Role of HMGB1 in dendritic cell maturation and migration	26	0.00337	0.0416	3	IL-1 beta, SDF-1, CCR7
58	Eosinophil granule protein release in asthma	54	0.00364	0.0442	4	NGF, PKC, C3a, CAMP
59	Immune response_IFN-gamma signaling via JAK/STAT and PLC-gamma	55	0.00389	0.0452	4	XAF1, SOCS3, STAT1, MCM5
60	Immune response_IFN-gamma signaling via PI3K and NF-kB	55	0.00389	0.0452	4	PKR, SOD2, STAT1, IP10
61	Muscle contraction_ACM regulation of smooth muscle contraction	56	0.00415	0.0452	4	MLCK, MRLC, PKC, Ryanodine receptor 1
62	Impaired inhibition of Th17 cell differentiation by IFN-beta in multiple sclerosis	28	0.00417	0.0452	3	IL-1 beta, SOCS3, STAT1
63	Rho-dependent regulation of normal and asthmatic smooth muscle contraction	28	0.00417	0.0452	3	Myosin II, MRLC, PKC
64	Putative pathways of activation of classical complement system in major depressive disorder	28	0.00417	0.0452	3	C3b, IL-1 beta, C3
65	Role of Th17 cells in asthma	28	0.00417	0.0452	3	Myosin II, MRLC, IL8RB
66	Prostate Cancer: candidate susceptibility genes in inflammatory pathways	29	0.00461	0.0493	3	IL-1 beta, IL1RN, 2'-5'-oligoadenylate synthetase
67	Role of integrins in eosinophil degranulation in asthma	58	0.00471	0.0495	4	C3b, PKC, CCL7, Fc alpha receptor

## Sheet: reactome 6hx0h
Pathway identifier	Pathway name	#Entities found	#Entities total	Entities ratio	Entities pValue	Entities FDR	#Reactions found	#Reactions total	Reactions ratio	Species identifier	Species name	Submitted entities found	Mapped entities	Found reaction identifiers
R-HSA-390522	Striated Muscle Contraction	19	40	0.00289687	1.19793e-13	1.05059e-10	4	4	0.000347222	9606	Homo sapiens	MYBPC1;ACTN2;TMOD4;TNNC1;TNNC2;NEB;TTN;ACTA1;MYH3;MYL1;MYL2;MYL3;TNNT3;TNNI1;MYH8;TNNI2;TCAP;MYH6;MYH7		R-HSA-390597;R-HSA-390598;R-HSA-390593;R-HSA-390595
R-HSA-397014	Muscle contraction	39	216	0.0156431	1.18627e-12	5.19588e-10	24	39	0.00338542	9606	Homo sapiens	RYR1;TRIM72;ITPR1;DYSF;ATP2A1;CACNA1D;SLC8A1;TTN;PLN;TNNI1;TNNI2;CACNA1S;MYBPC1;ANXA1;CAV3;KCNJ11;TMOD4;ACTN2;TNNC1;TNNC2;ITGA1;CAD;NEB;TRDN;HIPK2;MYLPF;ACTA1;MYH3;MYL1;MYL2;MYL3;TNNT3;FXYD1;MYH8;TCAP;CASQ1;MYH6;MYH7		R-HSA-390597;R-HSA-427910;R-HSA-5263633;R-HSA-445700;R-HSA-390598;R-HSA-5678261;R-HSA-390593;R-HSA-445699;R-HSA-390595;R-HSA-2855020;R-HSA-5577213;R-HSA-5617182;R-HSA-5578777;R-HSA-139854;R-HSA-445704;R-HSA-5617179;R-HSA-445705;R-HSA-936897;R-HSA-169683;R-HSA-445813;R-HSA-5226904;R-HSA-425661;R-HSA-5263628;R-HSA-2032800
R-HSA-6783783	Interleukin-10 signaling	19	88	0.00637312	5.07606e-08	1.48221e-05	10	15	0.00130208	9606	Homo sapiens	CSF3;IL1RN;IL6;IL8;IL1R1;IL1B;PTAFR;STAT3;CXCL1;TIMP1		R-HSA-6785047;R-HSA-8937656;R-HSA-6784791;R-HSA-6784006;R-HSA-6784323;R-HSA-6784160;R-HSA-6790029;R-HSA-6784765;R-HSA-6784763;R-HSA-8937654
R-HSA-6785807	Interleukin-4 and 13 signaling	29	211	0.015281	3.0633e-07	6.70863e-05	38	46	0.00399306	9606	Homo sapiens	HSPA8;IL4R;ANXA1;STAT1;MMP3;STAT3;MMP8;HSP90B1;IGHG4;SOCS3;IL6;IL8;IL1B;FSCN1;HMOX1;TIMP1;IL13RA1		R-HSA-6785895;R-HSA-6788582;R-HSA-6793958;R-HSA-6785762;R-HSA-6789615;R-HSA-6786095;R-HSA-6786092;R-HSA-6785898;R-HSA-6786293;R-HSA-6786101;R-HSA-6786097;R-HSA-6786096;R-HSA-6786110;R-HSA-6797245;R-HSA-6793978;R-HSA-6790022;R-HSA-6786118;R-HSA-6786114;R-HSA-6786050;R-HSA-6788623;R-HSA-6788622;R-HSA-6789325;R-HSA-6790029;R-HSA-6786124;R-HSA-6786058;R-HSA-6790025;R-HSA-6789960;R-HSA-6790038;R-HSA-6…
R-HSA-381183	ATF6 (ATF6-alpha) activates chaperone genes	8	15	0.00108633	6.57652e-07	0.000115089	4	5	0.000434028	9606	Homo sapiens	XBP1;HSPA5;CALR;HSP90B1		R-HSA-1791163;R-HSA-1791082;R-HSA-1791150;R-HSA-1791121
R-HSA-1059683	Interleukin-6 signaling	8	17	0.00123117	1.6524e-06	0.000206551	19	19	0.00164931	9606	Homo sapiens	SOCS3;IL6;STAT1;STAT3;IL6ST		R-HSA-1112690;R-HSA-1112755;R-HSA-1067667;R-HSA-1112565;R-HSA-1112727;R-HSA-1067640;R-HSA-1112602;R-HSA-1112538;R-HSA-1112604;R-HSA-1067676;R-HSA-1112510;R-HSA-1067646;R-HSA-1112703;R-HSA-1112514;R-HSA-1067651;R-HSA-1112708;R-HSA-1067688;R-HSA-1112587;R-HSA-1067659
R-HSA-381033	ATF6 (ATF6-alpha) activates chaperones	8	17	0.00123117	1.6524e-06	0.000206551	5	10	0.000868056	9606	Homo sapiens	XBP1;HSPA5;CALR;HSP90B1		R-HSA-1791163;R-HSA-1791082;R-HSA-381158;R-HSA-1791150;R-HSA-1791121
R-HSA-449147	Signaling by Interleukins	55	641	0.0464224	9.48219e-06	0.00103356	201	481	0.0417535	9606	Homo sapiens	CSF3;IL1RN;CSF3R;PTAFR;CXCL1;CSF2RB;LMNB1;HSP90B1;IGHG4;SOCS3;IL18RAP;CASP3;HMOX1;TIMP1;IL13RA1;LYN;HSPA8;IL4R;ANXA1;IL1R1;STAT1;MMP3;STAT3;SOD2;OSMR;MMP8;IL6;IL8;IL1B;FSCN1;IL7R;IL6ST		R-HSA-1112602;R-HSA-8987266;R-HSA-1112604;R-HSA-8950405;R-HSA-8987270;R-HSA-8982163;R-HSA-1112587;R-HSA-8982162;R-HSA-8982165;R-HSA-913424;R-HSA-8950441;R-HSA-6786118;R-HSA-6783556;R-HSA-449058;R-HSA-6786114;R-HSA-913451;R-HSA-6783552;R-HSA-6786124;R-HSA-8937656;R-HSA-449073;R-HSA-8950453;R-HSA-8937654;R-HSA-6783524;R-HSA-6786095;R-HSA-6786092;R-HSA-6783530;R-HSA-921155;R-HSA-6786101;R-HSA-450133…
R-HSA-6783589	Interleukin-6 family signaling	9	30	0.00217265	1.37847e-05	0.00133712	26	33	0.00286458	9606	Homo sapiens	SOCS3;IL6;STAT1;STAT3;OSMR;IL6ST		R-HSA-1067667;R-HSA-6783524;R-HSA-1112727;R-HSA-1112602;R-HSA-1112538;R-HSA-1112604;R-HSA-1067676;R-HSA-6783530;R-HSA-1112514;R-HSA-448660;R-HSA-1067651;R-HSA-1112708;R-HSA-1112587;R-HSA-1067659;R-HSA-1112690;R-HSA-1112755;R-HSA-6783556;R-HSA-1112565;R-HSA-6783552;R-HSA-1067640;R-HSA-6784204;R-HSA-1112510;R-HSA-1067646;R-HSA-1112703;R-HSA-1067688;R-HSA-449976
R-HSA-8939242	RUNX1 regulates transcription of genes involved in differentiation of keratinocytes	5	11	0.00079664	0.000177996	0.0154857	7	8	0.000694444	9606	Homo sapiens	SOCS3;CTSL;RUNX1		R-HSA-8938108;R-HSA-8955885;R-HSA-8955822;R-HSA-8938063;R-HSA-8955748;R-HSA-8955893;R-HSA-8938053
R-HSA-5578775	Ion homeostasis	11	64	0.00463499	0.000234721	0.0183539	11	15	0.00130208	9606	Homo sapiens	RYR1;PLN;KCNJ11;TNNC1;FXYD1;ITPR1;ATP2A1;CASQ1;SLC8A1;TRDN		R-HSA-427910;R-HSA-169683;R-HSA-5678261;R-HSA-2855020;R-HSA-5226904;R-HSA-5617182;R-HSA-425661;R-HSA-5578777;R-HSA-139854;R-HSA-5617179;R-HSA-936897
R-HSA-1592389	Activation of Matrix Metalloproteinases	8	35	0.00253476	0.000260638	0.0183539	14	27	0.00234375	9606	Homo sapiens	MMP11;MMP25;CTSL;MMP3;TIMP1;MMP8;KLKB1		R-HSA-1602458;R-HSA-1604731;R-HSA-1592316;R-HSA-1604752;R-HSA-1604690;R-HSA-1592371;R-HSA-1592436;R-HSA-1602484;R-HSA-1602454;R-HSA-1592297;R-HSA-1592362;R-HSA-1592398;R-HSA-1605825;R-HSA-1602466
R-HSA-114608	Platelet degranulation	17	137	0.00992178	0.000273938	0.0183539	6	11	0.000954861	9606	Homo sapiens	SRGN;SERPINA3;ORM1;HSPA5;ACTN2;ACTN1;PLEK;SERPINE1;CTSW;THBS1;MANF;TTN;SELP;CLEC3B;TIMP1		R-HSA-481044;R-HSA-482772;R-HSA-481010;R-HSA-481009;R-HSA-481007;R-HSA-351323
R-HSA-76005	Response to elevated platelet cytosolic Ca2+	17	144	0.0104287	0.000477898	0.0296296	6	14	0.00121528	9606	Homo sapiens	SRGN;SERPINA3;ORM1;HSPA5;ACTN2;ACTN1;PLEK;SERPINE1;CTSW;THBS1;MANF;TTN;SELP;CLEC3B;TIMP1		R-HSA-481044;R-HSA-482772;R-HSA-481010;R-HSA-481009;R-HSA-481007;R-HSA-351323
R-HSA-1280215	Cytokine Signaling in Immune system	72	1052	0.0761877	0.000521487	0.0302463	256	614	0.0532986	9606	Homo sapiens	CSF3;IL1RN;CSF3R;PTAFR;CXCL1;CSF2RB;IFI35;IFIT1;IFIT3;LMNB1;HSP90B1;IGHG4;SOCS3;IL18RAP;CASP3;HMOX1;TIMP1;IL13RA1;LYN;HSPA8;IL4R;ANXA1;DDX58;IL1R1;STAT1;MMP3;STAT3;EIF2AK2;ISG15;SOD2;OSMR;MMP8;IL6;IL8;OAS2;IL1B;FSCN1;IL7R;IL6ST;KPNB1;IRF9;BIRC3		R-HSA-936462;R-HSA-1112602;R-HSA-8987266;R-HSA-1112604;R-HSA-8950405;R-HSA-8987270;R-HSA-5668417;R-HSA-8982163;R-HSA-1112587;R-HSA-8982162;R-HSA-8982165;R-HSA-913424;R-HSA-8950441;R-HSA-6786118;R-HSA-6783556;R-HSA-449058;R-HSA-6786114;R-HSA-913451;R-HSA-6783552;R-HSA-1031716;R-HSA-6786124;R-HSA-1031713;R-HSA-5668454;R-HSA-8937656;R-HSA-449073;R-HSA-8950453;R-HSA-8937654;R-HSA-6783524;R-HSA-678609…
R-HSA-1474228	Degradation of the extracellular matrix	17	148	0.0107184	0.000645008	0.0348304	47	105	0.00911458	9606	Homo sapiens	MMP3;MMP8;ADAMTS4;ADAMTS5;MMP11;MMP25;SCUBE1;CTSL;ADAMTS1;CASP3;ADAM9;TIMP1;ADAMTS8;KLKB1;ADAMTS9		R-HSA-1602458;R-HSA-4086205;R-HSA-1474197;R-HSA-1564179;R-HSA-3791295;R-HSA-1564112;R-HSA-1604752;R-HSA-1604690;R-HSA-2534248;R-HSA-1602454;R-HSA-1564120;R-HSA-1564184;R-HSA-1566981;R-HSA-2485111;R-HSA-3788075;R-HSA-2534260;R-HSA-1564164;R-HSA-1566979;R-HSA-3791149;R-HSA-1592398;R-HSA-1605825;R-HSA-2533944;R-HSA-3814820;R-HSA-2471621;R-HSA-2168960;R-HSA-1592314;R-HSA-1604731;R-HSA-1592316;R-HSA-1…
R-HSA-6798695	Neutrophil degranulation	38	480	0.0347625	0.00101474	0.0517518	10	10	0.000868056	9606	Homo sapiens	FCN2;SERPINA3;ORM1;TNFAIP6;PTAFR;C5AR1;CXCL1;PYGM;RETN;FPR2;SIRPB1;FCAR;RAB44;MMP25;CXCR2;COTL1;OLR1;GYG1;CAMP;HSPA8;CD300A;TUBB;HSPA6;PLAUR;EMR3;MMP8;LILRB3;CKAP4;SERPINB6;SELP;SLPI;CRISPLD2;PTX3;KPNB1;TLR2		R-HSA-6798743;R-HSA-6799350;R-HSA-6798739;R-HSA-6800434;R-HSA-6798751;R-HSA-6798749;R-HSA-6798748;R-HSA-6798747;R-HSA-6800426;R-HSA-6798745
R-HSA-1474244	Extracellular matrix organization	28	329	0.0238268	0.00165538	0.0794582	76	318	0.0276042	9606	Homo sapiens	TNXB;PCOLCE2;SDC4;SERPINE1;LOXL3;THBS1;LOXL1;ADAMTS4;ADAMTS5;MMP25;SCUBE1;CTSL;ADAMTS1;CASP3;SERPINH1;TIMP1;ADAMTS8;ADAMTS9;ACTN2;ACTN1;MMP3;ITGA1;MMP8;ADAM19;MMP11;ADAM9;KLKB1		R-HSA-1602458;R-HSA-114563;R-HSA-4086205;R-HSA-1474197;R-HSA-1564179;R-HSA-3791295;R-HSA-1604752;R-HSA-2396079;R-HSA-1602454;R-HSA-4084912;R-HSA-1564184;R-HSA-4084910;R-HSA-1566981;R-HSA-3788075;R-HSA-2424246;R-HSA-1564164;R-HSA-1566979;R-HSA-3791149;R-HSA-2002440;R-HSA-2533944;R-HSA-3814820;R-HSA-2168960;R-HSA-2731147;R-HSA-2731149;R-HSA-349603;R-HSA-2022073;R-HSA-1454781;R-HSA-1592371;R-HSA-160…
R-HSA-5083635	Defective B3GALTL causes Peters-plus syndrome (PpS)	7	39	0.00282445	0.00245238	0.105452	1	1	8.68056e-05	9606	Homo sapiens	ADAMTS4;ADAMTS5;ADAMTS1;ADAMTS8;THBS2;ADAMTS9;THBS1		R-HSA-6785565
R-HSA-445355	Smooth Muscle Contraction	7	39	0.00282445	0.00245238	0.105452	7	9	0.00078125	9606	Homo sapiens	MYLPF;TRIM72;ANXA1;CAV3;CAD;ITGA1;DYSF		R-HSA-5263633;R-HSA-445700;R-HSA-445813;R-HSA-445699;R-HSA-5263628;R-HSA-445704;R-HSA-445705
R-HSA-5173214	O-glycosylation of TSR domain-containing proteins	7	41	0.00296929	0.0032213	0.132073	2	2	0.000173611	9606	Homo sapiens	ADAMTS4;ADAMTS5;ADAMTS1;ADAMTS8;THBS2;ADAMTS9;THBS1		R-HSA-5173005;R-HSA-5173192
R-HSA-8849474	PTK6 Activates STAT3	3	7	0.000506952	0.00434104	0.169301	7	9	0.00078125	9606	Homo sapiens	SOCS3;STAT3		R-HSA-8848087;R-HSA-8848150;R-HSA-8848178;R-HSA-8848110;R-HSA-2730595;R-HSA-8848124;R-HSA-2730599
R-HSA-5660668	CLEC7A/inflammasome pathway	3	8	0.000579374	0.00626529	0.238081	2	4	0.000347222	9606	Homo sapiens	IL1B		R-HSA-5660663;R-HSA-5660622
R-HSA-380108	Chemokine receptors bind chemokines	7	48	0.00347625	0.00741466	0.266928	4	18	0.0015625	9606	Homo sapiens	CXCL6;IL8;CXCR2;ACKR4;CXCL1;CCR7		R-HSA-373813;R-HSA-373071;R-HSA-373791;R-HSA-443978
R-HSA-76002	Platelet activation signaling and aggregation	23	288	0.0208575	0.00850413	0.297645	18	114	0.00989583	9606	Homo sapiens	LYN;DGKG;SRGN;SERPINA3;ORM1;HSPA5;ACTN2;ACTN1;PLEK;SERPINE1;ITPR1;CTSW;RASGRP2;THBS1;PIK3R6;MANF;TTN;SELP;CLEC3B;PRKCQ;TIMP1		R-HSA-139842;R-HSA-425861;R-HSA-426240;R-HSA-139941;R-HSA-481007;R-HSA-114600;R-HSA-437162;R-HSA-139854;R-HSA-481044;R-HSA-482772;R-HSA-481010;R-HSA-481009;R-HSA-453200;R-HSA-437118;R-HSA-354173;R-HSA-453183;R-HSA-392831;R-HSA-351323
R-HSA-168256	Immune System	144	2626	0.19018	0.0113519	0.366362	451	1458	0.126562	9606	Homo sapiens	FCN2;CSF3;IL1RN;CSF3R;IFI35;IFIT1;IFIT3;RAB44;IGHG4;TUBB6;IL18RAP;COTL1;GYG1;IL13RA1;IL4R;IL1R1;CD300A;FBXO17;KLHL41;SLPI;CRISPLD2;FSCN1;MAL;PRKCQ;IL6ST;KPNB1;CFB;CLEC4G;C5AR1;ITPR1;CSF2RB;FPR2;UBR1;REG3G;RASGRP2;HSP90B1;SOCS3;HMOX1;PI3;CD300LF;CD300LG;LYN;HSPA8;HSPA5;ZBTB16;HSPA6;EIF2AK2;ISG15;BTBD6;SELP;IL6;IL8;CALR;IL7R;SERPINA3;ORM1;TNFAIP6;CXCL1;PYGM;TREM1;SIRPB1;FCAR;LMNB1;MMP25;CTSL;CASP3;…		R-HSA-688137;R-HSA-6810724;R-HSA-1222685;R-HSA-8863895;R-HSA-913424;R-HSA-6786118;R-HSA-6786114;R-HSA-913451;R-HSA-6786124;R-HSA-8863914;R-HSA-8937656;R-HSA-937022;R-HSA-8937654;R-HSA-6786095;R-HSA-6786092;R-HSA-6800426;R-HSA-6786101;R-HSA-6800434;R-HSA-8854738;R-HSA-6786097;R-HSA-6786096;R-HSA-1168456;R-HSA-6786110;R-HSA-1168459;R-HSA-6784006;R-HSA-983148;R-HSA-983147;R-HSA-6786050;R-HSA-983146;…
R-HSA-5576891	Cardiac conduction	14	151	0.0109357	0.0114488	0.366362	13	26	0.00225694	9606	Homo sapiens	RYR1;KCNJ11;TNNC1;ITPR1;ATP2A1;CACNA1D;SLC8A1;TRDN;HIPK2;PLN;FXYD1;CACNA1S;CASQ1		R-HSA-427910;R-HSA-5678261;R-HSA-2855020;R-HSA-5577213;R-HSA-5617182;R-HSA-5578777;R-HSA-139854;R-HSA-5617179;R-HSA-936897;R-HSA-169683;R-HSA-5226904;R-HSA-425661;R-HSA-2032800
R-HSA-379724	tRNA Aminoacylation	8	68	0.00492468	0.0145262	0.447545	16	42	0.00364583	9606	Homo sapiens	NARS;YARS;WARS;AARS2;PPA1;TARS;IARS		R-HSA-379974;R-HSA-380002;R-HSA-379980;R-HSA-379982;R-HSA-379977;R-HSA-380008;R-HSA-379861;R-HSA-379893;R-HSA-380177;R-HSA-71732;R-HSA-449937;R-HSA-379996;R-HSA-379993;R-HSA-379865;R-HSA-379867;R-HSA-379994
R-HSA-8951911	RUNX3 regulates RUNX1-mediated transcription	2	4	0.000289687	0.0149182	0.447545	2	2	0.000173611	9606	Homo sapiens	RUNX1		R-HSA-8951926;R-HSA-8951910
R-HSA-381119	Unfolded Protein Response (UPR)	14	160	0.0115875	0.0178891	0.518784	57	95	0.00824653	9606	Homo sapiens	XBP1;HSPA5;IL8;HYOU1;CALR;HSP90B1		R-HSA-1791131;R-HSA-1791130;R-HSA-1791128;R-HSA-8953356;R-HSA-1791134;R-HSA-1791133;R-HSA-1791123;R-HSA-1791122;R-HSA-1791121;R-HSA-1791124;R-HSA-1791114;R-HSA-1791112;R-HSA-381203;R-HSA-1791116;R-HSA-381086;R-HSA-1791108;R-HSA-1791163;R-HSA-1791167;R-HSA-381217;R-HSA-1791164;R-HSA-1791155;R-HSA-1791154;R-HSA-1791158;R-HSA-1791157;R-HSA-1791156;R-HSA-1791144;R-HSA-1791150;R-HSA-1791139;R-HSA-1791…
R-HSA-211227	Activation of DNA fragmentation factor	3	13	0.000941483	0.0227454	0.59138	11	12	0.00104167	9606	Homo sapiens	CASP3;CAD;KPNB1		R-HSA-211219;R-HSA-211186;R-HSA-211191;R-HSA-211239;R-HSA-211207;R-HSA-211206;R-HSA-211190;R-HSA-9029667;R-HSA-211193;R-HSA-211224;R-HSA-211247
R-HSA-140342	Apoptosis induced DNA fragmentation	3	13	0.000941483	0.0227454	0.59138	11	12	0.00104167	9606	Homo sapiens	CASP3;CAD;KPNB1		R-HSA-211219;R-HSA-211186;R-HSA-211191;R-HSA-211239;R-HSA-211207;R-HSA-211206;R-HSA-211190;R-HSA-9029667;R-HSA-211193;R-HSA-211224;R-HSA-211247
R-HSA-9020956	Interleukin-27 signaling	3	13	0.000941483	0.0227454	0.59138	10	20	0.00173611	9606	Homo sapiens	STAT1;STAT3;IL6ST		R-HSA-8950441;R-HSA-8950537;R-HSA-8950733;R-HSA-8950782;R-HSA-8950210;R-HSA-8950340;R-HSA-8950485;R-HSA-448427;R-HSA-8950518;R-HSA-1067646
R-HSA-909733	Interferon alpha/beta signaling	15	184	0.0133256	0.0253519	0.633798	11	20	0.00173611	9606	Homo sapiens	SOCS3;OAS2;STAT1;ISG15;IFI35;IFIT1;IRF9;IFIT3		R-HSA-909725;R-HSA-997309;R-HSA-909726;R-HSA-909721;R-HSA-913529;R-HSA-912680;R-HSA-909722;R-HSA-1015702;R-HSA-909718;R-HSA-909729;R-HSA-1015699
R-HSA-400253	Circadian Clock	10	106	0.00767671	0.0267427	0.659547	26	59	0.00512153	9606	Homo sapiens	PER1;DBP;NFIL3;SERPINE1;NR1D1		R-HSA-549385;R-HSA-5663252;R-HSA-5663124;R-HSA-400256;R-HSA-5663132;R-HSA-5663258;R-HSA-400267;R-HSA-400342;R-HSA-5663174;R-HSA-1368069;R-HSA-1368065;R-HSA-549533;R-HSA-1368140;R-HSA-5663245;R-HSA-400219;R-HSA-879762;R-HSA-1368119;R-HSA-5663155;R-HSA-1856948;R-HSA-549475;R-HSA-5663271;R-HSA-5663265;R-HSA-400382;R-HSA-549364;R-HSA-549493;R-HSA-5663273
R-HSA-75205	Dissolution of Fibrin Clot	3	14	0.0010139	0.0274811	0.659547	8	19	0.00164931	9606	Homo sapiens	SERPINE1;PLAUR;SERPINB6		R-HSA-158800;R-HSA-158982;R-HSA-158795;R-HSA-159001;R-HSA-158942;R-HSA-158959;R-HSA-159005;R-HSA-158925
R-HSA-379716	Cytosolic tRNA aminoacylation	6	50	0.00362109	0.0294867	0.678193	14	21	0.00182292	9606	Homo sapiens	NARS;YARS;WARS;PPA1;TARS;IARS		R-HSA-379974;R-HSA-380002;R-HSA-379980;R-HSA-379982;R-HSA-379977;R-HSA-380008;R-HSA-379861;R-HSA-379893;R-HSA-71732;R-HSA-379996;R-HSA-379993;R-HSA-379865;R-HSA-379867;R-HSA-379994
R-HSA-71737	Pyrophosphate hydrolysis	2	6	0.000434531	0.0316155	0.727157	2	2	0.000173611	9606	Homo sapiens	PPA1		R-HSA-71732;R-HSA-449937
R-HSA-8984722	Interleukin-35 Signalling	3	16	0.00115875	0.0383969	0.759486	16	26	0.00225694	9606	Homo sapiens	STAT1;STAT3;IL6ST		R-HSA-8983983;R-HSA-8984014;R-HSA-8983841;R-HSA-8984963;R-HSA-8983845;R-HSA-8984964;R-HSA-8950405;R-HSA-8983835;R-HSA-8950522;R-HSA-6809140;R-HSA-8983834;R-HSA-8983996;R-HSA-8983518;R-HSA-8984021;R-HSA-8950453;R-HSA-8984023
R-HSA-1679131	Trafficking and processing of endosomal TLR	3	16	0.00115875	0.0383969	0.759486	4	7	0.000607639	9606	Homo sapiens	CTSL;HSP90B1		R-HSA-1678920;R-HSA-1678923;R-HSA-1678944;R-HSA-1678981
R-HSA-75153	Apoptotic execution phase	6	54	0.00391078	0.0403383	0.759486	41	57	0.00494792	9606	Homo sapiens	CASP3;CAD;PRKCQ;KPNB1;STK3;LMNB1		R-HSA-351877;R-HSA-201603;R-HSA-202947;R-HSA-211651;R-HSA-351876;R-HSA-211207;R-HSA-211206;R-HSA-201611;R-HSA-201608;R-HSA-212552;R-HSA-351947;R-HSA-211219;R-HSA-202960;R-HSA-202967;R-HSA-201622;R-HSA-202966;R-HSA-351901;R-HSA-202969;R-HSA-211224;R-HSA-201631;R-HSA-201630;R-HSA-201629;R-HSA-201628;R-HSA-264871;R-HSA-211239;R-HSA-201639;R-HSA-202917;R-HSA-201636;R-HSA-9029667;R-HSA-201640;R-HSA-21…
R-HSA-111461	Cytochrome c-mediated apoptotic response	2	7	0.000506952	0.0417708	0.759486	5	5	0.000434028	9606	Homo sapiens	CASP3;CYCS		R-HSA-114256;R-HSA-114259;R-HSA-114261;R-HSA-114252;R-HSA-114254
R-HSA-111459	Activation of caspases through apoptosome-mediated cleavage	2	7	0.000506952	0.0417708	0.759486	2	2	0.000173611	9606	Homo sapiens	CASP3;CYCS		R-HSA-114261;R-HSA-114252
R-HSA-3296197	Hydroxycarboxylic acid-binding receptors	2	7	0.000506952	0.0417708	0.759486	2	3	0.000260417	9606	Homo sapiens	HCAR2		R-HSA-444661;R-HSA-3296326
R-HSA-8854691	Interleukin-20 family signaling	4	29	0.00210023	0.0461262	0.759486	28	56	0.00486111	9606	Homo sapiens	SOCS3;STAT1;STAT3		R-HSA-8987080;R-HSA-8987150;R-HSA-8987214;R-HSA-8987266;R-HSA-8987141;R-HSA-8987270;R-HSA-8987014;R-HSA-8987097;R-HSA-8987033;R-HSA-8987161;R-HSA-8987096;R-HSA-9005340;R-HSA-8987230;R-HSA-8982163;R-HSA-6784765;R-HSA-8987218;R-HSA-8982162;R-HSA-8982165;R-HSA-6784763;R-HSA-8987156;R-HSA-8986985;R-HSA-8987052;R-HSA-8987104;R-HSA-8987236;R-HSA-8987007;R-HSA-8987070;R-HSA-8987255;R-HSA-8987063
R-HSA-982772	Growth hormone receptor signaling	4	29	0.00210023	0.0461262	0.759486	6	28	0.00243056	9606	Homo sapiens	LYN;SOCS3;STAT1;STAT3		R-HSA-1168768;R-HSA-1168809;R-HSA-1168456;R-HSA-1168459;R-HSA-1168813;R-HSA-1168767
R-HSA-1500931	Cell-Cell communication	11	133	0.0096321	0.046356	0.759486	34	60	0.00520833	9606	Homo sapiens	KRT81;CDH3;NPHS1;CLDN15;ACTN2;ACTN1;CDH15;PVRL3;SIRPB1		R-HSA-419011;R-HSA-391168;R-HSA-451403;R-HSA-8981534;R-HSA-373714;R-HSA-373724;R-HSA-373727;R-HSA-373722;R-HSA-373732;R-HSA-210274;R-HSA-420580;R-HSA-430308;R-HSA-373734;R-HSA-451758;R-HSA-420591;R-HSA-433711;R-HSA-391151;R-HSA-451757;R-HSA-391150;R-HSA-420584;R-HSA-391157;R-HSA-391156;R-HSA-532603;R-HSA-391153;R-HSA-420595;R-HSA-420019;R-HSA-391152;R-HSA-373747;R-HSA-420593;R-HSA-451377;R-HSA-44…
R-HSA-391160	Signal regulatory protein family interactions	3	18	0.00130359	0.0511904	0.759486	8	10	0.000868056	9606	Homo sapiens	SIRPB1		R-HSA-391157;R-HSA-210274;R-HSA-391156;R-HSA-391153;R-HSA-391168;R-HSA-391152;R-HSA-391151;R-HSA-391150
R-HSA-2032785	YAP1- and WWTR1 (TAZ)-stimulated gene expression	3	18	0.00130359	0.0511904	0.759486	5	9	0.00078125	9606	Homo sapiens	TEAD4;HIPK2		R-HSA-2032781;R-HSA-8871265;R-HSA-1989766;R-HSA-8871260;R-HSA-2032800
R-HSA-5635851	GLI proteins bind promoters of Hh responsive genes to promote transcription	2	8	0.000579374	0.0529648	0.759486	4	4	0.000347222	9606	Homo sapiens	GLI1		R-HSA-5635846;R-HSA-5635853;R-HSA-5635848;R-HSA-5635850
R-HSA-3906995	Diseases associated with O-glycosylation of proteins	7	76	0.00550406	0.063957	0.759486	1	9	0.00078125	9606	Homo sapiens	ADAMTS4;ADAMTS5;ADAMTS1;ADAMTS8;THBS2;ADAMTS9;THBS1		R-HSA-6785565
R-HSA-8951671	RUNX3 regulates YAP1-mediated transcription	2	9	0.000651796	0.0650841	0.759486	3	3	0.000260417	9606	Homo sapiens	TEAD4		R-HSA-8951676;R-HSA-8951695;R-HSA-1989766
R-HSA-111471	Apoptotic factor-mediated response	2	9	0.000651796	0.0650841	0.759486	7	11	0.000954861	9606	Homo sapiens	CASP3;CYCS		R-HSA-114256;R-HSA-114259;R-HSA-114419;R-HSA-114306;R-HSA-114261;R-HSA-114252;R-HSA-114254
R-HSA-8869496	TFAP2A acts as a transcriptional repressor during retinoic acid induced cell differentiation	2	9	0.000651796	0.0650841	0.759486	2	7	0.000607639	9606	Homo sapiens	HSPD1		R-HSA-8869558;R-HSA-8869542
R-HSA-190840	Microtubule-dependent trafficking of connexons from Golgi to the plasma membrane	3	21	0.00152086	0.0737	0.759486	1	2	0.000173611	9606	Homo sapiens	TUBB6;TUBB		R-HSA-190520
R-HSA-2161517	Abacavir transmembrane transport	2	10	0.000724218	0.0780235	0.759486	2	3	0.000260417	9606	Homo sapiens	ABCB1;ABCG2		R-HSA-2161506;R-HSA-2161538
R-HSA-447041	CHL1 interactions	2	10	0.000724218	0.0780235	0.759486	2	5	0.000434028	9606	Homo sapiens	HSPA8;ITGA1		R-HSA-445088;R-HSA-445087
R-HSA-2028269	Signaling by Hippo	3	22	0.00159328	0.0820291	0.759486	16	30	0.00260417	9606	Homo sapiens	MOB1A;CASP3;STK3		R-HSA-2028670;R-HSA-2028635;R-HSA-2028697;R-HSA-2028598;R-HSA-2028692;R-HSA-2028629;R-HSA-2028661;R-HSA-2028626;R-HSA-2028591;R-HSA-2028589;R-HSA-2028555;R-HSA-2060328;R-HSA-2028679;R-HSA-2028583;R-HSA-2028675;R-HSA-2028673
R-HSA-190872	Transport of connexons to the plasma membrane	3	22	0.00159328	0.0820291	0.759486	1	3	0.000260417	9606	Homo sapiens	TUBB6;TUBB		R-HSA-190520
R-HSA-68881	Mitotic Metaphase/Anaphase Transition	1	2	0.000144844	0.0877466	0.759486	1	1	8.68056e-05	9606	Homo sapiens	PLK1		R-HSA-163010
R-HSA-169131	Inhibition of PKR	1	2	0.000144844	0.0877466	0.759486	1	2	0.000173611	9606	Homo sapiens	EIF2AK2		R-HSA-168896
R-HSA-73843	5-Phosphoribose 1-diphosphate biosynthesis	2	11	0.00079664	0.0916851	0.759486	2	2	0.000173611	9606	Homo sapiens	PRPS2;PRPS1		R-HSA-73580;R-HSA-111215
R-HSA-444473	Formyl peptide receptors bind formyl peptides and many other ligands	2	11	0.00079664	0.0916851	0.759486	2	3	0.000260417	9606	Homo sapiens	ANXA1;FPR2		R-HSA-444476;R-HSA-391913
R-HSA-419812	Calcitonin-like ligand receptors	2	11	0.00079664	0.0916851	0.759486	2	4	0.000347222	9606	Homo sapiens	RAMP2;RAMP3		R-HSA-420214;R-HSA-420265
R-HSA-111465	Apoptotic cleavage of cellular proteins	4	38	0.00275203	0.0997348	0.759486	28	38	0.00329861	9606	Homo sapiens	CASP3;PRKCQ;STK3;LMNB1		R-HSA-351877;R-HSA-201603;R-HSA-202947;R-HSA-351876;R-HSA-201611;R-HSA-201608;R-HSA-212552;R-HSA-202960;R-HSA-202967;R-HSA-201622;R-HSA-202966;R-HSA-351901;R-HSA-202969;R-HSA-201631;R-HSA-201630;R-HSA-201629;R-HSA-201628;R-HSA-264871;R-HSA-201639;R-HSA-202917;R-HSA-201636;R-HSA-201640;R-HSA-351913;R-HSA-351849;R-HSA-201595;R-HSA-202939;R-HSA-351871;R-HSA-350651
R-HSA-389977	Post-chaperonin tubulin folding pathway	3	24	0.00173812	0.0998231	0.759486	6	9	0.00078125	9606	Homo sapiens	TUBB6;TUBB		R-HSA-389956;R-HSA-389974;R-HSA-389969;R-HSA-389955;R-HSA-389964;R-HSA-389976

## Sheet: reactome 12hx0h
Pathway identifier	Pathway name	#Entities found	#Entities total	Entities ratio	Entities pValue	Entities FDR	#Reactions found	#Reactions total	Reactions ratio	Species identifier	Species name	Submitted entities found	Mapped entities	Found reaction identifiers
R-HSA-390522	Striated Muscle Contraction	19	40	0.00289687	1.11022e-16	3.16414e-14	4	4	0.000347222	9606	Homo sapiens	MYBPC1;TPM4;ACTN2;TMOD4;TNNC1;TNNC2;NEB;TTN;ACTA1;MYH3;MYL2;MYL3;TNNT3;TNNI1;MYH8;TNNI2;TCAP;MYH7		R-HSA-390597;R-HSA-390598;R-HSA-390593;R-HSA-390595
R-HSA-909733	Interferon alpha/beta signaling	34	184	0.0133256	1.11022e-16	3.16414e-14	12	20	0.00173611	9606	Homo sapiens	PTPN1;IFITM1;IFITM2;STAT1;MX1;ISG15;IFI35;IFIT1;IFIT3;OASL;ISG20;SOCS3;OAS1;OAS2;IRF7;GBP2;XAF1;IRF9		R-HSA-909725;R-HSA-997311;R-HSA-997309;R-HSA-909726;R-HSA-909721;R-HSA-913529;R-HSA-912680;R-HSA-909722;R-HSA-1015702;R-HSA-909718;R-HSA-909729;R-HSA-1015699
R-HSA-913531	Interferon Signaling	40	388	0.0280997	3.77476e-15	7.17204e-13	40	51	0.00442708	9606	Homo sapiens	PTPN1;IFITM1;IFITM2;DDX58;STAT1;MX1;EIF2AK2;ISG15;IFI35;IFIT1;IFIT3;OASL;HERC5;ISG20;SOCS3;OAS1;OAS2;IRF7;GBP2;XAF1;IRF9;GBP3		R-HSA-936462;R-HSA-997326;R-HSA-1169307;R-HSA-873927;R-HSA-873921;R-HSA-873922;R-HSA-909725;R-HSA-909726;R-HSA-909721;R-HSA-909722;R-HSA-877269;R-HSA-1015702;R-HSA-909718;R-HSA-1015699;R-HSA-1678841;R-HSA-1169395;R-HSA-1678843;R-HSA-1169394;R-HSA-1678842;R-HSA-1169397;R-HSA-912680;R-HSA-1169399;R-HSA-1169398;R-HSA-1176059;R-HSA-1169403;R-HSA-1169402;R-HSA-1031716;R-HSA-909729;R-HSA-1169405;R-HSA-…
R-HSA-397014	Muscle contraction	26	216	0.0156431	1.18656e-11	1.68492e-09	15	39	0.00338542	9606	Homo sapiens	RYR1;ATP2A1;CACNA1D;TTN;TNNI1;TNNI2;CACNA1S;MYBPC1;CAV3;TPM4;TMOD4;ACTN2;TNNC1;TNNC2;NEB;MYLPF;ACTA1;MYH3;MYL2;MYL3;TNNT3;MYH8;TCAP;CASQ1;MYH7		R-HSA-390597;R-HSA-427910;R-HSA-5263633;R-HSA-445700;R-HSA-390598;R-HSA-390593;R-HSA-445699;R-HSA-390595;R-HSA-2855020;R-HSA-5577213;R-HSA-445704;R-HSA-5617179;R-HSA-445705;R-HSA-445813;R-HSA-5263628
R-HSA-1280215	Cytokine Signaling in Immune system	58	1052	0.0761877	4.45134e-10	5.07453e-08	124	614	0.0532986	9606	Homo sapiens	IFITM1;IL1RN;CSF3R;IFITM2;IFI35;IFIT1;IFIT3;OASL;HERC5;SOCS3;TIMP1;GBP2;GBP3;IL13RA1;PTPN1;DDX58;STAT1;MX1;EIF2AK2;ISG15;SOD2;MMP8;ISG20;CXCL10;OAS1;OAS2;IL1B;FSCN1;IRF7;XAF1;IRF9		R-HSA-936462;R-HSA-1112602;R-HSA-8984963;R-HSA-8987266;R-HSA-1112604;R-HSA-8984964;R-HSA-8987270;R-HSA-8987033;R-HSA-1112587;R-HSA-8950441;R-HSA-6786118;R-HSA-449058;R-HSA-912680;R-HSA-6786114;R-HSA-8983983;R-HSA-1031716;R-HSA-1169210;R-HSA-1168445;R-HSA-1031713;R-HSA-8983996;R-HSA-1169192;R-HSA-445757;R-HSA-8950453;R-HSA-445752;R-HSA-8937654;R-HSA-445753;R-HSA-507719;R-HSA-8987080;R-HSA-8950733;…
R-HSA-168256	Immune System	103	2626	0.19018	6.8284e-09	6.48698e-07	288	1458	0.126562	9606	Homo sapiens	PRR5;FCN2;IFITM1;IL1RN;ORM1;IFITM2;CSF3R;FBXO27;PYGM;IFI35;IFIT1;TREM1;IFIT3;FCAR;OASL;IFIH1;HERC5;HK3;TUBB6;CTSL;DHX58;COTL1;TIMP1;GYG1;CAMP;IL13RA1;HERC6;DDX58;CD300A;FGG;FBXO17;PLAUR;MMP8;KLHL41;SERPINB6;MYH1;SLPI;OAS1;OAS2;IL1B;FSCN1;IRF7;PRKCQ;CLEC4E;IRF9;TLR2;RETN;NLRC4;PLAC8;C3;SOCS3;ASB10;CXCR2;GBP2;GBP3;PTPN1;STAT1;MX1;HSPA6;EIF2AK2;ISG15;SOD2;LILRB3;ISG20;CXCL10;PTX3;XAF1		R-HSA-936462;R-HSA-177671;R-HSA-1112602;R-HSA-8987266;R-HSA-1112604;R-HSA-8987270;R-HSA-1222685;R-HSA-8863895;R-HSA-981535;R-HSA-936475;R-HSA-1112587;R-HSA-8950441;R-HSA-6786118;R-HSA-5621366;R-HSA-449058;R-HSA-6786114;R-HSA-5621363;R-HSA-1031716;R-HSA-1168445;R-HSA-981539;R-HSA-1031713;R-HSA-5621370;R-HSA-1006143;R-HSA-937022;R-HSA-5621347;R-HSA-5621356;R-HSA-8950453;R-HSA-8937654;R-HSA-5621355;…
R-HSA-877300	Interferon gamma signaling	17	250	0.0181054	8.28084e-05	0.00670748	12	15	0.00130208	9606	Homo sapiens	SOCS3;PTPN1;OAS1;OAS2;STAT1;IRF7;GBP2;IRF9;GBP3;OASL		R-HSA-873917;R-HSA-997326;R-HSA-877308;R-HSA-873918;R-HSA-877269;R-HSA-873927;R-HSA-1031716;R-HSA-877281;R-HSA-873921;R-HSA-909552;R-HSA-1031713;R-HSA-873922
R-HSA-8939242	RUNX1 regulates transcription of genes involved in differentiation of keratinocytes	4	11	0.00079664	0.000134675	0.00956192	3	8	0.000694444	9606	Homo sapiens	SOCS3;CTSL		R-HSA-8938108;R-HSA-8955885;R-HSA-8955748
R-HSA-400253	Circadian Clock	10	106	0.00767671	0.000201803	0.0127136	26	59	0.00512153	9606	Homo sapiens	PER2;PER1;DBP;NR1D1;ARNTL2		R-HSA-549385;R-HSA-5663252;R-HSA-400256;R-HSA-5663132;R-HSA-5663258;R-HSA-400267;R-HSA-400342;R-HSA-5663174;R-HSA-1368069;R-HSA-1368065;R-HSA-549533;R-HSA-1368140;R-HSA-5663118;R-HSA-5663245;R-HSA-400219;R-HSA-879762;R-HSA-1368119;R-HSA-5663155;R-HSA-1856948;R-HSA-549475;R-HSA-5663271;R-HSA-5663265;R-HSA-400382;R-HSA-549364;R-HSA-549493;R-HSA-5663273
R-HSA-6798695	Neutrophil degranulation	23	480	0.0347625	0.000811109	0.0451246	9	10	0.000868056	9606	Homo sapiens	FCN2;ORM1;CD300A;HSPA6;PLAUR;PYGM;RETN;MMP8;LILRB3;FCAR;SERPINB6;PLAC8;C3;HK3;SLPI;CXCR2;COTL1;PTX3;GYG1;CAMP;TLR2		R-HSA-6798743;R-HSA-6799350;R-HSA-6800434;R-HSA-6798751;R-HSA-6798749;R-HSA-6798748;R-HSA-6798747;R-HSA-6800426;R-HSA-6798745
R-HSA-5660668	CLEC7A/inflammasome pathway	3	8	0.000579374	0.000884796	0.0451246	2	4	0.000347222	9606	Homo sapiens	IL1B		R-HSA-5660663;R-HSA-5660622
R-HSA-6783783	Interleukin-10 signaling	8	88	0.00637312	0.00108954	0.0512085	3	15	0.00130208	9606	Homo sapiens	CXCL10;IL1RN;IL1B;TIMP1		R-HSA-6785047;R-HSA-6784160;R-HSA-8937654
R-HSA-1169408	ISG15 antiviral mechanism	7	83	0.00601101	0.00332158	0.132863	16	16	0.00138889	9606	Homo sapiens	HERC5;STAT1;DDX58;MX1;EIF2AK2;ISG15;IFIT1		R-HSA-1678841;R-HSA-936462;R-HSA-1169395;R-HSA-1678843;R-HSA-1169394;R-HSA-1678842;R-HSA-1169397;R-HSA-1169399;R-HSA-1169398;R-HSA-1169307;R-HSA-1176059;R-HSA-1169403;R-HSA-1169402;R-HSA-1169405;R-HSA-1169404;R-HSA-1169406
R-HSA-1169410	Antiviral mechanism by IFN-stimulated genes	7	83	0.00601101	0.00332158	0.132863	16	16	0.00138889	9606	Homo sapiens	HERC5;STAT1;DDX58;MX1;EIF2AK2;ISG15;IFIT1		R-HSA-1678841;R-HSA-936462;R-HSA-1169395;R-HSA-1678843;R-HSA-1169394;R-HSA-1678842;R-HSA-1169397;R-HSA-1169399;R-HSA-1169398;R-HSA-1169307;R-HSA-1176059;R-HSA-1169403;R-HSA-1169402;R-HSA-1169405;R-HSA-1169404;R-HSA-1169406
R-HSA-6785807	Interleukin-4 and 13 signaling	12	211	0.015281	0.00387089	0.146166	16	46	0.00399306	9606	Homo sapiens	SOCS3;STAT1;IL1B;FSCN1;TIMP1;MMP8;IL13RA1		R-HSA-6788582;R-HSA-6786118;R-HSA-6785762;R-HSA-6786114;R-HSA-6786050;R-HSA-6788623;R-HSA-6789615;R-HSA-6788622;R-HSA-6789325;R-HSA-6786070;R-HSA-6789524;R-HSA-6788628;R-HSA-6786110;R-HSA-6785821;R-HSA-6788571;R-HSA-6790041
R-HSA-912694	Regulation of IFNA signaling	4	28	0.00202781	0.00417618	0.146166	3	5	0.000434028	9606	Homo sapiens	SOCS3;PTPN1;STAT1		R-HSA-997311;R-HSA-997309;R-HSA-912680
R-HSA-380108	Chemokine receptors bind chemokines	5	48	0.00347625	0.00530302	0.175	5	18	0.0015625	9606	Homo sapiens	CXCL10;CXCL12;CXCR2;CCR7		R-HSA-373813;R-HSA-374214;R-HSA-373071;R-HSA-373791;R-HSA-374248
R-HSA-877312	Regulation of IFNG signaling	3	16	0.00115875	0.00618939	0.185682	4	4	0.000347222	9606	Homo sapiens	SOCS3;PTPN1;STAT1		R-HSA-997326;R-HSA-877308;R-HSA-877269;R-HSA-877281
R-HSA-918233	TRAF3-dependent IRF activation pathway	3	16	0.00115875	0.00618939	0.185682	6	9	0.00078125	9606	Homo sapiens	IFIH1;DDX58;IRF7		R-HSA-918232;R-HSA-1028821;R-HSA-918229;R-HSA-918227;R-HSA-918225;R-HSA-1028816
R-HSA-1059683	Interleukin-6 signaling	3	17	0.00123117	0.00730108	0.20443	7	19	0.00164931	9606	Homo sapiens	SOCS3;STAT1		R-HSA-1112755;R-HSA-1112565;R-HSA-1112727;R-HSA-1112602;R-HSA-1112538;R-HSA-1112587;R-HSA-1112604
R-HSA-1474228	Degradation of the extracellular matrix	9	148	0.0107184	0.00774598	0.209141	35	105	0.00911458	9606	Homo sapiens	ADAMTS4;ADAMTS5;CTSL;TIMP1;MMP8;ADAMTS8;ADAMTS9		R-HSA-1474197;R-HSA-4086205;R-HSA-1564179;R-HSA-3791295;R-HSA-1604752;R-HSA-1604690;R-HSA-1602454;R-HSA-2534248;R-HSA-1564120;R-HSA-1564184;R-HSA-3788075;R-HSA-1566981;R-HSA-3791149;R-HSA-1566979;R-HSA-1592398;R-HSA-3814820;R-HSA-2471621;R-HSA-1592314;R-HSA-1604731;R-HSA-1566962;R-HSA-1454781;R-HSA-1592371;R-HSA-1592436;R-HSA-1454843;R-HSA-1592310;R-HSA-1454822;R-HSA-1592297;R-HSA-2514772;R-HSA-1…
R-HSA-1592389	Activation of Matrix Metalloproteinases	4	35	0.00253476	0.00901059	0.225265	9	27	0.00234375	9606	Homo sapiens	CTSL;TIMP1;MMP8		R-HSA-1592297;R-HSA-1592362;R-HSA-1604731;R-HSA-1592398;R-HSA-1604752;R-HSA-1604690;R-HSA-1592371;R-HSA-1592436;R-HSA-1602454
R-HSA-936440	Negative regulators of DDX58/IFIH1 signaling	4	36	0.00260718	0.00990945	0.237827	10	13	0.00112847	9606	Homo sapiens	IFIH1;HERC5;DDX58;ISG15		R-HSA-936462;R-HSA-990526;R-HSA-937343;R-HSA-936412;R-HSA-936381;R-HSA-936378;R-HSA-936475;R-HSA-936390;R-HSA-936563;R-HSA-990528
R-HSA-3296197	Hydroxycarboxylic acid-binding receptors	2	7	0.000506952	0.011511	0.253242	2	3	0.000260417	9606	Homo sapiens	HCAR2		R-HSA-444661;R-HSA-3296326
R-HSA-8849474	PTK6 Activates STAT3	2	7	0.000506952	0.011511	0.253242	3	9	0.00078125	9606	Homo sapiens	SOCS3		R-HSA-8848150;R-HSA-8848178;R-HSA-8848110
R-HSA-5083635	Defective B3GALTL causes Peters-plus syndrome (PpS)	4	39	0.00282445	0.0129483	0.271914	1	1	8.68056e-05	9606	Homo sapiens	ADAMTS4;ADAMTS5;ADAMTS8;ADAMTS9		R-HSA-6785565
R-HSA-168249	Innate Immune System	42	1291	0.0934965	0.0133889	0.281167	148	649	0.0563368	9606	Homo sapiens	FCN2;ORM1;PYGM;NLRC4;RETN;TREM1;FCAR;PLAC8;IFIH1;HERC5;C3;HK3;CTSL;DHX58;CXCR2;COTL1;GYG1;CAMP;DDX58;CD300A;HSPA6;FGG;PLAUR;ISG15;MMP8;LILRB3;SERPINB6;MYH1;SLPI;IL1B;IRF7;PTX3;PRKCQ;CLEC4E;TLR2		R-HSA-936462;R-HSA-975118;R-HSA-177671;R-HSA-975106;R-HSA-8852874;R-HSA-1222685;R-HSA-981535;R-HSA-936475;R-HSA-5621366;R-HSA-5621363;R-HSA-981539;R-HSA-5621370;R-HSA-1006143;R-HSA-913725;R-HSA-937022;R-HSA-990526;R-HSA-5621347;R-HSA-5621356;R-HSA-5621355;R-HSA-5621354;R-HSA-166726;R-HSA-2730861;R-HSA-844617;R-HSA-173636;R-HSA-2730863;R-HSA-6800426;R-HSA-990528;R-HSA-183122;R-HSA-1678920;R-HSA-90…
R-HSA-114608	Platelet degranulation	8	137	0.00992178	0.0146082	0.281422	3	11	0.000954861	9606	Homo sapiens	ORM1;CLEC3B;ACTN2;FGG;TIMP1;TTN		R-HSA-482772;R-HSA-481009;R-HSA-481007
R-HSA-75094	Formation of the Editosome	2	8	0.000579374	0.0148117	0.281422	1	2	0.000173611	9606	Homo sapiens	APOBEC2;APOBEC3A		R-HSA-77609
R-HSA-5173214	O-glycosylation of TSR domain-containing proteins	4	41	0.00296929	0.0152709	0.290147	2	2	0.000173611	9606	Homo sapiens	ADAMTS4;ADAMTS5;ADAMTS8;ADAMTS9		R-HSA-5173005;R-HSA-5173192
R-HSA-168928	DDX58/IFIH1-mediated induction of interferon-alpha/beta	6	88	0.00637312	0.0167203	0.300965	38	46	0.00399306	9606	Homo sapiens	IFIH1;HERC5;DDX58;DHX58;IRF7;ISG15		R-HSA-936462;R-HSA-936390;R-HSA-168909;R-HSA-990528;R-HSA-936412;R-HSA-933532;R-HSA-933533;R-HSA-933530;R-HSA-936475;R-HSA-933531;R-HSA-918232;R-HSA-933528;R-HSA-933526;R-HSA-918230;R-HSA-933527;R-HSA-1028821;R-HSA-918229;R-HSA-933525;R-HSA-1028820;R-HSA-1028819;R-HSA-918227;R-HSA-933523;R-HSA-918224;R-HSA-918225;R-HSA-1028816;R-HSA-168934;R-HSA-168935;R-HSA-933538;R-HSA-933539;R-HSA-933536;R-HSA…
R-HSA-5689896	Ovarian tumor domain proteases	4	43	0.00311414	0.0178404	0.303286	3	14	0.00121528	9606	Homo sapiens	IFIH1;DDX58;TNIP3;ISG15		R-HSA-936381;R-HSA-8865182;R-HSA-5690845
R-HSA-8951671	RUNX3 regulates YAP1-mediated transcription	2	9	0.000651796	0.0184685	0.304604	3	3	0.000260417	9606	Homo sapiens	TEAD4		R-HSA-8951676;R-HSA-8951695;R-HSA-1989766
R-HSA-76005	Response to elevated platelet cytosolic Ca2+	8	144	0.0104287	0.0190378	0.304604	3	14	0.00121528	9606	Homo sapiens	ORM1;CLEC3B;ACTN2;FGG;TIMP1;TTN		R-HSA-482772;R-HSA-481009;R-HSA-481007
R-HSA-373753	Nephrin family interactions	3	25	0.00181054	0.0203324	0.311828	13	13	0.00112847	9606	Homo sapiens	NPHS1;ACTN2		R-HSA-373732;R-HSA-373734;R-HSA-451758;R-HSA-451757;R-HSA-451403;R-HSA-532603;R-HSA-373747;R-HSA-451377;R-HSA-8981534;R-HSA-373714;R-HSA-373724;R-HSA-373727;R-HSA-373722
R-HSA-1474244	Extracellular matrix organization	14	329	0.0238268	0.0207885	0.311828	45	318	0.0276042	9606	Homo sapiens	ADAMTS4;ADAMTS5;TNXB;CTSL;ACTN2;FGG;TIMP1;MMP8;ADAMTS8;ADAMTS9;LTBP1;ASPN		R-HSA-114560;R-HSA-2328033;R-HSA-1474197;R-HSA-4086205;R-HSA-1564179;R-HSA-216069;R-HSA-3791295;R-HSA-1604752;R-HSA-1604690;R-HSA-1602454;R-HSA-2534248;R-HSA-1564120;R-HSA-1564184;R-HSA-216082;R-HSA-3788075;R-HSA-2424246;R-HSA-1566981;R-HSA-3791149;R-HSA-1566979;R-HSA-1592398;R-HSA-3814820;R-HSA-2471621;R-HSA-1592314;R-HSA-1604731;R-HSA-2731149;R-HSA-2395328;R-HSA-1566962;R-HSA-1454781;R-HSA-1592…
R-HSA-72200	mRNA Editing: C to U Conversion	2	10	0.000724218	0.0224636	0.336953	2	3	0.000260417	9606	Homo sapiens	APOBEC2;APOBEC3A		R-HSA-77609;R-HSA-83677
R-HSA-70221	Glycogen breakdown (glycogenolysis)	3	27	0.00195539	0.0247815	0.371723	11	15	0.00130208	9606	Homo sapiens	PYGM;GYG1		R-HSA-71552;R-HSA-71541;R-HSA-453346;R-HSA-453358;R-HSA-71593;R-HSA-453342;R-HSA-71515;R-HSA-453356;R-HSA-453338;R-HSA-9036727;R-HSA-453337
R-HSA-982772	Growth hormone receptor signaling	3	29	0.00210023	0.0297122	0.408214	7	28	0.00243056	9606	Homo sapiens	SOCS3;PTPN1;STAT1		R-HSA-1168768;R-HSA-1168809;R-HSA-1169192;R-HSA-1169210;R-HSA-1168813;R-HSA-1168445;R-HSA-1168767
R-HSA-8854691	Interleukin-20 family signaling	3	29	0.00210023	0.0297122	0.408214	12	56	0.00486111	9606	Homo sapiens	SOCS3;STAT1		R-HSA-8987097;R-HSA-8986985;R-HSA-8987033;R-HSA-8987080;R-HSA-9005340;R-HSA-8987007;R-HSA-8987150;R-HSA-8987230;R-HSA-8987266;R-HSA-8987218;R-HSA-8987255;R-HSA-8987270
R-HSA-2855086	Ficolins bind to repetitive carbohydrate structures on the target cell surface	2	12	0.000869061	0.0314011	0.408214	2	3	0.000260417	9606	Homo sapiens	FCN2		R-HSA-2855054;R-HSA-2855125
R-HSA-75072	mRNA Editing	2	12	0.000869061	0.0314011	0.408214	2	9	0.00078125	9606	Homo sapiens	APOBEC2;APOBEC3A		R-HSA-77609;R-HSA-83677
R-HSA-6783589	Interleukin-6 family signaling	3	30	0.00217265	0.0323572	0.420644	7	33	0.00286458	9606	Homo sapiens	SOCS3;STAT1		R-HSA-1112755;R-HSA-1112565;R-HSA-1112727;R-HSA-1112602;R-HSA-1112538;R-HSA-1112587;R-HSA-1112604
R-HSA-933543	NF-kB activation through FADD/RIP-1 pathway mediated by caspase-8 and -10	2	13	0.000941483	0.0363111	0.435733	5	5	0.000434028	9606	Homo sapiens	IFIH1;DDX58		R-HSA-933532;R-HSA-168934;R-HSA-933526;R-HSA-933539;R-HSA-933523
R-HSA-8957275	Post-translational protein phosphorylation	6	109	0.00789397	0.0409957	0.491948	1	1	8.68056e-05	9606	Homo sapiens	C3;PENK;FGG;NOTUM;TIMP1;LTBP1		R-HSA-8952289
R-HSA-75205	Dissolution of Fibrin Clot	2	14	0.0010139	0.0414946	0.492163	6	19	0.00164931	9606	Homo sapiens	PLAUR;SERPINB6		R-HSA-158982;R-HSA-159001;R-HSA-158942;R-HSA-158959;R-HSA-159005;R-HSA-158925
R-HSA-933541	TRAF6 mediated IRF7 activation	3	34	0.00246234	0.044116	0.492163	11	11	0.000954861	9606	Homo sapiens	IFIH1;DDX58;IRF7		R-HSA-933533;R-HSA-933531;R-HSA-918230;R-HSA-933527;R-HSA-933525;R-HSA-1028820;R-HSA-933538;R-HSA-1028819;R-HSA-994034;R-HSA-933536;R-HSA-933537
R-HSA-169131	Inhibition of PKR	1	2	0.000144844	0.0447421	0.492163	1	2	0.000173611	9606	Homo sapiens	EIF2AK2		R-HSA-168896
R-HSA-166662	Lectin pathway of complement activation	2	15	0.00108633	0.0469369	0.516306	3	6	0.000520833	9606	Homo sapiens	FCN2		R-HSA-166726;R-HSA-2855054;R-HSA-2855125

## Sheet: stringdb-KEGG 6hx0h
term_id	proteins	hits	pvalue	pvalue_fdr	pathway	perc.found	n.genes.found	n.genes.path	genes.found	genes.path
5410	71	12	3.99251e-13	7.6257e-11	Hypertrophic cardiomyopathy (HCM)	16.22	12	74	CACNA1D;CACNA1S;IL6;ITGA1;MYH6;MYH7;MYL2;MYL3;SGCA;SLC8A1;TNNC1;TTN	ACE;ACTB;ACTC1;ACTG1;ATP2A2;CACNA1C;CACNA1D;CACNA1S;CACNA2D1;CACNA2D3;CACNB1;CACNB2;CACNB3;CACNB4;CACNG1;CACNG3;DAG1;DES;DMD;EMD;IGF1;IL6;ITGA1;ITGA10;ITGA11;ITGA2B;ITGA3;ITGA4;ITGA5;ITGA6;ITGA7;ITGA8;ITGA9;ITGAV;ITGB1;ITGB3;ITGB4;ITGB5;ITGB7;ITGB8;LAMA2;LMNA;MPG;MT-CO1;MYBPC3;MYH6;MYH7;MYL2;MYL3;PRKAA1;PRKAA2;PRKAB1;PRKAB2;PRKAG1;PRKAG2;PRKAG3;RYR2;SGCA;SGCB;SGCD;SGCG;SLC8A1;TGFB1;TGFB2;TGFB3;TN…
4060	157	15	2.36808e-12	2.26152e-10	Cytokine-cytokine receptor interaction	9.04	15	166	CCL7;CCR7;CSF2RB;CSF3;CSF3R;CXCL6;CXCR2;IL13RA1;IL1B;IL1R1;IL6;IL6ST;IL8;OSMR;PDGFRA	ACKR3;ACVR1;ACVR1B;ACVR2A;BMP2;BMP7;BMPR1A;BMPR1B;BMPR2;CCL13;CCL14;CCL15-CCL14;CCL16;CCL18;CCL19;CCL20;CCL21;CCL26;CCL28;CCL4;CCL5;CCL7;CCR1;CCR5;CCR7;CD27;CD40;CD40LG;CLCF1;CNTF;CNTFR;CSF1;CSF1R;CSF2;CSF2RA;CSF2RB;CSF3;CSF3R;CTF1;CX3CL1;CXCL1;CXCL10;CXCL11;CXCL12;CXCL14;CXCL16;CXCL6;CXCL9;CXCR2;CXCR3;CXCR4;CXCR6;EGF;EGFR;EPOR;FAS;FASLG;FIGF;FLT1;FLT3;FLT3LG;FLT4;GHR;HGF;IFNAR1;IFNAR2;IFNGR1;IFN…
4020	120	13	1.45931e-11	9.29094e-10	Calcium signaling pathway	10.24	13	127	ATP2A1;CACNA1D;CACNA1S;CD38;HRH2;ITPR1;MYLK2;PDGFRA;PTAFR;RYR1;SLC8A1;TNNC1;TNNC2	ADCY2;ADCY3;ADCY4;ADCY7;ADCY8;ADCY9;ADORA2A;ADORA2B;ADRA1B;ADRB2;AGTR1;ATP2A1;ATP2A2;ATP2A3;ATP2B1;ATP2B2;ATP2B3;ATP2B4;AVPR1A;BDKRB1;BDKRB2;CACNA1B;CACNA1C;CACNA1D;CACNA1E;CACNA1G;CACNA1H;CACNA1S;CALM1;CALM2;CALM3;CALML3;CALML4;CALML5;CAMK2B;CAMK2D;CAMK2G;CAMK4;CD38;CHRM1;CYSLTR1;CYSLTR2;EDNRA;EDNRB;EGFR;ERBB2;ERBB3;ERBB4;F2R;GNA11;GNA14;GNAL;GNAQ;GNAS;GRIN1;GRIN2C;HRH1;HRH2;HTR2A;HTR2B;HTR7;ITP…
5414	75	11	1.97278e-11	9.42001e-10	Dilated cardiomyopathy	14.29	11	77	CACNA1D;CACNA1S;ITGA1;MYH6;MYH7;MYL2;MYL3;SGCA;SLC8A1;TNNC1;TTN	ACTB;ACTC1;ACTG1;ADCY2;ADCY3;ADCY4;ADCY6;ADCY7;ADCY8;ADCY9;ATP2A2;CACNA1C;CACNA1D;CACNA1S;CACNA2D1;CACNA2D3;CACNB1;CACNB2;CACNB3;CACNB4;CACNG1;CACNG3;DAG1;DES;DMD;EMD;GNAS;IGF1;ITGA1;ITGA10;ITGA11;ITGA2B;ITGA3;ITGA4;ITGA5;ITGA6;ITGA7;ITGA8;ITGA9;ITGAV;ITGB1;ITGB3;ITGB4;ITGB5;ITGB7;ITGB8;LAMA2;LMNA;MPG;MT-CO1;MYBPC3;MYH6;MYH7;MYL2;MYL3;PLN;PRKACA;PRKACB;RYR2;SEPT4;SGCA;SGCB;SGCD;SGCG;SLC8A1;TGFB1;…
5134	46	9	9.373e-11	3.58048e-09	Legionellosis	18.75	9	48	CYCS;HSPA6;HSPD1;IL1B;IL6;IL8;MYH2;NLRC4;TLR2	APAF1;BCL2L13;BNIP3;C3;CASP1;CASP3;CASP7;CASP8;CASP9;CD14;CLK1;CR1;CXCL1;CYCS;EEF1A1;EEF1A2;HBS1L;HSF1;HSPA1A;HSPA1L;HSPA6;HSPD1;IL12A;IL18;IL1B;IL6;IL8;ITGAM;ITGB2;MYCL;MYD88;MYH2;NAIP;NFKB1;NFKB2;NFKBIA;NLRC4;PDCD2;PYCARD;RAB1A;RAB1B;RELA;SAR1A;SAR1B;TLR2;TLR4;TNF;VCP
5162	95	11	2.74053e-10	8.72402e-09	Measles	11.88	12	101	CD46;DDX58;EIF2AK2;HSPA6;IL1B;IL6;IRF9;MYH2;OAS2;STAT1;STAT3;TLR2	ADAR;AKT1;AKT2;AKT3;CBLB;CCND1;CCND2;CCND3;CCNE1;CCNE2;CD209;CD3D;CD3E;CD3G;CD46;CDK2;CDK4;CDK6;CDKN1B;CHUK;CSNK2A2;CSNK2A3;CSNK2B;DDX58;DOK1;EIF2AK1;EIF2AK2;EIF2AK3;EIF2AK4;EIF2S1;EIF3H;FAS;FASLG;FYN;GSK3B;HSPA1A;HSPA1L;HSPA6;IFIH1;IFNAR1;IFNAR2;IFNGR1;IFNGR2;IKBKE;IL12A;IL1A;IL1B;IL2RA;IL2RB;IL2RG;IL6;IRAK1;IRAK4;IRF3;IRF7;IRF9;JAK1;JAK2;JAK3;MAP3K7;MAVS;MSN;MX1;MYD88;MYH2;NFKB1;NFKBIA;NFKBIB;O…
4630	101	11	5.3528e-10	1.43712e-08	Jak-STAT signaling pathway	10	11	110	CSF2RB;CSF3;CSF3R;IL13RA1;IL6;IL6ST;IRF9;OSMR;SOCS3;STAT1;STAT3	AKT1;AKT2;AKT3;AOX1;BCL2;BCL2L1;CCND1;CCND2;CCND3;CDKN1A;CISH;CNTF;CNTFR;CREBBP;CSF2;CSF2RA;CSF2RB;CSF3;CSF3R;CSH2;CTF1;EP300;EPOR;FHL1;GFAP;GHR;GRB2;HRAS;IFNAR1;IFNAR2;IFNGR1;IFNGR2;IFNLR1;IL10;IL10RA;IL10RB;IL11;IL11RA;IL12A;IL12RB1;IL12RB2;IL13RA1;IL13RA2;IL15;IL15RA;IL20;IL20RA;IL20RB;IL21R;IL22RA1;IL22RA2;IL23A;IL27RA;IL2RA;IL2RB;IL2RG;IL4R;IL5;IL6;IL6R;IL6ST;IL7;IL7R;IRF9;JAK1;JAK2;JAK3;LIF…
4260	56	9	6.01935e-10	1.43712e-08	Cardiac muscle contraction	15.79	9	57	CACNA1D;CACNA1S;COX6A2;MYH6;MYH7;MYL2;MYL3;SLC8A1;TNNC1	ACTC1;ATP1A1;ATP1A2;ATP1A4;ATP1B1;ATP1B2;ATP1B3;ATP1B4;ATP2A2;CACNA1C;CACNA1D;CACNA1S;CACNA2D1;CACNA2D3;CACNB1;CACNB2;CACNB3;CACNB4;CACNG1;CACNG3;COX4I1;COX4I2;COX5A;COX5B;COX6A2;COX6B1;COX7A1;COX7A2;COX7A2L;CYC1;FXYD2;MT-CO1;MT-CO2;MT-CO3;MT-CYB;MYH6;MYH7;MYL2;MYL3;MYL4;RYR2;SLC8A1;SLC9A1;SLC9A6;TNNC1;TNNI3;TNNT2;TPM1;TPM2;TPM3;TPM4;UQCR11;UQCRB;UQCRC1;UQCRC2;UQCRFS1;UQCRH
5164	127	11	6.26425e-09	1.21966e-07	Influenza A	9.85	13	132	CYCS;DDX58;EIF2AK2;HSPA6;IL1B;IL6;IL8;IRF9;MYH2;MYH3;OAS2;SOCS3;STAT1	ACTB;ACTG1;ADAR;AGFG1;AKT1;AKT2;AKT3;ATF2;BCL2L2-PABPN1;CASP1;CASP9;CCL5;CCNG1;CIITA;CPSF4;CREBBP;CXCL10;CYCS;DDX58;DNAJB1;DNAJC3;EIF2AK1;EIF2AK2;EIF2AK3;EIF2AK4;EIF2S1;EP300;FAS;FASLG;FDPS;FURIN;GSK3B;H2AFZ;HLA-DMA;HLA-DMB;HLA-DOA;HLA-DOB;HLA-DPB1;HLA-DRA;HLA-DRB5;HNRNPUL1;HSPA1A;HSPA1L;HSPA6;ICAM1;IFIH1;IFNAR1;IFNAR2;IFNGR1;IFNGR2;IKBKB;IKBKE;IL12A;IL18;IL1A;IL1B;IL33;IL6;IL8;IRAK4;IRF3;IRF7;IR…
4530	99	10	7.02419e-09	1.21966e-07	Tight junction	5.59	8	143	CACNA1D;CLDN15;MYH1;MYH2;MYH3;MYH8;MYL2;RAB8B	ACTB;ACTG1;ACTN1;ACTN4;ACTR2;ACTR3;ACTR3B;AMOT;AMOTL1;AMOTL2;ARHGAP17;ARHGEF18;ARHGEF2;CACNA1D;CCND1;CD1A;CD1B;CD1E;CDC42;CDK4;CFTR;CGN;CLDN1;CLDN10;CLDN11;CLDN14;CLDN15;CLDN18;CLDN2;CLDN22;CLDN23;CLDN4;CLDN6;CLDN7;CLDN8;CRB3;CTTN;DLG1;DLG2;DLG3;EPB41L4B;ERBB2;EZR;F11R;HCLS1;HSPA4;INADL;ITGB1;JAM2;JAM3;JUN;LLGL1;LLGL2;MAGI1;MAP3K1;MAP3K5;MAPK10;MAPK8;MAPK9;MARVELD2;MARVELD3;MICALL2;MLLT4;MPDZ;MPP…
5160	99	10	7.02419e-09	1.21966e-07	Hepatitis C	11.11	12	108	CLDN15;DDX58;EIF2AK2;IFIT1;IL8;IRF9;LDLR;MYH2;OAS2;SOCS3;STAT1;STAT3	AKT1;AKT2;AKT3;ARAF;BAD;BRAF;CD81;CDKN1A;CHUK;CLDN1;CLDN10;CLDN11;CLDN14;CLDN15;CLDN18;CLDN2;CLDN22;CLDN23;CLDN4;CLDN6;CLDN7;CLDN8;DDX58;EGF;EGFR;EIF2AK1;EIF2AK2;EIF2AK3;EIF2AK4;EIF2S1;EIF3E;GRB2;GSK3B;HRAS;HSP90AA1;IFIT1;IFNAR1;IFNAR2;IKBKB;IKBKE;IKBKG;IL8;IRF1;IRF3;IRF7;IRF9;JAK1;LDLR;LMX1B;MAPK1;MAPK10;MAPK11;MAPK12;MAPK14;MAPK3;MAPK8;MAPK9;MAT2A;MAVS;MT-CO3;MYH2;NFKB1;NFKBIA;NR1H3;NRAS;OAS1;O…
1100	948	27	9.23405e-09	1.46975e-07	Metabolic pathways	0	0	0
5168	136	11	1.28892e-08	1.89372e-07	Herpes simplex infection	8.45	12	142	CYCS;DDX58;EIF2AK2;IFIT1;IL1B;IL6;IRF9;MYH2;OAS2;SOCS3;STAT1;TLR2	ALYREF;ARNTL;C1QBP;C3;CASP3;CASP8;CCL5;CD74;CDK1;CDK2;CFP;CHUK;CLOCK;CREBBP;CSNK2A2;CSNK2A3;CSNK2B;CUL1;CYCS;DAXX;DDX58;EEF1D;EIF2AK1;EIF2AK2;EIF2AK3;EIF2AK4;EIF2S1;ENPP2;EP300;FADD;FAS;FASLG;FOS;GTF2I;GTF2IRD1;HCFC1;HCFC2;HLA-DMA;HLA-DMB;HLA-DOA;HLA-DOB;HLA-DPB1;HLA-DRA;HLA-DRB5;HNRNPK;IFIH1;IFIT1;IFNAR1;IFNAR2;IFNGR1;IFNGR2;IKBKB;IKBKE;IKBKG;IL12A;IL15;IL1B;IL6;IRF3;IRF7;IRF9;JAK1;JAK2;JUN;LTA;…
5144	38	7	1.91651e-08	2.61467e-07	Malaria	18.6	8	43	CSF3;IL1B;IL6;IL8;MYH2;SELE;SELP;TLR2	CD36;CD40;CD40LG;CD81;COMP;CR1;CSF3;DARC;HBB;HGF;ICAM1;IL10;IL12A;IL18;IL1B;IL6;IL8;ITGAL;ITGB2;KLRK1;LRP1;MET;MT-CO3;MYCL;MYD88;MYH2;PDE4D;SDC1;SDC2;SELE;SELP;TGFB1;TGFB2;TGFB3;THBS1;THBS2;THBS3;THBS4;TLR2;TLR4;TLR9;TNF;VCAM1
4640	62	8	3.36492e-08	4.28467e-07	Hematopoietic cell lineage	11.76	8	68	CD34;CD38;CSF3;CSF3R;IL1B;IL1R1;IL6;ITGA1	ANPEP;CD14;CD19;CD1A;CD1B;CD1E;CD2;CD22;CD34;CD36;CD37;CD38;CD3D;CD3E;CD3G;CD4;CD44;CD5;CD55;CD7;CD8A;CD9;CR1;CSF1;CSF1R;CSF2;CSF2RA;CSF3;CSF3R;DNTT;EPOR;FCER2;FLT3;FLT3LG;HLA-DMA;HLA-DMB;HLA-DOA;HLA-DOB;HLA-DPB1;HLA-DRA;HLA-DRB5;IL11;IL11RA;IL1A;IL1B;IL1R1;IL1R2;IL2RA;IL4R;IL5;IL6;IL6R;IL7;IL7R;ITGA1;ITGA2B;ITGA3;ITGA4;ITGA5;ITGA6;ITGAM;ITGB3;KIT;MME;MS4A1;MYO1A;TFRC;TNF
4141	149	10	3.49298e-07	4.16975e-06	Protein processing in endoplasmic reticulum	5.33	8	150	CALR;CKAP4;EIF2AK2;HSPA5;HSPA6;HYOU1;MAN1A1;XBP1	AMFR;ATF4;ATF6;ATF6B;ATXN3L;BAG1;BAG2;BAK1;BAX;BCAP31;BCL2;CALR;CANX;CAPN1;CAPN2;CASP12;CKAP4;CLDN11;CRYAB;CUL1;DAD1;DDIT3;DDOST;DERL1;DERL2;DNAJA1;DNAJA2;DNAJB1;DNAJB11;DNAJB12;DNAJB2;DNAJC1;DNAJC10;DNAJC3;DNAJC5;EDEM1;EDEM2;EDEM3;EIF2AK1;EIF2AK2;EIF2AK3;EIF2AK4;EIF2S1;ERLEC1;ERN1;ERO1L;ERO1LB;ERP29;FBXO2;FBXO6;GANAB;HBZ;HERPUD1;HSP90AA1;HSP90AB1;HSPA1A;HSPA1L;HSPA4L;HSPA5;HSPA6;HSPBP1;HSPH1;HYO…
5146	84	8	3.7371e-07	4.19874e-06	Amoebiasis	9.76	8	82	ARG2;IL1B;IL1R1;IL6;IL8;MYH2;SERPINB6;TLR2	ACTN1;ACTN4;ARG2;BIRC3;C8B;C8G;CASP3;CD14;COL1A1;COL1A2;COL3A1;COL4A1;COL4A2;COL4A5;COL4A6;CSF2;CXCL1;FN1;GNA11;GNA14;GNAL;GNAQ;GNAS;HSPB1;IL10;IL12A;IL1B;IL1R1;IL1R2;IL6;IL8;ITGAM;ITGB2;LAMA1;LAMA2;LAMA3;LAMA4;LAMA5;LAMB1;LAMB2;LAMB3;LAMB4;LAMC1;LAMC2;LAMC3;MAT2A;MYCL;MYH2;NFKB1;NHS;PIK3CA;PIK3CB;PIK3CD;PIK3R1;PIK3R2;PLCB1;PLCB2;PLCB3;PLCB4;PRKACA;PRKACB;PRKCA;PRKCB;PTK2;RAB5A;RAB5B;RAB5C;RAB7A;…
5323	68	7	1.20342e-06	1.27696e-05	Rheumatoid arthritis	11.43	8	70	CTSL;CXCL6;IL1B;IL6;IL8;MMP3;MYH2;TLR2	ACP5;ANGPT1;ATP6AP1;ATP6V0A1;ATP6V0A2;ATP6V0A4;ATP6V0B;ATP6V0C;ATP6V0D1;ATP6V0D2;ATP6V0E1;ATP6V0E2;ATP6V1A;ATP6V1B2;ATP6V1C1;ATP6V1C2;ATP6V1D;ATP6V1E1;ATP6V1G1;ATP6V1H;CCL20;CCL5;CD80;CD86;CSF1;CSF2;CTSK;CTSL;CXCL1;CXCL12;CXCL6;FLT1;FOS;HLA-DMA;HLA-DMB;HLA-DOA;HLA-DOB;HLA-DPB1;HLA-DRA;HLA-DRB5;HNRNPM;ICAM1;IL11;IL15;IL18;IL1A;IL1B;IL23A;IL6;IL8;ITGAL;ITGB2;JUN;LTB;MMP1;MMP3;MYH2;PPP1R12A;PPP1R12B…
4261	117	8	4.67453e-06	4.69914e-05	Adrenergic signaling in cardiomyocytes	6.61	8	121	CACNA1D;CACNA1S;MYH6;MYH7;MYL2;MYL3;SLC8A1;TNNC1	ACTC1;ADCY2;ADCY3;ADCY4;ADCY6;ADCY7;ADCY8;ADCY9;ADRA1B;ADRB2;AGTR1;AGTR2;AKT1;AKT2;AKT3;ATF2;ATF4;ATF6B;ATP1A1;ATP1A2;ATP1A4;ATP1B1;ATP1B2;ATP1B3;ATP1B4;ATP2A2;ATP2B1;ATP2B2;ATP2B3;ATP2B4;BCL2;CACNA1C;CACNA1D;CACNA1S;CACNA2D1;CACNA2D3;CACNB1;CACNB2;CACNB3;CACNB4;CACNG1;CACNG3;CALM1;CALM2;CALM3;CALML3;CALML4;CALML5;CAMK2B;CAMK2D;CAMK2G;CIITA;CREB1;CREB3;CREB3L1;CREB3L2;CREB3L4;CREM;FXYD2;GNAI1;GNA…
1230	55	6	5.07397e-06	4.84564e-05	Biosynthesis of amino acids	12.28	7	57	ARG2;ENO3;IDH3A;PGAM2;PRPS1;PRPS2;SHMT2	ACO1;ACO2;ACY1;ALDH18A1;ALDOA;ALDOC;ARG2;ASL;ASS1;BCAT1;BCAT2;CBS;CCR1;CS;CTH;ENO1;ENO2;ENO3;GLUL;GOT1;GOT2;GPT;GPT2;IDH1;IDH2;IDH3A;IDH3B;IDH3G;MAT2A;MAT2B;MTR;NAGS;OTC;PC;PFKL;PFKM;PFKP;PGAM2;PGAM4;PGK1;PHGDH;PKM;PRPS1;PRPS2;PSAT1;PSPH;PYCR1;PYCRL;RPEL1;RPIA;SDS;SDSL;SHMT2;TALDO1;TAT;TKT;TPI1
5412	60	6	8.47766e-06	7.71064e-05	Arrhythmogenic right ventricular cardiomyopathy (ARVC)	10	6	60	ACTN2;CACNA1D;CACNA1S;ITGA1;SGCA;SLC8A1	ACTB;ACTG1;ACTN2;ATP2A2;CACNA1C;CACNA1D;CACNA1S;CACNA2D1;CACNA2D3;CACNB1;CACNB2;CACNB3;CACNB4;CACNG1;CACNG3;CTNNA1;CTNNB1;DAG1;DES;DMD;DSC2;DSG2;DSP;EMD;GJA1;ITGA1;ITGA10;ITGA11;ITGA2B;ITGA3;ITGA4;ITGA5;ITGA6;ITGA7;ITGA8;ITGA9;ITGAV;ITGB1;ITGB3;ITGB4;ITGB5;ITGB7;ITGB8;JUP;LAMA2;LEF1;LMNA;MT-CO1;MT-ND5;PKP2;RYR2;SGCA;SGCB;SGCD;SGCG;SLC8A1;TCF7;TCF7L1;TCF7L2;UBL3
5200	266	11	1.03839e-05	9.01512e-05	Pathways in cancer	2.64	9	341	CSF3R;CYCS;GLI1;IL6;IL8;PDGFRA;STAT1;STAT3;ZBTB16	ABL1;ADCY2;ADCY3;ADCY4;ADCY6;ADCY7;ADCY8;ADCY9;AGTR1;AKT1;AKT2;AKT3;APC;APPL1;ARAF;ARHGEF11;ARHGEF12;ARNT;ARNT2;AXIN1;AXIN2;BAD;BAX;BCL2;BCL2L1;BCR;BDKRB1;BDKRB2;BID;BIRC2;BIRC3;BIRC5;BMP2;BMP4;BRAF;BRCA2;CASP3;CASP8;CASP9;CBL;CBLB;CBLC;CCDC6;CCNA1;CCND1;CCNE1;CCNE2;CDC42;CDH1;CDK2;CDK4;CDK6;CDKN1A;CDKN1B;CDKN2A;CDKN2B;CHUK;CKS1B;COL4A1;COL4A2;COL4A5;COL4A6;CREBBP;CRK;CRKL;CSF1R;CSF2RA;CSF3R;CTBP…
4062	132	8	1.14045e-05	9.47066e-05	Chemokine signaling pathway	5.67	8	141	CCL7;CCR7;CXCL6;CXCR2;IL8;LYN;STAT1;STAT3	ADCY2;ADCY3;ADCY4;ADCY6;ADCY7;ADCY8;ADCY9;ADRBK1;ADRBK2;AKT1;AKT2;AKT3;ARRB1;ARRB2;BCAR1;BRAF;CCL13;CCL14;CCL15-CCL14;CCL16;CCL18;CCL19;CCL20;CCL21;CCL26;CCL28;CCL4;CCL5;CCL7;CCR1;CCR5;CCR7;CDC42;CHUK;CRK;CRKL;CX3CL1;CXCL1;CXCL10;CXCL11;CXCL12;CXCL14;CXCL16;CXCL6;CXCL9;CXCR2;CXCR3;CXCR4;CXCR6;DOCK2;ELMO1;FGR;FOXO3;GNAI1;GNAI2;GNAI3;GNB1;GNB2;GNB3;GNB4;GNB5;GNG10;GNG11;GNG12;GNG2;GNG3;GNG5;GNG7;GN…
5150	38	5	1.26246e-05	0.000100304	Staphylococcus aureus infection	12.5	5	40	CFB;FCAR;FPR2;PTAFR;SELP	C1QA;C1QB;C1QC;C1R;C1S;C2;C3;C3AR1;C4A;C5AR1;CFB;CFH;CFI;DSG1;FCAR;FCGR2A;FCGR3A;FGG;FPR2;HLA-DMA;HLA-DMB;HLA-DOA;HLA-DOB;HLA-DPB1;HLA-DRA;HLA-DRB5;ICAM1;IL10;ITGAL;ITGAM;ITGB2;KRT10;MASP1;MASP2;MYCL;PDE7A;PPP1R12B;PTAFR;SELP;SELPLG
5145	97	7	1.31288e-05	0.000100304	Toxoplasmosis	7.22	7	97	CYCS;HSPA6;LDLR;MYH2;STAT1;STAT3;TLR2	AKT1;AKT2;AKT3;ALOX5;BAD;BCL2;BCL2L1;BIRC2;BIRC3;CASP3;CASP8;CASP9;CCR5;CD40;CD40LG;CHUK;CIITA;CYCS;GNAI1;GNAI2;GNAI3;HLA-DMA;HLA-DMB;HLA-DOA;HLA-DOB;HLA-DPB1;HLA-DRA;HLA-DRB5;HSPA1A;HSPA1L;HSPA6;IFNGR1;IFNGR2;IKBKB;IKBKG;IL10;IL10RA;IL10RB;IL12A;IRAK1;IRAK4;ITGA6;ITGB1;JAK1;JAK2;LAMA1;LAMA2;LAMA3;LAMA4;LAMA5;LAMB1;LAMB2;LAMB3;LAMB4;LAMC1;LAMC2;LAMC3;LDLR;LMX1B;LY96;MAP2K6;MAP3K7;MAPK1;MAPK10;MAP…
4145	104	7	2.07165e-05	0.000147489	Phagosome	7.02	8	114	CALR;CTSL;FCAR;M6PR;MYH2;OLR1;TLR2;TUBB6	ACTB;ACTG1;ATP6AP1;ATP6V0A1;ATP6V0A2;ATP6V0A4;ATP6V0B;ATP6V0C;ATP6V0D1;ATP6V0D2;ATP6V0E1;ATP6V0E2;ATP6V1A;ATP6V1B2;ATP6V1C1;ATP6V1C2;ATP6V1D;ATP6V1E1;ATP6V1G1;ATP6V1H;C1R;C3;CALR;CANX;CD14;CD209;CD36;CLEC7A;COLEC12;COMP;CORO1A;CTSL;CTSS;CYBA;CYBB;DYNC1H1;DYNC1I1;DYNC1I2;DYNC1LI1;DYNC1LI2;EEA1;FCAR;FCGR2A;FCGR3A;HGS;HLA-DMA;HLA-DMB;HLA-DOA;HLA-DOB;HLA-DPB1;HLA-DRA;HLA-DRB5;ITGA5;ITGAM;ITGAV;ITGB1;…
970	42	5	2.08493e-05	0.000147489	Aminoacyl-tRNA biosynthesis	13.64	6	44	AMPD1;IARS;NARS;TARS;WARS;YARS	AARS;AARS2;AMPD1;ANPEP;ARL1;BIRC3;CARS;CARS2;DARS;DARS2;EARS2;EPRS;FARS2;FARSA;FARSB;GARS;HARS2;IARS;IARS2;KARS;LARS;LARS2;MARS2;MTFMT;NARS;NARS2;PARS2;PET112;PSTK;QRSL1;RARS;RARS2;SARS;SARS2;SEPSECS;SRSF9;TARS;TARSL2;VARS;VARS2;WARS;WARS2;YARS;YARS2
4514	106	7	2.34497e-05	0.00015996	Cell adhesion molecules (CAMs)	6.42	7	109	CD34;CDH15;CLDN15;NTNG1;SDC4;SELE;SELP	ALCAM;CADM1;CADM3;CD2;CD22;CD274;CD276;CD34;CD4;CD40;CD40LG;CD58;CD6;CD80;CD86;CD8A;CDH1;CDH15;CDH3;CDH5;CLDN1;CLDN10;CLDN11;CLDN14;CLDN15;CLDN18;CLDN2;CLDN22;CLDN23;CLDN4;CLDN6;CLDN7;CLDN8;CNTN1;CNTNAP1;CNTNAP2;ESAM;F11R;GLG1;HLA-DMA;HLA-DMB;HLA-DOA;HLA-DOB;HLA-DPB1;HLA-DRA;HLA-DRB5;HNRNPM;ICAM1;ICAM2;ICAM3;ICOSLG;ITGA4;ITGA6;ITGA8;ITGA9;ITGAL;ITGAM;ITGAV;ITGB1;ITGB2;ITGB7;ITGB8;JAM2;JAM3;L1CAM;…
4612	44	5	2.62755e-05	0.000173056	Antigen processing and presentation	9.09	4	44	CALR;CTSL;HSPA5;HSPA6	B2M;CALR;CANX;CD4;CD74;CD8A;CIITA;CREB1;CTSB;CTSL;CTSS;HBZ;HLA-DMA;HLA-DMB;HLA-DOA;HLA-DOB;HLA-DPB1;HLA-DRA;HLA-DRB5;HSP90AA1;HSP90AB1;HSPA1A;HSPA1L;HSPA4;HSPA5;HSPA6;IFI30;KLRC4;LGMN;MYO9B;NFYA;NFYB;NFYC;PDIA3;PPP1R12B;PSME1;PSME3;RFX5;RFXANK;RFXAP;TAP1;TAP2;TAPBP;TNF
4621	47	5	3.64006e-05	0.00023175	NOD-like receptor signaling pathway	9.92	13	131	CAMP;CASP4;IL1B;IL6;IL8;IRF9;ITPR1;MYH2;MYH3;NLRC4;NLRP12;OAS2;STAT1	AIM2;ANTXR1;ANTXR2;ATG12;ATG16L1;ATG5;BCL2;BCL2L1;BIRC2;BIRC3;BRCC3;CAMP;CASP1;CASP12;CASP4;CASP8;CCL5;CD180;CHUK;CTSB;CXCL1;CYBA;CYBB;DHX33;DNM1L;ERBB2IP;FADD;GABARAPL2;GBP2;GBP3;GBP5;GSDMD;HSP90AA1;HSP90AB1;IFI16;IFNAR1;IFNAR2;IKBKB;IKBKE;IKBKG;IL18;IL1B;IL6;IL8;IRAK4;IRF3;IRF7;IRF9;ITPR1;ITPR2;ITPR3;JAK1;JUN;LMX1B;MAP3K7;MAPK1;MAPK10;MAPK11;MAPK12;MAPK14;MAPK3;MAPK8;MAPK9;MARK3;MAVS;MCU;MFN1;M…
5321	48	5	4.03716e-05	0.000248741	Inflammatory bowel disease (IBD)	13.21	7	53	IL1B;IL6;MYH2;MYH3;STAT1;STAT3;TLR2	GATA3;HLA-DMA;HLA-DMB;HLA-DOA;HLA-DOB;HLA-DPB1;HLA-DRA;HLA-DRB5;IFNGR1;IFNGR2;IL10;IL12A;IL12RB1;IL12RB2;IL17F;IL18;IL18R1;IL18RAP;IL1A;IL1B;IL21R;IL23A;IL2RG;IL4R;IL5;IL6;JUN;LUM;MAF;MYH2;MYH3;NFATC1;NFKB1;NOD2;PLA2G4A;PPP1R12A;PPP1R12B;RELA;RORA;RORC;SMAD2;SMAD3;STAT1;STAT3;STAT4;STAT6;TBX21;TGFB1;TGFB2;TGFB3;TLR2;TLR4;TNF
5142	80	6	4.45927e-05	0.000266163	Chagas disease (American trypanosomiasis)	8.7	8	92	CALR;IL1B;IL6;IL8;MYH2;PDE4B;SERPINE1;TLR2	ACE;AKT1;AKT2;AKT3;BDKRB2;BIRC3;C1QA;C1QB;C1QC;C3;CALR;CASP8;CCL5;CD247;CD3D;CD3E;CD3G;CFLAR;CHUK;FADD;FAS;FASLG;FOS;GNA11;GNA14;GNAI1;GNAI2;GNAI3;GNAL;GNAQ;GNAS;IFNGR1;IFNGR2;IKBKB;IKBKG;IL10;IL12A;IL1B;IL6;IL8;IRAK1;IRAK4;JUN;MAP2K4;MAPK1;MAPK10;MAPK11;MAPK12;MAPK14;MAPK3;MAPK8;MAPK9;MPG;MYCL;MYD88;MYH2;NFKB1;NFKBIA;PDE4B;PIK3CA;PIK3CB;PIK3CD;PIK3R1;PIK3R2;PLCB1;PLCB2;PLCB3;PLCB4;PPP2CA;PPP2CB;…
4610	50	5	4.93138e-05	0.000277582	Complement and coagulation cascades	9.84	6	61	CD46;CFB;F12;KLKB1;PROCR;SERPINE1	A2M;BDKRB1;BDKRB2;C1QA;C1QB;C1QC;C1R;C1S;C2;C3;C3AR1;C4A;C4BPA;C5AR1;C7;C8B;C8G;CD46;CD55;CFB;CFH;CFI;CLU;CR1;F10;F12;F13A1;F2;F2R;F2RL2;F3;F5;F8;FGG;ITGAM;ITGAX;ITGB2;KLKB1;KNG1;MASP1;MASP2;MYCL;NEK1;PLAT;PLAU;PLAUR;PROC;PROCR;PROS1;SERPINA1;SERPINA5;SERPINB2;SERPINC1;SERPIND1;SERPINE1;SERPINF2;SERPING1;TFPI;THBD;VSIG4;VWF
4932	119	7	4.94126e-05	0.000277582	Non-alcoholic fatty liver disease (NAFLD)	5.51	7	127	COX6A2;CYCS;IL1B;IL6;IL8;SOCS3;XBP1	ADIPOR1;ADIPOR2;AKT1;AKT2;AKT3;ATF4;BAX;BCL2L11;BID;CASP3;CASP7;CASP8;CDC42;COX4I1;COX4I2;COX5A;COX5B;COX6A2;COX6B1;COX7A1;COX7A2;COX7A2L;CYC1;CYCS;DDIT3;EIF2AK3;EIF2S1;ERN1;FAS;FASLG;GSK3A;GSK3B;HSP90AA1;IKBKB;IL1A;IL1B;IL6;IL6R;IL8;INSR;IRS1;IRS2;ITCH;JUN;KCTD14;MAP3K11;MAP3K5;MAPK10;MAPK8;MAPK9;MB;MLX;MLXIP;MLXIPL;MT-CO1;MT-CO2;MT-CO3;MT-CYB;NAGA;NDUFA1;NDUFA10;NDUFA12;NDUFA2;NDUFA3;NDUFA4;NDU…
5161	120	7	5.21239e-05	0.000284448	Hepatitis B	6.25	8	128	CYCS;DDX58;IL6;IL8;MYH2;STAT1;STAT3;TLR2	AKT1;AKT2;AKT3;APAF1;ATF2;ATF4;ATF6B;ATP6AP1;BAD;BAX;BCL2;BIRC5;CASP10;CASP12;CASP3;CASP8;CASP9;CCNA1;CCNA2;CCND1;CCNE1;CCNE2;CD180;CDK2;CDK4;CDK6;CDKN1A;CDKN1B;CHUK;CREB1;CREB3;CREB3L1;CREB3L2;CREB3L4;CREBBP;CYCS;DDB1;DDB2;DDX3X;DDX58;E2F1;E2F3;EGR2;EGR3;ELK1;EP300;FADD;FAS;FASLG;FOS;GRB2;HRAS;HSPG2;IFIH1;IFNAR1;IKBKB;IKBKE;IKBKG;IL6;IL8;IRF3;IRF7;JAK1;JUN;LAMTOR5;LMX1B;MAP2K1;MAP2K2;MAP2K4;MAP3…
4022	126	7	7.1072e-05	0.000377076	cGMP-PKG signaling pathway	5.3	7	132	ATP2A1;CACNA1D;CACNA1S;ITPR1;MYH7;MYLK2;SLC8A1	ADCY2;ADCY3;ADCY4;ADCY6;ADCY7;ADCY8;ADCY9;ADORA1;ADRA1B;ADRA2A;ADRB2;AGTR1;AKT1;AKT2;AKT3;ATF2;ATF4;ATF6B;ATP1A1;ATP1A2;ATP1A4;ATP1B1;ATP1B2;ATP1B3;ATP1B4;ATP2A1;ATP2A2;ATP2A3;ATP2B1;ATP2B2;ATP2B3;ATP2B4;BAD;BDKRB2;CACNA1C;CACNA1D;CACNA1S;CALM1;CALM2;CALM3;CALML3;CALML4;CALML5;CNGB1;CREB1;CREB3;CREB3L1;CREB3L2;CREB3L4;EDNRA;EDNRB;FXYD2;GNA11;GNA12;GNA13;GNAI1;GNAI2;GNAI3;GNAQ;GTF2I;GTF2IRD1;GUCY1…
4066	89	6	8.12675e-05	0.000419516	HIF-1 signaling pathway	6.52	6	92	ENO3;HMOX1;IL6;SERPINE1;STAT3;TIMP1	ABCA2;AKT1;AKT2;AKT3;ALDOA;ANGPT1;ANGPT2;ANGPT4;ARNT;BCL2;CAMK2B;CAMK2D;CAMK2G;CDKN1A;CDKN1B;CREBBP;CUL2;CYBB;EDN1;EGF;EGFR;EGLN1;EGLN2;EGLN3;EIF4E;EIF4E1B;EIF4E2;EIF4EBP1;ENO1;ENO2;ENO3;EP300;ERBB2;FLT1;HIF1A;HK1;HK2;HK3;HKDC1;HMOX1;IFNGR1;IFNGR2;IGF1;IGF1R;IL6;IL6R;INSR;LDHA;LMX1B;LTBR;MAP2K1;MAP2K2;MAPK1;MAPK3;MAZ;MB;MKNK1;MKNK2;MTOR;NFKB1;NOS3;PDHA1;PDHB;PDK1;PFKFB3;PFKL;PGK1;PIK3CA;PIK3CB;PI…
5152	132	7	9.5306e-05	0.000477172	Tuberculosis	6.34	9	142	CAMP;CYCS;HSPD1;IL1B;IL6;MYH2;MYH3;STAT1;TLR2	AKT1;AKT2;AKT3;APAF1;ARHGEF12;ATP6AP1;ATP6V0A1;ATP6V0A2;ATP6V0A4;ATP6V0B;ATP6V0C;ATP6V0D1;ATP6V0D2;ATP6V1H;BAD;BAX;BCL10;BCL2;BID;C3;CALM1;CALM2;CALM3;CALML3;CALML4;CALML5;CAMK2B;CAMK2D;CAMK2G;CAMP;CASP10;CASP3;CASP8;CASP9;CD14;CD209;CD74;CEBPG;CIITA;CLEC4E;CLEC7A;CORO1A;CR1;CREB1;CREBBP;CTSD;CTSS;CYCS;CYP27B1;EEA1;EP300;FADD;FCER1G;FCGR2A;FCGR3A;HLA-DMA;HLA-DMB;HLA-DOA;HLA-DOB;HLA-DPB1;HLA-DRA;H…
4270	92	6	9.77714e-05	0.000477172	Vascular smooth muscle contraction	6.25	6	96	CACNA1D;CACNA1S;ITPR1;MYLK2;RAMP2;RAMP3	ACTA2;ACTG2;ADCY2;ADCY3;ADCY4;ADCY6;ADCY7;ADCY8;ADCY9;ADORA2A;ADORA2B;ADRA1B;AGTR1;ARAF;ARHGEF11;ARHGEF12;AVPR1A;BRAF;CACNA1C;CACNA1D;CACNA1S;CALCRL;CALD1;CALM1;CALM2;CALM3;CALML3;CALML4;CALML5;CYP4A11;EDNRA;GNA11;GNA12;GNA13;GNAQ;GNAS;GUCY1A2;GUCY1A3;GUCY1B3;ITPR1;ITPR2;ITPR3;KCNMA1;KCNMB1;KCNMB2;KCNMB3;KCNMB4;MAP2K1;MAP2K2;MAPK1;MAPK3;MRVI1;MYH11;MYL6;MYL6B;MYL9;MYLK2;MYLK3;NPR1;NPR2;PLA2G12A;P…
5202	133	7	9.99312e-05	0.000477172	Transcriptional misregulation in cancer	4.2	6	143	CCR7;ETV6;IL6;IL8;MMP3;ZBTB16	AFF1;ARNT2;ASPSCR1;ATF1;ATM;BAIAP3;BAK1;BAX;BCL2A1;BCL2L1;BCL6;BIRC3;BMP2K;CCNA1;CCND2;CCNT1;CCNT2;CCR7;CD14;CD40;CD86;CDK9;CDKN1A;CDKN1B;CDKN2C;COMMD3-BMI1;CSF1R;CSF2;DDB2;DDIT3;DOT1L;DUSP6;ELK4;ERG;ETV1;ETV4;ETV5;ETV6;ETV7;EWSR1;EYA1;FLI1;FLT1;FLT3;FOXO1;FUT8;GADD45A;GADD45B;GADD45G;GOLPH3;GOLPH3L;GRIA3;GZMB;H3F3A;H3F3C;HDAC1;HDAC2;HHEX;HOXA10;HOXA11;HPGD;ID2;IGF1;IGF1R;IGFBP3;IL1R2;IL2RB;IL6;I…
5010	135	7	0.00010973	0.000501056	Alzheimer's disease	4.86	7	144	ATP2A1;CACNA1D;CACNA1S;COX6A2;CYCS;IL1B;ITPR1	ADAM10;ADAM17;APAF1;APBB1;APH1A;APH1B;APOE;APP;ATF6;ATP2A1;ATP2A2;ATP2A3;ATP5A1;ATP5B;ATP5C1;ATP5D;ATP5E;ATP5F1;ATP5G1;ATP5G2;ATP5G3;ATP5H;ATP5J;ATP5O;BACE1;BACE2;BAD;BID;CACNA1C;CACNA1D;CACNA1S;CALM1;CALM2;CALM3;CALML3;CALML4;CALML5;CAPN1;CAPN2;CASP12;CASP3;CASP7;CASP8;CASP9;CDK5;CDK5R1;CLDN11;COX4I1;COX4I2;COX5A;COX5B;COX6A2;COX6B1;COX7A1;COX7A2;COX7A2L;CYC1;CYCS;EIF2AK3;ERN1;FADD;FAS;GNAQ;GRIN…
4668	94	6	0.00011018	0.000501056	TNF signaling pathway	5.1	5	98	IL1B;IL6;MMP3;SELE;SOCS3	AKT1;AKT2;AKT3;ATF2;ATF4;ATF6B;BAG4;BIRC2;BIRC3;CASP10;CASP3;CASP7;CASP8;CCL20;CCL5;CD180;CFLAR;CHUK;CREB1;CREB3;CREB3L1;CREB3L2;CREB3L4;CSF1;CSF2;CX3CL1;CXCL1;CXCL10;DAB2IP;DNM1L;EDN1;FADD;FAS;FOS;ICAM1;IKBKB;IKBKG;IL15;IL18R1;IL1B;IL6;ITCH;JAG1;JUN;JUNB;LMX1B;LTA;MAP2K1;MAP2K4;MAP2K6;MAP3K5;MAP3K7;MAP3K8;MAPK1;MAPK10;MAPK11;MAPK12;MAPK14;MAPK3;MAPK8;MAPK9;MB;MLKL;MMP14;MMP3;MMP9;NAGA;NFKB1;NFKB…
4380	95	6	0.000116836	0.00051897	Osteoclast differentiation	6.06	6	99	FOSL1;IL1B;IL1R1;IRF9;SOCS3;STAT1	ACP5;AKT1;AKT2;AKT3;BLNK;BTK;CAMK4;CD180;CHUK;CREB1;CSF1;CSF1R;CTSK;CYBA;CYLD;FCGR2A;FCGR3A;FHL2;FOS;FOSB;FOSL1;FOSL2;FYN;GAB2;GRB2;IFNAR1;IFNAR2;IFNGR1;IFNGR2;IKBKB;IKBKG;IL1A;IL1B;IL1R1;IRF9;ITGB3;JAK1;JUN;JUNB;LCK;LCP2;LMX1B;MAP2K1;MAP2K6;MAP3K7;MAPK1;MAPK10;MAPK11;MAPK12;MAPK14;MAPK3;MAPK8;MAPK9;MB;MITF;NCF1;NCF2;NCF4;NFATC1;NFATC2;NFKB1;NFKB2;NFKBIA;PIK3CA;PIK3CB;PIK3CD;PIK3R1;PIK3R2;PLCG2;P…
3008	64	5	0.00016214	0.000703835	Ribosome biogenesis in eukaryotes	4.84	3	62	GTPBP4;NAT10;SPATA5	CIRH1A;CSNK2A2;CSNK2A3;CSNK2B;DROSHA;EFTUD1;EIF6;FBL;FCF1;GAR1;GNL2;GNL3L;GTPBP4;HEATR1;IMP4;LSG1;MDN1;MPHOSPH10;NAT10;NHP2;NHP2L1;NMD3;NOB1;NOL6;NOP10;NOP58;NVL;NXF1;NXT2;POP1;POP4;POP5;POP7;PWP2;RAN;RBM28;RCL1;REXO1L11P;REXO2;RIOK1;RIOK2;RPP25;RPP25L;RPP30;RPP38;RPP40;RRP7A;SBDS;SPATA5;TBL3;TCOF1;UTP14A;UTP15;UTP18;UTP6;WDR3;WDR36;WDR43;WDR75;XPO1;XRN1;XRN2
4913	38	4	0.000237642	0.00100866	Ovarian steroidogenesis	10.26	4	39	AKR1C3;CGA;LDLR;STAR	ADCY2;ADCY3;ADCY4;ADCY6;ADCY7;ADCY8;ADCY9;AKR1C3;ALOX5;BMP6;CGA;CYP17A1;CYP19A1;CYP1A1;CYP1B1;CYP2J2;GNAS;HSD17B1;HSD17B2;HSD17B7;HSD3B2;IGF1;IGF1R;INSR;LDLR;LHB;LHCGR;MPG;NTHL1;PLA2G4A;PLA2G4B;PLA2G4D;PLA2G4E;PLA2G4F;PRKACA;PRKACB;PTGS2;SCARB1;STAR
670	16	3	0.000262371	0.00107063	One carbon pool by folate	17.65	3	17	CAD;MTHFD2;SHMT2	ALDH1L1;ALDH1L2;AMT;ATIC;BPHL;CAD;DHFR;GART;MTFMT;MTHFD1;MTHFD2;MTHFD2L;MTHFR;MTHFS;MTR;SHMT2;TYMS
4010	206	8	0.000263453	0.00107063	MAPK signaling pathway	3.47	7	202	CACNA1D;CACNA1S;DUSP2;HSPA6;IL1B;IL1R1;PDGFRA	AKT1;AKT2;AKT3;ARRB1;ARRB2;ATF2;ATF4;BDNF;BRAF;CACNA1B;CACNA1C;CACNA1D;CACNA1E;CACNA1G;CACNA1H;CACNA1S;CACNA2D1;CACNA2D3;CACNB1;CACNB2;CACNB3;CACNB4;CACNG1;CACNG3;CASP3;CD14;CDC25B;CDC42;CHUK;CRK;CRKL;DAXX;DDIT3;DUSP1;DUSP10;DUSP16;DUSP2;DUSP3;DUSP4;DUSP5;DUSP6;DUSP7;DUSP9;ECSIT;EGF;EGFR;ELK1;ELK4;FAS;FASLG;FGF10;FGF11;FGF12;FGF13;FGF21;FGF7;FGF9;FGFR1;FGFR2;FGFR3;FLNA;FLNB;FLNC;FOS;GADD45A;GADD4…
4151	265	9	0.000296257	0.00117885	PI3K-Akt signaling pathway	3.28	9	274	CSF3;CSF3R;IL6;ITGA1;MYH2;OSMR;PDGFRA;PIK3AP1;TLR2	AKT1;AKT2;AKT3;ANGPT1;ANGPT2;ANGPT4;ATF2;ATF4;ATF6B;BAD;BCL2;BCL2L1;BCL2L11;BRCA1;C8orf44-SGK3;CASP9;CCND1;CCND2;CCND3;CCNE1;CCNE2;CD180;CD19;CDC37;CDK2;CDK4;CDK6;CDKN1A;CDKN1B;CHAD;CHRM1;CHUK;COL1A1;COL1A2;COL4A1;COL4A2;COL4A5;COL4A6;COL6A1;COL6A2;COL6A3;COL6A5;COL9A1;COL9A2;COL9A3;COMP;CREB1;CREB3;CREB3L1;CREB3L2;CREB3L4;CRTC2;CSF1;CSF1R;CSF3;CSF3R;CSH2;DDIT4;EFNA1;EFNA3;EFNA4;EFNA5;EGF;EGFR;EI…
4620	76	5	0.000363682	0.00141762	Toll-like receptor signaling pathway	7.23	6	83	IL1B;IL6;IL8;MYH2;STAT1;TLR2	AKT1;AKT2;AKT3;CASP8;CCL4;CCL5;CD14;CD180;CD40;CD80;CD86;CHUK;CTSK;CXCL10;CXCL11;CXCL9;FADD;FOS;IFNAR1;IFNAR2;IKBKB;IKBKE;IKBKG;IL12A;IL1B;IL6;IL8;IRAK1;IRAK4;IRF3;IRF5;IRF7;JUN;LMX1B;LUM;LY96;MAP2K1;MAP2K2;MAP2K4;MAP2K6;MAP3K7;MAP3K8;MAPK1;MAPK10;MAPK11;MAPK12;MAPK14;MAPK3;MAPK8;MAPK9;MB;MYCL;MYD88;MYH2;NFKB1;NFKBIA;PIK3CA;PIK3CB;PIK3CD;PIK3R1;PIK3R2;RAC1;RELA;RIPK1;SPP1;STAT1;TAB1;TAB2;TBK1;TIC…
5169	165	7	0.000376838	0.00143952	Epstein-Barr virus infection	3.55	6	169	CD38;DDX58;EIF2AK2;HSPA6;LYN;STAT3	ADRM1;AKAP8L;AKT1;AKT2;AKT3;ATF2;BCL2;CCNA1;CCNA2;CD19;CD38;CD40;CD44;CD58;CDK1;CDK2;CDKN1A;CDKN1B;CHUK;CREBBP;CSNK2A2;CSNK2A3;CSNK2B;DDX58;EIF2AK1;EIF2AK2;EIF2AK3;EIF2AK4;ENPP3;ENTPD1;ENTPD3;ENTPD8;EP300;FCER2;FGR;GSK3B;GTF2B;GTF2E1;GTF2E2;HBZ;HDAC1;HDAC2;HDAC4;HDAC5;HLA-DPB1;HLA-DRA;HLA-DRB5;HSPA1A;HSPA1L;HSPA6;HSPB1;ICAM1;IKBKB;IKBKG;IL10;IL10RA;IL10RB;IRAK1;IRF3;ITGAL;JAK1;JAK3;JUN;LMX1B;LYN;…
4921	120	6	0.000416644	0.00156037	Oxytocin signaling pathway	4.96	6	121	CACNA1D;CACNA1S;CD38;ITPR1;MYLK2;RYR1	ACTB;ACTG1;ADCY2;ADCY3;ADCY4;ADCY6;ADCY7;ADCY8;ADCY9;CACNA1C;CACNA1D;CACNA1S;CACNA2D1;CACNA2D3;CACNB1;CACNB2;CACNB3;CACNB4;CACNG1;CACNG3;CALM1;CALM2;CALM3;CALML3;CALML4;CALML5;CAMK1;CAMK1D;CAMK1G;CAMK2B;CAMK2D;CAMK2G;CAMK4;CAMKK2;CCND1;CD38;CDKN1A;DDR2;EEF2;EEF2K;EGFR;ELK1;FOS;GNAI1;GNAI2;GNAI3;GNAQ;GNAS;GUCY1A2;GUCY1A3;GUCY1B3;HRAS;ITPR1;ITPR2;ITPR3;JUN;KCNJ2;LMX1B;MAP2K1;MAP2K2;MAP2K5;MAPK1;MAP…
5416	46	4	0.000499845	0.00183597	Viral myocarditis	8.33	4	48	CYCS;MYH6;MYH7;SGCA	ABL1;ABL2;ACTB;ACTG1;BID;CASP3;CASP8;CASP9;CAV1;CCND1;CD40;CD40LG;CD55;CD80;CD86;CXADR;CYCS;DAG1;DMD;EIF4G1;EIF4G2;EIF4G3;FYN;HBZ;HLA-DMA;HLA-DMB;HLA-DOA;HLA-DOB;HLA-DPB1;HLA-DRA;HLA-DRB5;ICAM1;ITGAL;ITGB2;LAMA2;MT-CO1;MYH6;MYH7;PPP1R12B;PRF1;RAC1;RAC2;RAC3;SEPT4;SGCA;SGCB;SGCD;SGCG
4064	82	5	0.000516806	0.00186245	NF-kappa B signaling pathway	6.67	6	90	DDX58;IL1B;IL1R1;IL8;LYN;MYH2	ATM;BCL10;BCL2;BCL2A1;BCL2L1;BIRC2;BIRC3;BLNK;BTK;CARD10;CARD11;CARD14;CCL13;CCL19;CCL21;CCL4;CD14;CD180;CD40;CD40LG;CFLAR;CHUK;CSNK2A2;CSNK2A3;CSNK2B;CXCL12;DDX58;ERC1;GADD45B;HBZ;ICAM1;IKBKB;IKBKG;IL1B;IL1R1;IL8;IRAK1;IRAK4;LAT;LCK;LTA;LTB;LTBR;LUM;LY96;LYN;MALT1;MAP3K7;MYD88;MYH2;NFKB1;NFKB2;NFKBIA;PARP1;PIAS4;PIDD;PLAU;PLCG1;PLCG2;PPP1R12B;PRKCB;PRKCQ;PTGS2;RELA;RELB;RIPK1;SYK;TAB1;TAB2;TAB3;…
4510	178	7	0.000593302	0.00209853	Focal adhesion	3.33	6	180	CAV3;ITGA1;MYL2;MYLK2;MYLPF;PDGFRA	ACTB;ACTG1;ACTN1;ACTN4;AKT1;AKT2;AKT3;ARHGAP35;ARHGAP5;BAD;BCAR1;BCL2;BIRC2;BIRC3;BRAF;CAPN2;CAV1;CAV2;CAV3;CCND1;CCND2;CCND3;CDC42;CHAD;COL1A1;COL1A2;COL4A1;COL4A2;COL4A5;COL4A6;COL6A1;COL6A2;COL6A3;COL6A5;COL9A1;COL9A2;COL9A3;COMP;CRK;CRKL;CTNNB1;DIAPH1;DOCK1;EGF;EGFR;ELK1;ERBB2;FIGF;FLNA;FLNB;FLNC;FLT1;FLT4;FN1;FYN;GRB2;GSK3B;HGF;HRAS;IGF1;IGF1R;ILK;ITGA1;ITGA10;ITGA11;ITGA2B;ITGA3;ITGA4;ITGA5…
1200	88	5	0.000713986	0.00247948	Carbon metabolism	7.22	7	97	ENO3;IDH3A;IDNK;PGAM2;PRPS1;PRPS2;SHMT2	ACADM;ACADS;ACAT1;ACAT2;ACO1;ACO2;ACSS1;ACSS2;ADPGK;ALDH6A1;ALDOA;ALDOC;AMT;CAT;CS;DAK;DLAT;DLD;DLST;ECHS1;EHHADH;ENO1;ENO2;ENO3;ESD;FBP1;FBP2;FH;G6PD;GCK;GLDC;GLUD1;GLYCTK;GOT1;GOT2;GPI;GPT;GPT2;H6PD;HADHA;HIBCH;HK1;HK2;HK3;HKDC1;IDH1;IDH2;IDH3A;IDH3B;IDH3G;IDNK;MCEE;MDH1;MDH2;ME1;ME2;ME3;MTHFR;MUT;OGDH;OGDHL;PC;PCCA;PCCB;PDHA1;PDHB;PFKL;PFKM;PFKP;PGAM2;PGAM4;PGD;PGK1;PGLS;PGP;PHGDH;PKM;PRPS1;PR…
140	24	3	0.000904669	0.00308557	Steroid hormone biosynthesis	12	3	25	AKR1C3;CYP21A2;CYP7B1	ADA;AKR1C3;COMT;CYP17A1;CYP19A1;CYP1A1;CYP1B1;CYP21A2;CYP3A5;CYP7A1;CYP7B1;HSD11B1;HSD11B2;HSD17B1;HSD17B12;HSD17B2;HSD17B6;HSD17B7;HSD17B8;HSD3B2;SRD5A1;SRD5A3;STS;SULT2B1;UGT1A6
4918	54	4	0.000921734	0.00308862	Thyroid hormone synthesis	5.66	3	53	CGA;HSPA5;ITPR1	ADCY2;ADCY3;ADCY4;ADCY6;ADCY7;ADCY8;ADCY9;ALB;ASGR1;ASGR2;ATF2;ATF4;ATF6B;ATP1A1;ATP1A2;ATP1A4;ATP1B1;ATP1B2;ATP1B3;ATP1B4;CANX;CGA;CREB1;CREB3;CREB3L1;CREB3L2;CREB3L4;FXYD2;GNAQ;GNAS;GPX1;GPX3;GPX7;GPX8;GSR;HSPA5;ITPR1;ITPR2;ITPR3;LRP2;PDIA4;PLCB1;PLCB2;PLCB3;PLCB4;PRKACA;PRKACB;PRKCA;PRKCB;SLC5A5;TG;TTF1;TTF2
4917	55	4	0.000987878	0.00325318	Prolactin signaling pathway	6.56	4	61	CGA;SOCS3;STAT1;STAT3	AKT1;AKT2;AKT3;CCND1;CCND2;CGA;CISH;CYP17A1;ELF5;FOS;FOXO3;GALT;GCK;GRB2;GSK3B;HRAS;IRF1;JAK2;LHB;LHCGR;LMX1B;MAP2K1;MAP2K2;MAPK1;MAPK10;MAPK11;MAPK12;MAPK14;MAPK3;MAPK8;MAPK9;MB;NFKB1;NRAS;NTHL1;NTN3;NTRK2;PIK3CA;PIK3CB;PIK3CD;PIK3R1;PIK3R2;PRLR;RAF1;RELA;SHC1;SHC4;SOCS1;SOCS3;SOCS4;SOCS5;SOCS6;SOCS7;SOS1;SOS2;SRC;STAT1;STAT3;STAT5A;STAT5B;TNFRSF11A
5143	26	3	0.00114855	0.00371819	African trypanosomiasis	13.33	4	30	IL1B;IL6;MYH2;SELE	APOA1;F2RL1;FAS;FASLG;GNAQ;HBB;ICAM1;IDO1;IDO2;IL10;IL12A;IL18;IL1B;IL6;LAMA4;MYCL;MYD88;MYH2;NDUFB4;PLCB1;PLCB2;PLCB3;PLCB4;PRKCA;PRKCB;SELE;THOP1;TLR9;TNF;VCAM1
5133	58	4	0.00120626	0.00383993	Pertussis	7.35	5	68	CXCL6;IL1B;IL6;IL8;MYH2	C1QA;C1QB;C1QC;C1R;C1S;C2;C3;C4A;C4BPA;CALM1;CALM2;CALM3;CALML3;CALML4;CALML5;CASP1;CASP3;CASP7;CD14;CFL1;CFL2;CXCL6;FOS;GNAI1;GNAI2;GNAI3;IL10;IL12A;IL1A;IL1B;IL23A;IL6;IL8;IRAK1;IRAK4;IRF1;IRF3;IRF8;ITGA5;ITGAM;ITGB1;ITGB2;JUN;LMX1B;LY96;MAPK1;MAPK10;MAPK11;MAPK12;MAPK14;MAPK3;MAPK8;MAPK9;MYCL;MYD88;MYH2;NFKB1;NLRP3;NOD1;PDCD1;PYCARD;RELA;SERPING1;TICAM1;TIRAP;TLR4;TNF;TRAF6
5203	153	6	0.00148254	0.00464206	Viral carcinogenesis	2.98	5	168	EIF2AK2;IL6ST;IRF9;LYN;STAT3	ACTN1;ACTN4;ATF2;ATF4;ATF6B;ATP6V0D1;ATP6V0D2;BAD;BAK1;BAX;C3;CASP3;CASP8;CCNA1;CCNA2;CCND1;CCND2;CCND3;CCNE1;CCNE2;CCR5;CD180;CDC20;CDC42;CDK1;CDK2;CDK4;CDK6;CDKN1A;CDKN1B;CDKN2A;CDKN2B;CHD4;CHEK1;CREB1;CREB3;CREB3L1;CREB3L2;CREB3L4;CREBBP;DDB1;DDX3X;DLG1;DNAJA3;EGR2;EGR3;EIF2AK2;ENPP1;ENPP3;EP300;GRB2;GSN;GTF2A1;GTF2A2;GTF2B;GTF2E1;GTF2E2;GTF2H1;GTF2H2C;GTF2H3;HDAC1;HDAC10;HDAC11;HDAC2;HDAC3;HD…
5166	213	7	0.00168529	0.00519179	HTLV-I infection	3.23	7	217	CALR;FOSL1;IL1R1;IL6;MSX1;PDGFRA;XBP1	ADCY2;ADCY3;ADCY4;ADCY6;ADCY7;ADCY8;ADCY9;AKT1;AKT2;AKT3;ANAPC10;ANAPC11;ANAPC2;ANAPC4;ANAPC5;ANAPC7;APC;ATF1;ATF2;ATF3;ATF4;ATM;ATR;BAX;BCL2L1;BUB1B;BUB3;CALR;CANX;CCNB2;CCND1;CCND2;CCND3;CD3D;CD3E;CD3G;CD40;CDC16;CDC20;CDC23;CDC26;CDC27;CDK4;CDKN1A;CDKN2A;CDKN2B;CDKN2C;CHEK1;CHEK2;CHUK;CREB1;CREBBP;CREM;CRTC1;CRTC2;CRTC3;CSF2;CTNNB1;DLG1;DVL1;DVL2;DVL3;E2F1;E2F3;EGR1;EGR2;ELK1;ELK4;EP300;ETS1;E…
4713	64	4	0.00174055	0.00527691	Circadian entrainment	4.29	3	70	CACNA1D;ITPR1;RYR1	ADCY10;ADCY2;ADCY3;ADCY4;ADCY6;ADCY7;ADCY8;ADCY9;CACNA1C;CACNA1D;CACNA1G;CACNA1H;CALM1;CALM2;CALM3;CALML3;CALML4;CALML5;CAMK2B;CAMK2D;CAMK2G;CREB1;FOS;GNAI1;GNAI2;GNAI3;GNAQ;GNAS;GNB1;GNB2;GNB3;GNB4;GNB5;GNG10;GNG11;GNG12;GNG2;GNG3;GNG5;GNG7;GNGT2;GRIA2;GRIA3;GRIN1;GRIN2C;GUCY1A2;GUCY1A3;GUCY1B3;ITPR1;ITPR3;LMX1B;MAPK1;MAPK3;NDUFB4;NDUFB7;PER2;PER3;PLCB1;PLCB2;PLCB3;PLCB4;PRKACA;PRKACB;PRKCA;PRKC…
5020	31	3	0.00192826	0.00575466	Prion diseases	8.82	3	34	HSPA5;IL1B;IL6	BAX;C1QA;C1QB;C1QC;C7;C8B;C8G;CASP12;CCL5;EGR1;ELK1;FYN;HBZ;HSPA5;IL1A;IL1B;IL6;LAMC1;MAP2K1;MAP2K2;MAPK1;MAPK3;MARK3;MAT2A;MN1;MYCL;NCAM1;NCAM2;NOTCH1;PRKACA;PRKACB;PRNP;SOD1;STIP1
5132	67	4	0.00206108	0.0060564	Salmonella infection	6.85	5	73	IL1B;IL6;IL8;MYH2;NLRC4	ACTB;ACTG1;ARPC1A;ARPC1B;ARPC2;ARPC3;ARPC4;ARPC5;ARPC5L;CASP1;CCL4;CD14;CDC42;CSF2;CXCL1;DYNC1H1;DYNC1I1;DYNC1I2;DYNC1LI1;DYNC1LI2;FLNA;FLNB;FLNC;FOS;IFNGR1;IFNGR2;IL18;IL1A;IL1B;IL6;IL8;JUN;KLC1;KLC2;KLC3;KLC4;LMX1B;MAPK1;MAPK10;MAPK11;MAPK12;MAPK14;MAPK3;MAPK8;MAPK9;MYD88;MYH10;MYH14;MYH2;MYH9;NFKB1;NHS;NLRC4;PFN1;PFN2;PFN4;PKN2;PKN3;PLEKHM2;PYCARD;RAB7A;RAC1;RELA;RHOG;RILP;ROCK1;ROCK2;TJP1;TLR…
4810	168	6	0.00237725	0.00687962	Regulation of actin cytoskeleton	2.89	5	173	ITGA1;MYL2;MYLK2;MYLPF;PDGFRA	ABI2;ACTB;ACTG1;ACTN1;ACTN4;APC;ARAF;ARHGAP35;ARHGEF12;ARHGEF6;ARHGEF7;ARPC1A;ARPC1B;ARPC2;ARPC3;ARPC4;ARPC5;ARPC5L;BAIAP2;BCAR1;BDKRB1;BDKRB2;BRAF;BRK1;CD14;CDC42;CFL1;CFL2;CHRM1;CRK;CRKL;CYFIP1;CYFIP2;DIAPH1;DIAPH2;DIAPH3;DOCK1;EGF;EGFR;ENAH;EZR;F2;F2R;FGD1;FGD3;FGF10;FGF11;FGF12;FGF13;FGF21;FGF7;FGF9;FGFR1;FGFR2;FGFR3;FN1;GIT1;GNA12;GNA13;GNG12;GSN;HRAS;IQGAP1;IQGAP2;IQGAP3;ITGA1;ITGA10;ITGA11…
4210	70	4	0.00242023	0.00689947	Apoptosis	4.76	6	126	CSF2RB;CTSL;CTSW;CYCS;ITPR1;LMNB1	ACTB;ACTG1;AIFM1;AKT1;AKT2;AKT3;APAF1;ATF4;ATM;BAD;BAK1;BAX;BCL2;BCL2A1;BCL2L1;BCL2L11;BID;BIRC2;BIRC3;BIRC5;CAPN1;CAPN2;CASP10;CASP12;CASP2;CASP3;CASP6;CASP7;CASP8;CASP9;CD180;CFLAR;CHUK;CSF2RB;CTSB;CTSC;CTSD;CTSF;CTSH;CTSK;CTSL;CTSO;CTSS;CTSV;CTSW;CTSZ;CYCS;DAB2IP;DAXX;DDIT3;DFFA;DFFB;DIABLO;EIF2AK3;EIF2S1;ENDOG;ERN1;FADD;FAS;FASLG;FOS;GADD45A;GADD45B;GADD45G;GZMB;HRAS;HTRA2;IKBKB;IKBKG;ITPR1;I…
4144	170	6	0.00252183	0.00708336	Endocytosis	2.22	5	225	CAV3;CXCR2;HSPA6;LDLR;PDGFRA	ACAP1;ACAP2;ACAP3;ADRB2;ADRBK1;ADRBK2;AGAP1;AGAP2;AGAP3;AMPH;AP2A1;AP2B1;AP2M1;AP2S1;ARAP1;ARAP3;ARF3;ARF5;ARF6;ARFGAP2;ARFGAP3;ARFGEF1;ARFGEF2;ARPC1A;ARPC1B;ARPC2;ARPC3;ARPC4;ARPC5;ARPC5L;ARRB1;ARRB2;ASAP1;ASAP2;ASAP3;BIN1;CAPZA1;CAPZA2;CAPZB;CAV1;CAV2;CAV3;CBL;CBLB;CBLC;CCDC53;CCR5;CDC42;CHMP1B;CHMP2A;CHMP2B;CHMP3;CHMP4A;CHMP4B;CHMP4C;CHMP5;CHMP6;CHMP7;CLTA;CLTB;CLTC;CSF1R;CXCR2;CXCR4;CYTH1;CYT…
4912	74	4	0.00296306	0.00808491	GnRH signaling pathway	5.13	4	78	CACNA1D;CACNA1S;CGA;ITPR1	ADCY2;ADCY3;ADCY4;ADCY6;ADCY7;ADCY8;ADCY9;ATF4;CACNA1C;CACNA1D;CACNA1S;CALM1;CALM2;CALM3;CALML3;CALML4;CALML5;CAMK2B;CAMK2D;CAMK2G;CDC42;CGA;EGFR;ELK1;GNA11;GNAQ;GNAS;GRB2;HBEGF;HRAS;ITPR1;ITPR2;ITPR3;JUN;LHB;LMX1B;LUM;MAP2K1;MAP2K2;MAP2K4;MAP2K6;MAP3K1;MAP3K2;MAP3K3;MAP3K4;MAPK1;MAPK10;MAPK11;MAPK12;MAPK14;MAPK3;MAPK7;MAPK8;MAPK9;MMP14;MMP2;NRAS;PLA2G4A;PLA2G4B;PLA2G4D;PLA2G4E;PLA2G4F;PLCB1;PLCB…
4915	74	4	0.00296306	0.00808491	Estrogen signaling pathway	2.53	2	79	HSPA6;ITPR1	ADCY2;ADCY3;ADCY4;ADCY6;ADCY7;ADCY8;ADCY9;AKT1;AKT2;AKT3;ATF2;ATF4;ATF6B;CALM1;CALM2;CALM3;CALML3;CALML4;CALML5;CREB1;CREB3;CREB3L1;CREB3L2;CREB3L4;EGFR;FKBP4;FKBP5;FOS;GABBR1;GABBR2;GNAI1;GNAI2;GNAI3;GNAQ;GNAS;GPER1;GRB2;HBEGF;HRAS;HSP90AA1;HSP90AB1;HSPA1A;HSPA1L;HSPA6;ITPR1;ITPR2;ITPR3;JUN;LMX1B;MAP2K1;MAP2K2;MAPK1;MAPK3;MB;MMP2;MMP9;NOS3;NRAS;NTHL1;NTRK2;PIK3CA;PIK3CB;PIK3CD;PIK3R1;PIK3R2;PLCB…
5205	177	6	0.00308033	0.00828651	Proteoglycans in cancer	3.43	6	175	CAV3;CTSL;ITPR1;SDC4;STAT3;TLR2	ACTB;ACTG1;AKT1;AKT2;AKT3;ANK1;ANK2;ANK3;ARAF;ARHGEF12;ATP8B1;BRAF;CAMK2B;CAMK2D;CAMK2G;CASP3;CAV1;CAV2;CAV3;CBL;CBLB;CBLC;CCND1;CD44;CD63;CDC42;CDKN1A;COL21A1;CTNNB1;CTSL;CTTN;DCN;DROSHA;EGFR;EIF4B;ELK1;ERBB2;ERBB3;ERBB4;EZR;FAS;FASLG;FGFR1;FLNA;FLNB;FLNC;FN1;FRS2;FZD1;FZD10;FZD2;FZD3;FZD4;FZD6;FZD8;GAB1;GPC1;GPC3;GRB2;HBEGF;HCLS1;HGF;HIF1A;HOXD10;HPSE;HRAS;HSPG2;IGF1;IGF1R;IGF2;IQGAP1;ITGA5;ITG…
5206	128	5	0.00373377	0.00990487	MicroRNAs in cancer	3.68	5	136	FSCN1;HMOX1;PDGFRA;SLC7A1;STAT3	ABCB1;ABCC1;ABL1;APC;ATM;BAK1;BCL2;BCL2L11;BCL2L2;BMF;BMPR2;BRCA1;CASP3;CCND1;CCND2;CCNE1;CCNE2;CCNG1;CD44;CDC25A;CDC25B;CDC25C;CDCA5;CDK6;CDKN1A;CDKN1B;CDKN2A;COMMD3-BMI1;CREBBP;CRK;CRKL;CYP1B1;DDIT4;DICER1;DNMT1;DNMT3A;DNMT3B;E2F1;E2F3;EFNA3;EGFR;EP300;ERBB2;ERBB3;EZH2;EZR;FGFR3;FOXP1;FSCN1;FZD3;GLS;GLS2;GRB2;HDAC1;HDAC4;HMOX1;HNRNPK;HOXD10;HRAS;IKBKB;IRS1;IRS2;ITGA5;ITGB3;KIF23;MAP2K1;MAP2K2;M…
10	44	3	0.00526557	0.0135908	Glycolysis / Gluconeogenesis	5.77	3	52	ALDH1A3;ENO3;PGAM2	ABCA2;ACAA1;ACSS1;ACSS2;ADH1A;ADH6;ADPGK;AKR1A1;ALDH1A3;ALDH2;ALDH3A1;ALDH3A2;ALDH3B2;ALDH7A1;ALDH9A1;ALDOA;ALDOC;BLK;BPGM;DLAT;DLD;ENO1;ENO2;ENO3;FBP1;FBP2;G6PC3;GALM;GAPDHS;GCK;GPI;HK1;HK2;HK3;HKDC1;LDHA;LDHB;LDHC;MINPP1;PCK2;PDHA1;PDHB;PFKL;PFKM;PFKP;PGAM2;PGAM4;PGK1;PGM1;PGM2;PKM;TPI1
4623	44	3	0.00526557	0.0135908	Cytosolic DNA-sensing pathway	6.52	3	46	DDX58;IL1B;IL6	ADAR;AIM2;CASP1;CCL4;CCL5;CD180;CHUK;CXCL10;DDX58;IKBKB;IKBKE;IKBKG;IL18;IL1B;IL33;IL6;IRF3;IRF7;MAVS;MB21D1;NFKB1;NFKBIA;NFKBIB;POLR1C;POLR1D;POLR2E;POLR2F;POLR2H;POLR2K;POLR3A;POLR3B;POLR3C;POLR3D;POLR3E;POLR3F;POLR3G;POLR3GL;POLR3H;POLR3K;PYCARD;RELA;RIPK1;RIPK3;TBK1;TMEM173;ZBP1
4730	45	3	0.00560888	0.0142839	Long-term depression	6.38	3	47	ITPR1;LYN;RYR1	ARAF;BRAF;GNA11;GNA12;GNA13;GNAI1;GNAI2;GNAI3;GNAQ;GNAS;GNAZ;GRIA2;GRIA3;GUCY1A2;GUCY1A3;GUCY1B3;HRAS;IGF1;IGF1R;ITPR1;ITPR2;ITPR3;LYN;MAP2K1;MAP2K2;MAPK1;MAPK3;NDUFS4;NRAS;PLA2G4A;PLA2G4B;PLA2G4D;PLA2G4E;PLA2G4F;PLCB1;PLCB2;PLCB3;PLCB4;PPP2CA;PPP2CB;PPP2R1A;PPP2R1B;PRKCA;PRKCB;PRKG1;RAF1;RYR1
4670	89	4	0.00573242	0.0144065	Leukocyte transendothelial migration	3.19	3	94	CLDN15;MYL2;MYLPF	ACTB;ACTG1;ACTN1;ACTN4;ARHGAP35;ARHGAP5;BCAR1;CDC42;CDH5;CLDN1;CLDN10;CLDN11;CLDN14;CLDN15;CLDN18;CLDN2;CLDN22;CLDN23;CLDN4;CLDN6;CLDN7;CLDN8;CTNNA1;CTNNB1;CTNND1;CXCL12;CXCR4;CYBA;CYBB;ESAM;EZR;F11R;GNAI1;GNAI2;GNAI3;HNRNPM;ICAM1;ITGA4;ITGAL;ITGAM;ITGB1;ITGB2;JAM2;JAM3;MAPK11;MAPK12;MAPK14;MLLT4;MMP2;MMP9;MSN;MT-CO3;MYL12A;MYL2;MYL5;MYL9;MYLPF;NCF1;NCF2;NCF4;NHS;OCLN;PIK3CA;PIK3CB;PIK3CD;PIK3R1;…
230	143	5	0.00595635	0.0146074	Purine metabolism	5.26	8	152	ALDH1A3;AMPD1;AMPD2;CAD;GDA;PDE4B;PRPS1;PRPS2	ACAA1;ADA;ADCY10;ADCY2;ADCY3;ADCY4;ADCY6;ADCY7;ADCY8;ADCY9;ADK;ADPRM;ADSL;ADSS;ADSSL1;AK1;AK2;AK3;AK7;AK8;AK9;ALDH1A3;ALDOC;AMPD1;AMPD2;APRT;ATIC;C7;CAD;CANT1;CECR1;DCK;DGUOK;ENPP1;ENPP3;ENPP4;ENTPD1;ENTPD2;ENTPD3;ENTPD4;ENTPD5;ENTPD6;ENTPD8;FHIT;GART;GDA;GMPR;GMPR2;GMPS;GUCY1A2;GUCY1A3;GUCY1B3;GUCY2C;GUCY2D;GUK1;HDDC3;HPRT1;IMPDH1;IMPDH2;ITPA;MRPL49;NME1-NME2;NME4;NME6;NME7;NPR1;NPR2;NT5C;NT5C2;…
4976	46	3	0.00596532	0.0146074	Bile secretion	7.84	4	51	ABCC3;ABCG2;LDLR;SLCO1A2	ABCB1;ABCB11;ABCC3;ABCC4;ABCG2;ADCY2;ADCY3;ADCY4;ADCY6;ADCY7;ADCY8;ADCY9;ADD3;AQP1;AQP4;AQP9;ATP1A1;ATP1A2;ATP1A4;ATP1B1;ATP1B2;ATP1B3;ATP1B4;BAAT;CA2;CFTR;CYP7A1;EPHX1;FXYD2;GNAS;HMGCR;KCNN2;LDLR;MAT2A;NCEH1;NR0B2;OPA1;PRKACA;PRKACB;RXRA;SCARB1;SCTR;SLC27A5;SLC2A1;SLC4A2;SLC4A5;SLC51A;SLC51B;SLC5A1;SLC9A1;SLCO1A2
4622	50	3	0.00752492	0.0179657	RIG-I-like receptor signaling pathway	5.77	3	52	DDX58;IL8;ISG15	ATG12;ATG5;AZI2;CASP10;CASP8;CHUK;CXCL10;CYLD;DAK;DDX3X;DDX58;DHX58;FADD;IFIH1;IKBKB;IKBKE;IKBKG;IL12A;IL8;IRF3;IRF7;ISG15;LMX1B;MAP3K1;MAP3K7;MAPK10;MAPK11;MAPK12;MAPK14;MAPK8;MAPK9;MAVS;NFKB1;NFKBIA;NFKBIB;NLRX1;OTUD5;PIN1;RELA;RIPK1;RNF125;SIKE1;TANK;TBK1;TBKBP1;TMEM173;TNF;TRADD;TRAF2;TRAF3;TRAF6;TRIM25
4971	50	3	0.00752492	0.0179657	Gastric acid secretion	5.56	3	54	HRH2;ITPR1;MYLK2	ACTB;ADCY2;ADCY3;ADCY4;ADCY6;ADCY7;ADCY8;ADCY9;ATP1A1;ATP1A2;ATP1A4;ATP1B1;ATP1B2;ATP1B3;ATP1B4;CA2;CALM1;CALM2;CALM3;CALML3;CALML4;CALML5;CAMK2B;CAMK2D;CAMK2G;CFTR;EZR;GNAI1;GNAI2;GNAI3;GNAQ;GNAS;HRH2;ITPR1;ITPR2;ITPR3;KCNJ15;KCNJ16;KCNJ2;KCNK2;KCNQ1;MYLK2;MYLK3;PLCB1;PLCB2;PLCB3;PLCB4;PRKACA;PRKACB;PRKCA;PRKCB;SLC26A7;SLC4A2;SLC9A1
5221	52	3	0.00838661	0.0197758	Acute myeloid leukemia	3.23	2	62	STAT3;ZBTB16	AKT1;AKT2;AKT3;ARAF;BAD;BCL2A1;BRAF;CCNA1;CCND1;CD14;CHUK;CSF1R;CSF2;DUSP6;EIF4EBP1;FLT3;GRB2;HRAS;IKBKB;IKBKG;ITGAM;JUP;KIT;LEF1;LMX1B;MAP2K1;MAP2K2;MAPK1;MAPK3;MAZ;MB;MTOR;MYC;MYO1A;NFKB1;NRAS;PER2;PIK3CA;PIK3CB;PIK3CD;PIK3R1;PIK3R2;PIM1;PIM2;PML;PPARD;RAF1;RARA;RELA;RPS6KB1;RPS6KB2;RUNX1T1;SOS1;SOS2;SPI1;STAT3;STAT5A;STAT5B;TCF7;TCF7L1;TCF7L2;ZBTB16
4080	101	4	0.00890486	0.0207418	Neuroactive ligand-receptor interaction	3.85	4	104	CGA;FPR2;HRH2;PTAFR	ADORA1;ADORA2A;ADORA2B;ADRA1B;ADRA2A;ADRB2;AGTR1;AGTR2;APLNR;AVPR1A;BDKRB1;BDKRB2;C3AR1;C5AR1;CALCRL;CGA;CHRM1;CHRNA2;CHRNA3;CHRNA5;CHRNB1;CHRNB4;CHRNE;CSH2;CYSLTR1;CYSLTR2;EDNRA;EDNRB;F2;F2R;F2RL1;F2RL2;FPR2;GABBR1;GABBR2;GABRA3;GABRA5;GABRP;GABRR1;GABRR3;GCGR;GHR;GIPR;GLP1R;GLRB;GPR35;GRIA2;GRIA3;GRID1;GRIK2;GRIK4;GRIK5;GRIN1;GRIN2C;GRM2;GZMA;HRH1;HRH2;HTR1D;HTR2A;HTR2B;HTR7;LHB;LHCGR;LPAR1;LPA…
4970	55	3	0.00978373	0.0223875	Salivary secretion	6.67	4	60	CAMP;CD38;ITPR1;OLR1	ADCY2;ADCY3;ADCY4;ADCY6;ADCY7;ADCY8;ADCY9;ADRA1B;ADRB2;AQP5;ATP1A1;ATP1A2;ATP1A4;ATP1B1;ATP1B2;ATP1B3;ATP1B4;ATP2B1;ATP2B2;ATP2B3;ATP2B4;BST1;CALM1;CALM2;CALM3;CALML3;CALML4;CALML5;CAMP;CD38;CST3;FXYD2;GNAQ;GNAS;GUCY1A2;GUCY1A3;GUCY1B3;ITPR1;ITPR2;ITPR3;KCNMA1;KCNN4;LPO;LYZ;OLR1;PLCB1;PLCB2;PLCB3;PLCB4;PRKACA;PRKACB;PRKCA;PRKCB;PRKG1;RYR3;SLC12A2;SLC4A2;SLC9A1;TRPV6;VAMP2
4068	104	4	0.00984581	0.0223875	FoxO signaling pathway	2.56	3	117	IL6;PLK1;STAT3	ABCA2;AGAP2;AKT1;AKT2;AKT3;ARAF;ATG12;ATM;BCL2L11;BCL6;BNIP3;BRAF;C8orf44-SGK3;CAT;CCNB1;CCNB2;CCNB3;CCND1;CCND2;CCNG2;CDK2;CDKN1A;CDKN1B;CDKN2B;CDKN2D;CHUK;CREBBP;CSNK1E;EGF;EGFR;EP300;FASLG;FBXO25;FBXO32;FOXO1;FOXO3;FOXO4;FOXO6;G6PC3;GABARAPL2;GADD45A;GADD45B;GADD45G;GRB2;HOMER1;HOMER2;HOMER3;HRAS;IGF1;IGF1R;IKBKB;IL10;IL6;IL7R;INSR;IRS1;IRS2;KLF2;LMX1B;MAP2K1;MAP2K2;MAPK1;MAPK10;MAPK11;MAPK12;…
5120	58	3	0.0113084	0.0248265	Epithelial cell signaling in Helicobacter pylori infection	5	3	60	CXCR2;IL8;LYN	ADAM10;ADAM17;ATP6AP1;ATP6V0A1;ATP6V0A2;ATP6V0A4;ATP6V0B;ATP6V0C;ATP6V0D1;ATP6V0D2;ATP6V0E1;ATP6V0E2;ATP6V1A;ATP6V1B2;ATP6V1C1;ATP6V1C2;ATP6V1D;ATP6V1E1;ATP6V1G1;ATP6V1H;CASP3;CCL5;CDC42;CHUK;CSK;CXCL1;CXCR2;EGFR;F11R;GIT1;HBEGF;IKBKB;IKBKG;IL8;JAM2;JAM3;JUN;LMX1B;LYN;MAP2K4;MAPK10;MAPK11;MAPK12;MAPK14;MAPK8;MAPK9;MET;NFKB1;NFKBIA;NOD1;PAK1;PLCG1;PLCG2;PTPN11;PTPRZ1;RAC1;RELA;SRC;TCIRG1;TJP1
4723	59	3	0.0118453	0.0254208	Retrograde endocannabinoid signaling	2.94	3	102	CACNA1D;CACNA1S;ITPR1	ABHD6;ADCY2;ADCY3;ADCY4;ADCY6;ADCY7;ADCY8;ADCY9;CACNA1B;CACNA1C;CACNA1D;CACNA1S;DAGLA;DAGLB;FAAH;GABRA3;GABRA5;GABRP;GABRR1;GABRR3;GNAI1;GNAI2;GNAI3;GNAQ;GNB1;GNB2;GNB3;GNB4;GNB5;GNG10;GNG11;GNG12;GNG2;GNG3;GNG5;GNG7;GNGT2;GRIA2;GRIA3;ITPR1;ITPR2;ITPR3;KCTD14;MAPK1;MAPK10;MAPK11;MAPK12;MAPK14;MAPK3;MAPK8;MAPK9;MGLL;MT-ND1;MT-ND2;MT-ND3;MT-ND4;MT-ND4L;MT-ND5;MT-ND6;NAPEPLD;NDUFA1;NDUFA10;NDUFA12;N…
5140	59	3	0.0118453	0.0254208	Leishmaniasis	6.25	4	64	IL1B;MYH2;STAT1;TLR2	C3;CR1;CYBA;CYBB;ELK1;FCGR2A;FCGR3A;FOS;HLA-DMA;HLA-DMB;HLA-DOA;HLA-DOB;HLA-DPB1;HLA-DRA;HLA-DRB5;IFNGR1;IFNGR2;IL10;IL12A;IL1A;IL1B;IRAK1;IRAK4;ITGA4;ITGAM;ITGB1;ITGB2;JAK1;JAK2;JUN;LMX1B;MAP3K7;MAPK1;MAPK11;MAPK12;MAPK14;MAPK3;MARCKSL1;MATK;MYCL;MYD88;MYH2;NACA;NCF1;NCF2;NCF4;NFKB1;NFKBIA;NFKBIB;PDE3B;PRKCB;PTGS2;PTPN6;RELA;STAT1;TAB1;TAB2;TGFB1;TGFB2;TGFB3;TLR2;TLR4;TNF;TRAF6
4115	61	3	0.0129626	0.0275094	p53 signaling pathway	4.69	3	64	CYCS;SERPINE1;STEAP3	APAF1;ATM;ATR;BAX;BID;CASP3;CASP8;CASP9;CCNB1;CCNB2;CCND1;CCND2;CCND3;CCNE1;CCNE2;CCNG1;CCNG2;CD82;CDK1;CDK2;CDK4;CDK6;CDKN1A;CDKN2A;CHEK1;CHEK2;CYCS;DDB2;EI24;FAS;GADD45A;GADD45B;GADD45G;GORAB;GTSE1;IGF1;IGFBP3;MDM2;MDM4;PERP;PIDD;PPM1D;PTEN;RAB8A;RCHY1;RFWD2;RRM2;RRM2B;SERPINB5;SERPINE1;SESN1;SESN2;SESN3;SFN;SHISA5;SIAH1;STEAP3;THBS1;TNFRSF10B;TP53;TP53I3;TP73;TSC2;ZMAT3
4972	62	3	0.013543	0.0284254	Pancreatic secretion	6.15	4	65	ATP2A1;CD38;ITPR1;OLR1	ADCY2;ADCY3;ADCY4;ADCY6;ADCY7;ADCY8;ADCY9;ATP1A1;ATP1A2;ATP1A4;ATP1B1;ATP1B2;ATP1B3;ATP1B4;ATP2A1;ATP2A2;ATP2A3;ATP2B1;ATP2B2;ATP2B3;ATP2B4;BST1;CA2;CD38;CEL;CELA2A;CFTR;CLCA1;CLCA2;CLCA4;CTRL;FXYD2;GNAQ;GNAS;ITPR1;ITPR2;ITPR3;KCNMA1;KCNQ1;OLR1;PLA2G12A;PLA2G2A;PLA2G2F;PLA2G3;PLCB1;PLCB2;PLCB3;PLCB4;PNLIPRP2;PRKCA;PRKCB;RAB11A;RAB27B;RAB3D;RAB8A;RAC1;RAP1A;RAP1B;RYR2;SCTR;SLC12A2;SLC4A2;SLC9A1;TP…
4540	64	3	0.0147478	0.0302884	Gap junction	4.29	3	70	ITPR1;PDGFRA;TUBB6	ADCY2;ADCY3;ADCY4;ADCY6;ADCY7;ADCY8;ADCY9;CDK1;CSNK1D;EGF;EGFR;GJA1;GNA11;GNAI1;GNAI2;GNAI3;GNAQ;GNAS;GRB2;GUCY1A2;GUCY1A3;GUCY1B3;HRAS;HTR2A;HTR2B;ITPR1;ITPR2;ITPR3;LMX1B;LPAR1;LUM;MAP2K1;MAP2K2;MAP2K5;MAP3K2;MAPK1;MAPK3;MAPK7;MT-ND5;NRAS;PDGFB;PDGFC;PDGFD;PDGFRA;PDGFRB;PLCB1;PLCB2;PLCB3;PLCB4;PRKACA;PRKACB;PRKCA;PRKCB;PRKG1;RAF1;SOS1;SOS2;SRC;TJP1;TUBA1A;TUBA1B;TUBA1C;TUBA3D;TUBA4A;TUBA8;TUBB;T…
4726	70	3	0.0187159	0.0372368	Serotonergic synapse	4.17	3	72	CACNA1D;CACNA1S;ITPR1	ALOX12;ALOX12B;ALOX15B;ALOX5;APP;ARAF;BRAF;CACNA1B;CACNA1C;CACNA1D;CACNA1S;CASP3;CYP2C18;CYP2J2;DDC;DUSP1;GNAI1;GNAI2;GNAI3;GNAQ;GNAS;GNB1;GNB2;GNB3;GNB4;GNB5;GNG10;GNG11;GNG12;GNG2;GNG3;GNG5;GNG7;GNGT2;HRAS;HTR1D;HTR2A;HTR2B;HTR3A;HTR7;ITPR1;ITPR2;ITPR3;KCNN2;MAOA;MAOB;MAP2K1;MAPK1;MAPK3;NRAS;OPA1;PLA2G4A;PLA2G4B;PLA2G4D;PLA2G4E;PLA2G4F;PLCB1;PLCB2;PLCB3;PLCB4;PRKACA;PRKACB;PRKCA;PRKCB;PTGS1;PTG…
4725	75	3	0.022431	0.043276	Cholinergic synapse	3.8	3	79	CACNA1D;CACNA1S;ITPR1	ACHE;ADCY2;ADCY3;ADCY4;ADCY6;ADCY7;ADCY8;ADCY9;AKT1;AKT2;AKT3;ATF4;BCL2;CACNA1B;CACNA1C;CACNA1D;CACNA1S;CAMK2B;CAMK2D;CAMK2G;CAMK4;CHRM1;CHRNA3;CHRNB4;CREB1;CREB3;CREB3L1;CREB3L2;CREB3L4;FOS;FYN;GNA11;GNAI1;GNAI2;GNAI3;GNAQ;GNB1;GNB2;GNB3;GNB4;GNB5;GNG10;GNG11;GNG12;GNG2;GNG3;GNG5;GNG7;GNGT2;HRAS;ITPR1;ITPR2;ITPR3;JAK2;KCNJ2;KCNQ1;KCNQ4;KCNQ5;LMX1B;MAP2K1;MAPK1;MAPK3;NRAS;PIK3CA;PIK3CB;PIK3CD;PIK…
4750	76	3	0.0232187	0.0443478	Inflammatory mediator regulation of TRP channels	3.66	3	82	IL1B;IL1R1;ITPR1	ADCY2;ADCY3;ADCY4;ADCY6;ADCY7;ADCY8;ADCY9;ALOX12;ASIC3;ASIC4;ASIC5;BDKRB1;BDKRB2;CALM1;CALM2;CALM3;CALML3;CALML4;CALML5;CAMK2B;CAMK2D;CAMK2G;CYP2J2;F2RL1;GNAQ;GNAS;HRH1;HTR2A;HTR2B;IGF1;IL1B;IL1R1;IL1RAP;ITPR1;ITPR2;ITPR3;LMX1B;MAP2K6;MAPK10;MAPK11;MAPK12;MAPK14;MAPK8;MAPK9;NEK1;NGF;P2RY2;PIK3CA;PIK3CB;PIK3CD;PIK3R1;PIK3R2;PLA2G4A;PLA2G4B;PLA2G4D;PLA2G4E;PLA2G4F;PLA2G6;PLCB1;PLCB2;PLCB3;PLCB4;PLC…

## Sheet: stringdb-KEGG 12hx0h
term_id	proteins	hits	pvalue	pvalue_fdr	pathway	perc.found	n.genes.found	n.genes.path	genes.found	genes.path
5168	136	14	1.04644e-14	1.63245e-12	Herpes simplex infection	9.86	14	142	C3;DDX58;EIF2AK2;IFIH1;IFIT1;IL1B;IRF7;IRF9;OAS1;OAS2;PER2;SOCS3;STAT1;TLR2	ALYREF;ARNTL;C1QBP;C3;CASP3;CASP8;CCL5;CD74;CDK1;CDK2;CFP;CHUK;CLOCK;CREBBP;CSNK2A2;CSNK2A3;CSNK2B;CUL1;CYCS;DAXX;DDX58;EEF1D;EIF2AK1;EIF2AK2;EIF2AK3;EIF2AK4;EIF2S1;ENPP2;EP300;FADD;FAS;FASLG;FOS;GTF2I;GTF2IRD1;HCFC1;HCFC2;HLA-DMA;HLA-DMB;HLA-DOA;HLA-DOB;HLA-DPB1;HLA-DRA;HLA-DRB5;HNRNPK;IFIH1;IFIT1;IFNAR1;IFNAR2;IFNGR1;IFNGR2;IKBKB;IKBKE;IKBKG;IL12A;IL15;IL1B;IL6;IRF3;IRF7;IRF9;JAK1;JAK2;JUN;LTA;…
5162	95	12	7.55857e-14	5.89568e-12	Measles	12.87	13	101	DDX58;EIF2AK2;HSPA6;IFIH1;IL1B;IRF7;IRF9;MX1;OAS1;OAS2;PRKCQ;STAT1;TLR2	ADAR;AKT1;AKT2;AKT3;CBLB;CCND1;CCND2;CCND3;CCNE1;CCNE2;CD209;CD3D;CD3E;CD3G;CD46;CDK2;CDK4;CDK6;CDKN1B;CHUK;CSNK2A2;CSNK2A3;CSNK2B;DDX58;DOK1;EIF2AK1;EIF2AK2;EIF2AK3;EIF2AK4;EIF2S1;EIF3H;FAS;FASLG;FYN;GSK3B;HSPA1A;HSPA1L;HSPA6;IFIH1;IFNAR1;IFNAR2;IFNGR1;IFNGR2;IKBKE;IL12A;IL1A;IL1B;IL2RA;IL2RB;IL2RG;IL6;IRAK1;IRAK4;IRF3;IRF7;IRF9;JAK1;JAK2;JAK3;MAP3K7;MAVS;MSN;MX1;MYD88;MYH2;NFKB1;NFKBIA;NFKBIB;O…
5164	127	12	2.5944e-12	1.34909e-10	Influenza A	10.61	14	132	CXCL10;DDX58;EIF2AK2;HSPA6;IFIH1;IL1B;IRF7;IRF9;MX1;MYH3;OAS1;OAS2;SOCS3;STAT1	ACTB;ACTG1;ADAR;AGFG1;AKT1;AKT2;AKT3;ATF2;BCL2L2-PABPN1;CASP1;CASP9;CCL5;CCNG1;CIITA;CPSF4;CREBBP;CXCL10;CYCS;DDX58;DNAJB1;DNAJC3;EIF2AK1;EIF2AK2;EIF2AK3;EIF2AK4;EIF2S1;EP300;FAS;FASLG;FDPS;FURIN;GSK3B;H2AFZ;HLA-DMA;HLA-DMB;HLA-DOA;HLA-DOB;HLA-DPB1;HLA-DRA;HLA-DRB5;HNRNPUL1;HSPA1A;HSPA1L;HSPA6;ICAM1;IFIH1;IFNAR1;IFNAR2;IFNGR1;IFNGR2;IKBKB;IKBKE;IL12A;IL18;IL1A;IL1B;IL33;IL6;IL8;IRAK4;IRF3;IRF7;IR…
5410	71	9	1.08676e-10	4.23836e-09	Hypertrophic cardiomyopathy (HCM)	12.16	9	74	CACNA1D;CACNA1S;MYH7;MYL2;MYL3;SGCA;TNNC1;TPM4;TTN	ACE;ACTB;ACTC1;ACTG1;ATP2A2;CACNA1C;CACNA1D;CACNA1S;CACNA2D1;CACNA2D3;CACNB1;CACNB2;CACNB3;CACNB4;CACNG1;CACNG3;DAG1;DES;DMD;EMD;IGF1;IL6;ITGA1;ITGA10;ITGA11;ITGA2B;ITGA3;ITGA4;ITGA5;ITGA6;ITGA7;ITGA8;ITGA9;ITGAV;ITGB1;ITGB3;ITGB4;ITGB5;ITGB7;ITGB8;LAMA2;LMNA;MPG;MT-CO1;MYBPC3;MYH6;MYH7;MYL2;MYL3;PRKAA1;PRKAA2;PRKAB1;PRKAB2;PRKAG1;PRKAG2;PRKAG3;RYR2;SGCA;SGCB;SGCD;SGCG;SLC8A1;TGFB1;TGFB2;TGFB3;TN…
5414	75	9	1.80165e-10	5.62116e-09	Dilated cardiomyopathy	11.69	9	77	CACNA1D;CACNA1S;MYH7;MYL2;MYL3;SGCA;TNNC1;TPM4;TTN	ACTB;ACTC1;ACTG1;ADCY2;ADCY3;ADCY4;ADCY6;ADCY7;ADCY8;ADCY9;ATP2A2;CACNA1C;CACNA1D;CACNA1S;CACNA2D1;CACNA2D3;CACNB1;CACNB2;CACNB3;CACNB4;CACNG1;CACNG3;DAG1;DES;DMD;EMD;GNAS;IGF1;ITGA1;ITGA10;ITGA11;ITGA2B;ITGA3;ITGA4;ITGA5;ITGA6;ITGA7;ITGA8;ITGA9;ITGAV;ITGB1;ITGB3;ITGB4;ITGB5;ITGB7;ITGB8;LAMA2;LMNA;MPG;MT-CO1;MYBPC3;MYH6;MYH7;MYL2;MYL3;PLN;PRKACA;PRKACB;RYR2;SEPT4;SGCA;SGCB;SGCD;SGCG;SLC8A1;TGFB1;…
4260	56	8	4.59462e-10	1.1946e-08	Cardiac muscle contraction	14.04	8	57	CACNA1D;CACNA1S;COX6A2;MYH7;MYL2;MYL3;TNNC1;TPM4	ACTC1;ATP1A1;ATP1A2;ATP1A4;ATP1B1;ATP1B2;ATP1B3;ATP1B4;ATP2A2;CACNA1C;CACNA1D;CACNA1S;CACNA2D1;CACNA2D3;CACNB1;CACNB2;CACNB3;CACNB4;CACNG1;CACNG3;COX4I1;COX4I2;COX5A;COX5B;COX6A2;COX6B1;COX7A1;COX7A2;COX7A2L;CYC1;FXYD2;MT-CO1;MT-CO2;MT-CO3;MT-CYB;MYH6;MYH7;MYL2;MYL3;MYL4;RYR2;SLC8A1;SLC9A1;SLC9A6;TNNC1;TNNI3;TNNT2;TPM1;TPM2;TPM3;TPM4;UQCR11;UQCRB;UQCRC1;UQCRC2;UQCRFS1;UQCRH
4530	99	8	4.60951e-08	8.98855e-07	Tight junction	3.5	5	143	CACNA1D;MYH1;MYH3;MYH8;MYL2	ACTB;ACTG1;ACTN1;ACTN4;ACTR2;ACTR3;ACTR3B;AMOT;AMOTL1;AMOTL2;ARHGAP17;ARHGEF18;ARHGEF2;CACNA1D;CCND1;CD1A;CD1B;CD1E;CDC42;CDK4;CFTR;CGN;CLDN1;CLDN10;CLDN11;CLDN14;CLDN15;CLDN18;CLDN2;CLDN22;CLDN23;CLDN4;CLDN6;CLDN7;CLDN8;CRB3;CTTN;DLG1;DLG2;DLG3;EPB41L4B;ERBB2;EZR;F11R;HCLS1;HSPA4;INADL;ITGB1;JAM2;JAM3;JUN;LLGL1;LLGL2;MAGI1;MAP3K1;MAP3K5;MAPK10;MAPK8;MAPK9;MARVELD2;MARVELD3;MICALL2;MLLT4;MPDZ;MPP…
5160	99	8	4.60951e-08	8.98855e-07	Hepatitis C	8.33	9	108	DDX58;EIF2AK2;IFIT1;IRF7;IRF9;OAS1;OAS2;SOCS3;STAT1	AKT1;AKT2;AKT3;ARAF;BAD;BRAF;CD81;CDKN1A;CHUK;CLDN1;CLDN10;CLDN11;CLDN14;CLDN15;CLDN18;CLDN2;CLDN22;CLDN23;CLDN4;CLDN6;CLDN7;CLDN8;DDX58;EGF;EGFR;EIF2AK1;EIF2AK2;EIF2AK3;EIF2AK4;EIF2S1;EIF3E;GRB2;GSK3B;HRAS;HSP90AA1;IFIT1;IFNAR1;IFNAR2;IKBKB;IKBKE;IKBKG;IL8;IRF1;IRF3;IRF7;IRF9;JAK1;LDLR;LMX1B;MAPK1;MAPK10;MAPK11;MAPK12;MAPK14;MAPK3;MAPK8;MAPK9;MAT2A;MAVS;MT-CO3;MYH2;NFKB1;NFKBIA;NR1H3;NRAS;OAS1;O…
5134	46	6	1.32816e-07	2.30214e-06	Legionellosis	12.5	6	48	C3;CLK1;HSPA6;IL1B;NLRC4;TLR2	APAF1;BCL2L13;BNIP3;C3;CASP1;CASP3;CASP7;CASP8;CASP9;CD14;CLK1;CR1;CXCL1;CYCS;EEF1A1;EEF1A2;HBS1L;HSF1;HSPA1A;HSPA1L;HSPA6;HSPD1;IL12A;IL18;IL1B;IL6;IL8;ITGAM;ITGB2;MYCL;MYD88;MYH2;NAIP;NFKB1;NFKB2;NFKBIA;NLRC4;PDCD2;PYCARD;RAB1A;RAB1B;RELA;SAR1A;SAR1B;TLR2;TLR4;TNF;VCP
4020	120	8	2.0686e-07	3.14232e-06	Calcium signaling pathway	6.3	8	127	ATP2A1;CACNA1D;CACNA1S;HRH2;MYLK2;RYR1;TNNC1;TNNC2	ADCY2;ADCY3;ADCY4;ADCY7;ADCY8;ADCY9;ADORA2A;ADORA2B;ADRA1B;ADRB2;AGTR1;ATP2A1;ATP2A2;ATP2A3;ATP2B1;ATP2B2;ATP2B3;ATP2B4;AVPR1A;BDKRB1;BDKRB2;CACNA1B;CACNA1C;CACNA1D;CACNA1E;CACNA1G;CACNA1H;CACNA1S;CALM1;CALM2;CALM3;CALML3;CALML4;CALML5;CAMK2B;CAMK2D;CAMK2G;CAMK4;CD38;CHRM1;CYSLTR1;CYSLTR2;EDNRA;EDNRB;EGFR;ERBB2;ERBB3;ERBB4;F2R;GNA11;GNA14;GNAL;GNAQ;GNAS;GRIN1;GRIN2C;HRH1;HRH2;HTR2A;HTR2B;HTR7;ITP…
4622	50	6	2.21574e-07	3.14232e-06	RIG-I-like receptor signaling pathway	11.54	6	52	CXCL10;DDX58;DHX58;IFIH1;IRF7;ISG15	ATG12;ATG5;AZI2;CASP10;CASP8;CHUK;CXCL10;CYLD;DAK;DDX3X;DDX58;DHX58;FADD;IFIH1;IKBKB;IKBKE;IKBKG;IL12A;IL8;IRF3;IRF7;ISG15;LMX1B;MAP3K1;MAP3K7;MAPK10;MAPK11;MAPK12;MAPK14;MAPK8;MAPK9;MAVS;NFKB1;NFKBIA;NFKBIB;NLRX1;OTUD5;PIN1;RELA;RIPK1;RNF125;SIKE1;TANK;TBK1;TBKBP1;TMEM173;TNF;TRADD;TRAF2;TRAF3;TRAF6;TRIM25
4060	157	8	1.60596e-06	2.08775e-05	Cytokine-cytokine receptor interaction	4.82	8	166	CCL7;CCR7;CSF3R;CXCL10;CXCL12;CXCR2;IL13RA1;IL1B	ACKR3;ACVR1;ACVR1B;ACVR2A;BMP2;BMP7;BMPR1A;BMPR1B;BMPR2;CCL13;CCL14;CCL15-CCL14;CCL16;CCL18;CCL19;CCL20;CCL21;CCL26;CCL28;CCL4;CCL5;CCL7;CCR1;CCR5;CCR7;CD27;CD40;CD40LG;CLCF1;CNTF;CNTFR;CSF1;CSF1R;CSF2;CSF2RA;CSF2RB;CSF3;CSF3R;CTF1;CX3CL1;CXCL1;CXCL10;CXCL11;CXCL12;CXCL14;CXCL16;CXCL6;CXCL9;CXCR2;CXCR3;CXCR4;CXCR6;EGF;EGFR;EPOR;FAS;FASLG;FIGF;FLT1;FLT3;FLT3LG;FLT4;GHR;HGF;IFNAR1;IFNAR2;IFNGR1;IFN…
4261	117	7	2.55139e-06	3.06166e-05	Adrenergic signaling in cardiomyocytes	5.79	7	121	CACNA1D;CACNA1S;MYH7;MYL2;MYL3;TNNC1;TPM4	ACTC1;ADCY2;ADCY3;ADCY4;ADCY6;ADCY7;ADCY8;ADCY9;ADRA1B;ADRB2;AGTR1;AGTR2;AKT1;AKT2;AKT3;ATF2;ATF4;ATF6B;ATP1A1;ATP1A2;ATP1A4;ATP1B1;ATP1B2;ATP1B3;ATP1B4;ATP2A2;ATP2B1;ATP2B2;ATP2B3;ATP2B4;BCL2;CACNA1C;CACNA1D;CACNA1S;CACNA2D1;CACNA2D3;CACNB1;CACNB2;CACNB3;CACNB4;CACNG1;CACNG3;CALM1;CALM2;CALM3;CALML3;CALML4;CALML5;CAMK2B;CAMK2D;CAMK2G;CIITA;CREB1;CREB3;CREB3L1;CREB3L2;CREB3L4;CREM;FXYD2;GNAI1;GNA…
5161	120	6	3.80014e-05	0.000423444	Hepatitis B	4.69	6	128	DDX58;IFIH1;IRF7;NFATC4;STAT1;TLR2	AKT1;AKT2;AKT3;APAF1;ATF2;ATF4;ATF6B;ATP6AP1;BAD;BAX;BCL2;BIRC5;CASP10;CASP12;CASP3;CASP8;CASP9;CCNA1;CCNA2;CCND1;CCNE1;CCNE2;CD180;CDK2;CDK4;CDK6;CDKN1A;CDKN1B;CHUK;CREB1;CREB3;CREB3L1;CREB3L2;CREB3L4;CREBBP;CYCS;DDB1;DDB2;DDX3X;DDX58;E2F1;E2F3;EGR2;EGR3;ELK1;EP300;FADD;FAS;FASLG;FOS;GRB2;HRAS;HSPG2;IFIH1;IFNAR1;IKBKB;IKBKE;IKBKG;IL6;IL8;IRF3;IRF7;JAK1;JUN;LAMTOR5;LMX1B;MAP2K1;MAP2K2;MAP2K4;MAP3…
4620	76	5	4.68537e-05	0.00048722	Toll-like receptor signaling pathway	6.02	5	83	CXCL10;IL1B;IRF7;STAT1;TLR2	AKT1;AKT2;AKT3;CASP8;CCL4;CCL5;CD14;CD180;CD40;CD80;CD86;CHUK;CTSK;CXCL10;CXCL11;CXCL9;FADD;FOS;IFNAR1;IFNAR2;IKBKB;IKBKE;IKBKG;IL12A;IL1B;IL6;IL8;IRAK1;IRAK4;IRF3;IRF5;IRF7;JUN;LMX1B;LUM;LY96;MAP2K1;MAP2K2;MAP2K4;MAP2K6;MAP3K7;MAP3K8;MAPK1;MAPK10;MAPK11;MAPK12;MAPK14;MAPK3;MAPK8;MAPK9;MB;MYCL;MYD88;MYH2;NFKB1;NFKBIA;PIK3CA;PIK3CB;PIK3CD;PIK3R1;PIK3R2;RAC1;RELA;RIPK1;SPP1;STAT1;TAB1;TAB2;TBK1;TIC…
4022	126	6	4.99712e-05	0.00048722	cGMP-PKG signaling pathway	4.55	6	132	ATP2A1;CACNA1D;CACNA1S;MYH7;MYLK2;NFATC4	ADCY2;ADCY3;ADCY4;ADCY6;ADCY7;ADCY8;ADCY9;ADORA1;ADRA1B;ADRA2A;ADRB2;AGTR1;AKT1;AKT2;AKT3;ATF2;ATF4;ATF6B;ATP1A1;ATP1A2;ATP1A4;ATP1B1;ATP1B2;ATP1B3;ATP1B4;ATP2A1;ATP2A2;ATP2A3;ATP2B1;ATP2B2;ATP2B3;ATP2B4;BAD;BDKRB2;CACNA1C;CACNA1D;CACNA1S;CALM1;CALM2;CALM3;CALML3;CALML4;CALML5;CNGB1;CREB1;CREB3;CREB3L1;CREB3L2;CREB3L4;EDNRA;EDNRB;FXYD2;GNA11;GNA12;GNA13;GNAI1;GNAI2;GNAI3;GNAQ;GTF2I;GTF2IRD1;GUCY1…
4062	132	6	6.47863e-05	0.000561481	Chemokine signaling pathway	4.26	6	141	CCL7;CCR7;CXCL10;CXCL12;CXCR2;STAT1	ADCY2;ADCY3;ADCY4;ADCY6;ADCY7;ADCY8;ADCY9;ADRBK1;ADRBK2;AKT1;AKT2;AKT3;ARRB1;ARRB2;BCAR1;BRAF;CCL13;CCL14;CCL15-CCL14;CCL16;CCL18;CCL19;CCL20;CCL21;CCL26;CCL28;CCL4;CCL5;CCL7;CCR1;CCR5;CCR7;CDC42;CHUK;CRK;CRKL;CX3CL1;CXCL1;CXCL10;CXCL11;CXCL12;CXCL14;CXCL16;CXCL6;CXCL9;CXCR2;CXCR3;CXCR4;CXCR6;DOCK2;ELMO1;FGR;FOXO3;GNAI1;GNAI2;GNAI3;GNB1;GNB2;GNB3;GNB4;GNB5;GNG10;GNG11;GNG12;GNG2;GNG3;GNG5;GNG7;GN…
5152	132	6	6.47863e-05	0.000561481	Tuberculosis	4.93	7	142	C3;CAMP;CLEC4E;IL1B;MYH3;STAT1;TLR2	AKT1;AKT2;AKT3;APAF1;ARHGEF12;ATP6AP1;ATP6V0A1;ATP6V0A2;ATP6V0A4;ATP6V0B;ATP6V0C;ATP6V0D1;ATP6V0D2;ATP6V1H;BAD;BAX;BCL10;BCL2;BID;C3;CALM1;CALM2;CALM3;CALML3;CALML4;CALML5;CAMK2B;CAMK2D;CAMK2G;CAMP;CASP10;CASP3;CASP8;CASP9;CD14;CD209;CD74;CEBPG;CIITA;CLEC4E;CLEC7A;CORO1A;CR1;CREB1;CREBBP;CTSD;CTSS;CYCS;CYP27B1;EEA1;EP300;FADD;FCER1G;FCGR2A;FCGR3A;HLA-DMA;HLA-DMB;HLA-DOA;HLA-DOB;HLA-DPB1;HLA-DRA;H…
10	44	4	7.88128e-05	0.00061474	Glycolysis / Gluconeogenesis	7.69	4	52	ENO3;HK3;PGAM2;PGAM4	ABCA2;ACAA1;ACSS1;ACSS2;ADH1A;ADH6;ADPGK;AKR1A1;ALDH1A3;ALDH2;ALDH3A1;ALDH3A2;ALDH3B2;ALDH7A1;ALDH9A1;ALDOA;ALDOC;BLK;BPGM;DLAT;DLD;ENO1;ENO2;ENO3;FBP1;FBP2;G6PC3;GALM;GAPDHS;GCK;GPI;HK1;HK2;HK3;HKDC1;LDHA;LDHB;LDHC;MINPP1;PCK2;PDHA1;PDHB;PFKL;PFKM;PFKP;PGAM2;PGAM4;PGK1;PGM1;PGM2;PKM;TPI1
4623	44	4	7.88128e-05	0.00061474	Cytosolic DNA-sensing pathway	8.7	4	46	CXCL10;DDX58;IL1B;IRF7	ADAR;AIM2;CASP1;CCL4;CCL5;CD180;CHUK;CXCL10;DDX58;IKBKB;IKBKE;IKBKG;IL18;IL1B;IL33;IL6;IRF3;IRF7;MAVS;MB21D1;NFKB1;NFKBIA;NFKBIB;POLR1C;POLR1D;POLR2E;POLR2F;POLR2H;POLR2K;POLR3A;POLR3B;POLR3C;POLR3D;POLR3E;POLR3F;POLR3G;POLR3GL;POLR3H;POLR3K;PYCARD;RELA;RIPK1;RIPK3;TBK1;TMEM173;ZBP1
4610	50	4	0.000130554	0.000963919	Complement and coagulation cascades	8.2	5	61	C3;F12;FGG;PLAUR;PROCR	A2M;BDKRB1;BDKRB2;C1QA;C1QB;C1QC;C1R;C1S;C2;C3;C3AR1;C4A;C4BPA;C5AR1;C7;C8B;C8G;CD46;CD55;CFB;CFH;CFI;CLU;CR1;F10;F12;F13A1;F2;F2R;F2RL2;F3;F5;F8;FGG;ITGAM;ITGAX;ITGB2;KLKB1;KNG1;MASP1;MASP2;MYCL;NEK1;PLAT;PLAU;PLAUR;PROC;PROCR;PROS1;SERPINA1;SERPINA5;SERPINB2;SERPINC1;SERPIND1;SERPINE1;SERPINF2;SERPING1;TFPI;THBD;VSIG4;VWF
4380	95	5	0.000135937	0.000963919	Osteoclast differentiation	5.05	5	99	FOSL1;IL1B;IRF9;SOCS3;STAT1	ACP5;AKT1;AKT2;AKT3;BLNK;BTK;CAMK4;CD180;CHUK;CREB1;CSF1;CSF1R;CTSK;CYBA;CYLD;FCGR2A;FCGR3A;FHL2;FOS;FOSB;FOSL1;FOSL2;FYN;GAB2;GRB2;IFNAR1;IFNAR2;IFNGR1;IFNGR2;IKBKB;IKBKG;IL1A;IL1B;IL1R1;IRF9;ITGB3;JAK1;JUN;JUNB;LCK;LCP2;LMX1B;MAP2K1;MAP2K6;MAP3K7;MAPK1;MAPK10;MAPK11;MAPK12;MAPK14;MAPK3;MAPK8;MAPK9;MB;MITF;NCF1;NCF2;NCF4;NFATC1;NFATC2;NFKB1;NFKB2;NFKBIA;PIK3CA;PIK3CB;PIK3CD;PIK3R1;PIK3R2;PLCG2;P…
5203	153	6	0.000146252	0.000991973	Viral carcinogenesis	2.98	5	168	C3;EIF2AK2;IRF7;IRF9;RBPJ	ACTN1;ACTN4;ATF2;ATF4;ATF6B;ATP6V0D1;ATP6V0D2;BAD;BAK1;BAX;C3;CASP3;CASP8;CCNA1;CCNA2;CCND1;CCND2;CCND3;CCNE1;CCNE2;CCR5;CD180;CDC20;CDC42;CDK1;CDK2;CDK4;CDK6;CDKN1A;CDKN1B;CDKN2A;CDKN2B;CHD4;CHEK1;CREB1;CREB3;CREB3L1;CREB3L2;CREB3L4;CREBBP;DDB1;DDX3X;DLG1;DNAJA3;EGR2;EGR3;EIF2AK2;ENPP1;ENPP3;EP300;GRB2;GSN;GTF2A1;GTF2A2;GTF2B;GTF2E1;GTF2E2;GTF2H1;GTF2H2C;GTF2H3;HDAC1;HDAC10;HDAC11;HDAC2;HDAC3;HD…
4630	101	5	0.000181328	0.00117863	Jak-STAT signaling pathway	4.55	5	110	CSF3R;IL13RA1;IRF9;SOCS3;STAT1	AKT1;AKT2;AKT3;AOX1;BCL2;BCL2L1;CCND1;CCND2;CCND3;CDKN1A;CISH;CNTF;CNTFR;CREBBP;CSF2;CSF2RA;CSF2RB;CSF3;CSF3R;CSH2;CTF1;EP300;EPOR;FHL1;GFAP;GHR;GRB2;HRAS;IFNAR1;IFNAR2;IFNGR1;IFNGR2;IFNLR1;IL10;IL10RA;IL10RB;IL11;IL11RA;IL12A;IL12RB1;IL12RB2;IL13RA1;IL13RA2;IL15;IL15RA;IL20;IL20RA;IL20RB;IL21R;IL22RA1;IL22RA2;IL23A;IL27RA;IL2RA;IL2RB;IL2RG;IL4R;IL5;IL6;IL6R;IL6ST;IL7;IL7R;IRF9;JAK1;JAK2;JAK3;LIF…
4145	104	5	0.000207957	0.00129765	Phagosome	4.39	5	114	C3;CTSL;FCAR;TLR2;TUBB6	ACTB;ACTG1;ATP6AP1;ATP6V0A1;ATP6V0A2;ATP6V0A4;ATP6V0B;ATP6V0C;ATP6V0D1;ATP6V0D2;ATP6V0E1;ATP6V0E2;ATP6V1A;ATP6V1B2;ATP6V1C1;ATP6V1C2;ATP6V1D;ATP6V1E1;ATP6V1G1;ATP6V1H;C1R;C3;CALR;CANX;CD14;CD209;CD36;CLEC7A;COLEC12;COMP;CORO1A;CTSL;CTSS;CYBA;CYBB;DYNC1H1;DYNC1I1;DYNC1I2;DYNC1LI1;DYNC1LI2;EEA1;FCAR;FCGR2A;FCGR3A;HGS;HLA-DMA;HLA-DMB;HLA-DOA;HLA-DOB;HLA-DPB1;HLA-DRA;HLA-DRB5;ITGA5;ITGAM;ITGAV;ITGB1;…
5140	59	4	0.000248945	0.00149367	Leishmaniasis	6.25	4	64	C3;IL1B;STAT1;TLR2	C3;CR1;CYBA;CYBB;ELK1;FCGR2A;FCGR3A;FOS;HLA-DMA;HLA-DMB;HLA-DOA;HLA-DOB;HLA-DPB1;HLA-DRA;HLA-DRB5;IFNGR1;IFNGR2;IL10;IL12A;IL1A;IL1B;IRAK1;IRAK4;ITGA4;ITGAM;ITGB1;ITGB2;JAK1;JAK2;JUN;LMX1B;MAP3K7;MAPK1;MAPK11;MAPK12;MAPK14;MAPK3;MARCKSL1;MATK;MYCL;MYD88;MYH2;NACA;NCF1;NCF2;NCF4;NFKB1;NFKBIA;NFKBIB;PDE3B;PRKCB;PTGS2;PTPN6;RELA;STAT1;TAB1;TAB2;TGFB1;TGFB2;TGFB3;TLR2;TLR4;TNF;TRAF6
5412	60	4	0.00026567	0.00153498	Arrhythmogenic right ventricular cardiomyopathy (ARVC)	6.67	4	60	ACTN2;CACNA1D;CACNA1S;SGCA	ACTB;ACTG1;ACTN2;ATP2A2;CACNA1C;CACNA1D;CACNA1S;CACNA2D1;CACNA2D3;CACNB1;CACNB2;CACNB3;CACNB4;CACNG1;CACNG3;CTNNA1;CTNNB1;DAG1;DES;DMD;DSC2;DSG2;DSP;EMD;GJA1;ITGA1;ITGA10;ITGA11;ITGA2B;ITGA3;ITGA4;ITGA5;ITGA6;ITGA7;ITGA8;ITGA9;ITGAV;ITGB1;ITGB3;ITGB4;ITGB5;ITGB7;ITGB8;JUP;LAMA2;LEF1;LMNA;MT-CO1;MT-ND5;PKP2;RYR2;SGCA;SGCB;SGCD;SGCG;SLC8A1;TCF7;TCF7L1;TCF7L2;UBL3
4510	178	6	0.000331412	0.00183279	Focal adhesion	2.78	5	180	CAV3;MYL2;MYLK2;MYLPF;TNXB	ACTB;ACTG1;ACTN1;ACTN4;AKT1;AKT2;AKT3;ARHGAP35;ARHGAP5;BAD;BCAR1;BCL2;BIRC2;BIRC3;BRAF;CAPN2;CAV1;CAV2;CAV3;CCND1;CCND2;CCND3;CDC42;CHAD;COL1A1;COL1A2;COL4A1;COL4A2;COL4A5;COL4A6;COL6A1;COL6A2;COL6A3;COL6A5;COL9A1;COL9A2;COL9A3;COMP;CRK;CRKL;CTNNB1;DIAPH1;DOCK1;EGF;EGFR;ELK1;ERBB2;FIGF;FLNA;FLNB;FLNC;FLT1;FLT4;FN1;FYN;GRB2;GSK3B;HGF;HRAS;IGF1;IGF1R;ILK;ITGA1;ITGA10;ITGA11;ITGA2B;ITGA3;ITGA4;ITGA5…
4713	64	4	0.000340711	0.00183279	Circadian entrainment	4.29	3	70	CACNA1D;PER2;RYR1	ADCY10;ADCY2;ADCY3;ADCY4;ADCY6;ADCY7;ADCY8;ADCY9;CACNA1C;CACNA1D;CACNA1G;CACNA1H;CALM1;CALM2;CALM3;CALML3;CALML4;CALML5;CAMK2B;CAMK2D;CAMK2G;CREB1;FOS;GNAI1;GNAI2;GNAI3;GNAQ;GNAS;GNB1;GNB2;GNB3;GNB4;GNB5;GNG10;GNG11;GNG12;GNG2;GNG3;GNG5;GNG7;GNGT2;GRIA2;GRIA3;GRIN1;GRIN2C;GUCY1A2;GUCY1A3;GUCY1B3;ITPR1;ITPR3;LMX1B;MAPK1;MAPK3;NDUFB4;NDUFB7;PER2;PER3;PLCB1;PLCB2;PLCB3;PLCB4;PRKACA;PRKACB;PRKCA;PRKC…
1100	948	14	0.000381753	0.00196792	Metabolic pathways	0	0	0
4710	28	3	0.000403119	0.00196792	Circadian rhythm	6.45	2	31	NR1D1;PER2	ARNTL;BHLHE40;BHLHE41;BTRC;CLOCK;CREB1;CRY1;CRY2;CSNK1D;CSNK1E;CUL1;FBXL3;FBXW11;LMX1B;NDUFB4;NDUFB7;NPAS2;NR1D1;PER2;PER3;PRKAA1;PRKAA2;PRKAB1;PRKAB2;PRKAG1;PRKAG2;PRKAG3;RBX1;RORA;RORC;SKP1
4921	120	5	0.000403676	0.00196792	Oxytocin signaling pathway	4.13	5	121	CACNA1D;CACNA1S;MYLK2;NFATC4;RYR1	ACTB;ACTG1;ADCY2;ADCY3;ADCY4;ADCY6;ADCY7;ADCY8;ADCY9;CACNA1C;CACNA1D;CACNA1S;CACNA2D1;CACNA2D3;CACNB1;CACNB2;CACNB3;CACNB4;CACNG1;CACNG3;CALM1;CALM2;CALM3;CALML3;CALML4;CALML5;CAMK1;CAMK1D;CAMK1G;CAMK2B;CAMK2D;CAMK2G;CAMK4;CAMKK2;CCND1;CD38;CDKN1A;DDR2;EEF2;EEF2K;EGFR;ELK1;FOS;GNAI1;GNAI2;GNAI3;GNAQ;GNAS;GUCY1A2;GUCY1A3;GUCY1B3;HRAS;ITPR1;ITPR2;ITPR3;JUN;KCNJ2;LMX1B;MAP2K1;MAP2K2;MAP2K5;MAPK1;MAP…
5323	68	4	0.000429831	0.00203193	Rheumatoid arthritis	5.71	4	70	CTSL;CXCL12;IL1B;TLR2	ACP5;ANGPT1;ATP6AP1;ATP6V0A1;ATP6V0A2;ATP6V0A4;ATP6V0B;ATP6V0C;ATP6V0D1;ATP6V0D2;ATP6V0E1;ATP6V0E2;ATP6V1A;ATP6V1B2;ATP6V1C1;ATP6V1C2;ATP6V1D;ATP6V1E1;ATP6V1G1;ATP6V1H;CCL20;CCL5;CD80;CD86;CSF1;CSF2;CTSK;CTSL;CXCL1;CXCL12;CXCL6;FLT1;FOS;HLA-DMA;HLA-DMB;HLA-DOA;HLA-DOB;HLA-DPB1;HLA-DRA;HLA-DRB5;HNRNPM;ICAM1;IL11;IL15;IL18;IL1A;IL1B;IL23A;IL6;IL8;ITGAL;ITGB2;JUN;LTB;MMP1;MMP3;MYH2;PPP1R12A;PPP1R12B…
5204	32	3	0.000601223	0.00275855	Chemical carcinogenesis	7.89	3	38	EPHX1;GSTM4;HSD11B1	ADH1A;ADH6;ALDH1A3;ALDH3A1;ALDH3B2;ARNT;CBR1;CCBL1;CCBL2;CYP1A1;CYP1B1;CYP2A6;CYP2C18;CYP3A5;EPHX1;GSTA1;GSTA2;GSTA4;GSTK1;GSTM3;GSTM4;GSTO1;GSTO2;GSTP1;GSTT1;GSTT2;GSTT2B;HPGDS;HSD11B1;MGST1;MGST2;MGST3;NAT1;PFDN5;PFKFB4;PFN2;PTGS2;UGT1A6
980	33	3	0.000658864	0.00285507	Metabolism of xenobiotics by cytochrome P450	8.57	3	35	EPHX1;GSTM4;HSD11B1	ADH1A;ADH6;AKR7A2;AKR7A3;ALDH1A3;ALDH3A1;ALDH3B2;CBR1;CYP1A1;CYP1B1;CYP2A6;CYP2B6;CYP2F1;CYP2S1;CYP3A5;DHDH;EPHX1;GSTA1;GSTA2;GSTA4;GSTK1;GSTM3;GSTM4;GSTO1;GSTO2;GSTP1;GSTT1;GSTT2;GSTT2B;HPGDS;HSD11B1;MGST1;MGST2;MGST3;UGT1A6
4930	33	3	0.000658864	0.00285507	Type II diabetes mellitus	8.33	3	36	CACNA1D;HK3;SOCS3	ABCC8;CACNA1B;CACNA1C;CACNA1D;CACNA1E;CACNA1G;GCK;HK1;HK2;HK3;HKDC1;IKBKB;INSR;IRS1;IRS2;KCNJ11;MAPK1;MAPK10;MAPK3;MAPK8;MAPK9;MTOR;PIK3CA;PIK3CB;PIK3CD;PIK3R1;PIK3R2;PKM;PRKCD;PRKCZ;ROR2;SLC2A4;SOCS1;SOCS3;SOCS4;TNF
5010	135	5	0.000690756	0.00291238	Alzheimer's disease	3.47	5	144	ATP2A1;CACNA1D;CACNA1S;COX6A2;IL1B	ADAM10;ADAM17;APAF1;APBB1;APH1A;APH1B;APOE;APP;ATF6;ATP2A1;ATP2A2;ATP2A3;ATP5A1;ATP5B;ATP5C1;ATP5D;ATP5E;ATP5F1;ATP5G1;ATP5G2;ATP5G3;ATP5H;ATP5J;ATP5O;BACE1;BACE2;BAD;BID;CACNA1C;CACNA1D;CACNA1S;CALM1;CALM2;CALM3;CALML3;CALML4;CALML5;CAPN1;CAPN2;CASP12;CASP3;CASP7;CASP8;CASP9;CDK5;CDK5R1;CLDN11;COX4I1;COX4I2;COX5A;COX5B;COX6A2;COX6B1;COX7A1;COX7A2;COX7A2L;CYC1;CYCS;EIF2AK3;ERN1;FADD;FAS;GNAQ;GRIN…
4064	82	4	0.000873361	0.00358538	NF-kappa B signaling pathway	4.44	4	90	CXCL12;DDX58;IL1B;PRKCQ	ATM;BCL10;BCL2;BCL2A1;BCL2L1;BIRC2;BIRC3;BLNK;BTK;CARD10;CARD11;CARD14;CCL13;CCL19;CCL21;CCL4;CD14;CD180;CD40;CD40LG;CFLAR;CHUK;CSNK2A2;CSNK2A3;CSNK2B;CXCL12;DDX58;ERC1;GADD45B;HBZ;ICAM1;IKBKB;IKBKG;IL1B;IL1R1;IL8;IRAK1;IRAK4;LAT;LCK;LTA;LTB;LTBR;LUM;LY96;LYN;MALT1;MAP3K7;MYD88;MYH2;NFKB1;NFKB2;NFKBIA;PARP1;PIAS4;PIDD;PLAU;PLCG1;PLCG2;PPP1R12B;PRKCB;PRKCQ;PTGS2;RELA;RELB;RIPK1;SYK;TAB1;TAB2;TAB3;…
5146	84	4	0.000955868	0.00382347	Amoebiasis	3.66	3	82	IL1B;SERPINB6;TLR2	ACTN1;ACTN4;ARG2;BIRC3;C8B;C8G;CASP3;CD14;COL1A1;COL1A2;COL3A1;COL4A1;COL4A2;COL4A5;COL4A6;CSF2;CXCL1;FN1;GNA11;GNA14;GNAL;GNAQ;GNAS;HSPB1;IL10;IL12A;IL1B;IL1R1;IL1R2;IL6;IL8;ITGAM;ITGB2;LAMA1;LAMA2;LAMA3;LAMA4;LAMA5;LAMB1;LAMB2;LAMB3;LAMB4;LAMC1;LAMC2;LAMC3;MAT2A;MYCL;MYH2;NFKB1;NHS;PIK3CA;PIK3CB;PIK3CD;PIK3R1;PIK3R2;PLCB1;PLCB2;PLCB3;PLCB4;PRKACA;PRKACB;PRKCA;PRKCB;PTK2;RAB5A;RAB5B;RAB5C;RAB7A;…
5150	38	3	0.000999766	0.00389909	Staphylococcus aureus infection	7.5	3	40	C3;FCAR;FGG	C1QA;C1QB;C1QC;C1R;C1S;C2;C3;C3AR1;C4A;C5AR1;CFB;CFH;CFI;DSG1;FCAR;FCGR2A;FCGR3A;FGG;FPR2;HLA-DMA;HLA-DMB;HLA-DOA;HLA-DOB;HLA-DPB1;HLA-DRA;HLA-DRB5;ICAM1;IL10;ITGAL;ITGAM;ITGB2;KRT10;MASP1;MASP2;MYCL;PDE7A;PPP1R12B;PTAFR;SELP;SELPLG
1200	88	4	0.00113708	0.00430232	Carbon metabolism	4.12	4	97	ENO3;HK3;PGAM2;PGAM4	ACADM;ACADS;ACAT1;ACAT2;ACO1;ACO2;ACSS1;ACSS2;ADPGK;ALDH6A1;ALDOA;ALDOC;AMT;CAT;CS;DAK;DLAT;DLD;DLST;ECHS1;EHHADH;ENO1;ENO2;ENO3;ESD;FBP1;FBP2;FH;G6PD;GCK;GLDC;GLUD1;GLYCTK;GOT1;GOT2;GPI;GPT;GPT2;H6PD;HADHA;HIBCH;HK1;HK2;HK3;HKDC1;IDH1;IDH2;IDH3A;IDH3B;IDH3G;IDNK;MCEE;MDH1;MDH2;ME1;ME2;ME3;MTHFR;MUT;OGDH;OGDHL;PC;PCCA;PCCB;PDHA1;PDHB;PFKL;PFKM;PFKP;PGAM2;PGAM4;PGD;PGK1;PGLS;PGP;PHGDH;PKM;PRPS1;PR…
240	89	4	0.0011859	0.00430232	Pyrimidine metabolism	3.26	3	92	DCTPP1;ENTPD4;UPP1	ACAA1;AK9;ALDH1A3;ALOX5;ARSA;CAD;CANT1;CDA;CMPK1;CMPK2;CTPS1;CTPS2;DCK;DCTD;DCTPP1;DHODH;DPYD;DPYS;DTYMK;DUT;ENPP1;ENPP3;ENTPD1;ENTPD3;ENTPD4;ENTPD5;ENTPD6;ENTPD8;NME1-NME2;NME4;NME6;NME7;NT5C;NT5C2;NT5C3A;NT5C3B;NT5E;NT5M;NUDT2;PNP;PNPT1;POLA1;POLA2;POLD1;POLD2;POLD3;POLD4;POLE;POLE2;POLE4;POLR1A;POLR1B;POLR1C;POLR1D;POLR1E;POLR2A;POLR2B;POLR2C;POLR2D;POLR2E;POLR2F;POLR2G;POLR2H;POLR2I;POLR2J;PO…
4670	89	4	0.0011859	0.00430232	Leukocyte transendothelial migration	3.19	3	94	CXCL12;MYL2;MYLPF	ACTB;ACTG1;ACTN1;ACTN4;ARHGAP35;ARHGAP5;BCAR1;CDC42;CDH5;CLDN1;CLDN10;CLDN11;CLDN14;CLDN15;CLDN18;CLDN2;CLDN22;CLDN23;CLDN4;CLDN6;CLDN7;CLDN8;CTNNA1;CTNNB1;CTNND1;CXCL12;CXCR4;CYBA;CYBB;ESAM;EZR;F11R;GNAI1;GNAI2;GNAI3;HNRNPM;ICAM1;ITGA4;ITGAL;ITGAM;ITGB1;ITGB2;JAM2;JAM3;MAPK11;MAPK12;MAPK14;MLLT4;MMP2;MMP9;MSN;MT-CO3;MYL12A;MYL2;MYL5;MYL9;MYLPF;NCF1;NCF2;NCF4;NHS;OCLN;PIK3CA;PIK3CB;PIK3CD;PIK3R1;…
4270	92	4	0.00134113	0.0047549	Vascular smooth muscle contraction	4.17	4	96	CACNA1D;CACNA1S;MYLK2;PRKCQ	ACTA2;ACTG2;ADCY2;ADCY3;ADCY4;ADCY6;ADCY7;ADCY8;ADCY9;ADORA2A;ADORA2B;ADRA1B;AGTR1;ARAF;ARHGEF11;ARHGEF12;AVPR1A;BRAF;CACNA1C;CACNA1D;CACNA1S;CALCRL;CALD1;CALM1;CALM2;CALM3;CALML3;CALML4;CALML5;CYP4A11;EDNRA;GNA11;GNA12;GNA13;GNAQ;GNAS;GUCY1A2;GUCY1A3;GUCY1B3;ITPR1;ITPR2;ITPR3;KCNMA1;KCNMB1;KCNMB2;KCNMB3;KCNMB4;MAP2K1;MAP2K2;MAPK1;MAPK3;MRVI1;MYH11;MYL6;MYL6B;MYL9;MYLK2;MYLK3;NPR1;NPR2;PLA2G12A;P…
4668	94	4	0.00145217	0.00503418	TNF signaling pathway	3.06	3	98	CXCL10;IL1B;SOCS3	AKT1;AKT2;AKT3;ATF2;ATF4;ATF6B;BAG4;BIRC2;BIRC3;CASP10;CASP3;CASP7;CASP8;CCL20;CCL5;CD180;CFLAR;CHUK;CREB1;CREB3;CREB3L1;CREB3L2;CREB3L4;CSF1;CSF2;CX3CL1;CXCL1;CXCL10;DAB2IP;DNM1L;EDN1;FADD;FAS;FOS;ICAM1;IKBKB;IKBKG;IL15;IL18R1;IL1B;IL6;ITCH;JAG1;JUN;JUNB;LMX1B;LTA;MAP2K1;MAP2K4;MAP2K6;MAP3K5;MAP3K7;MAP3K8;MAPK1;MAPK10;MAPK11;MAPK12;MAPK14;MAPK3;MAPK8;MAPK9;MB;MLKL;MMP14;MMP3;MMP9;NAGA;NFKB1;NFKB…
5321	48	3	0.00197431	0.0066955	Inflammatory bowel disease (IBD)	7.55	4	53	IL1B;MYH3;STAT1;TLR2	GATA3;HLA-DMA;HLA-DMB;HLA-DOA;HLA-DOB;HLA-DPB1;HLA-DRA;HLA-DRB5;IFNGR1;IFNGR2;IL10;IL12A;IL12RB1;IL12RB2;IL17F;IL18;IL18R1;IL18RAP;IL1A;IL1B;IL21R;IL23A;IL2RG;IL4R;IL5;IL6;JUN;LUM;MAF;MYH2;MYH3;NFATC1;NFKB1;NOD2;PLA2G4A;PPP1R12A;PPP1R12B;RELA;RORA;RORC;SMAD2;SMAD3;STAT1;STAT3;STAT4;STAT6;TBX21;TGFB1;TGFB2;TGFB3;TLR2;TLR4;TNF
1230	55	3	0.00291722	0.0096827	Biosynthesis of amino acids	5.26	3	57	ENO3;PGAM2;PGAM4	ACO1;ACO2;ACY1;ALDH18A1;ALDOA;ALDOC;ARG2;ASL;ASS1;BCAT1;BCAT2;CBS;CCR1;CS;CTH;ENO1;ENO2;ENO3;GLUL;GOT1;GOT2;GPT;GPT2;IDH1;IDH2;IDH3A;IDH3B;IDH3G;MAT2A;MAT2B;MTR;NAGS;OTC;PC;PFKL;PFKM;PFKP;PGAM2;PGAM4;PGK1;PHGDH;PKM;PRPS1;PRPS2;PSAT1;PSPH;PYCR1;PYCRL;RPEL1;RPIA;SDS;SDSL;SHMT2;TALDO1;TAT;TKT;TPI1
4910	117	4	0.00322432	0.0104791	Insulin signaling pathway	4.1	5	122	HK3;PPP1R3A;PTPN1;PYGM;SOCS3	ACACA;ACACB;AKT1;AKT2;AKT3;ARAF;BAD;BRAF;CALM1;CALM2;CALM3;CALML3;CALML4;CALML5;CBL;CBLB;CBLC;CRK;CRKL;EIF4E;EIF4E1B;EIF4E2;EIF4EBP1;ELK1;EXOC7;FASN;FBP1;FBP2;FLOT1;FLOT2;FOXO1;G6PC3;GCK;GRB2;GSK3B;GYS1;GYS2;HK1;HK2;HK3;HKDC1;HRAS;IKBKB;INPP5K;INPPL1;INSR;IRS1;IRS2;LIPE;LMX1B;MAP2K1;MAP2K2;MAPK1;MAPK10;MAPK3;MAPK8;MAPK9;MKNK1;MKNK2;MTOR;NRAS;PCK2;PDE3B;PHKA1;PHKA2;PHKB;PHKG1;PHKG2;PIK3CA;PIK3CB;P…
4010	206	5	0.00439494	0.0139765	MAPK signaling pathway	2.48	5	202	CACNA1D;CACNA1S;HSPA6;IL1B;NGF	AKT1;AKT2;AKT3;ARRB1;ARRB2;ATF2;ATF4;BDNF;BRAF;CACNA1B;CACNA1C;CACNA1D;CACNA1E;CACNA1G;CACNA1H;CACNA1S;CACNA2D1;CACNA2D3;CACNB1;CACNB2;CACNB3;CACNB4;CACNG1;CACNG3;CASP3;CD14;CDC25B;CDC42;CHUK;CRK;CRKL;DAXX;DDIT3;DUSP1;DUSP10;DUSP16;DUSP2;DUSP3;DUSP4;DUSP5;DUSP6;DUSP7;DUSP9;ECSIT;EGF;EGFR;ELK1;ELK4;FAS;FASLG;FGF10;FGF11;FGF12;FGF13;FGF21;FGF7;FGF9;FGFR1;FGFR2;FGFR3;FLNA;FLNB;FLNC;FOS;GADD45A;GADD4…
3008	64	3	0.00447964	0.0139765	Ribosome biogenesis in eukaryotes	3.23	2	62	SPATA5;WDR36	CIRH1A;CSNK2A2;CSNK2A3;CSNK2B;DROSHA;EFTUD1;EIF6;FBL;FCF1;GAR1;GNL2;GNL3L;GTPBP4;HEATR1;IMP4;LSG1;MDN1;MPHOSPH10;NAT10;NHP2;NHP2L1;NMD3;NOB1;NOL6;NOP10;NOP58;NVL;NXF1;NXT2;POP1;POP4;POP5;POP7;PWP2;RAN;RBM28;RCL1;REXO1L11P;REXO2;RIOK1;RIOK2;RPP25;RPP25L;RPP30;RPP38;RPP40;RRP7A;SBDS;SPATA5;TBL3;TCOF1;UTP14A;UTP15;UTP18;UTP6;WDR3;WDR36;WDR43;WDR75;XPO1;XRN1;XRN2
4750	76	3	0.00722786	0.0212744	Inflammatory mediator regulation of TRP channels	3.66	3	82	IL1B;NGF;PRKCQ	ADCY2;ADCY3;ADCY4;ADCY6;ADCY7;ADCY8;ADCY9;ALOX12;ASIC3;ASIC4;ASIC5;BDKRB1;BDKRB2;CALM1;CALM2;CALM3;CALML3;CALML4;CALML5;CAMK2B;CAMK2D;CAMK2G;CYP2J2;F2RL1;GNAQ;GNAS;HRH1;HTR2A;HTR2B;IGF1;IL1B;IL1R1;IL1RAP;ITPR1;ITPR2;ITPR3;LMX1B;MAP2K6;MAPK10;MAPK11;MAPK12;MAPK14;MAPK8;MAPK9;NEK1;NGF;P2RY2;PIK3CA;PIK3CB;PIK3CD;PIK3R1;PIK3R2;PLA2G4A;PLA2G4B;PLA2G4D;PLA2G4E;PLA2G4F;PLA2G6;PLCB1;PLCB2;PLCB3;PLCB4;PLC…
5142	80	3	0.00832244	0.0240426	Chagas disease (American trypanosomiasis)	3.26	3	92	C3;IL1B;TLR2	ACE;AKT1;AKT2;AKT3;BDKRB2;BIRC3;C1QA;C1QB;C1QC;C3;CALR;CASP8;CCL5;CD247;CD3D;CD3E;CD3G;CFLAR;CHUK;FADD;FAS;FASLG;FOS;GNA11;GNA14;GNAI1;GNAI2;GNAI3;GNAL;GNAQ;GNAS;IFNGR1;IFNGR2;IKBKB;IKBKG;IL10;IL12A;IL1B;IL6;IL8;IRAK1;IRAK4;JUN;MAP2K4;MAPK1;MAPK10;MAPK11;MAPK12;MAPK14;MAPK3;MAPK8;MAPK9;MPG;MYCL;MYD88;MYH2;NFKB1;NFKBIA;PDE4B;PIK3CA;PIK3CB;PIK3CD;PIK3R1;PIK3R2;PLCB1;PLCB2;PLCB3;PLCB4;PPP2CA;PPP2CB;…
5169	165	4	0.0107267	0.0298816	Epstein-Barr virus infection	2.37	4	169	DDX58;EIF2AK2;HSPA6;RBPJ	ADRM1;AKAP8L;AKT1;AKT2;AKT3;ATF2;BCL2;CCNA1;CCNA2;CD19;CD38;CD40;CD44;CD58;CDK1;CDK2;CDKN1A;CDKN1B;CHUK;CREBBP;CSNK2A2;CSNK2A3;CSNK2B;DDX58;EIF2AK1;EIF2AK2;EIF2AK3;EIF2AK4;ENPP3;ENTPD1;ENTPD3;ENTPD8;EP300;FCER2;FGR;GSK3B;GTF2B;GTF2E1;GTF2E2;HBZ;HDAC1;HDAC2;HDAC4;HDAC5;HLA-DPB1;HLA-DRA;HLA-DRB5;HSPA1A;HSPA1L;HSPA6;HSPB1;ICAM1;IKBKB;IKBKG;IL10;IL10RA;IL10RB;IRAK1;IRF3;ITGAL;JAK1;JAK3;JUN;LMX1B;LYN;…
4066	89	3	0.0111253	0.0301465	HIF-1 signaling pathway	3.26	3	92	ENO3;HK3;TIMP1	ABCA2;AKT1;AKT2;AKT3;ALDOA;ANGPT1;ANGPT2;ANGPT4;ARNT;BCL2;CAMK2B;CAMK2D;CAMK2G;CDKN1A;CDKN1B;CREBBP;CUL2;CYBB;EDN1;EGF;EGFR;EGLN1;EGLN2;EGLN3;EIF4E;EIF4E1B;EIF4E2;EIF4EBP1;ENO1;ENO2;ENO3;EP300;ERBB2;FLT1;HIF1A;HK1;HK2;HK3;HKDC1;HMOX1;IFNGR1;IFNGR2;IGF1;IGF1R;IL6;IL6R;INSR;LDHA;LMX1B;LTBR;MAP2K1;MAP2K2;MAPK1;MAPK3;MAZ;MB;MKNK1;MKNK2;MTOR;NFKB1;NOS3;PDHA1;PDHB;PDK1;PFKFB3;PFKL;PGK1;PIK3CA;PIK3CB;PI…
4810	168	4	0.0114016	0.0301465	Regulation of actin cytoskeleton	1.73	3	173	MYL2;MYLK2;MYLPF	ABI2;ACTB;ACTG1;ACTN1;ACTN4;APC;ARAF;ARHGAP35;ARHGEF12;ARHGEF6;ARHGEF7;ARPC1A;ARPC1B;ARPC2;ARPC3;ARPC4;ARPC5;ARPC5L;BAIAP2;BCAR1;BDKRB1;BDKRB2;BRAF;BRK1;CD14;CDC42;CFL1;CFL2;CHRM1;CRK;CRKL;CYFIP1;CYFIP2;DIAPH1;DIAPH2;DIAPH3;DOCK1;EGF;EGFR;ENAH;EZR;F2;F2R;FGD1;FGD3;FGF10;FGF11;FGF12;FGF13;FGF21;FGF7;FGF9;FGFR1;FGFR2;FGFR3;FN1;GIT1;GNA12;GNA13;GNG12;GSN;HRAS;IQGAP1;IQGAP2;IQGAP3;ITGA1;ITGA10;ITGA11…
5205	177	4	0.0135884	0.0353297	Proteoglycans in cancer	2.29	4	175	CAV3;CTSL;PLAUR;TLR2	ACTB;ACTG1;AKT1;AKT2;AKT3;ANK1;ANK2;ANK3;ARAF;ARHGEF12;ATP8B1;BRAF;CAMK2B;CAMK2D;CAMK2G;CASP3;CAV1;CAV2;CAV3;CBL;CBLB;CBLC;CCND1;CD44;CD63;CDC42;CDKN1A;COL21A1;CTNNB1;CTSL;CTTN;DCN;DROSHA;EGFR;EIF4B;ELK1;ERBB2;ERBB3;ERBB4;EZR;FAS;FASLG;FGFR1;FLNA;FLNB;FLNC;FN1;FRS2;FZD1;FZD10;FZD2;FZD3;FZD4;FZD6;FZD8;GAB1;GPC1;GPC3;GRB2;HBEGF;HCLS1;HGF;HIF1A;HOXD10;HPSE;HRAS;HSPG2;IGF1;IGF1R;IGF2;IQGAP1;ITGA5;ITG…
5145	97	3	0.0140218	0.035859	Toxoplasmosis	3.09	3	97	HSPA6;STAT1;TLR2	AKT1;AKT2;AKT3;ALOX5;BAD;BCL2;BCL2L1;BIRC2;BIRC3;CASP3;CASP8;CASP9;CCR5;CD40;CD40LG;CHUK;CIITA;CYCS;GNAI1;GNAI2;GNAI3;HLA-DMA;HLA-DMB;HLA-DOA;HLA-DOB;HLA-DPB1;HLA-DRA;HLA-DRB5;HSPA1A;HSPA1L;HSPA6;IFNGR1;IFNGR2;IKBKB;IKBKG;IL10;IL10RA;IL10RB;IL12A;IRAK1;IRAK4;ITGA6;ITGB1;JAK1;JAK2;LAMA1;LAMA2;LAMA3;LAMA4;LAMA5;LAMB1;LAMB2;LAMB3;LAMB4;LAMC1;LAMC2;LAMC3;LDLR;LMX1B;LY96;MAP2K6;MAP3K7;MAPK1;MAPK10;MAP…
4310	107	3	0.0181907	0.0450437	Wnt signaling pathway	3.42	4	117	FOSL1;NFATC4;NOTUM;RUVBL1	APC;AXIN1;AXIN2;BAMBI;BTRC;CACYBP;CAMK2B;CAMK2D;CAMK2G;CCND1;CCND2;CCND3;CHD8;CLDN11;CREBBP;CSNK1A1L;CSNK1E;CSNK2A2;CSNK2A3;CSNK2B;CTBP1;CTBP2;CTNNB1;CTNNBIP1;CUL1;DAAM1;DAAM2;DKK1;DKK2;DVL1;DVL2;DVL3;EP300;FBXW11;FOSL1;FZD1;FZD10;FZD2;FZD3;FZD4;FZD6;FZD8;GPC4;GSK3B;INVS;JUN;LEF1;LMX1B;LRP6;MAP3K7;MAPK10;MAPK8;MAPK9;MMP7;MPG;MTF1;MYC;NFATC1;NFATC2;NFATC3;NFATC4;NKD1;NKD2;NLK;NOTUM;PLCB1;PLCB2;PLC…
4360	109	3	0.0190984	0.0465523	Axon guidance	1.96	3	153	CXCL12;NFATC4;NTNG1	ABL1;ABLIM1;ABLIM2;ABLIM3;ARHGEF12;BMP7;BMPR1B;BMPR2;BOC;CAMK2B;CAMK2D;CAMK2G;CDC42;CDK5;CFL1;CFL2;CXCL12;CXCR4;DPYSL2;EFNA1;EFNA3;EFNA4;EFNA5;EFNB1;EFNB2;ENAH;EPHA1;EPHA2;EPHA3;EPHA4;EPHA5;EPHA6;EPHA7;EPHB1;EPHB2;EPHB3;EPHB4;EPHB6;FES;FYN;FZD3;GNAI1;GNAI2;GNAI3;GSK3B;HRAS;ILK;ITGB1;L1CAM;LIMK1;LIMK2;LMX1B;LRRC4;LRRC4C;LUM;MAPK1;MAPK3;MET;NCK1;NCK2;NFATC2;NFATC3;NFATC4;NGEF;NHS;NRAS;NRP1;NTN3;NTN…

## Sheet: stringdb-GO 6hx0h
term_id	proteins	hits	pvalue	pvalue_fdr	pathway	perc.found	n.genes.found	genes.found	n.genes.path	genes.path
GO:0006936	163	38	4.49126e-32	2.05924e-28	muscle contraction	18.03	42	RYR1;MYLPF;TTN;TNNT3;PGAM2;TNNC2;NEB;KLHL41;TNNI2;TMOD4;MYH8;CACNA1S;MYOT;SGCA;LMOD2;MYH3;MYL2;ACTN2;MYH1;MYBPC1;MYL1;MYH2;ACTA1;MYL3;TNNC1;MYLK2;MYOM1;TCAP;TNNI1;CSRP3;LMOD3;MYH7;MYOM2;FXYD1;SMPX;STAC3;CAV3;SULF1;ARG2;ITGA1;MYH6;SLC8A1	233	HCN4;GJC1;COL4A3BP;SORBS3;NMUR1;KLHL41;TRDN;MYL12B;MYL9;SORBS1;MYL12A;PPP1R13L;UTS2;CHRM3;CHRNA1;CHRNB1;CHRNB2;CHRNB4;CHRND;CHRNE;CHRNG;CHUK;CKMT2;CLCN1;CCDC78;LTB4R;JSRP1;MYL6B;CRYAB;ADRA1A;NKX2-5;ADRB2;GRK2;DES;DLG1;DMD;DMPK;DRD1;DRD2;AGT;DTNA;EDN1;EDN2;EDN3;EDNRA;EDNRB;EEF2;EMD;TPCN2;FGF12;ALDOA;FKBP1B;P2RX2;GPD1L;SULF1;NEDD4L;KCNE5;SMPX;STAC3;MTOR;GAA;LMOD1;GAMT;ANKRD2;MYOF;GDNF;GJA1;GJA5;GLR…
GO:0003012	198	40	4.21963e-31	9.6735e-28	muscle system process	15.96	45	RYR1;MYLPF;TTN;TNNT3;PGAM2;TNNC2;ATP2A1;NEB;KLHL41;TNNI2;TMOD4;IL1B;MYH8;CACNA1S;MYOT;SGCA;LMOD2;MYH3;MYL2;ACTN2;MYH1;MYBPC1;MYL1;MYH2;ACTA1;MYL3;TNNC1;MYLK2;MYOM1;TCAP;TNNI1;CSRP3;LMOD3;MYH7;MYOM2;FXYD1;SMPX;STAC3;CAV3;SULF1;ARG2;ITGA1;HMOX1;MYH6;SLC8A1	282	HCN4;GJC1;COL4A3BP;SORBS3;NMUR1;KLHL41;TRDN;MYL12B;MYL9;SORBS1;PDLIM5;MYL12A;PPP1R13L;PPARGC1A;UTS2;CHGA;CHRM3;CHRNA1;CHRNB1;CHRNB2;CHRNB4;CHRND;CHRNE;CHRNG;CHUK;CKMT2;CLCN1;CCDC78;LTB4R;JSRP1;ADORA1;ADORA2B;MYL6B;CRYAB;ADRA1A;NKX2-5;CYBA;ADRB2;GRK2;DES;DLG1;DMD;DMPK;DRD1;DRD2;AGT;DTNA;AGTR2;EDN1;EDN2;EDN3;EDNRA;EDNRB;EEF2;EMD;TPCN2;FGF12;ALDOA;FKBP1B;INPP5F;P2RX2;CAMTA2;GPD1L;SULF1;NEDD4L;HEY2;K…
GO:0030049	36	19	1.36036e-24	1.55931e-21	muscle filament sliding	0	0		0
GO:0033275	36	19	1.36036e-24	1.55931e-21	actin-myosin filament sliding	50	19	TTN;TNNT3;TNNC2;NEB;TNNI2;MYH8;MYH3;MYL2;ACTN2;MYBPC1;MYL1;MYH2;ACTA1;MYL3;TNNC1;TCAP;TNNI1;MYH7;MYH6	38	MYL6B;DES;DMD;MYBPC1;MYBPC2;MYBPC3;MYH2;MYH3;MYH4;MYH6;MYH7;MYH8;MYL1;MYL2;MYL3;MYL4;MYL6;NEB;ACTA1;ACTC1;TMOD1;TNNC2;TNNC1;TNNI1;TNNI2;TNNI3;TNNT1;TNNT2;TNNT3;TPM1;TPM2;TPM3;TPM4;TTN;VIM;TCAP;ACTN2;ACTN3
GO:0061061	349	43	3.07265e-24	2.81762e-21	muscle structure development	9.72	42	RYR1;MYLPF;TTN;CASQ1;NEB;KLHL41;TMOD4;KLHL40;SGCA;LMOD2;MYH3;XIRP2;MYOZ1;MYL2;ACTN2;ACTA1;MYL3;TNNC1;MYLK2;CALR;MSX1;TCAP;TNNI1;CSRP3;LMOD3;MEOX2;ANKRD1;MYH7;MAFF;PDGFRA;LDB3;TEAD4;STAC3;CAV3;MYF6;XBP1;RAMP2;MSC;ARID5B;MYH6;ANKRD33;SLC8A1	432	CDH2;ZBTB42;MEF2B;CDK5;RAMP2;UBE4B;SPEG;KLHL41;HMG20B;BASP1;ZBTB18;NEBL;PDLIM5;CENPF;LBX1;CFL2;VAMP5;AFG3L2;VAX1;CHD2;GLMN;BVES;LDB3;AKAP13;CHRNA1;CHRNB1;CHRND;CHUK;ZNF689;WFIKKN1;WFIKKN2;EID2B;CNTF;CNTFR;COL3A1;COL6A3;XIRP2;COL11A1;COL19A1;KLHL40;ADM;MTPN;NKX2-6;SGCZ;BEND2;CRHR2;MYL6B;CHODL;CCM2L;CRYAB;MAPK14;CSF1R;GSC;C16orf89;CSRP2;UNC45B;NKX2-5;CTF1;CTNNB1;SIK1;SMYD1;CTSB;TCF23;CXADR;ZFPM1;EI…
GO:0003008	794	61	5.38596e-23	4.11577e-20	system process	3.7	66	PENK;RYR1;MYLPF;TTN;FOSL1;TNNT3;PGAM2;TNNC2;ATP2A1;NEB;HRH2;KLHL41;TNNI2;TMOD4;IL1B;OLR1;MYH8;CACNA1S;MYOT;SGCA;LMOD2;HAS2;MYH3;MYL2;SERPINB6;ACTN2;MYH1;MYBPC1;MYL1;MYH2;CRYM;MYO15A;ACTA1;MYL3;TNNC1;MYLK2;MYOM1;PTAFR;TCAP;TNNI1;CD38;CSRP3;LMOD3;MEOX2;MYH7;MYOM2;FXYD1;CACNA1D;RDH5;SMPX;LDLR;ALDH1A3;STAC3;CAV3;SULF1;STAT1;CD34;RAMP2;AKR1C3;ARG2;ITGA1;RAMP3;HMOX1;STK40;MYH6;SLC8A1	1785	NR2E3;CDH3;HCN4;GFY;GJC1;DNM1L;USH1C;COL4A3BP;ATP6AP2;SORBS3;CDK5;KCNMB2;SPRY2;IRX5;RAMP2;RAMP3;CDKN1B;NMUR1;LAMC3;CDKN2D;KLHL41;TRDN;ABCA7;CACNG3;CACNG2;MYL12B;ATP8A1;MYL9;UNC13B;CEBPB;DEAF1;CEL;SORBS1;PDLIM5;MYL12A;POSTN;RGS14;B3GNT2;CLDN16;RRH;CORIN;ADCY1;TBR1;NFAT5;CHL1;PLK2;OR5I1;ADCY2;CYSLTR1;GJB6;PPP1R13L;NMU;PPARGC1A;MMP24;OCLM;ADCY3;UTS2;UGT2A1;CHAT;GTF2A1L;KERA;ADCY5;CHGA;KPTN;TBC1D8;PT…
GO:0009607	466	47	1.15714e-22	6.84578e-20	response to biotic stimulus	5.3	47	NR1D1;PENK;FCN2;PTX3;FOSL1;TREM1;CXCL6;SOCS3;IFIT1;IL1B;PLSCR4;REG3G;DDX21;TNIP3;CAMP;ISG15;HSPA5;CCR7;IL6;IFIT3;MYOM1;NLRC4;PTAFR;ADAMTS5;ANKRD1;SERPINE1;EIF2AK2;IRG1;TLR2;TEAD4;SLPI;IRF9;COTL1;IL8;BATF3;STAT1;SHPK;XBP1;SELP;CSF3;LYN;OAS2;SELE;PDE4B;LOXL1;DDX58;STAR	886	CD24;HDAC5;BCL2L11;IGLL5;MICA;KLRC4-KLRK1;ABCC9;NR1H3;IL18BP;TSPAN32;OPTN;CDK6;TRIB1;CALCOCO2;LILRB2;ADAR;TLR6;TRIM22;IRF9;NOD1;ADARB1;IFITM3;SPON2;BAIAP2;CEBPB;CEBPE;ATG7;BATF;LAMTOR5;IFI44;CXCL13;NPC2;GNLY;IFITM2;PRPF8;POLR3F;POLR3G;POLR3C;IVNS1ABP;TXNIP;CSPG5;CFL1;GJB6;LILRB1;PPARGC1A;MALT1;PRDX3;HNRNPA0;SERINC3;IFI44L;IL24;LIAS;PIM2;ADAMTS5;HNRNPUL1;CD160;POLR3A;CHGA;CHIT1;IRAK3;DUSP10;PRRT2;…
GO:0043207	446	46	1.34377e-22	6.84578e-20	response to external biotic stimulus	0	0		0
GO:0051707	446	46	1.34377e-22	6.84578e-20	response to other organism	0	0		0
GO:0006941	68	22	1.75895e-22	8.06477e-20	striated muscle contraction	23.23	23	TTN;TNNT3;PGAM2;TNNC2;KLHL41;TNNI2;MYH8;MYH3;MYL2;MYL1;MYL3;TNNC1;MYLK2;TCAP;TNNI1;CSRP3;MYH7;SMPX;STAC3;CAV3;ARG2;MYH6;SLC8A1	99	GJC1;KLHL41;PPP1R13L;CHRNA1;CHRNB1;CHRND;CHRNE;CHUK;CCDC78;JSRP1;NKX2-5;ADRB2;GRK2;DMD;DMPK;DTNA;EEF2;FGF12;ALDOA;GPD1L;NEDD4L;KCNE5;SMPX;STAC3;MTOR;GAA;GJA1;GJA5;ANK2;HSP90AA1;IKBKB;KCNA5;KCNE1;KCNH2;KCNJ2;KCNQ1;ARG2;SMAD5;MB;MYBPC3;MYH3;MYH6;MYH7;MYH8;MYL1;MYL2;MYL3;MYL4;ATP1A1;ATP1A2;ATP1A3;ATP1B1;NOS1;ATP8A2;PGAM2;PIK3CA;PKP2;SCN3B;MAP2K3;MAP2K6;RPS6KB1;RYR2;SCN1B;SCN2B;SCN4B;SCN5A;SRSF1;SLC8…
GO:0070252	44	19	1.96611e-22	8.1951e-20	actin-mediated cell contraction	27.03	20	TTN;TNNT3;TNNC2;NEB;TNNI2;MYH8;MYH3;MYL2;ACTN2;MYBPC1;MYL1;MYH2;ACTA1;MYL3;TNNC1;TCAP;TNNI1;MYH7;CAV3;MYH6	74	GJC1;FRMD6;MYL6B;DES;DMD;EMP2;FGF12;GPD1L;NEDD4L;KCNE5;GJA1;GJA5;ANK2;KCNA5;KCNE1;KCNH2;KCNJ2;KCNQ1;MYBPC1;MYBPC2;MYBPC3;MYH2;MYH3;MYH4;MYH6;MYH7;MYH8;MYL1;MYL2;MYL3;MYL4;MYL6;NEB;PKP2;PARVA;SCN3B;EPB41L5;SHTN1;ACTA1;ROCK1;RYR2;SCN1B;SCN2B;SCN4B;SCN5A;SLC9A1;SNTA1;ACTC1;TMOD1;TNNC2;TNNC1;TNNI1;TNNI2;TNNI3;TNNT1;TNNT2;TNNT3;TPM1;TPM2;TPM3;TPM4;TTN;VIL1;VIM;CACNA1C;CACNA2D1;CACNB2;CAMK2D;TCAP;CAV3;…
GO:0007517	211	32	4.83296e-21	1.84659e-18	muscle organ development	11.55	32	RYR1;MYLPF;TTN;CASQ1;NEB;KLHL41;KLHL40;SGCA;MYH3;XIRP2;MYL2;ACTA1;MYL3;TNNC1;MYLK2;MSX1;TCAP;TNNI1;CSRP3;MEOX2;ANKRD1;MYH7;MAFF;TEAD4;STAC3;CAV3;MYF6;XBP1;MSC;ARID5B;MYH6;ANKRD33	277	ZBTB42;MEF2B;CDK5;UBE4B;SPEG;KLHL41;HMG20B;BASP1;ZBTB18;CENPF;LBX1;VAMP5;VAX1;CHD2;BVES;CHRNA1;CHRND;ZNF689;EID2B;CNTF;CNTFR;COL3A1;COL6A3;XIRP2;COL11A1;COL19A1;KLHL40;SGCZ;BEND2;CRHR2;MYL6B;CHODL;CCM2L;CRYAB;MAPK14;CSF1R;GSC;C16orf89;UNC45B;NKX2-5;CTF1;SMYD1;CTSB;TCF23;ZFPM1;EID2;DCN;AEBP1;DMD;DSP;HBEGF;S1PR1;EEF2;EGR1;EGR2;EGR3;EMD;EP300;ETV1;EVC;LEMD2;FKTN;FOXK1;FGFR2;FHL1;FHL3;FKBP1A;ITGA11;M…
GO:0009617	299	36	4.31586e-20	1.52217e-17	response to bacterium	6.25	33	NR1D1;PENK;FCN2;TREM1;CXCL6;SOCS3;IL1B;PLSCR4;REG3G;TNIP3;CAMP;ISG15;CCR7;IL6;NLRC4;PTAFR;ADAMTS5;ANKRD1;SERPINE1;EIF2AK2;IRG1;TLR2;SLPI;IL8;SHPK;XBP1;SELP;CSF3;LYN;SELE;PDE4B;LOXL1;STAR	528	CD24;HDAC5;IGLL5;MICA;KLRC4-KLRK1;NR1H3;IL18BP;OPTN;TRIB1;LILRB2;TLR6;NOD1;SPON2;BAIAP2;CEBPB;CEBPE;CXCL13;GNLY;PRPF8;GJB6;LILRB1;PPARGC1A;MALT1;PRDX3;HNRNPA0;IL24;LIAS;ADAMTS5;CD160;CHGA;CHIT1;IRAK3;DUSP10;LYST;TUSC2;NLRP3;TIRAP;CHUK;PGLYRP2;PGLYRP3;LEAP2;DCD;DEFB118;TRIM6;CCR5;CCR7;SPACA3;CNP;CNR1;CNR2;ADH5;WFDC12;CMPK2;REG3G;ADH7;COMT;ADM;CPS1;CRP;DEFB104A;BPIFA2;ROMO1;DEFB127;CST11;DEFB129;MA…
GO:0030029	350	38	1.41436e-19	4.63202e-17	actin filament-based process	8.44	38	TTN;TNNT3;CASQ1;TNNC2;NEB;KLHL41;TNNI2;TMOD4;MYH8;LMOD2;MYH3;XIRP2;MYOZ1;MYL2;ACTN2;MYBPC1;PLEK;MYL1;MYH2;ACTA1;MYL3;TNNC1;CALR;TCAP;TNNI1;CSRP3;LMOD3;ANKRD1;MYH7;PDGFRA;LDB3;CAV3;RND1;ARHGAP26;ABLIM3;FSCN1;SELE;MYH6	450	ABI1;WASHC1;DNAJB6;GJC1;RFLNA;ARPC5;ARPC4;ARPC3;ARPC1B;ACTR3;ACTR2;ARPC2;FRY;ABI2;WASF2;SORBS3;CDK5;KLHL41;CORO2B;DLC1;TESK2;CDC42EP2;BAIAP2;MAD2L2;CAP1;NEBL;ARPC1A;SORBS1;CFL1;CFL2;IQGAP2;WASF3;TMSB15A;DSTN;TRIOBP;CAPN10;KPTN;CORO1A;LDB3;NISCH;PDCD10;CAVIN3;PACSIN2;FMNL2;ARAP1;ADD1;ADD2;FGD4;FRMD6;WHAMM;CNN1;CNN2;CNN3;XIRP2;PPARGC1B;JMY;SHROOM1;CRHR2;MYL6B;RFLNA;CARMIL2;WIPF2;NKX2-5;CTNNA1;ADRA2…
GO:0030048	61	19	3.17387e-19	9.70145e-17	actin filament-based movement	21.51	20	TTN;TNNT3;TNNC2;NEB;TNNI2;MYH8;MYH3;MYL2;ACTN2;MYBPC1;MYL1;MYH2;ACTA1;MYL3;TNNC1;TCAP;TNNI1;MYH7;CAV3;MYH6	93	GJC1;WASF2;FRMD6;MYL6B;WIPF2;DES;DMD;EMP2;FGF12;GPD1L;SYNE2;NEDD4L;KCNE5;SUN2;GJA1;GJA5;ANK2;KCNA5;KCNE1;KCNH2;KCNJ2;KCNQ1;MYO1B;MYBPC1;MYBPC2;MYBPC3;MYH2;MYH3;MYH4;MYH6;MYH7;MYH8;MYH9;MYH10;MYL1;MYL2;MYL3;MYL4;MYL6;MYO1E;MYO5A;MYO6;MYO7A;MYO9B;NEB;PKP2;FNBP1L;PARVA;SCN3B;EPB41L5;SHTN1;ACTA1;ROCK1;RYR2;SCN1B;SCN2B;SCN4B;SCN5A;WIPF3;SLC9A1;SNTA1;ACTC1;TMOD1;TNNC2;TNNC1;TNNI1;TNNI2;TNNI3;TNNT1;TNNT…
GO:0055001	107	23	5.62997e-19	1.61334e-16	muscle cell development	17.97	23	RYR1;TTN;CASQ1;KLHL41;TMOD4;KLHL40;LMOD2;MYH3;MYOZ1;MYL2;ACTN2;ACTA1;TCAP;CSRP3;LMOD3;ANKRD1;PDGFRA;LDB3;STAC3;CAV3;RAMP2;MYH6;SLC8A1	128	RAMP2;KLHL41;NEBL;PDLIM5;CFL2;AFG3L2;BVES;LDB3;CHRNB1;WFIKKN1;WFIKKN2;KLHL40;ADM;NKX2-6;SGCZ;BEND2;C16orf89;NKX2-5;CXADR;DMD;AGT;AGTR2;FHL2;P2RX2;KDM1A;FLNC;OBSL1;HEY2;STAC3;MTOR;LMOD1;GATA4;ANKRD1;BMP10;ANK2;GPX1;TMOD4;TMOD3;TMOD2;HES1;IGF1;ITGB1;FAM228B;LRRC10;KEL;KRT8;KRT19;C11orf88;LMNA;LINC00596;MEF2A;LMOD2;MYH3;MYH6;MYH10;MYH11;MYL2;MYOD1;MYOG;NFATC2;NFATC4;NOTCH1;NPPA;ATP2A2;LEF1;PDGFRA;PD…
GO:0055002	96	22	7.54307e-19	2.03441e-16	striated muscle cell development	0	0		0
GO:0009605	1265	70	2.45024e-18	6.24131e-16	response to external stimulus	3.79	69	NR1D1;PENK;FCN2;PTX3;TTN;FOSL1;TREM1;CXCL6;SOCS3;IFIT1;RETN;IL1B;PLSCR4;REG3G;DDX21;TNIP3;CAMP;FPR2;ISG15;HSPA5;CCR7;CSF3R;CXCR2;IL6;ACTA1;IFIT3;MYOM1;NLRC4;CCL7;PTAFR;TCAP;CSRP3;ADAMTS1;ADAMTS5;ANKRD1;SERPINE1;ABCG2;PDGFRA;EIF2AK2;IRG1;TLR2;TEAD4;ALDH1A3;CAV3;SLPI;IRF9;COTL1;ACKR4;IL8;BATF3;ANKRD23;STAT1;SHPK;CHSY1;XBP1;SELP;AKR1C3;CSF3;LYN;NFIB;OAS2;ITGA1;HMOX1;SELE;PDE4B;LOXL1;DDX58;STAR;SLC8A1	1821	ADA;NR2E3;CD24;HDAC5;BCL2L11;CDH4;IGLL5;RANBP9;TPBGL;MICA;KLRC4-KLRK1;ABCC9;NR1H3;IL18BP;TSPAN32;ADAM8;OPTN;PLXNC1;CDK5;CDK6;TRIB1;CALCOCO2;CDKN1A;LILRB2;ADAR;CDKN2B;CDKN2D;RRAGB;TLR6;PKDREJ;CCL26;TRIM22;SEMA3A;IRF9;TUBB3;NOD1;ADARB1;CDS1;PEMT;IFITM3;SPON2;VAV3;BAIAP2;CREB3;SEMA6C;SEMA6B;SEMA4F;SEMA4D;SEMA4B;CEBPB;SEMA3C;MYBBP1A;CEBPE;ATG7;BATF;LAMTOR5;IFI44;CXCL13;DPYSL4;NPC2;GNLY;IFITM2;PRPF8;P…
GO:0014706	212	29	6.5123e-18	1.57152e-15	striated muscle tissue development	0	0		0
GO:0060537	220	29	1.81685e-17	4.16512e-15	muscle tissue development	10.55	29	RYR1;MYLPF;TTN;CASQ1;KLHL41;KLHL40;XIRP2;MYL2;ACTN2;ACTA1;MYL3;TNNC1;MYLK2;CALR;TCAP;TNNI1;CSRP3;MEOX2;ANKRD1;MYH7;MAFF;PDGFRA;STAC3;CAV3;MYF6;MSC;MYH6;ANKRD33;SLC8A1	275	GJC1;CDK5;UBE4B;KLHL41;HMG20B;ZBTB18;SEMA3C;NEBL;PDLIM5;VAMP5;PPP1R13L;VAX1;BVES;AKAP13;CHRNA1;CHRND;ZNF689;COL3A1;XIRP2;COL11A1;OSR1;COL19A1;KLHL40;NKX2-6;SGCZ;BEND2;CRHR2;MYL6B;CCM2L;MAPK14;CSF1R;C16orf89;NKX2-5;SIK1;SMYD1;CTSB;CXADR;ZFPM1;DCN;DLG1;DSG2;AGT;DSP;AGTR2;S1PR1;EEF2;EGR1;EGR2;EMD;ENG;EP300;C3orf58;EYA1;EYA2;LEMD2;FGFR2;FHL2;FKBP1A;P2RX2;FOXC1;MYH15;FOXC2;KDM6B;FLNB;SIN3B;OBSL1;ZFPM2…
GO:0051704	1487	75	2.14869e-17	4.69131e-15	multi-organism process	0	0		0
GO:0006952	970	59	2.37434e-17	4.94835e-15	defense response	4.63	57	PENK;FCN2;PTX3;FOSL1;TREM1;CXCL6;ORM1;IFIT1;TNFAIP6;STAT3;IL1B;OLR1;REG3G;TNIP3;CAMP;FPR2;ISG15;CCR7;CSF3R;CXCR2;IL6;IFIT3;IFI35;F12;MYOM1;NLRC4;CCL7;SHMT2;PTAFR;ADAMTS5;SERPINE1;IL1RN;CASP4;SCUBE1;EIF2AK2;IRG1;TLR2;CD163;TEAD4;SLPI;IRF9;COTL1;IL8;CFB;STAT1;IGFBP4;SELP;LYN;OAS2;SYNCRIP;CDO1;HMOX1;SELE;KLKB1;DDX58;CD46;STAR	1231	SIGLEC14;GAGE8;KIR2DS2;PLA2G4B;HDAC5;IGLL5;KLRF2;MICA;KLRC4-KLRK1;ABCC9;TSPAN32;ADAM8;TSPAN2;TRIM10;RASGRP1;OPTN;TRIM28;CHST4;TNK2;TRIM13;KLRG1;CALCOCO2;AKAP8;LILRB2;ADAR;TCIRG1;TNIP1;CRISP3;SIRPB1;CLEC4M;TLR6;CCL26;TRIM22;CDO1;MICU1;IRF9;TUBB4B;NOD1;ADARB1;IFITM3;SPON2;IFI30;CLEC10A;TRIM38;SYNCRIP;CEBPB;DEAF1;IPO7;CEBPE;ATG7;UBD;BATF;CEBPG;CXCL13;GNLY;IFITM2;POLR3F;POLR3G;POLR3C;CXCR6;CSPG5;CNPY…
GO:0030239	46	16	2.85545e-17	5.69227e-15	myofibril assembly	35.42	17	TTN;CASQ1;KLHL41;TMOD4;LMOD2;MYH3;MYOZ1;MYL2;ACTN2;ACTA1;TCAP;CSRP3;LMOD3;ANKRD1;PDGFRA;LDB3;MYH6	48	KLHL41;NEBL;CFL2;LDB3;NKX2-5;OBSL1;LMOD1;ANKRD1;BMP10;TMOD4;TMOD3;TMOD2;ITGB1;KRT8;KRT19;MEF2A;LMOD2;MYH3;MYH6;MYH10;MYH11;MYL2;PDGFRA;PDGFRB;SIX4;PRKAR1A;LMOD3;PROX1;ACTA1;MYOZ1;SRF;ACTC1;ACTG1;TMOD1;TPM1;TTN;FHOD3;CSRP3;CAPN3;OBSCN;CASQ1;CASQ2;MYPN;TCAP;ACTN2;CFLAR;MYLK3;WDR1
GO:0009888	1099	63	3.00945e-17	5.7493e-15	tissue development	4.48	68	RYR1;MYLPF;TTN;ENO3;CASQ1;MMP8;SOCS3;CYP7B1;HRH2;KLHL41;KLHL40;HAS2;CTHRC1;SLC4A7;XIRP2;MYL2;ACTN2;IL6;ACTA1;MYL3;TNNC1;MYLK2;HIPK2;CALR;MSX1;TCAP;TNNI1;CSRP3;LRRC17;MEOX2;ANKRD1;MYH7;MAFF;PDGFRA;SCUBE1;ZBTB16;SRGN;TIMP1;ALDH1A3;STAC3;CAV3;SULF1;MYF6;SDC4;HES7;LOXL3;STAT1;GLI1;WDR77;CLEC3B;SERPINH1;CHSY1;XBP1;CD34;AKR1C3;LRP6;MSC;ARG2;EMP1;NFIB;KRT4;ARID5B;HOXB5;RDH13;MYH6;DUSP2;ANKRD33;SLC8A1	1518	ADA;CDH2;ABI1;CDH3;C1orf68;CD24;TSPY10;APELA;LRRC72;GJC1;FEM1B;ENAM;NAMPT;TRIM28;ATP6AP2;DHRS9;CDK5;CDK6;TOPORS;GDF11;LRRC17;SPRY1;SPRY2;CDKN1A;IRX5;UBE4B;RGS19;CCNO;IKZF1;KLHL41;HMG20B;KLF2;CITED2;SEMA3A;DLC1;CPQ;BASP1;CDSN;RAPGEF3;YAP1;SEC24B;OLFM1;CDX2;GPNMB;ZBTB18;HOXB13;SEMA6C;SEMA6B;SEMA4F;SEMA4D;SEMA4B;CEBPB;SEMA3C;DEAF1;NEBL;AGR2;AGPAT2;DNPH1;PDLIM5;TXNIP;POSTN;CES1;LBX1;GNA13;DLL3;SIX2;P…
GO:0032496	203	27	1.92259e-16	3.52603e-14	response to lipopolysaccharide	0	0		0
GO:0034097	469	39	4.64825e-16	8.19702e-14	response to cytokine	5.74	41	FOSL1;CXCL6;OSMR;SOCS3;IFIT1;STAT3;IL1B;IL13RA1;HAS2;ISG15;HSPA5;CCR7;CSF3R;CXCR2;IL6;IFIT3;IFI35;CCL7;SHMT2;PTAFR;CD38;ANKRD1;IL6ST;EIF2AK2;IRG1;TIMP1;IRF9;IL1R1;ACKR4;IL8;NLRP12;STAT1;NFIL3;SHPK;XBP1;CSF3;OAS2;SYNCRIP;SELE;STAR;CSF2RB	714	IL18BP;EBI3;PSME3;ADAM10;PSMD14;CALCOCO2;CDK9;ADAR;CCL26;TRIM22;KLF2;TUBA1B;IRF9;ST3GAL6;IFITM3;IFI30;HAX1;TRIM38;SYNCRIP;CEBPA;CEBPB;CIB1;UBD;CXCL13;IFITM2;PRPF8;POSTN;CXCR6;TNFSF13B;ZNF268;CCR9;PPARGC1A;TRAFD1;EDAR;GPR75;IL24;CHAD;TRIM31;ADAMTS13;CORO1A;CHI3L1;ADAMTS7;IRAK3;CHUK;GBP5;CISH;TNFRSF13C;IL22RA2;TRIM6;PSMB11;SOCS4;CCR1;CCR3;CCR4;CCR5;CCR6;CCR7;CCR8;ACKR2;CMKLR1;CNTF;CNTFR;PODN;COL1A1…
GO:0002237	212	27	5.83945e-16	9.91625e-14	response to molecule of bacterial origin	8.1	26	NR1D1;PENK;CXCL6;SOCS3;IL1B;PLSCR4;TNIP3;CCR7;IL6;PTAFR;ANKRD1;SERPINE1;EIF2AK2;IRG1;TLR2;SLPI;IL8;SHPK;XBP1;SELP;CSF3;LYN;SELE;PDE4B;LOXL1;STAR	321	CD24;HDAC5;KLRC4-KLRK1;NR1H3;IL18BP;TRIB1;LILRB2;TLR6;SPON2;CEBPB;CEBPE;CXCL13;PRPF8;GJB6;LILRB1;PPARGC1A;MALT1;PRDX3;HNRNPA0;IL24;LIAS;IRAK3;DUSP10;NLRP3;TIRAP;CHUK;TRIM6;CCR5;CCR7;CNP;CNR1;CNR2;ADH5;CMPK2;COMT;ADM;CPS1;MAPK14;CSF2;CSF3;TICAM1;IL23R;CTSG;CX3CR1;DAB2IP;CYP1A1;CYP1A2;CYP17A1;CYP27B1;DCN;DNMT1;ABCA1;EDN1;EDNRA;EDNRB;ELANE;EPO;AKT1;ALAD;F2R;F3;FER;FGF10;SBNO2;KLRK1;SIRT2;CDK19;FMO1;…
GO:0051146	149	23	1.26464e-15	2.07085e-13	striated muscle cell differentiation	13.29	23	RYR1;TTN;CASQ1;KLHL41;TMOD4;KLHL40;LMOD2;MYH3;MYOZ1;MYL2;ACTN2;ACTA1;CALR;TCAP;CSRP3;LMOD3;ANKRD1;PDGFRA;LDB3;STAC3;CAV3;MYH6;SLC8A1	173	CDH2;KLHL41;NEBL;PDLIM5;CFL2;AFG3L2;BVES;LDB3;AKAP13;CHRNB1;CHUK;WFIKKN1;WFIKKN2;KLHL40;MTPN;NKX2-6;BEND2;MAPK14;C16orf89;NKX2-5;SIK1;CXADR;DMD;AGT;AGTR2;AKT1;FHL2;P2RX2;KDM6B;FLNC;OBSL1;HEY2;STAC3;MTOR;CBY1;LMOD1;GATA4;GATA6;KAT2A;ANKRD1;BMP10;PROX2;GPX1;GSK3B;TMOD4;TMOD3;TMOD2;NRG1;IGF1;IGFBP5;ITGB1;FAM228B;KCNH1;LRRC10;KEL;KRAS;KRT8;KRT19;TMEM8C;C11orf88;LMNA;LINC00596;MEF2A;MEF2C;LMOD2;MYH3;M…
GO:0042692	211	26	4.61277e-15	7.29295e-13	muscle cell differentiation	10.55	25	RYR1;TTN;CASQ1;KLHL41;TMOD4;KLHL40;LMOD2;MYH3;MYOZ1;MYL2;ACTN2;ACTA1;CALR;TCAP;CSRP3;LMOD3;ANKRD1;PDGFRA;LDB3;STAC3;CAV3;MYF6;RAMP2;MYH6;SLC8A1	237	CDH2;RAMP2;SPEG;KLHL41;NEBL;PDLIM5;CFL2;AFG3L2;GLMN;BVES;LDB3;AKAP13;CHRNB1;CHUK;WFIKKN1;WFIKKN2;KLHL40;ADM;MTPN;NKX2-6;SGCZ;BEND2;MAPK14;C16orf89;CSRP2;NKX2-5;CTNNB1;SIK1;CXADR;DMD;JAG1;AGT;DTYMK;AGTR2;EDNRB;EPAS1;AKT1;FGF6;FGF10;FHL2;FOXF1;P2RX2;KDM1A;KDM6B;FLNC;SYNE1;OBSL1;HEY1;HEY2;STAC3;MTOR;NPNT;CBY1;LMOD1;ASF1A;HINFP;GATA4;GATA6;KAT2A;GREM1;ANKRD1;BMP10;BIN1;PROX2;ANK2;GPX1;GSK3B;TMOD4;TMO…
GO:0002376	1409	68	8.10832e-15	1.23922e-12	immune system process	3.88	77	FCN2;PTX3;MYLPF;TREM1;CXCL6;HCAR2;IFIT1;HRH2;ADAMDEC1;IL1B;OLR1;REG3G;TNIP3;CAMP;ISG15;PLEK;CCR7;CSF3R;CXCR2;FCAR;MYH2;IL6;IFIT3;IFI35;PROCR;CD248;F12;NLRC4;HIPK2;CCL7;SHMT2;PTAFR;CALR;CD38;LRRC17;PKHD1L1;IL1RN;HSPD1;CASP4;ZBTB16;EIF2AK2;IRG1;ETV6;TLR2;RFTN1;CTSW;RAB8B;SLPI;IRF9;IL1R1;CD300A;ACKR4;IL8;BATF3;CFB;NLRP12;STAT1;NFIL3;CTSL;XBP1;SFXN1;CD34;SELP;CSF3;LYN;OAS2;ITGA1;SYNCRIP;RRS1;HMOX1;IG…	1984	ADA;SIGLEC14;ABI1;TANK;CD300LD;KIR2DS2;FCGR1CP;CD24;HDAC5;BCL2L11;SH2B3;IGLL5;KLRF2;MICA;KLRC4-KLRK1;AP1M2;ABCC9;IL18BP;COL4A3BP;ARPC5;ARPC4;ARPC3;ARPC1B;ACTR3;ACTR2;ADAM8;TSPAN2;TRIM10;ARPC2;ACTR1B;ACTR1A;RASGRP1;BCAP31;EBI3;CDH17;TRIM28;WASF2;CHST4;CNIH1;TENM1;TNK2;PSME3;ADAM10;DHRS2;TRIM13;CDK6;PSMD14;PRG4;KLRG1;CD96;LRRC17;CALCOCO2;IGSF6;AKAP8;FSTL3;CDKN1C;LILRB2;MAEA;ADAR;CDKN2B;TNIP1;IKZF1;…
GO:0071222	101	19	9.29704e-15	1.37506e-12	cellular response to lipopolysaccharide	0	0		0
GO:0071345	396	34	1.55007e-14	2.22096e-12	cellular response to cytokine stimulus	5.78	35	CXCL6;OSMR;SOCS3;IFIT1;STAT3;IL1B;IL13RA1;HAS2;ISG15;HSPA5;CCR7;CSF3R;CXCR2;IL6;IFIT3;IFI35;CCL7;PTAFR;ANKRD1;IL6ST;IRG1;IRF9;IL1R1;ACKR4;IL8;NLRP12;STAT1;NFIL3;SHPK;XBP1;CSF3;OAS2;SYNCRIP;STAR;CSF2RB	606	IL18BP;EBI3;PSME3;PSMD14;CDK9;ADAR;CCL26;TRIM22;KLF2;TUBA1B;IRF9;ST3GAL6;IFITM3;IFI30;HAX1;TRIM38;SYNCRIP;CEBPA;CEBPB;CIB1;CXCL13;IFITM2;PRPF8;POSTN;CXCR6;TNFSF13B;ZNF268;CCR9;PPARGC1A;EDAR;GPR75;IL24;CHAD;TRIM31;CORO1A;CHI3L1;ADAMTS7;IRAK3;CHUK;GBP5;CISH;TNFRSF13C;IL22RA2;TRIM6;PSMB11;SOCS4;CCR1;CCR3;CCR4;CCR5;CCR6;CCR7;CCR8;ACKR2;CMKLR1;CNTF;CNTFR;PODN;COL1A1;EDARADD;OCSTAMP;LRRC15;IL17RE;IL31R…
GO:0006954	308	30	2.13076e-14	2.96046e-12	inflammatory response	7.05	32	PTX3;CXCL6;ORM1;TNFAIP6;STAT3;IL1B;OLR1;REG3G;TNIP3;CAMP;FPR2;CCR7;CXCR2;IL6;F12;NLRC4;CCL7;PTAFR;IL1RN;CASP4;SCUBE1;IRG1;TLR2;CD163;IL8;IGFBP4;SELP;LYN;CDO1;HMOX1;SELE;KLKB1	454	PLA2G4B;HDAC5;ADAM8;TSPAN2;RASGRP1;CHST4;KLRG1;TNIP1;TLR6;CCL26;CDO1;NOD1;CEBPB;CXCL13;CXCR6;HNRNPA0;IL24;LIAS;CHI3L1;IL17F;PARK7;TUSC2;MGLL;NLRP3;TIRAP;CHUK;GBP5;SERPINA3;CCR1;CCR3;CCR4;CCR5;CCR7;ACKR2;LTB4R;CNR2;REG3G;IL17RE;IL31RA;ADORA1;ADORA2A;CRH;CRHBP;CRP;PARP4;CSF1;CSF1R;IL34;NLRP4;TICAM1;IL23R;ADRA2A;NFAM1;PYDC2;DAB2IP;CYBA;CYBB;DEFB1;NLRP6;AGER;AGTR2;ECM1;S1PR3;AHCY;ANO6;AHSG;AIF1;CELA1…
GO:0006928	971	54	2.67525e-14	3.57412e-12	movement of cell or subcellular component	4.24	54	TTN;TREM1;TNNT3;TNNC2;CXCL6;NEB;TNNI2;STAT3;IL1B;OLR1;MYH8;MYH3;CTHRC1;MYL2;ACTN2;FPR2;MYBPC1;CCR7;CSF3R;MYL1;PARP9;CXCR2;MYH2;IL6;ACTA1;MYL3;TNNC1;PROCR;CD248;CCL7;TCAP;TNNI1;MYH7;PDGFRA;CCDC114;CAV3;IL8;KPNB1;SDC4;NLRP12;STAT1;CD34;SELP;LYN;NFIB;ITGA1;ARID5B;FSCN1;SELE;LRPPRC;STARD9;PDE4B;MYH6;AVL9	1275	CDH2;ABI1;KIF28P;CD24;CDH4;RANBP9;APELA;TPBGL;GJC1;GPC6;ARPC5;ARPC3;ARPC1B;ACTR3;ACTR2;ADAM8;TSPAN1;ARPC2;KIF20A;CDH13;RASGRP1;DNAL4;LRPPRC;ABI2;PLXNC1;WASF2;CHST4;TNK2;CDK5;AP3S2;NET1;APC2;PAK4;KATNB1;CCL26;SEMA3A;TUBB3;TUBB4B;SPON2;VAV3;MERTK;CAP1;SEMA6C;SEMA6B;SEMA4F;SEMA4D;SEMA4B;SEMA3C;PROCR;CXCL13;AKAP3;DPYSL4;CENPE;PDPN;SPINT2;GNA13;B3GNT2;NRG3;SIX2;KIF1C;CHL1;GIPC1;SDCCAG8;CCL27;CEACAM8;L…
GO:0002682	972	54	2.7901e-14	3.57412e-12	regulation of immune system process	3.71	52	NR1D1;FCN2;TREM1;CXCL6;ORM1;HCAR2;SOCS3;IFIT1;IL1B;REG3G;TNIP3;PIK3R6;ISG15;CCR7;CSF3R;PARP9;MYH2;IL6;MYOM1;NLRC4;CCL7;PTAFR;CALR;CD38;LRRC17;SERPINE1;IL6ST;HSPD1;ZBTB16;EIF2AK2;IRG1;TLR2;SAMSN1;RFTN1;TEAD4;CD300A;IL8;CFB;STAT1;SHPK;CTSL;ZP4;XBP1;CD34;SELP;CSF3;LYN;HMOX1;PIK3AP1;PDE4B;DDX58;CD46	1403	ADA;ABI1;TANK;CD300LD;KIR2DS2;CD24;IGLL5;MICA;KLRC4-KLRK1;AP1M2;NR1H3;TSPAN32;ARPC5;ARPC4;ARPC3;ARPC1B;ACTR3;ACTR2;ADAM8;ARPC2;RASGRP1;EBI3;WASF2;RNF41;PSME3;ADAM10;CDK6;FLOT1;PSMD14;TRIB1;CD96;LRRC17;CDKN1A;FSTL3;LILRB2;CDKN2A;ADAR;TNIP1;TLR6;BTN2A2;NOD1;SPON2;N4BP2L2;VAV3;TAB1;HAX1;BAIAP2;MERTK;PIBF1;TRIM38;CREB3;CEBPB;CIB1;ARPC1A;OLFM4;CXCL13;COLEC10;RBCK1;POLR3F;POLR3G;POLR3C;GAS2L1;CD226;TNF…
GO:0071219	107	19	2.82168e-14	3.57412e-12	cellular response to molecule of bacterial origin	0	0		0
GO:0071216	122	20	2.88424e-14	3.57412e-12	cellular response to biotic stimulus	11.04	18	NR1D1;IL1B;PLSCR4;TNIP3;HSPA5;IL6;PTAFR;ANKRD1;SERPINE1;IRG1;TLR2;IL8;SHPK;XBP1;CSF3;LYN;PDE4B;STAR	163	HDAC5;KLRC4-KLRK1;NR1H3;LILRB2;TLR6;SPON2;CEBPB;CEBPE;PRPF8;TXNIP;LILRB1;PPARGC1A;IL24;NLRP3;TIRAP;CCR5;CMPK2;MAPK14;CSF2;CSF3;EME1;TICAM1;CX3CR1;DAB2IP;CYP17A1;DDIT3;ABCA1;EDNRB;AKT1;SBNO2;KLRK1;SIRT2;CDK19;FN1;LY96;SHPK;ABL1;PTPN22;STAP1;GFI1;ANKRD1;PYCARD;GSK3B;GSTP1;HCK;HIF1A;HMGB2;HMGCS2;APAF1;HSPA5;ICAM1;IRF8;IFNG;TICAM2;IL1B;IL6;CXCL8;IL10;IL12A;IL12B;IL18;CXCL10;IRAK1;IRAK2;IRF3;ARG1;LBP;…
GO:0031032	70	16	4.90274e-14	5.91554e-12	actomyosin structure organization	22.08	17	TTN;CASQ1;KLHL41;TMOD4;LMOD2;MYH3;MYOZ1;MYL2;ACTN2;ACTA1;TCAP;CSRP3;LMOD3;ANKRD1;PDGFRA;LDB3;MYH6	77	KLHL41;NEBL;SORBS1;CFL2;LDB3;PDCD10;CNN1;CNN2;CNN3;NKX2-5;PTK2B;PHACTR1;LIMCH1;OBSL1;KCTD13;LMOD1;ANKRD1;BMP10;RACGAP1;TMOD4;TMOD3;TMOD2;ITGB1;ITGB5;KRT8;RHOA;KRT19;MYO18A;ARRB1;MEF2A;LMOD2;MYH3;MYH6;MYH9;MYH10;MYH11;MYL2;F11R;PDGFRA;PDGFRB;SIX4;LURAP1;EPB41L4B;ALKBH4;TRPM7;PRKAR1A;LMOD3;PROX1;EPB41L5;ACTA1;MYOZ1;SRC;SRF;ACTC1;ACTG1;TMOD1;TNFAIP1;TPM1;TTN;ZYX;MYH14;FHOD3;CSRP3;CAPN3;OBSCN;CASQ1;C…
GO:0048646	745	45	2.81754e-13	3.30772e-11	anatomical structure formation involved in morphogenesis	4.7	45	TTN;CASQ1;MMP8;KLHL41;TMOD4;LMOD2;MYH3;CTHRC1;MYOZ1;MYL2;PIK3R6;ACTN2;CSF3R;ACTA1;HIPK2;MSX1;TCAP;CSRP3;ADAMTS1;LMOD3;MEOX2;ANKRD1;SERPINE1;PDGFRA;WARS;LDB3;ALDH1A3;CCDC114;RAB8B;CAV3;IL8;MYF6;SDC4;HES7;XBP1;CD34;RAMP2;LRP6;NFIB;ABLIM3;HMOX1;HS6ST1;RDH13;MYH6;DUSP2	957	ADA;ABI1;PDCD6;BCL2L11;ACTR2;ADAM8;ENAM;CDH13;WASF2;CDK5;CALCRL;TOPORS;ABCC4;RAMP2;RAMP1;RGS19;CCNO;KLHL41;CITED2;DLC1;RAPGEF3;SEC24B;OLFM1;CDX2;VAV3;PIBF1;HOXB13;SEMA3C;CIB1;DEAF1;NEBL;HTATIP2;CXCL13;PDPN;GNA13;DLL3;TBR1;NRG3;CFL2;SIX2;SDCCAG8;FRS2;HPSE;PNPLA6;EDAR;EHD1;TMED2;LIAS;ESM1;KIF3A;GLMN;LDB3;CEP250;PDCD10;RDH13;PLCD3;CTHRC1;CCDC151;NUS1;RAB3IP;SSX2IP;FOXN4;TTC8;SLC24A4;LEO1;FOPNL;DNAAF…
GO:0033993	544	38	2.88569e-13	3.30772e-11	response to lipid	4.73	42	NR1D1;PENK;FOSL1;CXCL6;SOCS3;STAT3;IL1B;PLSCR4;TNIP3;CCR7;IL6;ACTA1;PTAFR;CALR;CD38;ADAMTS1;DDX54;ANKRD1;SERPINE1;ABCG2;IL1RN;CAD;EIF2AK2;IRG1;TLR2;SLPI;IL8;SHPK;XBP1;SELP;RAMP2;AKR1C3;LRP6;CSF3;LYN;CDO1;RAMP3;HMOX1;SELE;PDE4B;LOXL1;STAR	888	NR2E3;CD24;HDAC5;MED16;KLRC4-KLRK1;NR1H3;SCAMP3;IL18BP;PTPRU;PDCD7;CDK2;CDK4;CDK7;TRIB1;RIDA;CDKN1A;RAMP2;RAMP3;CDKN1B;LILRB2;CDKN2D;CDO1;CITED2;YAP1;SPON2;PGRMC2;RBM14;TADA3;HOXB13;CARM1;CEBPB;KAT5;CEBPE;CXCL13;SLC34A2;PRPF8;TRIM16;TXNIP;POSTN;PMVK;ADCY1;ADCY2;GJB6;RUVBL2;LILRB1;GPR83;PPARGC1A;ADCY3;UTS2;PRDX3;HNRNPA0;IL24;LIAS;ABHD2;SOX30;ADCY5;ADCY6;FZD10;IRAK3;DUSP10;EGLN2;PADI2;CBX3;TWF2;NLR…
GO:0071310	1353	62	1.4967e-12	1.67375e-10	cellular response to organic substance	3.57	66	NR1D1;PENK;RYR1;CXCL6;OSMR;SOCS3;IFIT1;STAT3;IL1B;PLSCR4;IL13RA1;TNIP3;HAS2;ACTN2;ISG15;HSPA5;CCR7;CSF3R;UBR1;CXCR2;IL6;IFIT3;IFI35;HIPK2;CCL7;PTAFR;CALR;MSX1;ADAMTS1;DDX54;ANKRD1;SERPINE1;ABCG2;IL6ST;CASP4;PDGFRA;CAD;EIF2AK2;IRG1;TLR2;HYOU1;IRF9;IL1R1;ACKR4;IL8;NLRP12;STAT1;NFIL3;CLEC3B;SHPK;CTSL;XBP1;RAMP2;AKR1C3;LRP6;CSF3;LYN;OAS2;SYNCRIP;RAMP3;AGO2;PDE4B;MYH6;STAR;SLC8A1;CSF2RB	1848	NR2E3;HDAC6;PLA2G4B;HDAC5;HCN4;MED16;CDH5;CASP12;KLRC4-KLRK1;NR1H3;IL18BP;CTDSP2;PREB;CDH13;PDIA6;NAMPT;AKAP9;EBI3;CDK2;PSME3;CALCRL;FLOT1;PSMD14;CDK7;CDK9;RAMP2;RAMP3;CDKN1B;STUB1;RGS19;LILRB2;PAK4;ADAR;TCIRG1;RRAGB;CCL26;TRIM22;KLF2;TUBA1B;IRF9;NOD1;RACK1;ST3GAL6;IFITM3;RAPGEF3;YAP1;SPON2;PGRMC2;RBM14;IFI30;TAB1;HAX1;BAIAP2;TADA3;TRIM38;CREB3;SYNCRIP;CARM1;NCOA2;CEBPA;CEBPB;CIB2;CIB1;KAT5;HYOU1…
GO:0050879	31	11	2.21823e-12	2.36526e-10	multicellular organismal movement	29.27	12	TNNT3;TNNC2;TNNI2;MYH8;MYH3;TNNC1;HIPK2;TCAP;TNNI1;MYH7;ITPR1;STAC3	41	CHRNA1;CHRNB1;CHRND;CHRNE;CHUK;CCDC78;JSRP1;VTI1A;ADRB2;DMPK;DRD3;EEF2;CLN8;STAC3;MTOR;GAA;GIGYF2;HIPK2;HSP90AA1;IKBKB;ITPR1;MB;ASCL1;MYH3;MYH7;MYH8;VPS54;ATP8A2;RPS6KB1;TNNC2;TNNC1;TNNI1;TNNI2;TNNI3;TNNT1;TNNT3;CACNA1A;MYH14;TCAP;RCSD1;HOMER1
GO:0050881	31	11	2.21823e-12	2.36526e-10	musculoskeletal movement	0	0		0
GO:0050727	193	22	3.03237e-12	3.15987e-10	regulation of inflammatory response	7.48	22	OSMR;SOCS3;TNFAIP6;IL1B;CCR7;IL6;F12;CCL7;SERPINE1;IL6ST;CASP4;IRG1;TLR2;IL1R1;CFB;NLRP12;SHPK;LYN;SELE;PIK3AP1;KLKB1;CD46	294	ADA;CASP12;NR1H3;ADAM8;CALCRL;TNIP1;CCL26;DUSP10;IL17F;PARK7;PHB2;MGLL;NLRP3;PGLYRP2;C1QTNF3;GBP5;ADCYAP1;IL22RA2;PIK3AP1;CMA1;CCR7;CNR1;CNR2;ADORA1;ADORA2B;CR1;MAPK14;PYDC2;CX3CR1;ADRB2;CYP19A1;CD55;OTUD7A;NLRP6;AGER;AGT;AGTR1;EDNRA;EDNRB;AHSG;ELANE;A2M;ETS1;F12;FABP4;FCER1A;FCER1G;NLRP1;SBNO2;FOXF1;CDK19;BRD4;SHPK;IL17RA;RICTOR;RHBDD3;PYDC1;GATA3;GBA;GGT1;GHSR;FOXP1;IL17B;C5AR2;SMPDL3B;RABGEF1;…
GO:1903034	279	26	3.40025e-12	3.45209e-10	regulation of response to wounding	6.54	27	OSMR;SOCS3;TNFAIP6;IL1B;REG3G;PLEK;CCR7;IL6;F12;CCL7;SERPINE1;IL6ST;CASP4;PDGFRA;IRG1;TLR2;IL1R1;CFB;NLRP12;SHPK;CD34;SELP;LYN;SELE;PIK3AP1;KLKB1;CD46	413	ADA;CASP12;NR1H3;ADAM8;CALCRL;TNIP1;CLEC4M;CCL26;ARFGEF1;HPSE;KLK8;DUSP10;IL17F;PARK7;PHB2;MGLL;NLRP3;PGLYRP2;C1QTNF1;C1QTNF3;GBP5;ADCYAP1;IL22RA2;PIK3AP1;CMA1;TC2N;CCR7;CNR1;CNR2;CNTF;REG3G;ADORA1;STXBP5;CD109;ADORA2B;CPB2;CR1;MAPK14;ADRA2A;PYDC2;CX3CR1;ADRB2;CYP19A1;CD55;OTUD7A;TMPRSS6;ADAMTS18;NLRP6;AGER;ABAT;AGT;HBEGF;AGTR1;EDN1;EDNRA;EDNRB;ANO6;AHSG;ELANE;A2M;DMTN;EPHA4;STX2;ETS1;F2;F2R;F2RL…
GO:0048644	52	13	3.46338e-12	3.45209e-10	muscle organ morphogenesis	18.57	13	TTN;XIRP2;MYL2;MYL3;TNNC1;MYLK2;TCAP;TNNI1;ANKRD1;MYH7;MYF6;ARID5B;MYH6	70	UBE4B;CNTF;COL3A1;XIRP2;COL11A1;CCM2L;GSC;NKX2-5;ZFPM1;DSP;S1PR1;FGFR2;FKBP1A;FOXC1;FOXC2;ZFPM2;HEY2;FZD2;ANKRD1;SERP1;BMP10;NRG1;RBPJ;ISL1;LIF;SMAD7;MYBPC3;MYF5;MYF6;MYH6;MYH7;MYL2;MYL3;MYLK;NOTCH1;PAX7;SIRT6;PITX2;PKP2;DLL4;POU4F1;EGLN1;MED1;PROX1;TBX20;VANGL2;HEG1;RXRA;RYR2;SHOX2;BMP2;TBX1;TCF15;ACTC1;TGFBR3;TNNC1;TNNI1;TNNI3;TNNT2;TPM1;TTN;WNT2;WNT5A;PTCD2;FZD1;ARID5B;MYLK2;TCAP;FOXH1;HAND1
GO:0031347	542	36	5.48957e-12	5.35526e-10	regulation of defense response	5.14	39	NR1D1;PENK;TREM1;OSMR;SOCS3;IFIT1;TNFAIP6;IL1B;REG3G;TNIP3;PIK3R6;CCR7;PARP9;IL6;F12;MYOM1;NLRC4;CCL7;SERPINE1;IL6ST;HSPD1;CASP4;EIF2AK2;IRG1;TLR2;RFTN1;TEAD4;IL1R1;CFB;NLRP12;STAT1;SHPK;CTSL;LYN;SELE;PIK3AP1;KLKB1;DDX58;CD46	759	ADA;TANK;CASP12;MICA;KLRC4-KLRK1;AP1M2;NR1H3;TSPAN32;ADAM8;RASGRP1;PSME3;CALCRL;FLOT1;PSMD14;ADAR;TNIP1;TLR6;CCL26;NOD1;TAB1;TRIM38;CREB3;POLR3F;POLR3G;POLR3C;CD226;CSPG5;CNPY3;TRAF3IP2;LILRB1;MALT1;TRAFD1;SPINK5;CDC37;IRAK3;DUSP10;USP18;IL17F;PARK7;PHB2;MGLL;NLRP3;TIRAP;CHUK;PGLYRP2;PGLYRP3;SLAMF6;C1QTNF3;MB21D1;GBP5;ADCYAP1;IL22RA2;SH2D1B;AP2M1;AP1S1;AP2S1;TRIM6;PIK3AP1;CMA1;PSMB11;CCR7;CNR1;CN…
GO:0006955	915	48	6.97242e-12	6.66011e-10	immune response	4.45	49	FCN2;PTX3;MYLPF;TREM1;CXCL6;IFIT1;HRH2;ADAMDEC1;IL1B;CAMP;ISG15;CCR7;FCAR;IL6;IFIT3;IFI35;PROCR;F12;NLRC4;CCL7;SHMT2;PTAFR;PKHD1L1;IL1RN;HSPD1;CASP4;EIF2AK2;IRG1;TLR2;RFTN1;CTSW;SLPI;IRF9;IL1R1;ACKR4;IL8;CFB;STAT1;NFIL3;CTSL;XBP1;CSF3;LYN;OAS2;SYNCRIP;IGSF6;DDX58;CD46;STAR	1100	ADA;SIGLEC14;KIR2DS2;FCGR1CP;IGLL5;KLRF2;MICA;KLRC4-KLRK1;IL18BP;COL4A3BP;TRIM10;RASGRP1;EBI3;CDH17;TRIM28;CHST4;CNIH1;TENM1;TNK2;TRIM13;PRG4;KLRG1;CD96;CALCOCO2;IGSF6;AKAP8;LILRB2;ADAR;CRISP3;SIRPB1;CLEC4M;TLR6;CCL26;TRIM22;IRF9;TUBB4B;BTN3A3;NOD1;PRG3;ADARB1;IFITM3;SPON2;IFI30;CLEC10A;TRIM38;SYNCRIP;SEMA4D;CEBPB;SEMA3C;IPO7;UBD;BATF;CEBPG;PROCR;CXCL13;IFITM2;COLEC10;POLR3F;POLR3G;POLR3C;TNFSF13…
GO:0007519	96	16	8.71018e-12	8.15024e-10	skeletal muscle tissue development	0	0		0
GO:0080134	1068	52	1.37029e-11	1.25655e-09	regulation of response to stress	3.61	53	NR1D1;PENK;TREM1;OSMR;SOCS3;RUVBL1;IFIT1;TNFAIP6;IL1B;MMP3;REG3G;TNIP3;PIK3R6;PLEK;HSPA5;CCR7;PARP9;IL6;F12;MYOM1;NLRC4;HIPK2;CCL7;MSX1;ANKRD1;SERPINE1;YPEL3;IL6ST;HSPD1;CASP4;PDGFRA;EIF2AK2;IRG1;TLR2;RFTN1;TEAD4;HYOU1;CAV3;IL1R1;CFB;NLRP12;STAT1;SHPK;CTSL;XBP1;CD34;SELP;LYN;SELE;PIK3AP1;KLKB1;DDX58;CD46	1468	ADA;TANK;POM121C;HDAC6;BCL2L11;DNAJB6;CASP12;MICA;KLRC4-KLRK1;AP1M2;DNM1L;NR1H3;TSPAN32;ADAM8;HIPK3;FEM1B;RASGRP1;TRAP1;BCAP31;TRIM28;PSME3;CDK5;CALCRL;TRIM13;CDK6;FLOT1;PSMD14;CALCOCO2;CDK9;CDKN2A;ADAR;TNIP1;CDKN2D;CLEC4M;TLR6;CCL26;NOD1;RACK1;TAB1;HAX1;TRIM38;CREB3;STK25;FBLN5;HYOU1;ATG7;CEBPG;ARL6IP5;AGR2;SPTLC1;ARFGEF1;POMT1;POLR3F;POLR3G;POLR3C;RAD51AP1;CD226;CSPG5;CNPY3;POLQ;PTGES3;MAP3K2;T…
GO:0002684	631	38	2.53603e-11	2.27994e-09	positive regulation of immune system process	4.27	37	FCN2;CXCL6;HCAR2;IL1B;REG3G;TNIP3;PIK3R6;ISG15;CCR7;MYH2;IL6;NLRC4;CCL7;PTAFR;CALR;CD38;SERPINE1;IL6ST;HSPD1;ZBTB16;IRG1;TLR2;RFTN1;CD300A;IL8;CFB;CTSL;ZP4;XBP1;SELP;CSF3;LYN;HMOX1;PIK3AP1;PDE4B;DDX58;CD46	867	ADA;ABI1;TANK;CD24;IGLL5;KLRC4-KLRK1;NR1H3;ARPC5;ARPC4;ARPC3;ARPC1B;ACTR3;ACTR2;ADAM8;ARPC2;RASGRP1;EBI3;WASF2;PSME3;ADAM10;FLOT1;PSMD14;TRIB1;CDKN1A;LILRB2;TNIP1;TLR6;NOD1;SPON2;N4BP2L2;VAV3;TAB1;HAX1;BAIAP2;CREB3;ARPC1A;CXCL13;COLEC10;RBCK1;POLR3F;POLR3G;POLR3C;CD226;TNFSF13B;CNPY3;MASP2;NCKAP1;HSPH1;LILRB1;MALT1;BTN3A1;HHLA2;CORO1A;IRAK3;CD300A;VSIG4;CHRNB2;NLRP3;TIRAP;CHUK;PGLYRP2;PGLYRP3;SLA…
GO:0048747	38	11	2.82884e-11	2.49427e-09	muscle fiber development	19.15	9	RYR1;TTN;KLHL41;KLHL40;MYL2;ACTA1;TCAP;STAC3;MYH6	47	KLHL41;AFG3L2;CHRNB1;WFIKKN1;WFIKKN2;KLHL40;BEND2;C16orf89;CXADR;DMD;P2RX2;FLNC;STAC3;GPX1;FAM228B;KEL;C11orf88;LINC00596;MYH6;MYH11;MYL2;MYOD1;MYOG;LEF1;PPP3CA;BIN3;SELENON;KIAA1161;ACTA1;RYR1;SGCB;SKI;SMO;TTN;UCHL1;VEGFA;WNT10B;XK;CACNB4;PTCD2;TCAP;CAV2;NEXN;CACNA2D2;DNER;HOMER1;RIPOR2
GO:0098542	216	22	2.88579e-11	2.49648e-09	defense response to other organism	4.55	23	FCN2;TREM1;CXCL6;IFIT1;REG3G;CAMP;ISG15;IL6;IFIT3;MYOM1;NLRC4;ADAMTS5;SERPINE1;EIF2AK2;TLR2;TEAD4;SLPI;IRF9;COTL1;STAT1;SELP;OAS2;DDX58	505	IGLL5;MICA;KLRC4-KLRK1;ABCC9;TSPAN32;OPTN;CALCOCO2;ADAR;TLR6;TRIM22;IRF9;NOD1;ADARB1;IFITM3;SPON2;CEBPB;CEBPE;ATG7;BATF;CXCL13;GNLY;IFITM2;POLR3F;POLR3G;POLR3C;CSPG5;LILRB1;SERINC3;IFI44L;ADAMTS5;CD160;POLR3A;CHGA;LYST;TUSC2;NLRP3;TIRAP;PGLYRP2;PGLYRP3;MB21D1;BATF2;LEAP2;DCD;DEFB118;SPACA3;WFDC12;REG3G;ADM;IL31RA;COX8A;CPA3;CLDN7;ACTRT1;CRP;APOBEC3D;DEFB104A;BPIFA2;ROMO1;DEFB127;CST11;DEFB129;TIC…
GO:0060415	49	12	3.10942e-11	2.64013e-09	muscle tissue morphogenesis	0	0		0
GO:0042127	1025	50	3.33849e-11	2.78308e-09	regulation of cell proliferation	3.54	53	NR1D1;ADAMTS8;FOSL1;CXCL6;OSMR;CYP7B1;KLHL41;RETN;STAT3;IL1B;REG3G;HAS2;CTHRC1;CXCR2;IL6;IFIT3;CD248;HIPK2;SHMT2;PTAFR;CALR;CGA;MSX1;CD38;ADAMTS1;IL6ST;PDGFRA;ZBTB16;EIF2AK2;WARS;UTP20;TIMP1;CAV3;GTPBP4;CD300A;IL8;SULF1;STAT1;GLI1;WDR77;ZP4;XBP1;AKR1C3;LRP6;CSF3;LYN;EAF2;NFIB;ITGA1;KRT4;HMOX1;NELL1;CD46	1496	ADA;CDH2;NR2E3;ABI1;CDH3;GKN3P;CD24;PDCD6;DUX4;CDH5;C8orf44-SGK3;PTPRU;TSPAN32;SGK2;CDH13;NAMPT;TOB1;EBI3;CDK2;TENM1;RBM5;TNK2;CDK4;RNF41;ADAM10;DHRS2;CALCRL;CDK6;TOPORS;GDF11;TRIB1;RIDA;SPRY1;SPRY2;CDKN1A;CDKN1B;CDKN1C;LILRB2;CDKN2A;SPEG;DNAJA2;CDKN2B;CDKN2C;TCIRG1;CDKN2D;KLHL41;CDKN3;CCL26;BTN2A2;DLC1;NDRG1;ADARB1;PEMT;MYCNOS;YAP1;CFDP1;IFI30;N4BP2L2;CDX2;VAV3;GPNMB;CREB3;CARM1;CEBPA;CEBPB;CIB1…
GO:0060538	105	16	3.57632e-11	2.86552e-09	skeletal muscle organ development	11.68	16	RYR1;MYLPF;CASQ1;KLHL41;KLHL40;ACTA1;MYL3;MYLK2;CSRP3;MEOX2;ANKRD1;MAFF;STAC3;MYF6;MSC;ANKRD33	137	CDK5;KLHL41;HMG20B;BASP1;ZBTB18;VAMP5;VAX1;BVES;CHRNA1;CHRND;ZNF689;CNTFR;COL19A1;KLHL40;BEND2;CRHR2;MYL6B;MAPK14;CSF1R;C16orf89;SMYD1;CTSB;DCN;DMD;EEF2;EGR1;EGR2;EMD;EP300;LEMD2;P2RX2;MYH15;FLNB;SIN3B;FOS;MAFF;VGLL2;STAC3;ANKRD2;NUPR1;HEYL;SRPK3;ANKRD1;BCL9L;DLL1;GPX1;MYLPF;SOX8;HLF;HLX;HOXD9;HOXD10;FOXN2;ANKRD33;IGFBP5;FAM228B;KEL;C11orf88;KLHL31;LINC00596;MEF2C;MEF2D;MEOX2;ASS1;MYF5;MYF6;MYL3;…
GO:0019221	286	25	3.62486e-11	2.86552e-09	cytokine-mediated signaling pathway	5.53	25	CXCL6;OSMR;SOCS3;IFIT1;STAT3;IL1B;IL13RA1;ISG15;CCR7;CSF3R;CXCR2;IL6;IFIT3;IFI35;CCL7;PTAFR;IL6ST;IRF9;IL1R1;ACKR4;IL8;STAT1;CSF3;OAS2;CSF2RB	452	EBI3;PSME3;PSMD14;ADAR;CCL26;TRIM22;IRF9;IFITM3;IFI30;TRIM38;CEBPA;CIB1;CXCL13;IFITM2;CXCR6;TNFSF13B;CCR9;EDAR;GPR75;CHAD;TRIM31;IRAK3;CISH;TNFRSF13C;IL22RA2;PSMB11;SOCS4;CCR1;CCR3;CCR4;CCR5;CCR6;CCR7;CCR8;ACKR2;CMKLR1;CNTF;CNTFR;PODN;EDARADD;LRRC15;IL17RE;IL31RA;PSMA8;CSF1;CSF1R;CSF2RA;CSF2RB;CSF3;CSF3R;CSNK2B;RTN4RL1;IL23R;COMMD7;CX3CR1;DCN;IFNLR1;ZNF675;EDA;EDN2;EGR1;EPOR;EREG;F3;ACSL1;PTK2B;F…
GO:0044057	286	25	3.62486e-11	2.86552e-09	regulation of system process	6.31	32	RYR1;TNNT3;CASQ1;TNNC2;ATP2A1;HCAR2;HRH2;TNNI2;RETN;IL1B;CACNA1S;MYL2;IL6;MYL3;TNNC1;MYLK2;PTAFR;TNNI1;CD38;CSRP3;MYH7;IL6ST;FXYD1;CACNA1D;ITPR1;MYBPH;RAB8B;CAV3;HMOX1;PDE4B;MYH6;SLC8A1	507	ADA;HCN4;GJC1;ABCC9;NR1H3;AKAP9;CALCRL;KCNMB2;CDK9;IRX5;TRDN;CACNG3;CACNG2;SEMA3A;MYL9;GLRX3;CELF2;CORIN;KDM5B;AHCYL1;WASF3;NMU;PPARGC1A;UTS2;CHGA;BVES;ADCY6;KLK8;AKAP13;CHRM1;SCN11A;CHRM2;CHRM3;MGLL;CHRNA3;CHRNB4;C1QTNF1;C1QTNF3;FBXO32;ADCYAP1;APOA5;CLIC2;FOXN4;HSPB6;CNN1;COMT;ADK;ADM;ADORA1;ADORA2B;MTPN;CPS1;CRH;CRHBP;CRHR1;CRHR2;CRP;CRY1;PARP1;ADRA1D;ADRA1B;ADRA1A;NKX2-5;CTGF;ADRA2A;ADRA2B;FAM…
GO:0060048	39	11	3.87969e-11	3.01498e-09	cardiac muscle contraction	0	0		0
GO:1901700	931	47	4.40054e-11	3.36275e-09	response to oxygen-containing compound	3.91	54	NR1D1;PENK;FOSL1;CXCL6;PYGM;SOCS3;RETN;STAT3;IL1B;OLR1;PLSCR4;CYCS;MMP3;TNIP3;CA3;ACTN2;CCR7;UBR1;IL6;CCL7;PTAFR;CALR;CD38;ADAMTS1;ANKRD1;SERPINE1;ABCG2;CASP4;PDGFRA;CAD;EIF2AK2;IRG1;TLR2;TIMP1;SLPI;IL1R1;IL8;STAT1;SHPK;XBP1;SELP;RAMP2;AKR1C3;LRP6;CSF3;LYN;CDO1;RAMP3;HMOX1;SELE;PDE4B;LOXL1;STAR;SLC8A1	1381	ADA;HDAC6;HDAC5;HCN4;KLRC4-KLRK1;NR1H3;SCAMP3;IL18BP;PPIF;NAMPT;AKAP9;CDK2;CDK4;CDK5;CALCRL;PSMD14;TRIB1;CDKN1A;RAMP2;RAMP3;CDKN1B;NET1;LILRB2;TCIRG1;CDKN2D;RRAGB;CDO1;KLF2;NOD1;RACK1;PEMT;RAPGEF3;YAP1;SPON2;BAIAP2;HOXB13;STK25;CARM1;CEBPB;CIB2;KAT5;CEBPE;LAMTOR5;CXCL13;SORBS1;TXNRD2;PRPF8;SH2B2;TRIM16;TXNIP;POSTN;PMVK;KLF1;RRAGA;ADCY1;CERS1;AHCYL1;ADCY2;CFTR;GJB6;RUVBL2;LILRB1;NPFFR2;RAB10;PPARG…
GO:0072358	619	37	5.84637e-11	4.32348e-09	cardiovascular system development	0	0		0
GO:0072359	619	37	5.84637e-11	4.32348e-09	circulatory system development	4.7	37	RYR1;TTN;FOSL1;SOCS3;HAS2;XIRP2;MYL2;PIK3R6;ACTN2;MYL3;TNNC1;MYLK2;CALR;MSX1;TCAP;TNNI1;CSRP3;ADAMTS1;MEOX2;ANKRD1;MYH7;SERPINE1;PDGFRA;SCUBE1;CAD;WARS;CAV3;IL8;XBP1;CD34;RAMP2;LRP6;HMOX1;HS6ST1;LOXL1;MYH6;SLC8A1	788	CDH2;PDCD6;CDH5;APELA;GJC1;COX17;COL4A3BP;ADAM8;CDH13;WASF2;CALCRL;RAMP2;RAMP1;UBE4B;WARS2;CITED2;DLC1;RAPGEF3;YAP1;SEC24B;OLFM1;CDX2;VAV3;TAB1;CDX4;HOXB13;SEMA3C;CIB1;NEBL;ANP32B;HTATIP2;PDLIM5;HEXIM1;PDPN;LEFTY1;LBX1;GNA13;FRS2;PPP1R13L;HPSE;PNPLA6;TMED2;ESM1;GLMN;BVES;ADAMTS6;AKAP13;PDCD10;PLCD3;CHRNA3;NUS1;MMP21;FOXN4;DNAAF1;COL1A1;COL1A2;COL2A1;COL3A1;COL4A1;COL4A2;COL5A1;XIRP2;COL8A1;COL8A2…
GO:0003015	53	12	8.44943e-11	6.14931e-09	heart process	17.65	15	TTN;TNNI2;MYL2;MYL1;MYL3;TNNC1;MYLK2;TCAP;TNNI1;CSRP3;MYH7;CAV3;RAMP3;MYH6;SLC8A1	85	GJC1;DNM1L;RAMP3;TRDN;PPP1R13L;CHGA;AKAP13;SGCZ;NKX2-5;GRK2;ACE;DMD;FGF12;GPD1L;NEDD4L;KCNE5;MTOR;GAA;GJA1;GJA5;ANK2;GPX1;KCNA5;KCNE1;KCNH2;KCNJ2;KCNQ1;SMAD5;MYBPC3;MYH6;MYH7;MYL1;MYL2;MYL3;MYL4;ATP1A1;ATP1A2;ATP1A3;ATP1B1;PDE4D;PIK3CA;PKP2;PLN;SCN3B;MAP2K3;MAP2K6;RPS6KA2;RYR2;SCN1B;SCN2B;SCN4B;SCN5A;SRSF1;SGCD;SGCG;SLC8A1;SLC9A1;SNTA1;SOD1;SRC;TAZ;ACTC1;TNNC1;TNNI1;TNNI2;TNNI3;TNNT2;TPM1;TTN;VEG…
GO:0006937	113	16	1.11715e-10	8.00333e-09	regulation of muscle contraction	10.88	16	TNNT3;CASQ1;TNNC2;ATP2A1;TNNI2;MYL2;MYL3;TNNC1;MYLK2;PTAFR;TNNI1;MYH7;MYBPH;CAV3;PDE4B;SLC8A1	147	ADA;HCN4;CALCRL;MYL9;NMU;CHGA;CHRM1;CHRM2;CHRM3;CHRNA3;CHRNB4;CLIC2;HSPB6;CNN1;ADORA1;ADORA2B;ADRA1D;ADRA1B;ADRA1A;NKX2-5;CTGF;ADRA2A;ADRA2B;ADRA2C;ADRB2;GRK2;DAPK3;DMD;DMPK;ABAT;DSC2;DSG2;DSP;EDN1;EDN2;CTTN;F2R;FKBP1B;FLT1;NPNT;GATA4;GHSR;GJA5;BMP10;GPER1;ANK2;CTNNA3;GSTM2;GUCY1A3;ANXA6;HRC;HSP90AA1;ITGA2;JUP;KCNA1;KCNJ2;KCNQ1;RNF207;SMAD7;ASPH;MYBPC3;MYBPH;MYH7;MYL2;MYL3;MYL5;PPP1R12B;ATP1A1;AT…
GO:0032101	635	37	1.20566e-10	8.50455e-09	regulation of response to external stimulus	3.89	36	TREM1;CXCL6;OSMR;SOCS3;RUVBL1;IFIT1;TNFAIP6;IL1B;PLEK;CCR7;IL6;F12;MYOM1;CCL7;CALR;SERPINE1;IL6ST;CASP4;PDGFRA;EIF2AK2;IRG1;TLR2;TEAD4;IL1R1;IL8;CFB;NLRP12;SHPK;CD34;SELP;LYN;SELE;PIK3AP1;KLKB1;DDX58;CD46	926	ADA;HDAC6;CASP12;KLRC4-KLRK1;AP1M2;DNM1L;NR1H3;TSPAN32;ADAM8;CDH13;PLXNC1;ADAM10;CDK5;CALCRL;TRIM13;TRIB1;CALCOCO2;TNIP1;CLEC4M;CCL26;SEMA3A;NOD1;HAX1;TRIM38;CREB3;SEMA6C;SEMA6B;SEMA4F;SEMA4D;SEMA4B;SEMA3C;ATG7;SPTLC1;CXCL13;CSPG5;TBR1;TRAF3IP2;HPSE;LILRB1;METAP2;SPINK5;POLR3A;LZTS1;KLK8;DUSP10;PADI2;IL17F;VPS26B;PARK7;PHB2;U2AF2;MGLL;NLRP3;TIRAP;PGLYRP2;C1QTNF1;C1QTNF3;MB21D1;GBP5;ADCYAP1;IL22RA…
GO:0055008	43	11	1.25158e-10	8.69471e-09	cardiac muscle tissue morphogenesis	20.37	11	TTN;XIRP2;MYL2;MYL3;TNNC1;MYLK2;TCAP;TNNI1;ANKRD1;MYH7;MYH6	54	UBE4B;XIRP2;COL11A1;CCM2L;NKX2-5;ZFPM1;DSP;S1PR1;FGFR2;FKBP1A;FOXC1;FOXC2;ZFPM2;HEY2;ANKRD1;BMP10;NRG1;RBPJ;ISL1;SMAD7;MYBPC3;MYH6;MYH7;MYL2;MYL3;NOTCH1;SIRT6;PITX2;PKP2;DLL4;POU4F1;EGLN1;MED1;PROX1;TBX20;HEG1;RXRA;RYR2;BMP2;ACTC1;TGFBR3;TNNC1;TNNI1;TNNI3;TNNT2;TPM1;TTN;WNT2;WNT5A;PTCD2;MYLK2;TCAP;FOXH1;HAND1
GO:0003009	24	9	1.30778e-10	8.94954e-09	skeletal muscle contraction	32.26	10	TNNT3;TNNC2;TNNI2;MYH8;MYH3;TNNC1;TCAP;TNNI1;MYH7;STAC3	31	CHRNA1;CHRNB1;CHRND;CHRNE;CHUK;CCDC78;JSRP1;ADRB2;DMPK;EEF2;STAC3;GAA;HSP90AA1;IKBKB;MB;MYH3;MYH7;MYH8;ATP8A2;RPS6KB1;TNNC2;TNNC1;TNNI1;TNNI2;TNNI3;TNNT1;TNNT3;MYH14;TCAP;RCSD1;HOMER1
GO:0009887	610	36	1.5383e-10	1.03722e-08	organ morphogenesis	4.4	37	RYR1;TTN;CYP7B1;STAT3;HAS2;CTHRC1;XIRP2;MYL2;CSF3R;MYO15A;IL6;ACTA1;MYL3;TNNC1;MYLK2;HIPK2;MSX1;TCAP;TNNI1;ADAMTS1;CSRNP1;ANKRD1;MYH7;PDGFRA;ALDH1A3;CAV3;MYF6;GLI1;SERPINH1;CHSY1;LRP6;NFIB;ARID5B;HOXB5;STK40;RDH13;MYH6	841	CDH2;NR2E3;BCL2L11;RFLNA;COL4A3BP;FEM1B;ENAM;TSHZ1;TOPORS;GDF11;SPRY1;SPRY2;IRX5;UBE4B;CITED2;SEMA3A;SYCP2;DLC1;CDSN;YAP1;SEC24B;OLFM1;CDX1;CDX2;TAB1;CDX4;HOXB13;CARM1;CEBPB;SEMA3C;LEFTY1;LBX1;TBR1;NRG3;SIX2;KDM5B;GJB6;FRS2;PPP1R13L;PNPLA6;EDAR;TMED2;TREH;RDH13;PHB2;CTHRC1;OSR2;OLFM3;LRRK2;LRIG3;FOXN4;SLC24A4;DNAAF1;USH1G;NLRP5;CNTF;COL1A1;COL1A2;COL2A1;COL3A1;TBC1D20;COL5A1;COL5A2;XIRP2;COL8A1;C…
GO:0048738	121	16	3.18047e-10	2.1134e-08	cardiac muscle tissue development	12.14	17	TTN;XIRP2;MYL2;ACTN2;MYL3;TNNC1;MYLK2;CALR;TCAP;TNNI1;CSRP3;ANKRD1;MYH7;PDGFRA;CAV3;MYH6;SLC8A1	140	GJC1;UBE4B;NEBL;PDLIM5;PPP1R13L;BVES;AKAP13;XIRP2;COL11A1;NKX2-6;SGCZ;CCM2L;NKX2-5;SIK1;CXADR;ZFPM1;DSG2;AGT;DSP;AGTR2;S1PR1;C3orf58;FGFR2;FHL2;FKBP1A;FOXC1;FOXC2;KDM6B;SIN3B;OBSL1;ZFPM2;HEY2;MTOR;CBY1;TENM4;GATA4;GATA6;KAT2A;GJA5;ANKRD1;BMP10;PROX2;NRG1;ID2;RBPJ;ISL1;ITGB1;LRRC10;LMNA;MARCKS;SMAD1;SMAD7;MEF2A;MEF2C;MYBPC3;MYH6;MYH7;MYH10;MYH11;MYL2;MYL3;NDUFV2;NOTCH1;NPPA;NOX4;SIRT6;PDGFRA;PDGFR…
GO:0048584	1388	58	3.30549e-10	2.1651e-08	positive regulation of response to stimulus	3.01	58	PENK;FCN2;C1QTNF2;CXCL6;OSMR;SOCS3;STAT3;IL1B;MMP3;REG3G;TNIP3;ABRA;PIK3R6;PLEK;CCR7;MYH2;IL6;F12;NLRC4;HIPK2;CCL7;PTAFR;CALR;MSX1;CD38;ANKRD1;SERPINE1;YPEL3;IL6ST;HSPD1;PDGFRA;EIF2AK2;IRG1;TLR2;RFTN1;MEIS3;IL8;SULF1;CFB;NLRP12;GLI1;CTSL;IGFBP4;ZP4;CHSY1;XBP1;SELP;AKR1C3;LRP6;CSF3;LYN;ITGA1;HMOX1;PIK3AP1;KLKB1;PDE4B;DDX58;CD46	1929	ADA;CDH2;ABI1;CDH3;TANK;HDAC6;CD24;BCL2L11;SH2B3;INSL5;IGLL5;SH2D3C;SH2D3A;KLRC4-KLRK1;DNM1L;NR1H3;ARPC5;ARPC4;ARPC3;ARPC1B;ACTR3;ACTR2;TSPAN5;ADAM8;PPIF;ARPC2;CDH13;RASGRP1;BCAP31;TOB1;TRIM28;ATP6AP2;WASF2;SORBS3;TENM1;PSME3;ADAM10;TRIM13;FLOT1;PSMD14;GDF11;CALCOCO2;SPRY2;CDKN1C;CDKN2A;CDKN2B;TNIP1;RRAGB;TLR6;TFG;CCL26;TRDN;TRIM22;ABCA7;CITED2;NOD1;RACK1;YAP1;SPON2;PRMT5;VAV3;TAB1;HAX1;BAIAP2;PI…
GO:0030036	319	25	3.71463e-10	2.39882e-08	actin cytoskeleton organization	0	0		0
GO:0003013	202	20	3.869e-10	2.4638e-08	circulatory system process	6.83	25	TTN;HRH2;TNNI2;OLR1;MYL2;MYL1;MYL3;TNNC1;MYLK2;PTAFR;TCAP;TNNI1;CD38;CSRP3;MEOX2;MYH7;CAV3;STAT1;CD34;RAMP2;ITGA1;RAMP3;HMOX1;MYH6;SLC8A1	366	HCN4;GJC1;DNM1L;ATP6AP2;KCNMB2;RAMP2;RAMP3;TRDN;POSTN;CORIN;CYSLTR1;PPP1R13L;UTS2;CHGA;TBC1D8;PTP4A3;NISCH;ADCY6;AKAP13;CHRM1;CHRM3;ADCYAP1;CMA1;CNR1;COL1A2;ADH5;COL4A3;ADM;ADORA1;ADORA2A;CPA3;ADORA2B;CPS1;SGCZ;CRH;CRHR2;CRP;FGFBP3;ADRA1D;ADRA1B;ADRA1A;NKX2-5;ADRA2A;ADRA2B;CTSG;ADRA2C;CTSZ;ADRB1;CYBA;ADRB2;AMOT;ADRB3;GRK2;CYP4A11;CYP11B1;CYP11B2;DBH;ACE;ADAMTS16;CYB5R3;DMD;ABAT;DRD1;DRD2;DRD3;DRD…
GO:0045214	27	9	4.47788e-10	2.81248e-08	sarcomere organization	33.33	9	TTN;CASQ1;KLHL41;MYH3;ACTN2;TCAP;ANKRD1;LDB3;MYH6	27	KLHL41;CFL2;LDB3;NKX2-5;ANKRD1;BMP10;ITGB1;KRT8;KRT19;MYH3;MYH6;SIX4;PRKAR1A;SRF;ACTG1;TPM1;TTN;FHOD3;CAPN3;OBSCN;CASQ1;CASQ2;MYPN;TCAP;ACTN2;MYLK3;WDR1
GO:0060047	48	11	4.55076e-10	2.81962e-08	heart contraction	0	0		0
GO:0014070	550	33	6.16361e-10	3.76802e-08	response to organic cyclic compound	4.14	38	NR1D1;PENK;RYR1;FOSL1;PYGM;SOCS3;IFIT1;STAT3;IL1B;DDX21;IL6;ACTA1;PTAFR;CALR;CD38;ADAMTS1;DDX54;ANKRD1;ABCG2;IL1RN;CAD;EIF2AK2;IRG1;RFTN1;STAT1;SELP;RAMP2;AKR1C3;LRP6;LYN;CDO1;RAMP3;HMOX1;AGO2;PDE4B;DDX58;STAR;SLC8A1	917	ADA;NR2E3;CD24;HDAC5;HCN4;MED16;NR1H3;PTPRU;PDCD7;NAMPT;AKAP9;CDK2;CDK4;CDK5;FLOT1;CDK7;CDKN1A;RAMP2;RAMP3;CDKN1B;RGS19;PAK4;ADAR;CDKN2D;CDO1;KLF2;CITED2;RAPGEF3;PGRMC2;RBM14;TADA3;HOXB13;CARM1;CEBPA;CEBPB;CIB2;KAT5;SLC34A2;TXNIP;POSTN;PMVK;ADCY1;ADCY2;CFTR;RUVBL2;GPR83;PPARGC1A;ADCY3;UTS2;ABHD2;SOX30;ADCY5;CHKA;ADCY6;CHEK2;IRAK3;EGLN2;PADI2;CBX3;CHRNA1;CHRNA2;CHRNA3;CHRNA4;CHRNA5;CHRNA7;CHRNB1;C…
GO:0010628	1241	53	1.00783e-09	6.08012e-08	positive regulation of gene expression	3.12	54	NR1D1;FOSL1;CAND2;DBP;TNNI2;STAT3;IL1B;DDX21;ABRA;HSPA5;IL6;ACTA1;MYLK2;F12;NLRC4;HIPK2;PTAFR;CALR;CGA;MSX1;CD38;CSRP3;CSRNP1;MEOX2;ANKRD1;SERPINE1;MAFF;ZBTB16;EIF2AK2;ETV6;TLR2;MEIS3;MYF6;STAT1;GLI1;NFIL3;CLEC3B;XBP1;CD34;PRR16;RAMP2;LRP6;CSF3;EAF2;NFIB;ABLIM3;ARID5B;SYNCRIP;HOXB5;KLKB1;AGO2;DDX58;CD46;STAR	1733	MED6;NR2E3;CDH3;ZGLP1;HDAC5;MED16;MEF2B;DUX4;NR1H3;ADAM8;CDH13;NAMPT;YAF2;TOB1;CEBPZ;TRIM28;CDK2;ALYREF;CDK4;RNF41;TRIM13;CDK6;TOPORS;CDK7;COQ7;CDK8;CDK9;SPRY2;SF3B4;RAMP2;FSTL3;STAG1;CDKN1C;CDKN2A;ADAR;CDKN2B;TNIP1;IKZF1;TRIM22;KLF2;CITED2;NOD1;PIAS3;RAPGEF3;YAP1;RBM14;OLFM1;CDX1;CDX2;TAB1;HAX1;MAD2L2;CDX4;SLC30A9;TADA3;TRIM38;CREB3;SYNCRIP;NCOA2;CEBPA;CEBPB;MYBBP1A;CIB1;CEBPD;DDX17;DEAF1;KAT5;C…
GO:0042060	504	31	1.15618e-09	6.88454e-08	wound healing	4.04	19	ENO3;IL1B;PIK3R6;PLEK;IL6;PROCR;F12;MAFF;PDGFRA;SCUBE1;ITPR1;TIMP1;CAV3;MYF6;SDC4;CD34;LYN;HMOX1;KLKB1	470	CDH3;SH2B3;TSPAN32;HMG20B;MYL9;CPQ;VAV3;MERTK;PROCR;SH2B2;MYL12A;PDPN;POSTN;GNA13;HPSE;EHD1;IL24;ADAMTS13;AKAP10;HPS5;PDCD10;VPS45;AHNAK2;APOA5;CLIC1;JAML;HIST2H3C;COL1A1;COL1A2;COL3A1;ARHGEF19;COL5A1;DCBLD2;KLF6;ADORA2A;CPB2;MTPN;DGKK;DOCK11;GATA5;CCM2L;MAPK14;CARMIL2;CSRP1;PIK3R6;ADRA2A;ADRA2B;ADRA2C;ADRB2;DGKA;DGKB;DGKG;DGKH;DGKQ;ZFPM1;DCN;NLRP6;DOCK1;DRD5;DSP;HBEGF;TOR1A;ANO6;A2M;ELK3;ENG;ENO…
GO:0010941	1076	48	1.70003e-09	9.99314e-08	regulation of cell death	3.06	45	FOSL1;HCAR2;SOCS3;STAT3;IL1B;CYCS;MMP3;ACTN2;HSPA5;CCR7;IL6;IFIT3;CD248;NLRC4;HIPK2;CALR;MSX1;CD38;ANKRD1;SERPINE1;IL6ST;HSPD1;CASP4;ZBTB16;EIF2AK2;TIMP1;ALDH1A3;STEAP3;MEIS3;HYOU1;NLRP12;STAT1;XBP1;CD34;PLK1;RAMP2;AKR1C3;LRP6;CSF3;LYN;ITGA1;HMOX1;STK40;STAR;SYCE3	1472	ADA;SRA1;HDAC6;PDCD6;BCL2L10;BCL2L11;DNAJB6;SDIM1;CASP12;KLRC4-KLRK1;C8orf44-SGK3;DNM1L;ADAM8;PPIF;SGK2;HIPK3;FEM1B;TRAP1;BCAP31;RBM5;CDK4;PSME3;CDK5;DHRS2;TRIM13;TOPORS;GDF11;SPRY2;CDKN1A;RAMP2;CDKN1B;NET1;SIGMAR1;SAP18;CDKN2A;MAEA;ADAR;KATNB1;CDKN2D;CITED2;SYCP2;NOD1;DLC1;NDRG1;RACK1;MYCNOS;RAPGEF3;YAP1;CFDP1;ACAA2;VAV3;HAX1;MERTK;CEACAM5;CREB3;SEMA4D;CEBPB;MYBBP1A;CIB1;HYOU1;ATG7;UBD;ANP32B;LA…
GO:0051270	543	32	1.76748e-09	1.02581e-07	regulation of cellular component movement	3.89	30	CXCL6;RETN;STAT3;IL1B;HAS2;HSPA5;CCR7;IL6;TNNC1;MYLK2;CCL7;PTAFR;CALR;CGA;SERPINE1;PDGFRA;TIMP1;PTP4A1;GTPBP4;CD300A;IL8;SULF1;SDC4;GLI1;SELP;LYN;HMOX1;PDE4B;DDX58;SLC8A1	771	ADA;HDAC6;HDAC5;PDCD6;WASHC1;KLRC4-KLRK1;C8orf44-SGK3;PTPRU;ADAM8;CDH13;PLXNC1;RNF41;ADAM10;CDK5;CDK6;TRIB1;CDKN1B;CCL26;CITED2;SEMA3A;DLC1;ATP8A1;RACK1;ADARB1;RAPGEF3;CREB3;SEMA6C;SEMA6B;SEMA4F;SEMA4D;SEMA4B;SEMA3C;CIB1;OLFM4;CXCL13;PDPN;POSTN;SPINT2;GNA13;TBR1;NRG3;ZNF268;CGA;PPARGC1A;UTS2;IL24;RIPK3;ABHD2;FGFR1OP;CORO1A;STRAP;NISCH;PDCD10;PADI2;CD300A;TIRAP;CYGB;MYSM1;OSBPL8;ARAP1;CATSPER1;SSX…
GO:1903036	100	14	1.92663e-09	1.1042e-07	positive regulation of response to wounding	8.64	14	OSMR;IL1B;REG3G;PLEK;CCR7;IL6;F12;CCL7;SERPINE1;IL6ST;TLR2;NLRP12;SELP;KLKB1	162	ADAM8;TNIP1;CCL26;ARFGEF1;HPSE;IL17F;GBP5;CCR7;CNR1;CNTF;REG3G;ADORA2B;CPB2;ADRA2A;AGER;AGT;HBEGF;AGTR1;EDNRA;ANO6;DMTN;ETS1;F2;F2R;F3;F7;F12;FABP4;FCER1A;FCER1G;FKBP1B;ENPP4;FOXC2;CDK19;KANK1;IL17RA;IL17B;FFAR3;FFAR2;ANXA1;HMGB1;HRAS;HRG;APOH;IL1B;IL2;IL6;IL6ST;IL12B;IL15;IL17A;IL18;IDO1;INSL3;ITGA2;JAK2;KLKB1;CCL4L1;LBP;LPL;LTA;CCL3L3;MYLK;MYOD1;NFE2L2;NPY5R;NTRK3;OSM;SERPINE1;REG3A;TLR7;PDE2A;…
GO:0002685	101	14	2.20203e-09	1.24646e-07	regulation of leukocyte migration	8.72	13	CXCL6;IL1B;CCR7;IL6;CCL7;PTAFR;CALR;SERPINE1;CD300A;IL8;SELP;LYN;HMOX1	149	ADA;KLRC4-KLRK1;ADAM8;ADAM10;CREB3;OLFM4;CXCL13;RIPK3;PADI2;CD300A;TIRAP;CCR1;CCR6;CCR7;CMKLR1;ADORA1;CSF1;GCSAML;CYP19A1;ECM1;EDN2;EDN3;EDNRA;ANO6;AIF1;F2RL1;F7;PTK2B;VEGFD;KLRK1;SWAP70;PLCB1;DAPK2;GCSAM;PYDC1;GAS6;STAP1;GREM1;C5AR2;RABGEF1;CXCR3;TMEM102;ABR;PYCARD;CXCL1;CXCL2;CXCL3;ANXA1;NCKAP1L;HMGB1;HMOX1;HOXA7;ICAM1;APOD;IL1B;IL4;IL6;IL6R;CXCL8;IL12A;CXCL10;ITGA2;ITGA2B;ITGA4;MIA3;LBP;LGALS3…
GO:0008015	201	19	2.33677e-09	1.29468e-07	blood circulation	0	0		0
GO:0048878	580	33	2.3437e-09	1.29468e-07	chemical homeostasis	3.55	31	RYR1;ATP2A1;PYGM;SLC39A14;IFIT1;STAT3;IL1B;HAS2;SLC4A7;CCR7;IL6;CCL7;CALR;CD38;CSRP3;ABCG2;STEAP4;PDGFRA;SFXN2;ITPR1;LDLR;STEAP3;CAV3;IL1R1;STAT1;XBP1;SFXN1;LRP6;HMOX1;STAR;SLC8A1	874	CD24;C8orf44-SGK3;ABCB6;NR1H3;COL4A3BP;SGK2;BCAP31;TCIRG1;TRDN;MICU1;RACK1;CD52;SLC9A6;CEBPA;CIB2;CHERP;CXCL13;SLC34A2;NPC2;SCGN;GNA13;CLDN16;ADCY1;CETP;ADCY2;CFTR;CYSLTR1;CCR9;GJB6;SLC26A1;PPARGC1A;ADCY3;UTS2;EHD1;IMMT;ADCY5;ADCY6;CHP1;ADCY7;SLC46A1;CHRNA7;ADCY8;BTBD9;C1QTNF1;C1QTNF3;ADCY9;SLC26A9;SLC26A7;CKB;ADCYAP1;NUS1;ACSM1;SLC26A8;APOA5;NA;CLCN3;SFXN2;SFXN4;CLN3;CLN5;LRRK2;CMA1;SPPL3;CCR1;S…
GO:0042742	103	14	2.8631e-09	1.56278e-07	defense response to bacterium	5.49	13	FCN2;TREM1;CXCL6;REG3G;CAMP;ISG15;IL6;NLRC4;ADAMTS5;SERPINE1;TLR2;SLPI;SELP	237	IGLL5;MICA;KLRC4-KLRK1;OPTN;TLR6;NOD1;SPON2;CEBPB;CEBPE;CXCL13;GNLY;ADAMTS5;CD160;CHGA;LYST;TUSC2;TIRAP;PGLYRP2;PGLYRP3;LEAP2;DCD;DEFB118;SPACA3;WFDC12;REG3G;ADM;CRP;DEFB104A;BPIFA2;ROMO1;DEFB127;CST11;DEFB129;IL23R;CTSG;GBP6;DEFA1;DEFA3;DEFA4;DEFA5;DEFA6;DEFB1;DEFB4A;COCH;DMBT1;ELANE;FAU;FCER1G;FCN2;FGA;FGB;FGR;NLRP1;KLRK1;STAB1;DEFB105A;DEFB106A;DEFB107A;DEFB108B;DEFB109P1;DEFB110;DEFB112;DEFB1…
GO:0048585	952	44	3.02007e-09	1.62906e-07	negative regulation of response to stimulus	3.53	48	NR1D1;SOCS3;IFIT1;CYP7B1;TNFAIP6;RETN;IL1B;TNIP3;CTHRC1;PLEK;HSPA5;UBR1;G3BP1;F12;HIPK2;CALR;PAK1IP1;SERPINE1;IL6ST;IL1RN;PDGFRA;EIF2AK2;IRG1;SAMSN1;ITPR1;MEIS3;HYOU1;CAV3;CD300A;IL8;SULF1;NLRP12;STAT1;GLI1;RGS18;IGFBP4;XBP1;DDIT4L;CD34;LRP6;WTIP;LYN;ITGA1;HMOX1;PIK3AP1;KLKB1;DUSP2;CD46	1360	ADA;CDH2;PDCD6;BCL2L10;RASA4B;HMGXB4;RANBP9;MICA;KLRC4-KLRK1;NR1H3;IL18BP;PPIF;HIPK3;TRAP1;OPTN;TOB1;G3BP1;RASA4;PSME3;CALCRL;CDK6;PSMD14;TRIB1;SPRY1;SPRY2;STAM2;FSTL3;STUB1;RGS19;LILRB2;TRAIP;APC2;ADAR;TNIP1;CDKN2D;TRDN;SEMA3A;DLC1;RACK1;YAP1;ACAA2;MAD2L2;PIBF1;FST;TRIM38;CREB3;SEMA6C;SEMA6B;SEMA4F;SEMA4D;SEMA4B;SEMA3C;CIB1;HYOU1;CXCL13;STAMBP;IVNS1ABP;RGS14;NPRL2;POLQ;ZMYND11;HSPH1;LILRB1;TRAFD…
GO:0006942	71	12	3.06652e-09	1.63488e-07	regulation of striated muscle contraction	13.92	11	TNNT3;CASQ1;ATP2A1;MYL2;MYL3;TNNI1;MYH7;MYBPH;CAV3;PDE4B;SLC8A1	79	HCN4;CHGA;CLIC2;ADORA1;ADRA1B;ADRA1A;NKX2-5;CTGF;GRK2;DMD;DMPK;DSC2;DSG2;DSP;FKBP1B;GATA4;GJA5;BMP10;ANK2;CTNNA3;GSTM2;HRC;HSP90AA1;JUP;KCNJ2;KCNQ1;RNF207;SMAD7;ASPH;MYBPC3;MYBPH;MYH7;MYL2;MYL3;ATP1A1;ATP1A2;ATP1B1;NOS1;ATP2A1;NPPA;ATP2A2;P2RX4;TNNI3K;PDE4B;PDE4D;PIK3CG;PKP2;PLN;TRPM4;PRKACA;ACE2;RGS2;RYR2;SCN5A;SCN10A;SLC8A1;SLC8A3;SLC9A1;SRI;STC1;TNNI1;TNNT3;SUMO1;UCN;CACNA1C;CALM1;ZC3H12A;CALM…
GO:0023057	850	41	3.25243e-09	1.71407e-07	negative regulation of signaling	0	0		0
GO:0009628	822	40	4.01508e-09	2.09195e-07	response to abiotic stimulus	3.61	37	PENK;RYR1;TTN;FOSL1;CASQ1;PYGM;SOCS3;HRH2;RETN;IL1B;SERPINB6;HSPA6;IL6;ACTA1;HIPK2;CCL7;PTAFR;TCAP;CD38;CSRP3;ANKRD1;HSPD1;EIF2AK2;CLPB;AEN;ITPR1;HYOU1;CAV3;IL1R1;ANKRD23;RAMP2;WTIP;LYN;HMOX1;RDH13;STAR;SLC8A1	1024	ADA;NR2E3;CD24;PDCD6;MICA;CDH8;ADAM8;CDK2;CDK4;CDK5;TRIM13;CDKN1A;RAMP2;CDKN1B;NET1;UBE4B;DNAJA2;CDKN2D;PKDREJ;CITED2;NDRG1;CDS1;YAP1;ACAA2;DEAF1;KAT5;HYOU1;ATG7;SLU7;TXNIP;POSTN;RAD51AP1;RGS14;CETN1;RRH;CERS1;NFAT5;MAP3K2;ARPP21;GJB6;RUVBL2;NMU;NPFFR2;PPARGC1A;MMP24;UTS2;ADIRF;SLC38A3;TLK2;CHAT;TOPBP1;DNAJB4;CHEK1;DMC1;CHI3L1;PSIP1;CHEK2;EGLN2;EGLN3;CHP1;RDH13;PNKP;GPR182;SLC52A3;CHRNA4;CHRNA7;C…
GO:0010648	858	41	4.25692e-09	2.19303e-07	negative regulation of cell communication	3.61	43	NR1D1;SOCS3;CYP7B1;IL1B;TNIP3;CTHRC1;PLEK;HSPA5;UBR1;G3BP1;IL6;HIPK2;CALR;CD38;PAK1IP1;SERPINE1;IL6ST;IL1RN;GPM6B;IRG1;MIDN;ITPR1;MEIS3;HYOU1;CAV3;CD300A;IL8;SULF1;NLRP12;STAT1;GLI1;RGS18;IGFBP4;XBP1;DDIT4L;LRP6;WTIP;LYN;ITGA1;HMOX1;PIK3AP1;DUSP2;CD46	1192	ADA;CDH2;PDCD6;BCL2L10;RASA4B;HMGXB4;RANBP9;NR1H3;IL18BP;PPIF;HIPK3;TRAP1;OPTN;TOB1;G3BP1;RASA4;PSME3;PSMD14;TRIB1;SPRY1;SPRY2;STAM2;FSTL3;STUB1;RGS19;TRAIP;APC2;ADAR;TNIP1;CDKN2D;TRDN;DLC1;RACK1;YAP1;ACAA2;MAD2L2;PIBF1;FST;CREB3;CIB1;HYOU1;STAMBP;IVNS1ABP;RGS14;NPRL2;PLK2;ZMYND11;HSPH1;UTS2;CHAD;DUSP14;FAF1;STRAP;LZTS1;WIF1;IRAK3;DUSP10;PADI2;CAVIN3;CHP1;CD300A;PARK7;STK38;PHB2;PIK3IP1;NLRP3;C1Q…
GO:0042981	1005	45	5.19157e-09	2.64258e-07	regulation of apoptotic process	0	0		0
GO:0010927	211	19	5.24481e-09	2.64258e-07	cellular component assembly involved in morphogenesis	8.13	20	TTN;CASQ1;KLHL41;TMOD4;LMOD2;MYH3;MYOZ1;MYL2;ACTN2;ACTA1;TCAP;CSRP3;LMOD3;ANKRD1;PDGFRA;LDB3;CCDC114;RAB8B;ABLIM3;MYH6	246	ACTR2;ABCC4;CCNO;KLHL41;PIBF1;NEBL;CFL2;EHD1;KIF3A;LDB3;CEP250;CCDC151;RAB3IP;SSX2IP;TTC8;FOPNL;DNAAF1;ZPBP2;TBC1D20;BBS5;SCLT1;LRGUK;PIH1D3;CFAP54;CSNK1D;TTBK2;NKX2-5;TTC30B;CCDC13;DNAAF4;DMD;DNAH5;E2F4;CELSR3;DZIP1L;SPAG17;PIKFYVE;TMEM17;ARL13B;ERCC2;RSPH9;CEP162;ICK;DZIP1;ABLIM3;CEP164;FOXJ1;CLUAP1;TTLL5;NFASC;EPB41L3;FLNA;RPGRIP1L;OBSL1;DICER1;LRRC6;TXNDC8;LMOD1;TTLL1;ATXN10;DNAH1;C2CD3;TENM4…
GO:0051240	935	43	5.38434e-09	2.68339e-07	positive regulation of multicellular organismal process	3.44	48	PENK;ATP2A1;HCAR2;HRH2;RETN;IL1B;HAS2;CAMP;CTHRC1;PAEP;PIK3R6;ISG15;PLEK;CCR7;IL6;F12;HIPK2;PTAFR;CD38;ADAMTS1;ANKRD1;SERPINE1;IL6ST;GPM6B;HSPD1;ZBTB16;EIF2AK2;TLR2;RAB8B;IL8;SULF1;MYF6;NLRP12;GLI1;XBP1;CD34;SELP;RAMP2;LRP6;CSF3;LYN;HMOX1;PDE4B;DDX58;NELL1;CD46;STAR;SLC8A1	1395	ADA;HDAC6;FOXO6;CD24;PDCD6;CDH4;KLRC4-KLRK1;ADAM8;RASGRP1;EBI3;ATP6AP2;FLOT1;OLIG2;TRIB1;CDK9;SPRY1;RAMP2;LILRB2;KATNB1;TLR6;TRDN;ABCA7;HMG20B;CITED2;SEMA3A;NOD1;PRG3;RACK1;BASP1;RAPGEF3;YAP1;SPON2;PRMT5;OLFM1;N4BP2L2;HAX1;BAIAP2;PIBF1;FST;STK25;CEBPA;SEMA4D;CEBPB;CIB1;CEBPG;AGPAT1;AGPAT2;ARFGEF2;POLR3F;POLR3G;POLR3C;TRIM16;POSTN;RGS14;DMRT2;CELF1;AVIL;KDM5B;TOB2;WASF3;FRS2;HPSE;NMU;PPARGC1A;MALT…
GO:0009891	1266	52	5.59126e-09	2.75655e-07	positive regulation of biosynthetic process	2.88	52	NR1D1;PTX3;FOSL1;C1QTNF2;CAND2;DBP;TNNI2;STAT3;IL1B;HAS2;ABRA;HSPA5;CCR7;IL6;NLRC4;HIPK2;PTAFR;CALR;CGA;MSX1;CD38;CSRP3;CSRNP1;MEOX2;ANKRD1;SERPINE1;MAFF;PDGFRA;ZBTB16;EIF2AK2;ETV6;TLR2;LDLR;MEIS3;MYF6;NLRP12;STAT1;GLI1;XBP1;PRR16;RAMP2;LRP6;CSF3;EAF2;NFIB;ABLIM3;ARID5B;SYNCRIP;HMOX1;HOXB5;AGO2;DDX58	1805	MED6;NR2E3;CDH3;ZGLP1;HDAC6;HDAC5;MED16;MEF2B;DUX4;KLRC4-KLRK1;NR1H3;ADAM8;CDH13;NAMPT;YAF2;EBI3;CEBPZ;TRIM28;CDK2;ALYREF;CDK4;RNF41;CALCRL;TRIM13;TOPORS;CDK7;COQ7;CDK8;CDK9;RAMP2;RAMP1;FSTL3;STAG1;CDKN1C;CDKN2A;CDKN2B;TNIP1;IKZF1;CNPY2;TLR6;TRIM22;NPM2;KLF2;CITED2;NOD1;PRG3;RACK1;PEMT;RAPGEF3;YAP1;RBM14;CDX1;CDX2;TAB1;HAX1;MAD2L2;CDX4;SLC30A9;TADA3;TRIM38;CAP2;CAP1;CREB3;SYNCRIP;NCOA2;CEBPA;CEBP…
GO:0006953	25	8	6.21721e-09	3.00176e-07	acute-phase response	16.28	7	ORM1;STAT3;IL1B;REG3G;IL6;IL1RN;CD163	43	CEBPB;SERPINA3;REG3G;CRP;AHSG;EPO;F2;F8;FGA;FN1;APOL2;MRGPRX1;HFE;HIF1A;HNRNPK;HP;APCS;IL1A;IL1B;IL1RN;IL6;IL6R;INS;ITIH4;LBP;MBL2;ASS1;ORM1;ORM2;IL22;REG3A;SERPINA1;SERPINF2;PLSCR1;UGT1A1;SIGIRR;SAA1;SAA2;SAA4;STAT3;STAT5B;TFRC;CD163
GO:0002526	47	10	6.21957e-09	3.00176e-07	acute inflammatory response	12.33	9	ORM1;STAT3;IL1B;REG3G;IL6;F12;IL1RN;CD163;KLKB1	73	CEBPB;SERPINA3;REG3G;IL31RA;CRP;ADRA2A;DEFB1;ANO6;AHSG;ELANE;EPO;F2;F3;F8;F12;FGA;FN1;APOL2;ALOX5;MRGPRX1;GATA3;NUPR1;B4GALT1;EIF2AK1;HFE;HIF1A;HNRNPK;HP;APCS;APOA2;ICAM1;IL1A;IL1B;IL1RN;IL6;IL6R;INS;ITIH4;KLKB1;LBP;MBL2;ASS1;OGG1;OPRM1;ORM1;ORM2;IL22;REG3A;SERPINA1;SERPINF2;PLSCR1;UGT1A1;PRCP;CTNNBIP1;SIGIRR;BDKRB2;S100A8;SAA1;SAA2;SAA4;STAT3;STAT5B;TACR1;TFRC;TNFSF4;VCAM1;NPFF;VNN1;ACVR1;MYLK3;…
GO:0043067	1013	45	6.60626e-09	3.15517e-07	regulation of programmed cell death	0	0		0
GO:0002675	17	7	7.33875e-09	3.46888e-07	positive regulation of acute inflammatory response	25	7	OSMR;IL1B;CCR7;IL6;F12;IL6ST;KLKB1	28	ADAM8;CCR7;CNR1;F12;FCER1A;FCER1G;FFAR3;FFAR2;IL1B;IL6;IL6ST;KLKB1;NPY5R;OSM;PIK3CG;PLA2G4A;PTGER3;PTGS2;CCL5;TAC1;TNF;C3;CCR2;ZP3;CREB3L3;TNFSF11;TNFRSF11A;OSMR
GO:0042592	917	42	9.28026e-09	4.34183e-07	homeostatic process	2.99	40	NR1D1;RYR1;ATP2A1;PYGM;HCAR2;SLC39A14;IFIT1;STAT3;IL1B;HAS2;CAMP;SLC4A7;AMPD2;CCR7;IL6;HIPK2;CCL7;CALR;CD38;CSRP3;ABCG2;STEAP4;PDGFRA;SFXN2;ITPR1;LDLR;STEAP3;CAV3;IL1R1;STAT1;NELL2;XBP1;SFXN1;CD34;LRP6;LYN;HMOX1;PDE4B;STAR;SLC8A1	1337	CDH2;CDH3;CD24;BCL2L11;PARP3;C8orf44-SGK3;ABCB6;NR1H3;USH1C;COL4A3BP;TRIM10;SGK2;RAD50;PDIA6;BCAP31;TXNDC9;MAEA;ADAR;TCIRG1;IKZF1;TRDN;KLF2;MICU1;RACK1;CD52;SLC9A6;CEBPA;CIB2;CHERP;GLRX3;CEBPG;PRDX4;CXCL13;SLC34A2;SIVA1;NPC2;TXNRD2;SCGN;KLF1;GNA13;CLDN16;ADCY1;CETP;POLD3;SLC12A7;PTGES3;CFL2;ADCY2;CFTR;CYSLTR1;CCR9;GJB6;PPP1R13L;SLC26A1;PPARGC1A;ADCY3;UTS2;EHD1;PDIA5;IMMT;RIPK3;ADCY5;CORO1A;STRAP;…
GO:0003007	174	17	1.00051e-08	4.63366e-07	heart morphogenesis	7.55	16	RYR1;TTN;HAS2;XIRP2;MYL2;MYL3;TNNC1;MYLK2;MSX1;TCAP;TNNI1;ADAMTS1;ANKRD1;MYH7;CAV3;MYH6	212	COL4A3BP;UBE4B;CITED2;DLC1;YAP1;SEC24B;OLFM1;TAB1;SEMA3C;LEFTY1;LBX1;PPP1R13L;TMED2;FOXN4;DNAAF1;COL2A1;COL5A1;XIRP2;BBS5;COL11A1;CPE;ATF2;CCM2L;NKX2-5;ZFPM1;ASXL1;JAG1;DSP;DVL2;DVL3;S1PR1;EFNA1;MEGF8;ARL13B;ENG;EPHB4;ERG;EYA1;LEMD2;FGF8;FGFR2;FHL2;FKBP1A;FOXF1;FOXC1;FOXC2;PLXND1;ZFPM2;HEY1;FOLR1;HEY2;FLRT2;MTOR;FZD2;GAA;NIPBL;C2CD3;IFT172;GATA3;GATA4;GATA6;HEYL;GJA1;GJA5;NPHP3;ANKRD1;BMP10;DLL1;…
GO:0009611	555	31	1.12821e-08	5.17283e-07	response to wounding	3.73	21	ENO3;IL1B;PIK3R6;PLEK;IL6;PROCR;F12;MAFF;PDGFRA;SCUBE1;ITPR1;TIMP1;NMNAT3;CAV3;MYF6;SDC4;GLI1;CD34;LYN;HMOX1;KLKB1	563	CDH3;SH2B3;TSPAN32;CDK5;HMG20B;MYL9;CPQ;VAV3;MERTK;HOXB13;PROCR;SH2B2;MYL12A;PDPN;POSTN;GNA13;CHL1;HPSE;LYVE1;EHD1;IL24;ABHD2;ADAMTS13;KLK8;AKAP10;HPS5;PDCD10;VPS45;AHNAK2;APOA5;CLU;CLIC1;JAML;CCR1;HIST2H3C;COL1A1;COL1A2;COL3A1;ARHGEF19;COL5A1;DCBLD2;KLF6;ADM;ADORA2A;CPB2;MTPN;DGKK;DOCK11;GATA5;CCM2L;MAPK14;CARMIL2;CSRP1;RTN4RL1;PIK3R6;CTGF;CTNNA1;ADRA2A;CTSB;ADRA2B;ADRA2C;CX3CR1;ADRB2;CYP1A1;DGK…
GO:0051241	686	35	1.24074e-08	5.63249e-07	negative regulation of multicellular organismal process	3.26	32	ATP2A1;ORM1;STAT3;IL1B;REG3G;ISG15;IL6;PROCR;F12;CALR;CD38;LRRC17;SERPINE1;PDGFRA;ZBTB16;SRGN;IRG1;TIMP1;CAV3;SULF1;NLRP12;STAT1;WDR77;CHSY1;CD34;LYN;EAF2;NFIB;HMOX1;KLKB1;PDE4B;DDX58	983	ADA;CDH3;CD24;HDAC5;RFLNA;NR1H3;TOB1;CDK5;CALCRL;NUTF2;CDK6;OLIG2;GDF11;TRIB1;LRRC17;CDKN1B;FSTL3;CDKN2A;TRAIP;HMG20A;KLF2;SEMA3A;BTN2A2;RAPGEF3;N4BP2L2;GPNMB;MAD2L2;PIBF1;CARM1;SEMA6C;SEMA6B;SEMA4F;SEMA4D;SEMA4B;SEMA3C;CIB1;KAT5;GLRX3;PROCR;PRDX4;CXCL13;GAS2L1;LBX1;DLL3;NRG3;RAI1;TOB2;PLK2;LILRB1;USP19;UTS2;SPINK5;LILRB4;CHAD;VAX1;LILRB3;CNMD;STMN2;KATNA1;CHGA;STRAP;ADAMTS7;ADCY6;KLK8;IRAK3;DUSP…
GO:0031349	300	22	1.45888e-08	6.55779e-07	positive regulation of defense response	5.77	21	PENK;OSMR;IL1B;REG3G;TNIP3;CCR7;IL6;F12;NLRC4;CCL7;SERPINE1;IL6ST;HSPD1;TLR2;RFTN1;NLRP12;CTSL;LYN;PIK3AP1;KLKB1;DDX58	364	TANK;KLRC4-KLRK1;ADAM8;RASGRP1;PSME3;PSMD14;TNIP1;TLR6;CCL26;NOD1;TAB1;POLR3F;POLR3G;POLR3C;CD226;CNPY3;MALT1;IRAK3;IL17F;TIRAP;CHUK;PGLYRP2;PGLYRP3;SLAMF6;MB21D1;GBP5;SH2D1B;TRIM6;PIK3AP1;PSMB11;CCR7;CNR1;REG3G;ADORA2B;CREBBP;CRH;PSMA8;TICAM1;CTSB;CTSK;CTSL;CTSS;CYBA;CYLD;AP1G1;COCH;CLEC4C;DMBT1;AGER;AGT;AGTR1;EDNRA;EP300;EREG;ETS1;F2RL1;F12;FABP4;FCER1A;FCER1G;FCN1;KLRK1;CDK19;TAB2;RFTN1;PSME4;…
GO:0048468	1153	48	1.53639e-08	6.83918e-07	cell development	3.3	47	RYR1;TTN;CASQ1;HRH2;KLHL41;TMOD4;IL1B;PIWIL1;KLHL40;LMOD2;HAS2;MYH3;CTHRC1;SLC4A7;MYOZ1;MYL2;ACTN2;IL6;ACTA1;MSX1;TCAP;CSRP3;LMOD3;ANKRD1;NTNG1;PDGFRA;ZBTB16;LDB3;STAC3;CAV3;RND1;SULF1;SDC4;LOXL3;SERPINH1;CHSY1;XBP1;RAMP2;LRP6;LYN;NFIB;ITGA1;ARID5B;HS6ST1;RDH13;MYH6;SLC8A1	1426	NR2E3;ABI1;ZGLP1;LRRC70;BSPH1;BCL2L11;CDH4;RANBP9;TPBGL;GJC1;PQBP1;CDH11;TSPAN2;FEM1B;FRY;PLXNC1;TRIM28;FARP1;WASF2;CDK5;CDK6;TOPORS;FLOT1;GDF11;SPRY3;CDKN1A;IRX5;RAMP2;UBE4B;CDKN1C;MAEA;PAK4;LAMC3;KLHL41;NPM2;KLF2;SEMA3A;TUBB3;NDRG1;BASP1;RAPGEF3;SPON2;ARIH2;SEC24B;OLFM1;LRRN2;BAIAP2;MERTK;SLC9A6;HOXB13;CEBPA;SEMA6C;SEMA6B;SEMA4F;SEMA4D;SEMA4B;SEMA3C;CIB1;DEAF1;NEBL;ARFGEF1;DPYSL4;PDLIM5;POSTN;L…
GO:2000026	1083	46	1.73787e-08	7.66167e-07	regulation of multicellular organismal development	2.93	49	KLHL41;RETN;ADAMTS9;STAT3;IL1B;REG3G;CTHRC1;PIK3R6;ISG15;CSF3R;IL6;HIPK2;CALR;MSX1;ADAMTS1;LRRC17;ANKRD1;SERPINE1;IL6ST;IL1RN;GPM6B;MAFF;ZBTB16;EIF2AK2;SRGN;WARS;TIMP1;CAV3;IL8;SULF1;MYF6;HES7;STAT1;GLI1;WDR77;XBP1;CD34;RAMP2;LRP6;CSF3;LYN;EAF2;NFIB;HMOX1;MYH6;NELL1;CD46;STAR;SLC8A1	1672	ADA;CDH2;CDH3;FOXO6;CD24;HDAC5;PDCD6;CDH4;CDH5;TPBGL;RFLNA;GPC6;PQBP1;UST;ADAM8;RASGRP1;PLXNC1;RNF41;PSME3;CDK5;CDK6;FLOT1;PSMD14;OLIG2;GDF11;TRIB1;LRRC17;SPRY1;RAMP2;CDKN1B;FSTL3;LILRB2;CDKN2A;KATNB1;KLHL41;HMG20B;HMG20A;CITED2;SEMA3A;RACK1;BASP1;RAPGEF3;YAP1;PRMT5;SEC24B;OLFM1;CDX1;N4BP2L2;CDX2;HAX1;BAIAP2;MAD2L2;FST;STK25;CARM1;SEMA6C;SEMA6B;SEMA4F;SEMA4D;SEMA4B;CEBPB;SEMA3C;CIB1;DDX17;DEAF1;H…
GO:0007507	358	24	1.82023e-08	7.94835e-07	heart development	5.36	25	RYR1;TTN;HAS2;XIRP2;MYL2;ACTN2;MYL3;TNNC1;MYLK2;CALR;MSX1;TCAP;TNNI1;CSRP3;ADAMTS1;ANKRD1;MYH7;PDGFRA;SCUBE1;CAD;CAV3;RAMP2;LRP6;MYH6;SLC8A1	466	APELA;GJC1;COX17;COL4A3BP;CALCRL;RAMP2;UBE4B;CITED2;DLC1;YAP1;SEC24B;OLFM1;TAB1;SEMA3C;NEBL;PDLIM5;HEXIM1;LEFTY1;LBX1;FRS2;PPP1R13L;TMED2;BVES;ADAMTS6;AKAP13;CHRNA3;MMP21;FOXN4;DNAAF1;COL2A1;COL3A1;COL5A1;XIRP2;BBS5;COL11A1;OSR1;MTERF4;ADM;CPE;NKX2-6;SGCZ;ATF2;CRIP1;CRKL;GATA5;CCM2L;PRICKLE1;ADRA1A;NKX2-5;CTNNB1;SIK1;SMYD1;CXADR;GRK2;TMEM65;ZFPM1;AP1B1;AP2B1;DAW1;XIRP1;ASXL1;DNAH5;DNM2;JAG1;DSG2;…
GO:0050729	67	11	1.92987e-08	8.34761e-07	positive regulation of inflammatory response	9.73	11	OSMR;IL1B;CCR7;IL6;F12;CCL7;SERPINE1;IL6ST;TLR2;NLRP12;KLKB1	113	ADAM8;TNIP1;CCL26;IL17F;GBP5;CCR7;CNR1;ADORA2B;AGER;AGT;AGTR1;EDNRA;ETS1;F12;FABP4;FCER1A;FCER1G;CDK19;IL17RA;IL17B;FFAR3;FFAR2;IL1B;IL2;IL6;IL6ST;IL12B;IL15;IL17A;IL18;IDO1;ITGA2;JAK2;KLKB1;CCL4L1;LBP;LPL;LTA;CCL3L3;NPY5R;OSM;SERPINE1;TLR7;PDE2A;IL23A;GPRC5B;PIK3CG;PLA2G2A;PLA2G4A;TLR9;IL17RB;MAPK13;PTGER3;PTGER4;PTGS2;IL21;TRPV4;RPS19;S100A8;S100A9;S100A12;CCL1;CCL2;CCL3;CCL3L1;CCL4;CCL5;CCL7;C…
GO:0031328	1239	50	2.01727e-08	8.64409e-07	positive regulation of cellular biosynthetic process	0	0		0
GO:0050776	605	32	2.3488e-08	9.97151e-07	regulation of immune response	3.96	34	NR1D1;FCN2;TREM1;SOCS3;IL1B;REG3G;TNIP3;PIK3R6;CCR7;PARP9;MYH2;IL6;NLRC4;PTAFR;CD38;IL6ST;HSPD1;IRG1;TLR2;SAMSN1;RFTN1;CD300A;CFB;STAT1;CTSL;ZP4;XBP1;CD34;LYN;HMOX1;PIK3AP1;PDE4B;DDX58;CD46	858	ADA;ABI1;TANK;CD300LD;KIR2DS2;CD24;IGLL5;MICA;KLRC4-KLRK1;NR1H3;ARPC5;ARPC4;ARPC3;ARPC1B;ACTR3;ACTR2;ADAM8;ARPC2;RASGRP1;WASF2;PSME3;FLOT1;PSMD14;CD96;LILRB2;ADAR;TNIP1;TLR6;NOD1;SPON2;VAV3;TAB1;BAIAP2;ARPC1A;CXCL13;COLEC10;RBCK1;POLR3F;POLR3G;POLR3C;CD226;CNPY3;MASP2;NCKAP1;LILRB1;HCST;CD300C;MALT1;TRAFD1;SPINK5;LILRA1;RIPK3;BTN3A1;CD160;CDC37;IRAK3;DUSP10;USP18;CD300A;VSIG4;PHB2;NLRP3;TIRAP;CHU…
GO:0001501	336	23	2.47062e-08	1.03925e-06	skeletal system development	4.18	19	RYR1;ADAMTS4;HAS2;MSX1;LRRC17;CSRNP1;PDGFRA;ZBTB16;TIMP1;TEAD4;SULF1;HES7;SERPINH1;IGFBP4;CHSY1;LRP6;NFIB;ARID5B;HOXB5	455	ABI1;RFLNA;CDH11;CLEC3A;WASF2;GDF11;LRRC17;IRX5;CDKN1C;CDX1;CARM1;SEMA4D;DEAF1;POSTN;DMRT2;EBP;DLL3;SIX2;RAI1;CHAD;CNMD;WDR5;CHI3L1;AKAP13;IL17F;OSR2;WFIKKN1;CMKLR1;SLC38A10;WFIKKN2;SPNS2;COL1A1;COL1A2;COL2A1;COL3A1;COL5A2;COL9A1;COL9A2;COL10A1;COL11A1;COL11A2;COL12A1;OSR1;COL13A1;COL19A1;COMP;PPARGC1B;RIPPLY2;AMER1;HAPLN1;MAPK14;RFLNA;GSC;HAPLN3;VCAN;NCAN;CTGF;CTNNB1;RDH10;FREM1;ZFPM1;PHOSPHO1;A…
GO:0090257	142	15	2.60688e-08	1.08659e-06	regulation of muscle system process	8.72	17	TNNT3;CASQ1;TNNC2;ATP2A1;TNNI2;MYL2;MYL3;TNNC1;MYLK2;PTAFR;TNNI1;MYH7;IL6ST;MYBPH;CAV3;PDE4B;SLC8A1	195	ADA;HCN4;CALCRL;CDK9;MYL9;GLRX3;NMU;PPARGC1A;CHGA;AKAP13;CHRM1;CHRM2;CHRM3;CHRNA3;CHRNB4;FBXO32;CLIC2;HSPB6;CNN1;ADK;ADORA1;ADORA2B;MTPN;PARP1;ADRA1D;ADRA1B;ADRA1A;NKX2-5;CTGF;ADRA2A;ADRA2B;ADRA2C;ADRB2;GRK2;DAPK3;DMD;DMPK;ABAT;DSC2;DSG2;AGT;DSP;ECE1;EDN1;EDN2;AIF1;CTTN;EP300;F2R;FKBP1B;FLT1;MTOR;NPNT;GATA4;MSTN;GHSR;GJA5;BMP10;GPER1;ANK2;CTNNA3;GSK3A;GSK3B;GSTM2;GTF2I;GUCY1A3;LMCD1;ANXA6;HRC;HSP…
GO:0009719	990	43	2.83054e-08	1.16919e-06	response to endogenous stimulus	3.17	46	NR1D1;PENK;RYR1;FOSL1;PYGM;SOCS3;RETN;STAT3;IL1B;HAS2;ACTN2;CCR7;UBR1;IL6;ACTA1;HIPK2;PTAFR;CALR;MSX1;CD38;ADAMTS1;DDX54;ANKRD1;ABCG2;IL1RN;CASP4;CAD;IRG1;TIMP1;IL1R1;IL8;STAT1;CLEC3B;CTSL;XBP1;RAMP2;AKR1C3;LRP6;LYN;CDO1;RAMP3;HMOX1;PDE4B;MYH6;STAR;SLC8A1	1450	ADA;NR2E3;CD24;HDAC5;HCN4;MED16;CDH5;NR1H3;PTPRU;PDCD7;CDH13;NAMPT;AKAP9;CDK2;CDK4;CDK5;CDK7;CDKN1A;RAMP2;RAMP3;CDKN1B;TCIRG1;RRAGB;CDO1;KLF2;CITED2;NOD1;PEMT;PIAS3;RAPGEF3;PGRMC2;RBM14;TAB1;BAIAP2;TADA3;HOXB13;CARM1;NCOA2;CEBPB;CIB2;CIB1;KAT5;UBD;LAMTOR5;CXCL13;SLC34A2;SORBS1;SH2B2;TRIM16;TXNIP;POSTN;GAS2L1;LEFTY1;KLF1;RRAGA;ADCY1;KDM5B;AHCYL1;ADCY2;CFTR;FRS3;FRS2;RUVBL2;NPFFR2;GPR83;RAB10;PPARG…
GO:0010557	1184	48	3.49024e-08	1.42882e-06	positive regulation of macromolecule biosynthetic process	0	0		0
GO:0009968	784	37	3.54802e-08	1.43962e-06	negative regulation of signal transduction	0	0		0
GO:0030334	460	27	3.76374e-08	1.51375e-06	regulation of cell migration	0	0		0
GO:0002687	72	11	4.20173e-08	1.67521e-06	positive regulation of leukocyte migration	9.17	10	CXCL6;IL1B;CCR7;IL6;CCL7;PTAFR;CALR;SERPINE1;IL8;SELP	109	ADAM8;ADAM10;CREB3;CXCL13;TIRAP;CCR1;CCR6;CCR7;CMKLR1;CSF1;EDN2;EDN3;EDNRA;ANO6;AIF1;F2RL1;F7;PTK2B;VEGFD;SWAP70;DAPK2;PYDC1;GAS6;TMEM102;PYCARD;CXCL1;CXCL2;CXCL3;NCKAP1L;HMGB1;ICAM1;IL1B;IL4;IL6;IL6R;CXCL8;IL12A;CXCL10;ITGA2;ITGA2B;ITGA4;MIA3;LBP;LGALS3;LGALS9;KITLG;CXCL9;SERPINE1;PAWR;ZNF580;IL23A;PF4;PF4V1;PPBP;CAMK1D;PTAFR;PTGER3;PTGER4;S100A14;RAC1;RAC2;RARRES2;TRPV4;BDKRB1;S100A7;CCL2;CCL3;…
GO:0071396	268	20	5.01053e-08	1.98045e-06	cellular response to lipid	5.47	25	NR1D1;PENK;IL1B;PLSCR4;TNIP3;IL6;PTAFR;CALR;ADAMTS1;DDX54;ANKRD1;SERPINE1;ABCG2;IRG1;TLR2;IL8;SHPK;XBP1;AKR1C3;LRP6;CSF3;LYN;RAMP3;PDE4B;STAR	457	NR2E3;HDAC5;MED16;KLRC4-KLRK1;NR1H3;CDK7;RAMP3;LILRB2;YAP1;SPON2;PGRMC2;RBM14;TADA3;CARM1;CEBPB;KAT5;CEBPE;PRPF8;ADCY1;ADCY2;RUVBL2;LILRB1;PPARGC1A;ADCY3;IL24;ABHD2;ADCY5;ADCY6;FZD10;EGLN2;PADI2;CBX3;TWF2;NLRP3;OSBPL7;FBXO32;ADCYAP1;SFR1;CCR5;COL1A1;OCSTAMP;CMPK2;OSR1;PPARGC1B;CPS1;CPT1A;CREB1;CRH;CRHBP;CRHR2;MAPK14;CSF2;CSF3;TICAM1;CTNNB1;CX3CR1;DAB2IP;CYP7A1;CYP17A1;RHOXF1;CYP24A1;DAXX;BRINP1;P…
GO:0097529	58	10	5.29355e-08	2.07444e-06	myeloid leukocyte migration	10.1	10	TREM1;IL1B;CCR7;CSF3R;CXCR2;IL6;CCL7;IL8;ITGA1;PDE4B	99	CCL26;VAV3;CHGA;JAML;CCR7;CSF3R;CX3CR1;CXADR;EDN1;EDN2;EDN3;EDNRB;FCER1G;FLT1;PIP5K1C;FOLR2;DAPK2;IL17RA;CXCL3;ANXA1;NCKAP1L;ADGRE2;HRH1;IFNG;IL1B;IL6;IL6R;CXCL8;CXCR2;ITGA1;ITGA9;ITGB2;KIT;CCL4L1;LGALS3;CCL3L3;MITF;IRAK4;CKLF;PDE4B;PDE4D;PDGFB;PIK3CD;PIK3CG;PLA2G1B;TREM1;PPBP;AZU1;PREX1;PTPRO;RAC1;RPS19;S100A8;S100A9;S100A12;SAA1;CCL1;CCL2;CCL3;CCL3L1;CCL4;CCL5;CCL7;CCL8;CCL11;CCL13;CCL14;CCL15;…
GO:0071495	730	35	5.80063e-08	2.25389e-06	cellular response to endogenous stimulus	3.17	32	NR1D1;PENK;RYR1;STAT3;IL1B;HAS2;ACTN2;UBR1;IL6;HIPK2;PTAFR;CALR;MSX1;ADAMTS1;DDX54;ANKRD1;ABCG2;CASP4;CAD;IRG1;IL8;CLEC3B;CTSL;XBP1;RAMP2;AKR1C3;LYN;RAMP3;PDE4B;MYH6;STAR;SLC8A1	1008	NR2E3;HDAC5;HCN4;MED16;CDH5;NR1H3;CDH13;NAMPT;AKAP9;CDK2;CDK7;RAMP2;RAMP3;TCIRG1;RRAGB;KLF2;NOD1;RAPGEF3;PGRMC2;RBM14;TAB1;BAIAP2;TADA3;CARM1;NCOA2;CEBPB;CIB2;CIB1;KAT5;LAMTOR5;CXCL13;SORBS1;SH2B2;POSTN;GAS2L1;LEFTY1;KLF1;RRAGA;ADCY1;KDM5B;AHCYL1;ADCY2;CFTR;FRS3;FRS2;RUVBL2;NPFFR2;RAB10;PPARGC1A;ADCY3;EHD1;FERMT2;RAB35;RAB31;ABHD2;STMN2;AKR1C4;ADCY5;CAPN10;CORO1A;FSTL1;ADAMTS7;ADCY6;EGLN2;PADI2;A…
GO:0014074	110	13	5.86307e-08	2.25901e-06	response to purine-containing compound	7.59	12	PENK;RYR1;FOSL1;PYGM;IL1B;IL6;PTAFR;CAD;STAT1;CDO1;STAR;SLC8A1	158	HCN4;AKAP9;CDK2;CDO1;RAPGEF3;CARM1;CIB2;CFTR;PPARGC1A;CNGA3;COL1A1;PPARGC1B;CPS1;CREM;CRHBP;AANAT;CYP17A1;ADSS;DGKQ;DHODH;DNMT1;DNMT3B;SLC26A3;DUSP1;AGXT;EP300;DMTN;ALDH3A1;PTK2B;ALDOB;P2RX2;FOXM1;FOS;FOSB;PPP1R15A;PANX1;GPD1;RAPGEF1;GSTM2;EEF2K;HDAC2;HIF1A;HMGCS1;HMGCS2;HNF4A;APEX1;BIRC2;AQP8;IGF1;IGFBP5;HCN1;APP;IL1B;IL6;AQP1;AQP9;ITPR2;ITPR3;JUN;JUNB;JUND;AREG;KCNE1;KCNJ11;KCNQ1;LDHA;MMP19;CIT…
GO:0055082	355	23	6.77539e-08	2.58876e-06	cellular chemical homeostasis	3.68	21	RYR1;ATP2A1;PYGM;SLC39A14;IL1B;SLC4A7;CCR7;CCL7;CALR;CD38;CSRP3;ABCG2;PDGFRA;ITPR1;CAV3;IL1R1;XBP1;LRP6;HMOX1;STAR;SLC8A1	570	CD24;C8orf44-SGK3;ABCB6;SGK2;BCAP31;TCIRG1;TRDN;MICU1;RACK1;CD52;CIB2;CHERP;CXCL13;SLC34A2;SCGN;GNA13;CLDN16;CFTR;CYSLTR1;CCR9;GJB6;SLC26A1;PPARGC1A;UTS2;IMMT;ADCY5;CHP1;SLC46A1;CHRNA7;C1QTNF1;C1QTNF3;SLC26A9;SLC26A7;CKB;ADCYAP1;SLC26A8;CLCN3;CLN3;CLN5;LRRK2;CMA1;SPPL3;CCR1;SLC24A4;CCR3;CCR4;CCR5;CCR6;CCR7;CCR8;ABCC2;ATP6V1G3;FITM2;TMEM178A;SLC31A1;SLC31A2;ADM;CP;CPB2;SLC34A3;ADRA1D;ADRA1B;ADRA1A…
GO:0060326	113	13	8.10278e-08	3.07035e-06	cell chemotaxis	7.41	12	TREM1;CXCL6;IL1B;CCR7;CSF3R;CXCR2;IL6;CCL7;PDGFRA;IL8;ITGA1;PDE4B	162	ADAM8;CCL26;VAV3;CXCL13;CCL27;CHGA;CORO1A;LYST;JAML;CCR1;CCR5;CCR6;CCR7;CSF3R;CX3CR1;CXADR;HBEGF;AGTR1;LPAR1;EDN1;EDN2;EDN3;EDNRB;EGR3;ANO6;EPHA2;ENG;EPHB1;FCER1G;FLT1;PIP5K1C;FOLR2;IL17RA;GAS6;ARHGEF16;CXCR3;FFAR2;CXCL1;CXCL2;CXCL3;ANXA1;NCKAP1L;ADGRE2;HGF;HMGB1;HMGB2;NR4A1;HOXB9;HRH1;IFNG;IL1B;IL6;IL6R;CXCL8;CXCR1;CXCR2;IL10;IL16;CXCL10;ITGA1;ITGA9;ITGB2;KIT;CCL4L1;RHOG;LBP;LGALS3;ARRB2;CCL3L3;…
GO:0006357	1182	47	8.78408e-08	3.28717e-06	regulation of transcription from RNA polymerase II promoter	2.8	50	NR1D1;FOSL1;DBP;RUVBL1;STAT3;IL1B;ABRA;HSPA5;CRYM;IL6;TCEAL7;HIPK2;PTAFR;CALR;CGA;MSX1;CSRP3;CSRNP1;MEOX2;ANKRD1;SERPINE1;MAFF;ZBTB16;ETV6;TLR2;TEAD4;MEIS3;SULF1;BATF3;MYF6;HES7;STAT1;GLI1;NFIL3;WDR77;XBP1;PLK1;LRP6;MSC;CSF3;EAF2;NFIB;ABLIM3;ARID5B;HMOX1;HOXB5;AGO2;MYH6;DDX58;ANKRD33	1784	MED6;NR2E3;ZGLP1;ZBTB42;FOXO6;HDAC5;MED16;MEF2B;DUX4;ZNF783;ZBED6;MAMLD1;ZNF865;ZNF559-ZNF177;NR1H3;CDH13;NAMPT;TOB1;CEBPZ;TRIM28;SORBS3;OLIG2;CDK7;COQ7;CDK8;CDK9;FSTL3;STAG1;CDKN1C;SAP18;CDKN2A;CDKN2B;TNIP1;IKZF1;HMG20A;KLF2;CITED2;RAPGEF3;YAP1;RBM14;CDX1;N4BP2L2;CDX2;HAX1;MAD2L2;CDX4;SLC30A9;FST;ZBTB18;TADA3;CREB3;NCOA2;CEBPA;SEMA4D;CEBPB;CEBPD;DDX17;DEAF1;KAT5;CEBPE;BATF;CEBPG;HTATIP2;DRAP1;US…
GO:0035995	4	4	8.81835e-08	3.28717e-06	detection of muscle stretch	0	0		0
GO:0008285	484	27	1.06027e-07	3.92043e-06	negative regulation of cell proliferation	3.89	25	ADAMTS8;FOSL1;STAT3;IL1B;IL6;IFIT3;MSX1;ADAMTS1;ZBTB16;EIF2AK2;WARS;UTP20;GTPBP4;CD300A;IL8;SULF1;STAT1;WDR77;LYN;EAF2;NFIB;ITGA1;KRT4;HMOX1;NELL1	643	NR2E3;ABI1;DUX4;CDH5;PTPRU;TSPAN32;CDH13;TOB1;TENM1;RBM5;RNF41;DHRS2;CDK6;GDF11;TRIB1;RIDA;SPRY1;SPRY2;CDKN1A;CDKN1B;CDKN1C;LILRB2;CDKN2A;SPEG;CDKN2B;CDKN2C;CDKN2D;CDKN3;BTN2A2;DLC1;NDRG1;ADARB1;PEMT;IFI30;GPNMB;CEBPA;CEBPB;CIB1;CHERP;P3H3;PRDX4;MXD4;LBX1;CGRRF1;CGREF1;TOB2;ZNF268;GJB6;LILRB1;PPARGC1A;COPS8;BTG3;IL24;VAX1;PIM2;TMEM115;ADAMTS8;GLMN;STRAP;WDR6;DDX20;PDCD10;RNF139;PTGDR2;B4GALT7;CD3…
GO:0001817	396	24	1.21874e-07	4.47035e-06	regulation of cytokine production	4.26	24	ORM1;IL1B;CAMP;PAEP;ISG15;CCR7;IL6;PTAFR;SERPINE1;IL6ST;HSPD1;EIF2AK2;SRGN;IRG1;TLR2;SULF1;NLRP12;XBP1;CD34;LYN;HMOX1;PDE4B;DDX58;CD46	563	CDH3;CD24;KLRC4-KLRK1;ADAM8;RASGRP1;EBI3;ATP6AP2;NUTF2;FLOT1;LILRB2;TRAIP;TLR6;KLF2;BTN2A2;NOD1;PRG3;SPON2;GPNMB;PIBF1;TRIM38;CEBPB;KAT5;CEBPG;AGPAT1;AGPAT2;ARFGEF2;POLR3F;POLR3G;POLR3C;TRIM16;POSTN;IGF2BP1;IGF2BP3;IGF2BP2;HPSE;LILRB1;MALT1;RIPK3;POLR3A;GLMN;HHLA2;IRAK3;IL17F;TREX1;PARK7;TUSC2;CHRNA7;NLRP3;TIRAP;PGLYRP2;PGLYRP3;SLAMF6;C1QTNF3;CIDEA;MB21D1;GBP5;TNFRSF13C;ADCYAP1;CLC;TRIM6;CLU;CCR7…
GO:2000145	489	27	1.30369e-07	4.74399e-06	regulation of cell motility	0	0		0
GO:0040012	521	28	1.32416e-07	4.78052e-06	regulation of locomotion	0	0		0
GO:0055065	313	21	1.42116e-07	5.09065e-06	metal ion homeostasis	0	0		0
GO:0055013	36	8	1.4732e-07	5.23614e-06	cardiac muscle cell development	0	0		0
GO:0048729	432	25	1.59781e-07	5.63537e-06	tissue morphogenesis	4.32	23	TTN;SOCS3;CYP7B1;CTHRC1;XIRP2;MYL2;IL6;ACTA1;MYL3;TNNC1;MYLK2;HIPK2;MSX1;TCAP;TNNI1;ANKRD1;MYH7;ALDH1A3;MYF6;SDC4;LRP6;RDH13;MYH6	533	FEM1B;TRIM28;TOPORS;SPRY1;SPRY2;IRX5;UBE4B;SEMA3A;DLC1;YAP1;SEC24B;HOXB13;SEMA3C;DEAF1;LBX1;GNA13;SIX2;KDM5B;FRS2;RAB10;TMED2;LIAS;GLMN;PDCD10;RDH13;KRT71;PHB2;CTHRC1;FOXN4;DNAAF1;KDF1;COL3A1;COL4A1;COL5A1;XIRP2;BBS5;COL11A1;OSR1;TRIM71;ADM;CCM2L;CRYGS;CSF1;CSF1R;PRICKLE1;CSNK2B;CARMIL2;KRT25;NKX2-5;CTNNB1;CTSH;GDF7;CTSV;CTSZ;IRX2;RDH10;DAG1;ZFPM1;SYNE4;ADAMTS16;DLG1;DLG3;JAG1;DSCAM;DSP;HBEGF;DVL…
GO:0050801	373	23	1.65105e-07	5.77866e-06	ion homeostasis	3.99	23	RYR1;ATP2A1;PYGM;SLC39A14;IL1B;SLC4A7;CCR7;CCL7;CALR;CD38;CSRP3;ABCG2;STEAP4;PDGFRA;SFXN2;ITPR1;STEAP3;CAV3;XBP1;SFXN1;LRP6;HMOX1;SLC8A1	576	CD24;C8orf44-SGK3;ABCB6;SGK2;BCAP31;TCIRG1;TRDN;MICU1;CD52;SLC9A6;CIB2;CHERP;CXCL13;SLC34A2;SCGN;GNA13;CLDN16;CETP;CFTR;CYSLTR1;CCR9;SLC26A1;UTS2;IMMT;ADCY5;CHP1;SLC46A1;CHRNA7;BTBD9;C1QTNF1;SLC26A9;SLC26A7;CKB;ADCYAP1;SLC26A8;CLCN3;SFXN2;SFXN4;CLN3;CLN5;LRRK2;SPPL3;CCR1;SLC24A4;CCR3;CCR4;CCR5;CCR6;CCR7;CCR8;ABCC2;ATP6V1G3;TMEM178A;SLC31A1;SLC31A2;ADM;CP;CPS1;CRH;SLC34A3;ADRA1D;ADRA1B;TMC8;ADRA1A…
GO:1901654	101	12	1.7936e-07	6.23006e-06	response to ketone	7.69	14	FOSL1;SOCS3;IL1B;CCR7;IL6;PTAFR;CALR;CD38;ADAMTS1;ABCG2;CAD;IRG1;RAMP2;STAR	182	NR1H3;CDK4;CDKN1A;RAMP2;KLF2;HOXB13;TXNIP;POSTN;ADCY1;ADCY2;ADCY3;UTS2;ABHD2;ADCY5;ADCY6;CHEK2;CBX3;FBXO32;CATSPER1;CATSPER2;CCR7;KLF6;CLDN4;CPS1;CRH;AANAT;ADRB2;UGT3A2;DEFB1;AGER;DNMT1;DNMT3B;DSG1;DSG2;DUSP1;AGTR2;EDN1;ELK1;EP300;EPO;AKT1;ESR2;F7;FECH;FGA;FOXO1;AKR1B1;FN1;FOS;FOSB;GABRB1;CATSPERD;SIN3A;GAS6;GBA;MSTN;NPAS4;GHR;GJB2;NDOR1;GNAI1;GNAS;GNB1;GNRH1;DCPS;ACACA;HMBS;HMGCS2;HNRNPD;HNRNPK;…
GO:0000302	143	14	1.98229e-07	6.78269e-06	response to reactive oxygen species	6.81	13	FOSL1;IL1B;OLR1;CYCS;MMP3;CCR7;IL6;PDGFRA;IL1R1;AKR1C3;HMOX1;STAR;SLC8A1	191	ADA;HDAC6;IL18BP;PPIF;CDK2;NET1;KLF2;STK25;TXNRD2;TXNIP;PPARGC1A;PRDX3;ZNF277;PDCD10;PARK7;CCR7;PLK3;COL1A1;KLF6;PPARGC1B;ROMO1;CRYAB;CRYGD;CYBA;CYBB;CYP1B1;CYP2E1;DDIT3;NQO1;AGER;DNM2;DPEP1;DUSP1;ECT2;EDN1;EEF2;EP300;ERCC6;ETS1;EZH2;F3;FABP1;PTK2B;ALDH3A2;FER;FKBP1B;SETX;FOXO1;AKR1B1;KDM6B;FN1;SIRT1;FOS;FXN;ABL1;PRDX5;TXN2;GJA3;GNAO1;GPX1;GPX2;GPX3;GPX5;GPX7;GSK3B;GSR;GSTP1;GUCY1B3;ERO1A;ANXA1;H…
GO:0006898	143	14	1.98229e-07	6.78269e-06	receptor-mediated endocytosis	6.06	14	OLR1;CXCR2;CALR;CD163;LDLR;HYOU1;CAV3;ACKR4;IL8;LOXL3;RAMP2;LRP6;RAMP3;M6PR	231	CDK5;CALCRL;PRG4;RABEPK;RAMP2;RAMP1;RAMP3;CAP1;HYOU1;CETP;HSPH1;LILRB1;RAB31;PACSIN2;FCHO2;SCGB3A2;AP2M1;AP1S1;AP2S1;CLN3;CLTA;CLTB;CLTC;ACKR2;SYT2;ADM;SSC4D;LDLRAD3;ADRB2;ADRB3;GRK2;GRK3;SBSPON;AP2A1;DAB2;AP2A2;AP2B1;DMBT1;DNM1;DNM2;DRD2;DRD3;PIKFYVE;ARHGAP27;CTTN;EPS15;ALB;FCER1G;FCGR1A;FCGR1B;INPP5F;PLA2R1;FCHO1;STAB1;MLC1;PIP5K1C;FOLR1;FOLR2;SCRIB;AMBP;LRP10;LDLRAP1;GHR;TINAG;IGKV1-5;CD163L1;…
GO:0055080	348	22	2.00879e-07	6.82245e-06	cation homeostasis	0	0		0
GO:0001819	265	19	2.0313e-07	6.84816e-06	positive regulation of cytokine production	5.14	19	IL1B;CAMP;PAEP;CCR7;IL6;PTAFR;SERPINE1;IL6ST;HSPD1;EIF2AK2;TLR2;SULF1;NLRP12;XBP1;CD34;HMOX1;PDE4B;DDX58;CD46	370	KLRC4-KLRK1;ADAM8;RASGRP1;EBI3;ATP6AP2;FLOT1;LILRB2;TLR6;NOD1;PRG3;SPON2;PIBF1;CEBPB;CEBPG;AGPAT1;AGPAT2;ARFGEF2;POLR3F;POLR3G;POLR3C;TRIM16;POSTN;HPSE;MALT1;POLR3A;GLMN;HHLA2;IL17F;PARK7;TUSC2;NLRP3;TIRAP;SLAMF6;C1QTNF3;MB21D1;GBP5;TNFRSF13C;ADCYAP1;TRIM6;CLU;CCR7;TMIGD2;ADORA2B;CREB1;ATF2;CREBBP;CRHR2;CCM2L;MAPK14;CSF1R;CSF2;CARMIL2;CCBE1;TICAM1;IL23R;CTNNB1;ADRA2A;NFAM1;CYBA;CYP1B1;ZFPM1;DDIT3…
GO:0007010	667	32	2.18316e-07	7.30643e-06	cytoskeleton organization	3.94	33	TTN;CASQ1;KLHL41;TMOD4;LMOD2;MYH3;XIRP2;MYOZ1;MYL2;ACTN2;PLEK;ACTA1;NLRC4;CCL7;CALR;TCAP;CSRP3;LMOD3;ANKRD1;PDGFRA;LDB3;CCDC114;CAV3;RND1;KPNB1;ARHGAP26;PLK1;WTIP;ABLIM3;KRT4;FSCN1;STARD9;MYH6	838	ABI1;WASHC1;RANBP9;DNAJB6;RFLNA;TSPAN32;ARPC5;ARPC4;ARPC3;ARPC1B;ACTR3;ACTR2;ARPC2;KIF20A;FRY;AKAP9;ABI2;WASF2;CDK2;SORBS3;CDK5;SPRY1;SPRY2;MAEA;PAK4;KLHL41;TRDN;TUBA1B;CORO2B;DLC1;NDC80;TESK2;TUBGCP3;CDC42EP2;BAIAP2;MAD2L2;TACC3;PIBF1;CAP2;CAP1;CIB1;NEBL;DCTN2;ARPC1A;TACC2;CENPA;SORBS1;SPAG5;GAS2L1;RGS14;AVIL;CETN2;CETN3;CFL1;CFL2;PLK4;PLK2;NEK6;IQGAP2;SDCCAG8;WASF3;FTCD;TUBGCP2;KIF2C;TMSB15A;DS…
GO:0055006	38	8	2.31006e-07	7.62318e-06	cardiac cell development	18.37	9	TTN;MYL2;ACTN2;TCAP;CSRP3;PDGFRA;CAV3;MYH6;SLC8A1	49	NEBL;PDLIM5;BVES;NKX2-6;NKX2-5;CXADR;JAG1;AGT;AGTR2;FHL2;OBSL1;HEY2;MTOR;GATA4;BMP10;LRRC10;LMNA;MEF2A;MYH6;MYH10;MYH11;MYL2;NOTCH1;NPPA;PDGFRA;PDGFRB;PITX2;PROX1;SGCB;SLC8A1;SRF;TBX3;ACTC1;TTN;VEGFA;FHOD3;CSRP3;CAMK2D;SORBS2;TCAP;CAV3;ACTN2;CCNB1;NEXN;MYLK3;MYOCD;ATG5;MAML1;CDK1
GO:0050793	1461	53	2.31521e-07	7.62318e-06	regulation of developmental process	0	0		0
GO:0051049	1183	46	2.32769e-07	7.62318e-06	regulation of transport	2.55	46	NR1D1;PTX3;C1QTNF2;CASQ1;HCAR2;RUVBL1;RETN;IL1B;CACNA1S;CAMP;PAEP;ACTN2;MYBPC1;DHRS7C;CCR7;IL6;TNNC1;MYLK2;PTAFR;CALR;CD38;ANKRD1;SERPINE1;FXYD1;GPM6B;SRGN;CACNA1D;TLR2;MIDN;ITPR1;RAB8B;CAV3;CD300A;SDC4;NLRP12;ZP4;XBP1;CD34;CSF3;LYN;ABLIM3;HMOX1;SELE;PDE4B;DDX58;SLC8A1	1804	ADA;CDH2;KCNE3;CDH3;POM121C;KCNJ18;PDCD6IP;BCL2L11;C2CD4D;HCN4;MRLN;C8orf44-SGK3;SAE1;DNM1L;NR1H3;HUWE1;KCNK7;ADAM8;TSPAN1;PPIF;SGK2;CDH13;RASGRP1;BCAP31;AKAP9;TRIM28;TENM1;TNK2;CDK5;NUTF2;FLOT1;CDKN1A;RGS19;LILRB2;CDKN2A;APC2;NMUR1;TLR6;TRDN;ABCA7;CACNG3;CACNG2;BTN2A2;ATP8A1;RACK1;PEMT;RAPGEF3;ARIH2;SEC24B;LYPLA1;ACAA2;HAX1;MERTK;CREB3;UNC13B;CIB1;CHERP;ANP32B;ARL6IP5;OLFM4;SIVA1;SORBS1;RBCK1;TR…
GO:0097305	216	17	2.40397e-07	7.81716e-06	response to alcohol	5.25	19	PENK;FOSL1;SOCS3;STAT3;IL1B;CA3;IL6;CCL7;PTAFR;CALR;CD38;ADAMTS1;ABCG2;CAD;RAMP2;LRP6;CDO1;RAMP3;STAR	362	CDK2;CDK4;PSMD14;CDKN1A;RAMP2;RAMP3;CDKN1B;CDKN2D;CDO1;KLF2;PEMT;HOXB13;KAT5;TXNIP;POSTN;PMVK;RUVBL2;PPARGC1A;UTS2;CHAT;ADCY7;CBX3;CHRNB2;OSBPL7;FBXO32;ADCYAP1;GRIN3A;ADCYAP1R1;CCR5;CNR1;COL1A1;ADH6;ADH7;KLF6;CPS1;CRH;CRHBP;CRYAB;CTGF;CTNNA1;CTNNB1;AANAT;CTSB;ADRB2;CYP1A2;CYP2E1;CYP7A1;CYP24A1;CYP27B1;DBH;DEFB1;NQO1;DNMT1;DNMT3A;DNMT3B;ABAT;DRD1;DRD2;DRD3;DRD4;DUSP1;AGTR2;ABCA1;EDN1;EEF2;EGFR;AHR…
GO:0070925	355	22	2.82742e-07	9.12939e-06	organelle assembly	5.05	25	TTN;CASQ1;KLHL41;TMOD4;LMOD2;MYH3;MYOZ1;MYL2;ACTN2;ACTA1;NLRC4;TCAP;MRTO4;CSRP3;LMOD3;ANKRD1;PDGFRA;LDB3;CCDC114;RAB8B;KPNB1;CD34;ABLIM3;STARD9;MYH6	495	PDCD6IP;ACTR2;CDK2;STAM2;ABCC4;CCNO;KLHL41;TUBGCP3;PIBF1;NEBL;CENPA;CENPC;CENPE;CENPF;CETN2;CFL2;PLK4;NEK6;TUBGCP2;EHD1;RAB32;RCC1;CHD4;KIF3A;CORO1A;WDR45;LDB3;CEP250;CHEK2;BIRC8;SNF8;ATXN2L;GABARAPL2;TUBGCP5;HAUS1;ATG4A;CIRBP;CCDC151;CNTROB;RAB3IP;SSX2IP;TTC8;FOPNL;DNAAF1;CCDC78;ZPBP2;TBC1D20;CHMP4B;BBS5;MTERF4;SCLT1;LRGUK;VPS37A;PIH1D3;NEK7;RPL10L;CFAP54;CSNK1D;TTBK2;NKX2-5;RC3H1;TTC30B;SPICE1;…
GO:0071621	39	8	2.86269e-07	9.17863e-06	granulocyte chemotaxis	0	0		0
GO:0098771	358	22	3.26435e-07	1.03938e-05	inorganic ion homeostasis	0	0		0
GO:0030595	70	10	3.34806e-07	1.05868e-05	leukocyte chemotaxis	8.55	10	TREM1;IL1B;CCR7;CSF3R;CXCR2;IL6;CCL7;IL8;ITGA1;PDE4B	117	ADAM8;CCL26;VAV3;CXCL13;CHGA;CORO1A;LYST;JAML;CCR1;CCR5;CCR6;CCR7;CSF3R;CX3CR1;CXADR;EDN1;EDN2;EDN3;EDNRB;ANO6;FCER1G;FLT1;PIP5K1C;FOLR2;IL17RA;GAS6;CXCR3;FFAR2;CXCL3;ANXA1;NCKAP1L;ADGRE2;HMGB1;HRH1;IFNG;IL1B;IL6;IL6R;CXCL8;CXCR1;CXCR2;IL10;IL16;CXCL10;ITGA1;ITGA9;ITGB2;KIT;CCL4L1;LBP;LGALS3;CCL3L3;SBDS;CKLF;PDE4B;PDE4D;PDGFB;PF4;PF4V1;PIK3CD;PIK3CG;PLA2G1B;TREM1;PPBP;TRPM4;AZU1;PREX1;PTPRO;CXCL1…
GO:0006811	753	34	3.68409e-07	1.15696e-05	ion transport	2.46	31	ADAMTS8;RYR1;CASQ1;ATP2A1;SLC39A14;SLCO1A2;CACNA1S;SLC1A5;CA3;SLC4A7;COX6A2;CCR7;SLCO4A1;FXYD1;STEAP4;SFXN2;CACNA1D;ITPR1;SLC7A1;LDLR;COX10;STEAP3;CLDN15;SFXN1;RAMP2;MFSD3;ABCC3;LYN;SLC43A2;RAMP3;SLC8A1	1262	ADA;KCNE3;SLC9B1P1;UQCRFS1P1;KCNJ18;HCN4;SLC17A4;GJC1;C8orf44-SGK3;ABCC5;ABCC9;COX17;ATP9A;KCNK7;SGK2;SLC25A13;SLC25A15;CDK2;CDK5;CALCRL;MFSD10;SLC35B1;KCNMB2;SLC17A2;ABCC4;RAMP2;RAMP1;RAMP3;CDKN1B;TCIRG1;NMUR1;PKDREJ;TRDN;ABCA7;MICU1;CACNG3;CACNG2;ATP8A1;TOMM40;SLC30A9;ATP5H;SLC25A17;SLC9A6;UNC13B;NCOA2;CHERP;ARL6IP5;SLC35A1;SLC19A2;SLC34A2;NPC2;SLCO1B1;PDPN;ATP5L;PRELID3A;CLDN16;CETP;SLC12A7;GI…
GO:0035994	18	6	4.00868e-07	1.23694e-05	response to muscle stretch	31.58	6	TTN;TCAP;CSRP3;ANKRD1;CAV3;SLC8A1	19	MAPK14;DMD;ECE1;EDN1;FOS;ANKRD1;JUN;NFKB1;NFKBIA;NPPA;RAF1;RELA;RYR2;SLC8A1;SLC9A1;TTN;CSRP3;TCAP;CAV3
GO:0048741	18	6	4.00868e-07	1.23694e-05	skeletal muscle fiber development	0	0		0
GO:0032103	277	19	4.01973e-07	1.23694e-05	positive regulation of response to external stimulus	5.07	15	CXCL6;OSMR;IL1B;CCR7;IL6;F12;CCL7;CALR;SERPINE1;IL6ST;IRG1;TLR2;IL8;NLRP12;KLKB1	296	ADAM8;CDH13;ADAM10;TRIM13;CALCOCO2;TNIP1;CCL26;NOD1;CREB3;ATG7;SPTLC1;CXCL13;IL17F;PARK7;TIRAP;GBP5;CCR1;CCR6;CCR7;CMKLR1;CNR1;CNTF;ADORA2B;CPB2;CSF1;CYBA;ADRB2;CYP27B1;DCN;AGER;DSCAM;AGT;AGTR1;S1PR1;LPAR1;EDN2;EDN3;EDNRA;MEGF8;ANO6;AIF1;RAB12;AKT2;ETS1;F2;F2RL1;F3;F7;F12;FABP4;PTK2B;FCER1A;FCER1G;FGF2;FGF10;FGFR1;VEGFD;FKBP1B;RAB3GAP1;SNW1;WDFY3;SWAP70;CDK19;SASH1;FN1;LARP1;PUM2;SIRT1;DAPK2;LY96…
GO:1901701	585	29	4.2491e-07	1.29881e-05	cellular response to oxygen-containing compound	4.01	32	NR1D1;PENK;STAT3;IL1B;PLSCR4;MMP3;TNIP3;ACTN2;UBR1;IL6;CCL7;PTAFR;ADAMTS1;ANKRD1;SERPINE1;ABCG2;CASP4;PDGFRA;IRG1;TLR2;IL1R1;IL8;SHPK;XBP1;AKR1C3;LRP6;CSF3;LYN;RAMP3;PDE4B;STAR;SLC8A1	799	HDAC6;HDAC5;HCN4;KLRC4-KLRK1;NR1H3;IL18BP;PPIF;NAMPT;AKAP9;CDK2;CALCRL;RAMP3;NET1;LILRB2;TCIRG1;RRAGB;KLF2;NOD1;RACK1;RAPGEF3;YAP1;SPON2;BAIAP2;STK25;CEBPB;CIB2;KAT5;CEBPE;LAMTOR5;SORBS1;PRPF8;SH2B2;POSTN;KLF1;RRAGA;ADCY1;CERS1;AHCYL1;ADCY2;CFTR;GJB6;RUVBL2;LILRB1;RAB10;PPARGC1A;ADCY3;PRDX3;IL24;RAB31;AKR1C4;ADCY5;CAPN10;ZNF277;ADCY6;CHEK2;FZD10;PDCD10;HRH3;CHRM1;CHRM2;ADCY7;CHRM3;PARK7;CHRM4;CHR…
GO:0045944	723	33	4.33757e-07	1.31707e-05	positive regulation of transcription from RNA polymerase II promoter	3.09	31	FOSL1;DBP;STAT3;IL1B;ABRA;HSPA5;IL6;HIPK2;CGA;MSX1;CSRP3;CSRNP1;MEOX2;ANKRD1;SERPINE1;MAFF;ETV6;TLR2;MEIS3;MYF6;STAT1;GLI1;XBP1;LRP6;CSF3;EAF2;NFIB;ABLIM3;HOXB5;AGO2;DDX58	1004	MED6;NR2E3;ZGLP1;HDAC5;MEF2B;DUX4;NR1H3;CDH13;NAMPT;CEBPZ;TRIM28;CDK7;COQ7;CDK8;CDK9;FSTL3;STAG1;CDKN2A;CDKN2B;TNIP1;IKZF1;KLF2;CITED2;RAPGEF3;YAP1;RBM14;CDX1;HAX1;CDX4;SLC30A9;CREB3;NCOA2;CEBPA;CEBPB;CEBPD;DDX17;KAT5;CEBPE;BATF;CEBPG;USP16;ERLIN1;RBCK1;ARID3B;DMRT2;CTCF;GMEB1;TBR1;NFAT5;SIX2;RAI1;ZNF268;HSPH1;CGA;RUVBL2;LILRB1;PPARGC1A;SUB1;ADIRF;GCN1;COPS5;SLC38A3;WWP2;WDR5;ERLIN2;PSIP1;IL17F;G…
GO:0007596	397	23	4.95932e-07	1.47829e-05	blood coagulation	0	0		0
GO:0050817	397	23	4.95932e-07	1.47829e-05	coagulation	0	0		0
GO:0019725	459	25	4.96526e-07	1.47829e-05	cellular homeostasis	3.55	24	RYR1;ATP2A1;PYGM;SLC39A14;IL1B;CAMP;SLC4A7;CCR7;IL6;CCL7;CALR;CD38;CSRP3;ABCG2;PDGFRA;ITPR1;CAV3;IL1R1;NELL2;XBP1;LRP6;HMOX1;STAR;SLC8A1	676	CD24;C8orf44-SGK3;ABCB6;SGK2;PDIA6;BCAP31;TXNDC9;TCIRG1;TRDN;MICU1;RACK1;CD52;CIB2;CHERP;GLRX3;PRDX4;CXCL13;SLC34A2;TXNRD2;SCGN;GNA13;CLDN16;SLC12A7;CFL2;CFTR;CYSLTR1;CCR9;GJB6;SLC26A1;PPARGC1A;UTS2;PDIA5;IMMT;ADCY5;EGLN2;CHP1;SLC46A1;CHRNA1;CHRNA7;TXNRD3;C1QTNF1;C1QTNF3;SLC26A9;SLC26A7;CKB;ADCYAP1;SLC22A12;SLC26A8;ADD1;CLCN3;CLCN6;LARGE2;CLN3;CLN5;CLNS1A;LRRK2;CMA1;SPPL3;CCR1;SLC24A4;CCR3;CCR4;C…
GO:0050900	178	15	5.16691e-07	1.52841e-05	leukocyte migration	6.56	17	TREM1;IL1B;OLR1;CCR7;CSF3R;CXCR2;IL6;PROCR;CCL7;IL8;NLRP12;CD34;SELP;LYN;ITGA1;SELE;PDE4B	259	ADAM8;CCL26;VAV3;MERTK;PROCR;CXCL13;CEACAM8;CHGA;SLC7A9;CORO1A;LYST;JAML;CCR1;CCR5;CCR6;CCR7;SPNS2;COL1A1;COL1A2;SIRPA;CSF3R;CX3CR1;CXADR;NKX2-3;DBH;S1PR1;EDN1;EDN2;EDN3;EDNRB;ANO6;ELANE;EPS8;F2;F2RL1;FCER1G;FER;FOXJ1;FLT1;FN1;PIP5K1C;SLC7A8;FOLR2;SLC16A8;DAPK2;SLC7A11;PPIL2;IL17RA;FUT7;FYN;HIST1H2BA;GAS6;GATA3;GCNT1;B4GALT1;GLG1;CXCR3;GPR15;ANGPT1;ANGPT2;FFAR2;GRB2;GRB7;GRB14;CXCL3;TBX21;ANXA1;H…
GO:0097530	42	8	5.24903e-07	1.54275e-05	granulocyte migration	10.67	8	TREM1;IL1B;CSF3R;CXCR2;CCL7;IL8;ITGA1;PDE4B	75	CCL26;VAV3;JAML;CSF3R;CXADR;EDN1;EDN2;EDN3;FCER1G;PIP5K1C;DAPK2;IL17RA;CXCL3;ANXA1;NCKAP1L;ADGRE2;HRH1;IFNG;IL1B;CXCL8;CXCR2;ITGA1;ITGA9;ITGB2;CCL4L1;LGALS3;CCL3L3;IRAK4;CKLF;PDE4B;PDE4D;PIK3CD;PIK3CG;PLA2G1B;TREM1;PPBP;PREX1;S100A8;S100A9;S100A12;SAA1;CCL1;CCL2;CCL3;CCL3L1;CCL4;CCL5;CCL7;CCL8;CCL11;CCL13;CCL14;CCL15;CCL16;CCL17;CCL18;CCL20;CCL22;CCL23;CCL24;CCL25;XCL1;CX3CL1;XCL2;SYK;TGFB2;C5AR1…
GO:0050878	493	26	5.39601e-07	1.57584e-05	regulation of body fluid levels	3.56	18	HAS2;PIK3R6;PLEK;IL6;PROCR;F12;SERPINE1;MAFF;PDGFRA;SCUBE1;CAD;ITPR1;XBP1;CD34;SELP;LYN;CDO1;KLKB1	506	ADA;SH2B3;NR1H3;TSPAN32;CLEC4M;CDO1;HMG20B;MYL9;VAV3;MERTK;PROCR;AGR2;CEL;SH2B2;MYL12A;PDPN;GNA13;ADCY1;ADCY2;HPSE;ADCY3;UTS2;EHD1;ADAMTS13;ADCY5;ADCY6;AKAP10;HPS5;CHRM1;ADCY7;CHRM3;VPS45;ADCY8;C1QTNF1;ADCY9;CLIC1;TC2N;KDF1;HIST2H3C;COL1A1;COL1A2;COL3A1;COPA;ADORA1;STXBP5;ADORA2A;CPB2;CLDN4;GPAT4;CREB1;DGKK;UPRT;DOCK11;GATA5;CSN2;CSN3;CSRP1;PIK3R6;ADRA2A;ADRA2B;ADRA2C;CYBA;ADRB2;CYP4A11;CYP11B2;D…
GO:0051173	1259	47	5.4675e-07	1.58661e-05	positive regulation of nitrogen compound metabolic process	0	0		0
GO:0007599	400	23	5.65339e-07	1.63024e-05	hemostasis	3.54	11	PIK3R6;PLEK;IL6;PROCR;F12;MAFF;PDGFRA;SCUBE1;ITPR1;LYN;KLKB1	311	SH2B3;TSPAN32;HMG20B;MYL9;VAV3;MERTK;PROCR;SH2B2;MYL12A;PDPN;GNA13;EHD1;ADAMTS13;AKAP10;HPS5;VPS45;CLIC1;HIST2H3C;COL1A1;COL1A2;COL3A1;ADORA2A;CPB2;DGKK;DOCK11;GATA5;CSRP1;PIK3R6;ADRA2A;ADRA2B;ADRA2C;DGKA;DGKB;DGKG;DGKH;DGKQ;ZFPM1;DOCK1;ANO6;A2M;AKT1;F2;F2R;F2RL1;F2RL2;F3;F5;F7;F8;F9;F10;F11;F12;F13A1;F13B;FBLN1;FCER1G;JMJD1C;FGA;FGB;FGG;ENPP4;MMRN1;P2RX2;KDM1A;FLI1;FLNA;METAP1;RCOR1;DOCK9;ZFPM2;…
GO:0032675	74	10	5.70268e-07	1.63417e-05	regulation of interleukin-6 production	9.62	10	ORM1;IL1B;PAEP;IL6;PTAFR;HSPD1;TLR2;NLRP12;XBP1;DDX58	104	LILRB2;TLR6;KLF2;NOD1;SPON2;CEBPB;IRAK3;IL17F;TIRAP;C1QTNF3;ADCYAP1;ADORA2B;CRHR2;CSK;TICAM1;CYBA;NLRC3;EREG;F2R;F2RL1;FCER1G;VEGFD;FOXJ1;DDX58;PYDC1;ZBTB20;PTPN22;GAS6;GBA;IL36RN;GHSR;IL36B;IL36A;C5AR2;RABGEF1;PYCARD;NCKAP1L;HGF;HLA-B;HMGB1;HSPD1;NLRP10;RAB7B;IFNG;TICAM2;IL1B;IL6;IL6R;IL10;IL17A;INPP5D;ISL1;LBP;LGALS9;ARRB1;ARRB2;MYD88;NCL;ORM1;P2RX7;PAEP;FOXP3;TLR7;GHRL;TLR9;BANK1;AKIRIN2;TBC1D…
GO:0030003	285	19	6.20181e-07	1.76617e-05	cellular cation homeostasis	0	0		0
GO:0006875	258	18	6.35655e-07	1.79906e-05	cellular metal ion homeostasis	0	0		0
GO:0060341	846	36	6.76058e-07	1.90167e-05	regulation of cellular localization	3.13	40	NR1D1;CASQ1;HCAR2;RUVBL1;RETN;IL1B;CAMP;PAEP;ACTN2;MYBPC1;DHRS7C;CCR7;IL6;TNNC1;MYLK2;PTAFR;CD38;ANKRD1;GPM6B;SRGN;CACNA1D;TLR2;MIDN;ITPR1;RAB8B;CAV3;CD300A;SDC4;NLRP12;ZP4;XBP1;CD34;PLK1;CSF3;LYN;ABLIM3;RAMP3;HMOX1;DDX58;SLC8A1	1277	CDH2;CDH3;PDCD6IP;BCL2L11;C2CD4D;MRLN;SAE1;DNM1L;NR1H3;HUWE1;ADAM8;RASGRP1;BCAP31;TRIM28;TENM1;CDK5;NUTF2;STX6;CDKN1A;RAMP3;RGS19;CDKN2A;APC2;NMUR1;TLR6;TRDN;BTN2A2;RACK1;PEMT;RAPGEF3;ARIH2;SEC24B;LYPLA1;MCRS1;ACAA2;HAX1;CREB3;VTI1B;UNC13B;CIB1;CHERP;ANP32B;AGR2;SIVA1;CCT7;CCT4;CCT2;SORBS1;SPAG5;RBCK1;TRIM16;POSTN;PRELID3A;KHDRBS1;CCT8;KDM5B;ZNF268;CFTR;SEC24A;HSPH1;CPLX2;CPLX1;LILRB1;NMU;UTS2;ED…
GO:0001816	94	11	6.83788e-07	1.91169e-05	cytokine production	8.33	10	TREM1;IL1B;CCR7;NLRC4;PTAFR;HSPD1;TLR2;RFTN1;LYN;CD46	120	KLRF2;RASGRP1;TLR6;NOD1;CEBPE;BATF;CD226;NFAT5;LILRB1;BTN3A2;BTN3A1;CHGA;CHI3L1;IL17F;TUSC2;NLRP3;GBP5;CMA1;CCR7;IL31RA;CCM2L;CD55;DBH;DENND1B;DLG1;AGT;ABCA1;S1PR3;F2RL1;FABP4;PLA2R1;RFTN1;SIRT1;PYDC1;GAS6;GATA3;FOXP1;CXCR3;RGCC;TBK1;IL19;HIF1A;STOML2;MR1;HMGB1;HSPD1;TMEM173;IFNAR1;RBPJ;IL1B;IL4;IL12B;IL12RB2;IL18;IDO1;IRF3;IRF7;ITK;KIT;LCP2;LEP;LIPA;LTBP3;LYN;MAF;CD46;NFATC2;NOS2;NOTCH1;PNP;PAWR…
GO:0022607	1395	50	7.60246e-07	2.11256e-05	cellular component assembly	0	0		0
GO:1901698	603	29	7.88001e-07	2.1765e-05	response to nitrogen compound	3.96	34	PENK;RYR1;FOSL1;PYGM;SOCS3;IFIT1;RETN;STAT3;IL1B;MMP3;DDX21;ACTN2;CCR7;UBR1;IL6;PTAFR;ABCG2;CASP4;CAD;EIF2AK2;TIMP1;RFTN1;IL1R1;STAT1;XBP1;LRP6;LYN;CDO1;HMOX1;AGO2;PDE4B;DDX58;STAR;SLC8A1	859	ADA;HDAC5;HCN4;NAMPT;AKAP9;CDK2;CDK5;FLOT1;CDKN1A;CDKN1B;ADAR;TCIRG1;RRAGB;CDO1;KLF2;NOD1;PEMT;RAPGEF3;BAIAP2;CARM1;CEBPB;CIB2;UBD;LAMTOR5;SORBS1;SH2B2;TRIM16;KLF1;RRAGA;ADCY1;AHCYL1;ADCY2;CFTR;NPFFR2;RAB10;PPARGC1A;ADCY3;TMED10;RAB31;ADCY5;CAPN10;ADCY6;IRAK3;HRH3;CHRM1;CHRM2;ADCY7;CHRM3;CHRM4;CHRM5;CHRNA1;CHRNA2;CHRNA3;CHRNA4;CHRNA5;CHRNA7;ADCY8;CHRNB1;CHRNB2;CHRNB3;CHRNB4;CHRND;CHRNE;CHRNG;CHUK…
GO:0006873	290	19	8.06624e-07	2.21459e-05	cellular ion homeostasis	0	0		0
GO:0014904	20	6	8.12822e-07	2.21833e-05	myotube cell development	16.67	5	RYR1;KLHL41;KLHL40;ACTA1;STAC3	30	KLHL41;KLHL40;BEND2;C16orf89;P2RX2;STAC3;GPX1;IGF1;FAM228B;KEL;C11orf88;LINC00596;MYOD1;MYOG;NFATC2;PPP3CA;BIN3;SELENON;KIAA1161;ACTA1;RYR1;SMYD3;SKI;SMO;WNT10B;XK;CAV2;DNER;HOMER1;RIPOR2
GO:0050778	440	24	8.22843e-07	2.23239e-05	positive regulation of immune response	4.26	24	FCN2;IL1B;REG3G;TNIP3;CCR7;MYH2;IL6;NLRC4;PTAFR;CD38;IL6ST;HSPD1;IRG1;TLR2;RFTN1;CFB;CTSL;ZP4;XBP1;LYN;PIK3AP1;PDE4B;DDX58;CD46	563	ADA;ABI1;TANK;IGLL5;KLRC4-KLRK1;ARPC5;ARPC4;ARPC3;ARPC1B;ACTR3;ACTR2;ADAM8;ARPC2;RASGRP1;WASF2;PSME3;PSMD14;TNIP1;TLR6;NOD1;SPON2;VAV3;TAB1;BAIAP2;ARPC1A;COLEC10;RBCK1;POLR3F;POLR3G;POLR3C;CD226;CNPY3;MASP2;NCKAP1;LILRB1;MALT1;BTN3A1;IRAK3;VSIG4;NLRP3;TIRAP;CHUK;PGLYRP2;PGLYRP3;SLAMF6;MB21D1;GBP5;TNFRSF13C;SH2D1B;TRIM6;PIK3AP1;CLU;SPPL3;PSMB11;CCR7;CNR1;REG3G;RFTN2;ADORA2B;CR1;CR2;CREBBP;CRK;PSMA…
GO:0002673	45	8	9.16231e-07	2.47113e-05	regulation of acute inflammatory response	12.16	9	OSMR;IL1B;CCR7;IL6;F12;IL6ST;CFB;KLKB1;CD46	74	ADAM8;PHB2;NLRP3;ADCYAP1;CCR7;CNR1;ADORA1;CR1;CD55;EDNRB;A2M;F12;FCER1A;FCER1G;RHBDD3;C5AR2;FFAR3;FFAR2;GSTP1;CFH;APCS;CFI;IL1B;IL4;IL6;IL6ST;INS;KLKB1;CD46;NPY5R;OSM;CFP;PHB;PIK3CG;PLA2G4A;IL20RB;PPARG;SUSD4;SELENOS;ASH1L;PROS1;MASP1;PTGER3;PTGS2;CFB;CCL5;SPN;TAC1;C1QBP;SERPING1;TNF;C2;C3;C3AR1;C4A;C4B;C4BPA;C4BPB;C5;C5AR1;C6;CCR2;C7;C8A;C8B;C8G;C9;VTN;ZP3;CREB3L3;TNFSF11;TNFRSF11A;OSMR;CD59
GO:0022414	750	33	9.78626e-07	2.61511e-05	reproductive process	0	0		0
GO:0045087	679	31	9.81024e-07	2.61511e-05	innate immune response	4.36	27	FCN2;PTX3;TREM1;IFIT1;CAMP;ISG15;IFIT3;IFI35;F12;NLRC4;CCL7;SHMT2;PTAFR;CASP4;EIF2AK2;IRG1;TLR2;SLPI;IRF9;CFB;STAT1;LYN;OAS2;SYNCRIP;DDX58;CD46;STAR	619	SIGLEC14;KIR2DS2;IGLL5;KLRF2;MICA;KLRC4-KLRK1;TRIM10;TRIM28;TNK2;TRIM13;KLRG1;CALCOCO2;AKAP8;ADAR;CRISP3;SIRPB1;CLEC4M;TLR6;CCL26;TRIM22;IRF9;TUBB4B;NOD1;ADARB1;IFITM3;SPON2;IFI30;CLEC10A;TRIM38;SYNCRIP;IPO7;UBD;CEBPG;IFITM2;POLR3F;POLR3G;POLR3C;CNPY3;MASP2;MALT1;SERINC3;MID2;TRIM31;ADAMTS13;POLR3A;CHGA;CORO1A;LYST;VSIG4;NLRP3;TIRAP;CHUK;PGLYRP2;PGLYRP3;SLAMF6;MB21D1;GBP5;SH2D1B;DEFB118;CLU;CD300…
GO:0030335	266	18	9.8995e-07	2.62365e-05	positive regulation of cell migration	0	0		0
GO:0072503	188	15	1.0374e-06	2.73362e-05	cellular divalent inorganic cation homeostasis	0	0		0
GO:0060337	46	8	1.09254e-06	2.84618e-05	type I interferon signaling pathway	0	0		0
GO:0071357	46	8	1.09254e-06	2.84618e-05	cellular response to type I interferon	0	0		0
GO:0008284	547	27	1.16965e-06	3.02985e-05	positive regulation of cell proliferation	3.93	32	FOSL1;OSMR;CYP7B1;RETN;STAT3;IL1B;REG3G;HAS2;CTHRC1;CXCR2;IL6;CD248;HIPK2;SHMT2;PTAFR;CALR;CGA;CD38;IL6ST;PDGFRA;TIMP1;CAV3;STAT1;GLI1;WDR77;ZP4;XBP1;AKR1C3;CSF3;LYN;HMOX1;CD46	814	ADA;CDH3;CD24;PDCD6;CDH13;NAMPT;EBI3;CDK2;CDK4;ADAM10;CALCRL;CDK6;CDKN1A;CDKN1B;LILRB2;DNAJA2;TCIRG1;CCL26;MYCNOS;YAP1;N4BP2L2;CDX2;VAV3;CARM1;CIB1;MAB21L2;STAMBP;TNFSF13B;SIX2;NES;KDM5B;ZNF268;CGA;HPSE;PPARGC1A;UTS2;PRDX3;IL24;ESM1;FGFR1OP;TBC1D8;HHLA2;CORO1A;PDCD10;CHRM1;NACC1;CHRNA7;CHRNB2;TIRAP;TNFRSF13C;CTHRC1;ADCYAP1;OSR2;LRG1;CLU;JAML;CCR3;TMIGD2;CNTF;CNTFR;IQGAP3;OCSTAMP;REG3G;OSR1;NUDT16…
GO:0030593	33	7	1.27002e-06	3.27137e-05	neutrophil chemotaxis	0	0		0
GO:0034340	47	8	1.29696e-06	3.32211e-05	response to type I interferon	11.76	8	IFIT1;ISG15;IFIT3;IFI35;SHMT2;IRF9;STAT1;OAS2	68	ADAR;IRF9;IFITM3;IFITM2;EGR1;IFI6;SAMHD1;GBP2;HLA-A;HLA-B;HLA-C;HLA-E;HLA-F;HLA-G;HLA-H;IRF8;IFI27;IFI35;IFIT2;IFIT1;IFIT3;IFNA1;IFNA2;IFNA4;IFNA5;IFNA6;IFNA7;IFNA8;IFNA10;IFNA13;IFNA14;IFNA16;IFNA17;IFNA21;IFNAR1;IFNAR2;IFNB1;IRF1;IRF2;IRF3;IRF4;IRF5;IRF6;IRF7;ISG20;JAK1;MX1;MX2;OAS1;OAS2;OAS3;IP6K2;XAF1;C19orf66;PSMB8;RNASEL;SHMT2;SP100;STAT1;STAT2;BST2;TYK2;TRIM56;IFITM1;OASL;RSAD2;ISG15;IKBKE
GO:2000147	272	18	1.36436e-06	3.47532e-05	positive regulation of cell motility	0	0		0
GO:0048545	273	18	1.43796e-06	3.64258e-05	response to steroid hormone	4.43	22	NR1D1;PENK;FOSL1;SOCS3;STAT3;IL1B;IL6;ACTA1;PTAFR;CALR;CD38;DDX54;ABCG2;IL1RN;CAD;IRG1;RAMP2;AKR1C3;CDO1;RAMP3;HMOX1;STAR	497	NR2E3;CD24;MED16;NR1H3;PTPRU;PDCD7;CDK2;CDK4;CDK7;CDKN1A;RAMP2;RAMP3;CDKN1B;CDO1;CITED2;PGRMC2;RBM14;TADA3;HOXB13;CARM1;KAT5;SLC34A2;TXNIP;POSTN;RUVBL2;GPR83;PPARGC1A;UTS2;ABHD2;SOX30;EGLN2;PADI2;CBX3;FBXO32;ADCYAP1;ADCYAP1R1;CATSPER1;CATSPER2;SFR1;TPH2;ABCC2;CNGA3;COL1A1;OCSTAMP;ADM;PPARGC1B;CLDN4;CPN1;CPS1;CRH;CRHBP;CRHR2;CRYAB;CTGF;CTNNA1;CTNNB1;AANAT;CTSV;ADRB2;CYP1A2;CYP17A1;RHOXF1;CYP27B1;D…
GO:0055007	64	9	1.49746e-06	3.75182e-05	cardiac muscle cell differentiation	13.51	10	TTN;MYL2;ACTN2;CALR;TCAP;CSRP3;PDGFRA;CAV3;MYH6;SLC8A1	74	NEBL;PDLIM5;BVES;AKAP13;NKX2-6;NKX2-5;SIK1;CXADR;AGT;AGTR2;FHL2;KDM6B;OBSL1;HEY2;MTOR;CBY1;GATA4;GATA6;KAT2A;BMP10;PROX2;NRG1;ITGB1;LRRC10;LMNA;MEF2A;MEF2C;MYH6;MYH10;MYH11;MYL2;NPPA;NOX4;PDGFRA;PDGFRB;PITX2;SOX6;MESP1;PROX1;RARA;RARB;RXRA;SGCB;BMP2;SLC8A1;SLC9A1;SRF;TBX5;TBX3;ACTC1;TSC1;TTN;VEGFA;WNT8A;WT1;FHOD3;CSRP3;CALR;CAMK2D;ARID1A;SORBS2;TCAP;CAV3;ACTN2;CCNB1;WNT3A;ACVR1;IFT20;NEXN;MYLK3;M…
GO:0070555	64	9	1.49746e-06	3.75182e-05	response to interleukin-1	7.83	9	HAS2;IL6;CCL7;CD38;ANKRD1;IRG1;IL1R1;IL8;SELE	115	CCL26;KLF2;CEBPB;CHI3L1;ADAMTS7;IRAK3;CREBBP;RC3H1;DAB2IP;CYBA;AES;SLC30A8;EDN1;EGR1;EPO;ETS1;FGB;VEGFD;PLCB1;FN1;ANKRD1;RBMX;PYCARD;ANXA1;HAS2;HIF1A;HNMT;HSPA9;HYAL1;ICAM1;IGBP1;FAS;IKBKB;IL1R1;IL6;CXCL8;IL17A;IRAK1;IRAK2;CCL4L1;LGALS9;YY2;CCL3L3;CITED1;MTHFR;MYD88;NFKB1;NKX3-1;P2RY2;PAWR;PPP4C;OTUB1;PRKCA;PRKCI;MAPK3;MAPK9;PSMB9;PTGER3;PTGER4;PTGIS;CACTIN;RELA;UPF1;RORA;CCL1;CCL2;CCL3;CCL3L1;CC…
GO:0035966	146	13	1.60408e-06	3.99713e-05	response to topologically incorrect protein	6.75	11	HSPA6;HSPA5;F12;CALR;HSPD1;EIF2AK2;HYOU1;IL8;SERPINH1;MANF;XBP1	163	HDAC6;PLA2G4B;CASP12;CTDSP2;PREB;PDIA6;STUB1;CREB3;HYOU1;HSPH1;YIF1A;SEC61B;PDIA5;KDELR3;DNAJB4;SEC63;KLHDC3;ADD1;UBE2J2;CLU;TPP1;PACRG;ATF6B;CREB3L4;CTH;DAB2IP;CREBRF;AARS;DCTN1;DDIT3;DDX11;BHLHA15;TOR1A;EIF2S1;STT3B;EP300;ERN1;EXTL3;F12;HSPA4L;SEC31A;ATF6;ERP44;UBXN4;FAF2;SEC61G;PPP1R15A;SDF2L1;DNAJB5;FBXO6;FGF21;TBL2;AMFR;GFPT1;HSPB7;SERP1;TOR1B;RNF175;GSK3A;SEC61A1;ERO1A;HDGF;CXXC1;DNAJB2;DNA…
GO:0002688	65	9	1.7119e-06	4.24274e-05	regulation of leukocyte chemotaxis	9.38	9	CXCL6;IL1B;CCR7;IL6;CCL7;CALR;SERPINE1;IL8;LYN	96	KLRC4-KLRK1;ADAM10;CREB3;CXCL13;PADI2;TIRAP;CCR1;CCR6;CCR7;CMKLR1;CSF1;CYP19A1;EDN2;EDN3;EDNRA;ANO6;AIF1;F2RL1;F7;PTK2B;VEGFD;KLRK1;SWAP70;DAPK2;GAS6;STAP1;GREM1;C5AR2;TMEM102;CXCL1;CXCL2;CXCL3;NCKAP1L;HMGB1;IL1B;IL4;IL6;IL6R;CXCL8;IL12A;CXCL10;LBP;LGALS9;LYN;CXCL9;MPP1;NBL1;NOV;SERPINE1;ZNF580;IL23A;PF4;PF4V1;PPBP;CAMK1D;S100A14;RAC1;RAC2;RARRES2;TRPV4;S100A7;CCL2;CCL3;CCL4;CCL5;CCL7;CCL19;CCL21…
GO:0055003	13	5	1.73213e-06	4.2698e-05	cardiac myofibril assembly	31.25	5	TTN;MYL2;TCAP;CSRP3;PDGFRA	16	NEBL;NKX2-5;OBSL1;MEF2A;MYH10;MYL2;PDGFRA;PDGFRB;PROX1;SRF;ACTC1;TTN;FHOD3;CSRP3;TCAP;MYLK3
GO:0040017	278	18	1.8629e-06	4.56758e-05	positive regulation of locomotion	4.52	19	CXCL6;RETN;IL1B;HAS2;HSPA5;CCR7;IL6;CCL7;PTAFR;CALR;CGA;SERPINE1;PDGFRA;PTP4A1;IL8;GLI1;SELP;LYN;SLC8A1	420	HDAC6;PDCD6;WASHC1;ADAM8;CDH13;ADAM10;CCL26;SEMA3A;ATP8A1;RACK1;RAPGEF3;TRIM38;CREB3;SEMA6C;SEMA6B;SEMA4F;SEMA4D;SEMA4B;SEMA3C;CIB1;CXCL13;POSTN;ZNF268;CGA;UTS2;FGFR1OP;BVES;CORO1A;PDCD10;TIRAP;CCR1;CCR6;CCR7;CMKLR1;COL1A1;LRRC15;IQCF1;CLDN7;AAMP;MAPK14;CSF1;CSF1R;CARMIL2;CCBE1;ADRA2A;CTSH;GLIPR2;DAB2IP;AMOT;AMOTL1;DAB2;DAPK3;DIAPH1;AGER;DRD1;DSCAM;AGT;HBEGF;S1PR1;LPAR1;EDN1;EDN2;EDN3;EDNRA;MEGF8…
GO:1990266	35	7	1.9405e-06	4.73255e-05	neutrophil migration	0	0		0
GO:0030198	280	18	2.06256e-06	5.00361e-05	extracellular matrix organization	0	0		0
GO:0043901	105	11	2.08316e-06	5.02699e-05	negative regulation of multi-organism process	6.62	10	PTX3;IFIT1;CAMP;ISG15;EIF2AK2;IRG1;TIMP1;SLPI;STAT1;ZP4	151	ADA;TRIM10;TRIM28;TRIM13;TRIB1;ADAR;TNIP1;IFITM3;TRIM38;PRDX4;IFITM2;SPINK5;MID2;TRIM31;PTGDR2;TIRAP;TRIM6;ACVR1C;APOBEC3D;CTSG;SPINK13;APOBEC3H;ELANE;APOBEC3A;APOBEC3F;FBLN1;FCN1;SIRT2;TRIM32;TRIM35;TARDBP;DEFB114;POU2F3;TKFC;TRAF3IP1;HPGDS;APOBEC3C;IFNL3;GSN;HDAC1;APCS;IRF8;IFI16;IFIT1;IFNA2;GPR149;IFNB1;IFNG;IGF1;IL2RA;IL10;IL12B;ILF3;ISG20;ITGAV;JUN;BTBD17;LBP;ARHGDIB;LTA;LTF;MBL2;MICB;ASTL;M…
GO:0043062	281	18	2.16948e-06	5.20789e-05	extracellular structure organization	5.26	16	MMP8;ADAMTS4;MMP3;HAS2;MMP11;ADAMTS5;SERPINE1;GPM6B;TIMP1;SULF1;CTSL;SERPINH1;RAMP2;ITGA1;KLKB1;LOXL1	304	WASHC1;DNAJB6;ADAM8;ADAM10;FLOT1;RAMP2;LAMC3;FBLN5;PRDX4;POMT1;POSTN;SPINK5;RIPK3;ADAMTS5;B4GALT7;CMA1;NOXO1;COL1A1;COL1A2;COL2A1;COL3A1;COL4A1;COL4A2;COL4A3;COL4A4;COL4A5;COL4A6;COL5A1;COL5A2;COL6A1;COL6A2;COL6A3;COL7A1;COL8A1;COL8A2;COL9A1;COL9A2;COL9A3;COL10A1;COL11A1;COL11A2;COL12A1;COL13A1;COL16A1;COL19A1;COMP;EGFLAM;HAPLN1;ADAMTS14;VCAN;NCAN;CST3;CTGF;EXOC8;CTRB1;CTSG;CTSK;CTSL;CTSV;CCDC80;…
GO:0009408	128	12	2.35121e-06	5.61473e-05	response to heat	10.11	9	CASQ1;SOCS3;IL1B;HSPA6;IL6;CLPB;IL1R1;LYN;HMOX1	89	PDCD6;MICA;CDKN1A;DNAJA2;SLU7;CETN1;ARPP21;DNAJB4;PSIP1;SLC52A3;ABCC2;CPB2;TRPV3;DNMT1;EIF2S1;EIF2B1;AKT1;FGF1;TFEC;MYOF;MSTN;HSPB7;GCLC;HTRA2;SCARA5;HDAC2;HMOX1;HSF1;DNAJA1;HSPA1A;HSPA1B;HSPA2;HSPA6;HSP90AA1;IGF1;IL1A;IL1B;IL1R1;IL6;CXCL10;IRAK1;LYN;MICB;ATXN3;MKI67;NF1;NOS1;NOS3;CRNN;OSM;P2RX3;TRPV2;HIKESHI;PKLR;PLA2G4A;POLR2D;ANO1;DNAJA4;PRKCQ;MAP2K7;C8orf4;RBBP7;TRPV4;RPS6KB1;CCL2;CXCL12;PIRT…
GO:0045935	1206	44	2.38821e-06	5.67354e-05	positive regulation of nucleobase-containing compound metabolic process	0	0		0
GO:0050708	256	17	2.56038e-06	6.0512e-05	regulation of protein secretion	4.63	18	NR1D1;HCAR2;IL1B;CAMP;PAEP;CCR7;IL6;CD38;ANKRD1;SRGN;CACNA1D;TLR2;MIDN;ITPR1;NLRP12;XBP1;CD34;LYN	389	DNM1L;NR1H3;ADAM8;RASGRP1;TLR6;BTN2A2;RAPGEF3;TRIM16;POSTN;CFTR;SEC24A;LILRB1;UTS2;ERP29;RAPGEF4;ADCY5;CAPN10;GLMN;IL17F;NLRP3;C1QTNF3;CIDEA;TRIM6;CCR7;CNR1;ACVR1C;FAM3D;STXBP5;CPT1A;CRH;CRHR2;CRP;MAPK14;SYT9;CSF1R;CARMIL2;ADRA2A;ADRA2C;PYDC2;SLC30A8;ZNF384;ABAT;DRD2;DRD3;DRD4;AGTR2;SCAMP5;EFNA5;ENSA;EP300;EPHA5;F2R;F2RL1;FBLN1;FCN1;RFX6;FGA;FGB;FGG;FGR;FKBP1B;NLRP1;CARD8;NCOA6;EXPH5;FN1;ATP13A2;…
GO:0006874	177	14	2.63394e-06	6.19313e-05	cellular calcium ion homeostasis	0	0		0
GO:0050818	69	9	2.856e-06	6.68009e-05	regulation of coagulation	10.23	9	PLEK;PROCR;F12;SERPINE1;PDGFRA;CD34;SELP;LYN;KLKB1	88	CLEC4M;PROCR;HPSE;C1QTNF1;TC2N;STXBP5;CPB2;ADRB2;TMPRSS6;ADAMTS18;ABAT;EDN1;ANO6;DMTN;STX2;F2;F2R;F2RL1;F3;F7;F11;F12;FAP;FCER1G;HS3ST5;FGA;FGB;FGG;ENPP4;ALOX12;VPS33B;GP1BA;SCARA5;ANXA2;ANXA5;FOXA2;HRG;APOE;APOH;KLKB1;KNG1;KRT1;ASIC2;LYN;SERPINC1;NFE2L2;NOS3;SERPINE1;SERPINB2;PDGFA;PDGFB;PDGFRA;SERPINE2;PLAT;PLAU;PLAUR;PLG;PLEK;SERPINF2;STAB2;FAM46A;PRKCA;PRKCD;PRKCQ;PRKG1;PROC;PROS1;PSEN1;PTGER…
GO:0010501	37	7	2.88392e-06	6.68009e-05	RNA secondary structure unwinding	15.91	7	DDX21;DDX27;DDX18;DDX54;DDX56;DDX10;AGO2	44	DDX39A;DDX17;DDX52;DDX20;DDX19B;DDX42;DDX1;DDX3X;DDX5;DDX6;DDX10;DDX53;DHX36;AGO3;AGO4;EIF4A1;EIF4A2;AGO1;AGO2;DDX25;DDX51;DDX47;DDX41;DDX4;DDX49;DDX56;DDX19A;DDX43;DDX27;DDX28;DDX24;DDX55;DDX31;DDX50;DDX54;DDX39B;DDX59;DDX3Y;DDX18;TDRD12;DDX21;DDX23;EIF4A3;DDX46
GO:0002252	316	19	2.88475e-06	6.68009e-05	immune effector process	3.91	19	FCN2;PTX3;TREM1;CXCL6;IFIT1;ISG15;MYH2;IL6;IFIT3;HSPD1;EIF2AK2;RFTN1;IRF9;CFB;STAT1;LYN;OAS2;DDX58;CD46	486	ADA;ABI1;IGLL5;KLRF2;MICA;ABCC9;ARPC5;ARPC4;ARPC3;ARPC1B;ACTR3;ACTR2;ARPC2;RASGRP1;CDH17;WASF2;ADAR;TRIM22;IRF9;TUBB4B;BTN3A3;ADARB1;IFITM3;SPON2;VAV3;BAIAP2;CEBPB;ATG7;BATF;CEBPG;ARPC1A;IFITM2;COLEC10;POLR3F;POLR3G;POLR3C;MASP2;CTSC;NCKAP1;CPLX2;LILRB1;SERINC3;IFI44L;BTN3A2;POLR3A;CHGA;CORO1A;LYST;VSIG4;TUSC2;NLRP3;SLAMF6;MB21D1;SH2D1B;MRGPRX2;EXOSC6;CLU;IL31RA;RAET1E;CR1;CR2;CRK;CRP;APOBEC3D;WI…
GO:0072507	205	15	3.06164e-06	7.02223e-05	divalent inorganic cation homeostasis	4.37	15	RYR1;ATP2A1;PYGM;SLC39A14;IL1B;CCR7;CCL7;CALR;CD38;CSRP3;PDGFRA;ITPR1;CAV3;LRP6;SLC8A1	343	CD24;BCAP31;TRDN;MICU1;CD52;CIB2;CHERP;CXCL13;SCGN;GNA13;CYSLTR1;CCR9;UTS2;IMMT;ADCY5;CHRNA7;C1QTNF1;ADCYAP1;CLN3;SPPL3;CCR1;SLC24A4;CCR3;CCR4;CCR5;CCR6;CCR7;CCR8;TMEM178A;ADM;ADRA1D;ADRA1B;TMC8;ADRA1A;SLC30A7;SLC35G1;CYP27B1;TMTC2;CD55;DDIT3;SLC30A8;TMEM64;DLG4;DMPK;AGER;DRD1;DRD2;DRD3;DRD4;DRD5;AGTR1;S1PR1;LPAR1;S1PR3;EDN1;EDN2;EDN3;EDNRA;EDNRB;ELANE;EPHX2;EPOR;ESR1;F2;F2R;F2RL1;PTK2B;TPCN2;SLC…
GO:0010629	1019	39	3.06313e-06	7.02223e-05	negative regulation of gene expression	2.48	37	NR1D1;STAT3;IL1B;PIWIL1;CRYM;TCEAL7;NLRC4;HIPK2;CALR;MSX1;CD38;ANKRD1;SERPINE1;ZBTB16;EIF2AK2;IRG1;ETV6;BATF3;MYF6;NLRP12;HES7;LOXL3;STAT1;NFIL3;XBP1;CD34;PLK1;MSC;WTIP;NFIB;ARID5B;SYNCRIP;RAMP3;HMOX1;AGO2;CD46;ANKRD33	1493	NR2E3;ZBTB33;POM121C;ZGLP1;C8orf88;ZBTB42;HDAC6;HDAC5;ZNF587B;ZBED6;DNAJB6;ZNF559-ZNF177;NR1H3;ZNF263;YAF2;TOB1;TRIM28;ZNF256;SORBS3;CDK5;TRIM13;OLIG2;TRIB1;COQ7;HNRNPR;RIDA;CDK9;CDKN1A;RAMP3;CDKN1B;CDKN1C;SAP18;CDKN2A;ADAR;IKZF1;CNPY2;HMG20A;CITED2;PRG3;RACK1;BASP1;IFITM3;C1D;OLFM1;N4BP2L2;CDX2;MAD2L2;CDX4;FST;ZBTB18;SYNCRIP;NCOA2;CEBPA;SEMA4D;CEBPB;MYBBP1A;DEAF1;KAT5;IPO8;CEBPG;SIVA1;DRAP1;ERN2…
GO:0070482	232	16	3.107e-06	7.08736e-05	response to oxygen levels	4.5	14	PENK;RYR1;PYGM;SOCS3;IL1B;HIPK2;CD38;ANKRD1;ITPR1;HYOU1;RAMP2;WTIP;HMOX1;SLC8A1	311	ADA;CD24;ADAM8;CDK4;CDKN1A;RAMP2;CDKN1B;CITED2;NDRG1;ACAA2;HYOU1;ATG7;POSTN;PPARGC1A;UTS2;CHAT;EGLN2;EGLN3;GPR182;CHRNA4;CHRNA7;CHRNB2;CYGB;VASN;CLCA1;PLK3;WTIP;COL1A1;CPEB2;ADM;ADORA1;CLDN3;CREB1;CREBBP;FUNDC1;CRYAB;CTGF;ADRB2;CYP1A1;DAXX;AGER;DNMT3A;DNMT3B;ABAT;DPP4;DRD1;DRD2;E2F1;ECE1;LPAR1;EDN1;EDNRA;AHCY;EGR1;EIF4EBP1;ENDOG;ENG;SLC29A1;EP300;EPAS1;EPO;ERCC2;AKT1;ERCC3;ALAD;ETS1;ALAS2;FABP1;A…
GO:0055114	760	32	3.63201e-06	8.24393e-05	oxidation-reduction process	3.56	32	NR1D1;ENO3;PGAM2;PYGM;CYP7B1;CYCS;DOHH;DHRS7C;PPP1R3A;CRYM;IDH3A;UGDH;IL6ST;STEAP4;GYG1;RDH5;CYP21A2;COX10;PHYHD1;ALDH1A3;STEAP3;MTHFD2;LOXL3;AKR1C3;VAT1L;DDO;CDO1;HMOX1;STK40;RDH13;LOXL1;CHCHD4	898	ACOT8;UQCRFS1P1;SDR42E2;MOXD2P;PPP1R2P1;NDUFC2-KCTD14;AASS;SLC25A13;DHRS9;DHRS2;COQ7;ABCC4;AKR1A1;CDO1;IFI30;ECI2;SLC25A17;VAT1;ENOX2;MYBBP1A;P3H3;GLRX3;PRDX4;HTATIP2;TXNRD2;KDM5B;MTHFD2;FAXDC2;ALDH1L1;CYP46A1;ME3;PPARGC1A;DHRS4;PRDX3;PDIA5;UQCR11;SLC27A2;DUS4L;CYB561D2;AKR1C4;HIBADH;CHM;CHML;POLG2;EGLN2;EGLN3;MRAP2;RDH13;FDX1L;CYP4F8;MTFR2;PARK7;CYP2U1;TXNRD3;CYGB;SLC25A25;DHRS1;COX20;ACSM1;GSTO…
GO:0019693	266	17	4.28901e-06	9.68725e-05	ribose phosphate metabolic process	0	0		0
GO:0001666	211	15	4.36431e-06	9.809e-05	response to hypoxia	0	0		0
GO:0002576	73	9	4.60416e-06	0.000102976	platelet degranulation	10.28	11	TTN;ORM1;ACTN2;PLEK;SERPINE1;SRGN;TIMP1;CTSW;CLEC3B;SELP;LYN	107	A1BG;ABCC4;FAM3C;CLU;SERPINA3;CTSW;CFD;ECM1;EGF;AHSG;A2M;DMTN;ALB;F5;F8;F13A1;FCER1G;FGA;FGB;ALDOA;FGG;VEGFD;MMRN1;HABP4;FLNA;FN1;GAS6;BRPF3;SCG3;HGF;HRG;APLP2;APOA1;IGF1;IGF2;APOH;APP;ISLR;ITGA2B;ITGB3;ITIH3;ITIH4;KNG1;LAMP2;LGALS3BP;LYN;POTEKP;ORM1;ORM2;P2RX1;SERPINE1;PCDH7;PDGFA;PDGFB;CYB5R1;PECAM1;PF4;SERPINA1;SERPINA4;PLG;PLEK;SERPINF2;TMX3;PPBP;SRGN;CDC37L1;PROS1;PSAP;QSOX1;RARRES2;SELP;SEL…
GO:1903530	389	21	4.74503e-06	0.000105611	regulation of secretion by cell	0	0		0
GO:0006986	137	12	4.79365e-06	0.000106178	response to unfolded protein	0	0		0
GO:0040011	846	34	4.88865e-06	0.000107762	locomotion	3.14	35	FOSL1;TREM1;CXCL6;IL1B;OLR1;SLC1A5;CTHRC1;FPR2;CCR7;CSF3R;PARP9;CXCR2;IL6;PROCR;CD248;CCL7;PTAFR;PDGFRA;LDLR;ACKR4;IL8;SDC4;NLRP12;STAT1;CD34;SELP;LYN;NFIB;ITGA1;ARID5B;FSCN1;SELE;PDE4B;AVL9;CD46	1114	CDH2;CD24;CDH4;RANBP9;APELA;TPBGL;GPC6;ARPC5;ADAM8;TSPAN1;CDH13;ABI2;PLXNC1;WASF2;TNK2;CDK5;NET1;APC2;PAK4;CLEC4M;CCL26;SEMA3A;TUBB3;SPON2;VAV3;MERTK;CAP1;CREB3;SEMA6C;SEMA6B;SEMA4F;SEMA4D;SEMA4B;SEMA3C;PROCR;CXCL13;DPYSL4;SIVA1;PDPN;CXCR6;B3GNT2;NRG3;SIX2;CHL1;GIPC1;CYSLTR1;CCR9;SDCCAG8;CCL27;CEACAM8;ADCY3;RALBP1;VAX1;B4GAT1;WWP1;WWP2;CHGA;SLC7A9;BVES;CORO1A;PTP4A3;INSL6;CELF3;CHN1;PDCD10;PTGDR2…
GO:0050865	328	19	4.95361e-06	0.000108671	regulation of cell activation	4.13	20	IL1B;PIK3R6;PLEK;CCR7;IL6;PTAFR;CD38;IL6ST;HSPD1;PDGFRA;ZBTB16;SAMSN1;CD300A;SHPK;ZP4;XBP1;SELP;LYN;HMOX1;CD46	484	ADA;CD24;IGLL5;MICA;KLRC4-KLRK1;NR1H3;TSPAN32;ADAM8;RASGRP1;EBI3;RNF41;CDKN1A;LILRB2;CDKN2A;BTN2A2;VAV3;MERTK;PIBF1;CEBPB;CD226;TNFSF13B;HSPH1;LILRB1;MALT1;SPINK5;RIPK3;GLMN;HHLA2;CORO1A;CD300A;CHRNB2;NLRP3;TIRAP;CYGB;PGLYRP2;PGLYRP3;C1QTNF1;TNFRSF13C;CLC;CLPTM1;CCR7;SPACA3;TMIGD2;CNR1;CNR2;ADK;MAP3K8;IL31RA;ADORA2B;CSK;CARMIL2;PIK3R6;TICAM1;CTGF;RC3H1;IL23R;CTLA4;CTNNB1;NFAM1;BTLA;ADRB2;CYLD;CD5…
GO:0055074	187	14	5.00975e-06	0.000109379	calcium ion homeostasis	0	0		0
GO:0002690	56	8	5.11655e-06	0.000111138	positive regulation of leukocyte chemotaxis	9.88	8	CXCL6;IL1B;CCR7;IL6;CCL7;CALR;SERPINE1;IL8	81	ADAM10;CREB3;CXCL13;TIRAP;CCR1;CCR6;CCR7;CMKLR1;CSF1;EDN2;EDN3;EDNRA;ANO6;AIF1;F2RL1;F7;PTK2B;VEGFD;SWAP70;DAPK2;GAS6;TMEM102;CXCL1;CXCL2;CXCL3;NCKAP1L;HMGB1;IL1B;IL4;IL6;IL6R;CXCL8;IL12A;CXCL10;LBP;LGALS9;CXCL9;SERPINE1;ZNF580;IL23A;PF4;PF4V1;PPBP;CAMK1D;S100A14;RAC1;RAC2;RARRES2;TRPV4;S100A7;CCL2;CCL3;CCL4;CCL5;CCL7;CCL19;CCL21;CXCL6;CXCL11;CXCL5;XCL1;CX3CL1;CXCL12;GPSM3;ADAM17;THBS1;THBS4;C1QB…
GO:0030240	3	3	5.13876e-06	0.000111138	skeletal muscle thin filament assembly	0	0		0
GO:0036293	214	15	5.18517e-06	0.000111615	response to decreased oxygen levels	0	0		0
GO:0042493	301	18	5.67831e-06	0.000121659	response to drug	3.48	15	FOSL1;ENO3;SOCS3;STAT3;IL1B;IL6;CALR;CD38;ANKRD1;ABCG2;CAD;LYN;PDE4B;STAR;SLC8A1	431	ADA;CDH3;HDAC5;CDK2;CDK4;MFSD10;COQ7;CDK9;CDKN1A;CDKN1B;CCNO;ABCA8;PEMT;RAPGEF3;VAV3;SEMA3C;AGPAT2;TXNIP;CENPF;EBP;ADCY1;CERS1;SLC17A3;PPARGC1A;UTS2;CHAT;PAPD7;CHEK2;SCN11A;PARK7;SLC46A1;CHRNA3;CHUK;SLC22A12;ADCYAP1R1;ADD3;ADSSL1;PLIN2;ABCC2;COL1A1;COMT;SLC31A1;CPB2;CPS1;CPT1A;CREB1;CRH;CRHBP;PARP4;SLC47A2;ADRA1A;CTNNB1;CTPS1;CYBA;CYP1A1;CYP1A2;CYP2A6;CYP2B6;CYP2C19;CYP2C8;CYP2C9;CYP2D7;CYP2E1;CY…
GO:0014819	8	4	5.84196e-06	0.000124233	regulation of skeletal muscle contraction	0	0		0
GO:0009615	164	13	5.85261e-06	0.000124233	response to virus	5.26	13	PENK;FOSL1;IFIT1;DDX21;ISG15;IL6;IFIT3;EIF2AK2;IRF9;BATF3;STAT1;OAS2;DDX58	247	BCL2L11;MICA;ABCC9;CDK6;ADAR;TRIM22;IRF9;ADARB1;IFITM3;SPON2;ATG7;LAMTOR5;IFI44;NPC2;IFITM2;POLR3F;POLR3G;POLR3C;IVNS1ABP;CFL1;LILRB1;SERINC3;IFI44L;PIM2;HNRNPUL1;POLR3A;IRAK3;CHRM2;LYST;NLRP3;CHUK;MB21D1;AP1S1;TRIM6;CLU;SPACA3;APOBEC3D;MAPK14;TICAM1;CXADR;CYP1A1;IFNLR1;APOBEC3H;DDX1;DDX3X;DEFA1;DEFA3;DHX36;POLR3H;DMBT1;EEF1G;APOBEC3A;APOBEC3F;UNC13D;ENO1;F2RL1;FGR;CCT5;DDX58;IFIT5;ELMOD2;SERINC5…
GO:0045893	1048	39	5.93237e-06	0.00012477	positive regulation of transcription, DNA-templated	0	0		0
GO:1903508	1048	39	5.93237e-06	0.00012477	positive regulation of nucleic acid-templated transcription	0	0		0
GO:0006082	705	30	6.0224e-06	0.000126085	organic acid metabolic process	3.46	33	ENO3;PGAM2;CYP7B1;SLCO1A2;PRPS1;CKM;PPA1;YARS;TARS;CRYM;IDH3A;SHMT2;SULT1C4;UGDH;ABCG2;CAD;WARS;NMNAT3;ALDH1A3;MTHFD2;SULF1;IARS;NARS;CHSY1;XBP1;GADL1;AKR1C3;ARG2;DDO;CDO1;HS6ST1;IDNK;STAR	953	NAALAD2;ACOT8;PLA2G4B;GNE;OCLN;FARSB;UST;AASS;SLC25A15;DHRS9;GLYAT;BCKDK;AKR1A1;B3GNT3;WARS2;CDO1;BPNT1;PRG3;PEMT;ST3GAL6;LYPLA1;ACAA2;ECI2;SLC25A17;CRTAP;PRDX4;CEL;MTHFS;SLCO1B1;PDPN;FARS2;CSPG5;B3GNT2;UGT2B11;PTGES3;AHCYL1;SLC17A3;MTHFD2;FAXDC2;ALDH1L1;FTCD;HPSE;CYP46A1;SLC26A1;ME3;PPARGC1A;UGT2A1;ACOT2;SDS;SLC27A5;SLC27A4;SLC27A3;SLC27A2;LIAS;B4GAT1;SLC35D2;KERA;AKR1C4;RPP14;HIBADH;POLG2;EGLN2…
GO:0046683	96	10	6.39477e-06	0.000133273	response to organophosphorus	6.47	9	PENK;FOSL1;PYGM;IL1B;PTAFR;STAT1;CDO1;STAR;SLC8A1	139	HCN4;AKAP9;CDK2;CDO1;RAPGEF3;CARM1;CIB2;TRIM16;CFTR;CNGA3;COL1A1;PPARGC1B;CPS1;CREM;CRHBP;AANAT;CYP17A1;DGKQ;AKR1C1;SLC26A3;DUSP1;AGXT;LPAR1;EP300;DMTN;ALDH3A1;PTK2B;ALDOB;P2RX2;FOXM1;FOS;FOSB;PANX1;GPD1;RAPGEF1;EEF2K;HMGCS2;HNF4A;APEX1;BIRC2;AQP8;IGFBP5;HCN1;APP;IL1B;AQP1;AQP9;ITPR2;ITPR3;JUN;JUNB;JUND;AREG;KCNE1;KCNJ11;KCNQ1;LDHA;MMP19;CITED1;ASPH;ASS1;NDUFS4;NME1;OXT;P2RX1;P2RX3;P2RX4;P2RX5;P2…
GO:0051254	1093	40	6.64503e-06	0.000137862	positive regulation of RNA metabolic process	0	0		0
GO:0051272	275	17	6.67573e-06	0.000137875	positive regulation of cellular component movement	0	0		0
GO:0014902	42	7	7.01594e-06	0.000144252	myotube differentiation	10.53	6	RYR1;KLHL41;KLHL40;ACTA1;STAC3;CAV3	57	KLHL41;KLHL40;BEND2;C16orf89;P2RX2;STAC3;GPX1;GSK3B;IGF1;FAM228B;KCNH1;KEL;TMEM8C;C11orf88;LINC00596;MEF2C;MYH9;MYOD1;MYOG;NFATC2;NOS1;NPHS1;MYEF2;CDON;PLEKHO1;SIX4;PITX2;AVPR1A;PPP3CA;BIN3;SELENON;KIAA1161;ADGRB3;ACTA1;BCL9;RYR1;SORT1;SHH;SMYD3;SKI;SMO;WNT1;WNT10B;XK;ADAM12;CAPN2;CAST;BARX2;TANC1;CAV2;CAV3;CACNA1H;FER1L5;DYRK1B;DNER;HOMER1;RIPOR2
GO:0035051	77	9	7.2002e-06	0.000147379	cardiocyte differentiation	10.42	10	TTN;MYL2;ACTN2;CALR;TCAP;CSRP3;PDGFRA;CAV3;MYH6;SLC8A1	96	NEBL;PDLIM5;BVES;AKAP13;NKX2-6;NKX2-5;SIK1;CXADR;JAG1;AGT;AGTR2;FHL2;KDM6B;OBSL1;FOLR1;HEY2;MTOR;CBY1;TENM4;GATA4;GATA6;KAT2A;GREM1;BMP10;PROX2;NRG1;HES1;RBPJ;ISL1;ITGB1;LRRC10;LMNA;SMAD4;MEF2A;MEF2C;MYH6;MYH10;MYH11;MYL2;NOTCH1;NPPA;NOX4;PDGFRA;PDGFRB;PITX2;SOX18;POU5F1;SOX6;MESP1;MAPK1;MAPK3;PROX1;RARA;RARB;REST;RXRA;SOX17;SGCB;BMP2;SLC8A1;SLC9A1;SRF;T;TBX2;TBX5;TBX3;ACTC1;TGFB2;TSC1;TTN;TWIST1…
GO:0006979	277	17	7.34578e-06	0.000149691	response to oxidative stress	4.83	17	PENK;FOSL1;IL1B;OLR1;CYCS;MMP3;CA3;CCR7;IL6;CD38;PDGFRA;IL1R1;XBP1;AKR1C3;HMOX1;STAR;SLC8A1	352	ADA;HDAC6;IL18BP;PPIF;SGK2;CDK2;DHRS2;ANGPTL7;NET1;KLF2;STK25;ARL6IP5;TXNRD2;TXNIP;RGS14;PPARGC1A;PRDX3;LIAS;PSIP1;ZNF277;PDCD10;PNKP;PARK7;CHRNA4;CHUK;CYGB;ERCC8;LRRK2;CCR7;ABCC2;PLK3;COL1A1;KLF6;CPEB2;PPARGC1B;PXDNL;DGKK;SRXN1;ROMO1;CRYAB;PARP1;CRYGD;CYBA;CYBB;CYP1B1;VKORC1L1;CYP2E1;DDIT3;DHCR24;NQO1;AGER;DNM2;DPEP1;DUSP1;TOR1A;ECT2;EDN1;EEF2;AIF1;ENDOG;EP300;EPAS1;STX2;CLN8;ERCC1;ERCC2;AKT1;ER…
GO:0032940	339	19	7.94127e-06	0.000161109	secretion by cell	4.12	20	TTN;TREM1;ORM1;ACTN2;PLEK;CCR7;IL6;NLRC4;SERPINE1;IL1RN;SRGN;TLR2;TIMP1;STEAP3;CTSW;RAB8B;CLEC3B;ZP4;SELP;LYN	486	A1BG;C2CD4D;WASHC1;KLRF2;RASGRP1;CDK5;RABEPK;ABCC4;TLR6;FAM3C;MERTK;VTI1B;UNC13B;ARFGEF2;ARFGEF1;EXOC5;YKT6;GIPC1;TRAF3IP2;VAMP5;CFTR;CPLX2;CPLX1;LILRB1;ERP29;TMED10;COPS5;CHAT;RAB31;RAPGEF4;BTN3A2;BTN3A1;CHGA;CORO1A;CHI3L1;NISCH;HRH3;CHP1;STX1B;VPS45;EXOC3;TRIM9;NLRP3;GBP5;SNAP47;MRGPRX2;CLU;SERPINA3;CCR1;TC2N;CCR7;C2CD4C;SYT2;ADM;STXBP5;CRHBP;CRHR1;GPR119;SLC32A1;CBLN4;RIMS4;SYT9;C2CD4A;SYT6;CT…
GO:0051223	537	25	8.13381e-06	0.000164289	regulation of protein transport	0	0		0
GO:0032989	791	32	8.23652e-06	0.000165633	cellular component morphogenesis	3.11	28	TTN;CASQ1;HRH2;KLHL41;TMOD4;LMOD2;HAS2;MYH3;MYOZ1;MYL2;ACTN2;ACTA1;MSX1;TCAP;CSRP3;LMOD3;ANKRD1;NTNG1;PDGFRA;LDB3;CCDC114;RAB8B;LOXL3;LRP6;NFIB;ABLIM3;ITGA1;MYH6	900	ABI1;LRRC70;CDH4;RANBP9;GFY;TPBGL;DNM1L;PQBP1;COL4A3BP;CDH11;ACTR3;ACTR2;ADAM8;FRY;PLXNC1;TRIM28;FARP1;WASF2;CDK5;FLOT1;ABCC4;CCNO;LAMC3;KLHL41;KLF2;SEMA3A;TUBB3;BASP1;YAP1;SPON2;SEC24B;OLFM1;LRRN2;BAIAP2;MERTK;PIBF1;SLC9A6;CAP2;CAP1;SEMA6C;SEMA4F;SEMA3C;CIB1;NEBL;DPYSL4;PDPN;POSTN;AVIL;B3GNT2;ADCY1;CFL2;SIX2;CHL1;NES;RAB10;EHD1;AFG3L2;FERMT2;VAX1;B4GAT1;KERA;KIF3A;BVES;LDB3;CEP250;KLK8;CHN1;POLG…
GO:0016477	540	25	8.94737e-06	0.000179143	cell migration	0	0		0
GO:0046903	406	21	9.13378e-06	0.000181422	secretion	3.91	23	TTN;TREM1;ORM1;HRH2;ACTN2;PLEK;CCR7;IL6;NLRC4;SERPINE1;IL1RN;CAD;SRGN;TLR2;TIMP1;STEAP3;CTSW;RAB8B;CLEC3B;ZP4;SELP;LYN;CDO1	588	A1BG;ADA;C2CD4D;WASHC1;KLRF2;RASGRP1;CDK5;RABEPK;ABCC4;TLR6;CDO1;FAM3C;MERTK;VTI1B;UNC13B;FBLN5;AGR2;CEL;ARFGEF2;ARFGEF1;EXOC5;YKT6;GIPC1;TRAF3IP2;VAMP5;CFTR;STARD10;CPLX2;CPLX1;LILRB1;NMU;ERP29;TMED10;COPS5;CHAT;RAB31;RAPGEF4;BTN3A2;BTN3A1;CHGA;CORO1A;CHI3L1;NISCH;HRH3;CHP1;STX1B;CHRM1;CHRM3;VPS45;CHRM5;EXOC3;TRIM9;NLRP3;SLC26A7;GBP5;ADCYAP1;SNAP47;MRGPRX2;CLU;SERPINA3;CCR1;TC2N;CCR7;C2CD4C;SYT2…
GO:2000113	910	35	9.14032e-06	0.000181422	negative regulation of cellular macromolecule biosynthetic process	0	0		0
GO:1902680	1068	39	9.18836e-06	0.000181589	positive regulation of RNA biosynthetic process	0	0		0
GO:0045765	146	12	9.23769e-06	0.00018178	regulation of angiogenesis	0	0		0
GO:0032880	685	29	9.52618e-06	0.000186656	regulation of protein localization	2.95	28	NR1D1;HCAR2;RUVBL1;IL1B;CAMP;PAEP;ACTN2;MYBPC1;CCR7;IL6;CD38;ANKRD1;GPM6B;SRGN;CACNA1D;TLR2;MIDN;ITPR1;CAV3;NLRP12;XBP1;CD34;PLK1;CSF3;LYN;ABLIM3;RAMP3;DDX58	950	CDH2;HDAC6;BCL2L11;DNAJB6;SAE1;DNM1L;NR1H3;HUWE1;ADAM8;RASGRP1;BCAP31;TRIM28;TENM1;CDK5;NUTF2;STX6;CDKN1A;RAMP3;RGS19;CDKN2A;APC2;NMUR1;TLR6;TRIM22;BTN2A2;RACK1;PEMT;RAPGEF3;ARIH2;LYPLA1;MCRS1;HAX1;CREB3;VTI1B;CIB1;CHERP;ANP32B;AGR2;CCT7;CCT4;CCT2;SORBS1;SPAG5;RBCK1;TRIM16;POSTN;PRELID3A;CCT8;ZNF268;CFTR;SEC24A;HSPH1;LILRB1;UTS2;EDAR;OS9;ERP29;YWHAQ;RBPMS;WWP2;RAPGEF4;RER1;ADCY5;FAF1;POLR3A;CAPN1…
GO:0060324	44	7	9.67401e-06	0.000188746	face development	12	6	MYH3;MSX1;CSRNP1;ALDH1A3;LRP6;ARID5B	50	COL1A1;DLX5;ALDH1A3;RAB3GAP1;DKK1;NIPBL;TIPARP;ANKRD11;HOXB3;LRP6;MMP2;ASPH;MSX1;MYH3;PAX9;LEF1;CHD7;MAPK1;MAPK3;MAP2K1;MAP2K2;PTPN11;BBS4;RAF1;RARA;RARG;PLEKHA1;RRAS;STRA6;SCX;CSRNP1;SKI;SOX3;SRF;BRAF;TBX1;TGFB1;TGFB2;TGFB3;CLDN5;WNT5A;ZFAND5;GRHL2;MKKS;CRISPLD1;CRISPLD2;ARID5B;ALDH1A2;SGPL1;NOG
GO:0032970	254	16	9.84193e-06	0.000191209	regulation of actin filament-based process	5.45	17	NEB;TMOD4;LMOD2;ACTN2;PLEK;CCR7;TNNC1;MYLK2;CSRP3;LMOD3;GPM6B;PDGFRA;CAV3;SDC4;CSF3;FSCN1;PDE4B	312	WASHC1;ARPC5;ARPC4;ARPC3;ARPC1B;ACTR3;ACTR2;ARPC2;ABI2;WASF2;SORBS3;TENM1;CDK5;CCL26;DLC1;RAPGEF3;CDC42EP2;HAX1;BAIAP2;ARPC1A;ARFGEF1;CDC42EP3;AVIL;CFL2;NCKAP1;IQGAP2;DSTN;TRIOBP;CDC42EP1;CORO1A;FZD10;AKAP13;TWF2;SYNPO;ARAP1;ADD1;ADD2;FRMD6;CCR7;WHAMM;CNN2;ARHGEF19;PLEKHH2;JMY;MTPN;CRK;CSF1R;CSF3;CARMIL2;WIPF2;CDC42EP5;CTGF;CTSV;AMOT;DAPK3;DLG1;DSC2;DSG2;DSP;S1PR1;LPAR1;EDN1;EFNA5;ALMS1P1;CTTN;EP…
GO:0036500	9	4	1.03719e-05	0.000200654	ATF6-mediated unfolded protein response	0	0		0
GO:0009161	173	13	1.04652e-05	0.000201609	ribonucleoside monophosphate metabolic process	0	0		0
GO:0051050	619	27	1.14829e-05	0.000220288	positive regulation of transport	3.21	30	PTX3;C1QTNF2;HCAR2;RUVBL1;RETN;IL1B;CAMP;PAEP;ACTN2;MYBPC1;IL6;PTAFR;CALR;CD38;ANKRD1;SERPINE1;FXYD1;CACNA1D;TLR2;RAB8B;CAV3;SDC4;NLRP12;ZP4;XBP1;CD34;CSF3;ABLIM3;SELE;DDX58	936	CDH2;KCNE3;CDH3;PDCD6IP;BCL2L11;C8orf44-SGK3;SAE1;DNM1L;NR1H3;HUWE1;ADAM8;TSPAN1;SGK2;RASGRP1;BCAP31;AKAP9;TRIM28;TENM1;CDK5;NUTF2;FLOT1;NMUR1;TRDN;ABCA7;ATP8A1;RACK1;PEMT;RAPGEF3;ARIH2;MERTK;CREB3;UNC13B;CIB1;CHERP;ANP32B;SIVA1;SORBS1;RBCK1;TRIM16;POSTN;PRELID3A;KHDRBS1;CLDN16;AHCYL1;ARPP19;ZNF268;CFTR;SEC24A;NMU;EDAR;EHD1;LMAN2;YWHAQ;SLC38A3;RBPMS;POLR3A;CAPN10;GLMN;CHP1;SNF8;IL17F;STX1B;CHRM1;…
GO:0055086	413	21	1.18248e-05	0.000225903	nucleobase-containing small molecule metabolic process	4.11	22	ENO3;PGAM2;PRPS1;IL1B;MYH8;CYCS;MYH3;APOBEC2;AMPD2;GDA;SULT1C4;AMPD1;MYH7;CAD;NMNAT3;COX10;SHPK;PRPS2;RAMP2;OAS2;PDE4B;MYH6	535	ADA;LOC100506422;OCLN;NDUFC2-KCTD14;RAD50;NAMPT;SLC25A13;TXNDC9;NME6;CALCRL;GPHN;RAMP2;TCIRG1;BPNT1;PEMT;ATP5H;DNPH1;PAICS;ATP5L;ADCY1;AHCYL1;ADCY2;PDE10A;SLC26A1;ADCY3;SMPDL3A;APOBEC2;UQCR11;ADCY5;NUDT4;NUDT5;NUDT3;ADCY6;PNKP;ADCY7;ACOT7;ADCY8;SLC25A25;ADCY9;MB21D1;NT5C3B;ADCYAP1;LRRK2;AK7;ADSSL1;AFMID;NDUFA11;CNP;CMPK2;NUDT16;ADK;COX4I1;COX5B;PDCL2;ADM;NADK2;COX6A1;COX6B1;COX6C;TAAR1;COX7B;ADOR…
GO:0045088	288	17	1.22286e-05	0.000232648	regulation of innate immune response	4.48	16	NR1D1;SOCS3;REG3G;TNIP3;PIK3R6;PARP9;NLRC4;HSPD1;IRG1;TLR2;RFTN1;STAT1;CTSL;LYN;PIK3AP1;DDX58	357	TANK;MICA;KLRC4-KLRK1;NR1H3;ADAM8;RASGRP1;PSME3;FLOT1;PSMD14;ADAR;TNIP1;TLR6;NOD1;TAB1;POLR3F;POLR3G;POLR3C;CD226;CNPY3;LILRB1;MALT1;TRAFD1;CDC37;IRAK3;DUSP10;USP18;TIRAP;CHUK;PGLYRP2;PGLYRP3;SLAMF6;MB21D1;GBP5;SH2D1B;TRIM6;PIK3AP1;PSMB11;REG3G;CR1;CREBBP;PSMA8;PIK3R6;TICAM1;CTSB;CTSK;CTSL;CTSS;DAB2IP;CYBA;CYLD;OTUD7A;AP1G1;COCH;CLEC4C;NLRP6;DMBT1;DRD2;A2M;EP300;EREG;F2RL1;FCER1G;FCN1;FGR;KLRK1;S…
GO:0009117	383	20	1.30015e-05	0.000245488	nucleotide metabolic process	0	0		0
GO:0006935	449	22	1.30641e-05	0.000245488	chemotaxis	0	0		0
GO:0042330	449	22	1.30641e-05	0.000245488	taxis	3.66	17	FOSL1;TREM1;CXCL6;IL1B;FPR2;CCR7;CSF3R;CXCR2;IL6;CCL7;PTAFR;PDGFRA;ACKR4;IL8;NFIB;ITGA1;PDE4B	464	CDH4;RANBP9;TPBGL;ADAM8;PLXNC1;CDK5;CCL26;SEMA3A;TUBB3;SPON2;VAV3;CREB3;SEMA6C;SEMA6B;SEMA4F;SEMA4D;SEMA4B;SEMA3C;CXCL13;DPYSL4;CXCR6;B3GNT2;NRG3;CHL1;CYSLTR1;CCR9;CCL27;RALBP1;VAX1;B4GAT1;CHGA;CORO1A;CHN1;PTGDR2;CMTM7;LYST;CMTM1;CMTM5;JAML;CCR1;CCR3;CCR4;CCR5;CCR6;CCR7;CCR8;ACKR2;CMTM3;CMKLR1;ZNF280A;UNC5D;CREB1;CRMP1;ZNF280B;MAPK14;CSF1R;CSF3R;CMTM4;CMTM2;GDF7;CMTM8;CNTN4;CX3CR1;CXADR;AMOT;DAG1…
GO:0060325	31	6	1.31472e-05	0.00024604	face morphogenesis	0	0		0
GO:0072521	290	17	1.33774e-05	0.00024933	purine-containing compound metabolic process	4.57	18	ENO3;PGAM2;PRPS1;IL1B;MYH8;CYCS;MYH3;AMPD2;GDA;SULT1C4;AMPD1;MYH7;ABCG2;COX10;RAMP2;OAS2;PDE4B;MYH6	394	ADA;OCLN;NDUFC2-KCTD14;SLC25A13;NME6;CALCRL;GPHN;RAMP2;TCIRG1;BPNT1;PEMT;ATP5H;PAICS;ATP5L;ADCY1;AHCYL1;SLC17A3;ADCY2;PDE10A;SLC26A1;ADCY3;UQCR11;ADCY5;ADCY6;ADCY7;ACOT7;ADCY8;SLC25A25;ADCY9;ADCYAP1;SLC22A12;LRRK2;ADSSL1;NDUFA11;NUDT16;ADK;COX4I1;COX5B;ADM;COX6A1;COX6B1;COX6C;TAAR1;COX7B;ADORA2A;COX7C;COX8A;COX10;COX15;MACROD2;CTNS;CYC1;ADSL;ADSS;ADAL;DCK;DGUOK;DLD;DLG1;DLG2;DLG3;DLG4;DNMT1;DNMT3…
GO:0030155	450	22	1.35217e-05	0.00025048	regulation of cell adhesion	3.82	24	ADAMDEC1;IL1B;HAS2;PIK3R6;CCR7;IL6;PTAFR;CALR;SERPINE1;IL6ST;IL1RN;GPM6B;HSPD1;ZBTB16;RND1;GTPBP4;CD300A;IL8;SDC4;ZP4;XBP1;SELP;LYN;CD46	629	ADA;CD24;KLRC4-KLRK1;EDIL3;ADAM8;ARPC2;CDH13;RASGRP1;EBI3;ADAM10;CDK6;FLOT1;FSTL3;NET1;LILRB2;CDKN2A;CITED2;BTN2A2;DLC1;VAV3;MAD2L2;SEMA4D;CEBPB;CIB1;AGR2;OLFM4;CXCL13;POSTN;SPINT2;HSPH1;LILRB1;MALT1;SPINK5;RIPK3;TRIOBP;FAF1;GLMN;HHLA2;CORO1A;CD300A;NLRP3;C1QTNF1;TNFRSF13C;CLC;CLPTM1;SPACA7;CCR7;B4GALNT2;TMIGD2;COL1A1;COL8A1;COL16A1;ADK;MAP3K8;EGFLAM;COL26A1;CLDN7;CCM2L;CSF1;CSK;CARMIL2;PIK3R6;RC…
GO:0043436	698	29	1.35484e-05	0.00025048	oxoacid metabolic process	0	0		0
GO:0070201	589	26	1.36153e-05	0.000250707	regulation of establishment of protein localization	0	0		0
GO:0006753	386	20	1.4557e-05	0.000266976	nucleoside phosphate metabolic process	0	0		0
GO:0060548	665	28	1.50455e-05	0.000274835	negative regulation of cell death	3.1	27	SOCS3;STAT3;IL1B;HSPA5;CCR7;IL6;IFIT3;NLRC4;HIPK2;MSX1;CD38;SERPINE1;IL6ST;HSPD1;EIF2AK2;TIMP1;MEIS3;HYOU1;XBP1;CD34;PLK1;RAMP2;LRP6;CSF3;HMOX1;STK40;STAR	872	ADA;BCL2L10;DNAJB6;SDIM1;ADAM8;PPIF;HIPK3;TRAP1;PSME3;CDK5;DHRS2;TOPORS;SPRY2;CDKN1A;RAMP2;CDKN1B;MAEA;ADAR;CDKN2D;CITED2;SYCP2;RACK1;MYCNOS;RAPGEF3;YAP1;CFDP1;ACAA2;HAX1;MERTK;CEACAM5;CREB3;SEMA4D;CEBPB;CIB1;HYOU1;LAMTOR5;AGR2;HTATIP2;RBCK1;STAMBP;IVNS1ABP;CFL1;CHL1;NES;PLK2;ZMYND11;ZNF268;HSPH1;LILRB1;PROKR1;PPARGC1A;MALT1;PRDX3;PIM2;CHGA;CORO1A;INSL6;PDCD10;BIRC8;PARK7;PHB2;CIDEA;ADCYAP1;AGAP2…
GO:0051094	778	31	1.54073e-05	0.000280327	positive regulation of developmental process	3.15	36	SOCS3;RETN;ADAMTS9;IL1B;HAS2;CTHRC1;PIK3R6;ISG15;IL6;HIPK2;CALR;CSRP3;ADAMTS1;ANKRD1;SERPINE1;YPEL3;IL6ST;GPM6B;ZBTB16;CAV3;MEDAG;IL8;MYF6;GLI1;XBP1;CD34;RAMP2;LRP6;CSF3;LYN;CDH15;HMOX1;NELL1;CD46;STAR;SLC8A1	1142	ADA;CDH2;FOXO6;CD24;PDCD6;CDH4;CDH5;DNM1L;ADAM8;ARPC2;RASGRP1;CDH15;FLOT1;OLIG2;TRIB1;SPRY1;RAMP2;NET1;LILRB2;CDKN2A;KATNB1;HMG20B;CITED2;SEMA3A;RACK1;BASP1;RAPGEF3;YAP1;PRMT5;OLFM1;N4BP2L2;CDX2;HAX1;BAIAP2;FST;STK25;CARM1;CEBPA;SEMA4D;CEBPB;CIB1;AGR2;OLFM4;TRIM16;RGS14;DMRT2;CELF1;AVIL;KDM5B;ZNF268;SEPT9;WASF3;FRS2;PPP1R13L;HPSE;PPARGC1A;UTS2;EHD1;ADIRF;STMN2;TRIOBP;IL1RAPL1;CHI3L1;WIF1;IRAK3;TW…
GO:0050920	106	10	1.55006e-05	0.000280909	regulation of chemotaxis	5.56	10	CXCL6;IL1B;CCR7;IL6;CCL7;CALR;SERPINE1;PDGFRA;IL8;LYN	180	KLRC4-KLRK1;CDH13;PLXNC1;ADAM10;SEMA3A;CREB3;SEMA6C;SEMA6B;SEMA4F;SEMA4D;SEMA4B;SEMA3C;CXCL13;TBR1;PADI2;TIRAP;CCR1;CCR6;CCR7;CMKLR1;CSF1;CYP19A1;DSCAM;S1PR1;LPAR1;EDN2;EDN3;EDNRA;EFNB2;MEGF8;ANO6;AIF1;ELANE;AKT2;F2RL1;F3;F7;PTK2B;SEMA3D;FGF1;FGF2;FGF4;FGF10;FGFR1;VEGFD;KLRK1;SWAP70;PLXND1;FN1;DAPK2;PRKD2;ADGRA2;GAS6;STAP1;GREM1;C5AR2;CXCR3;TMEM102;ANGPT2;CXCL1;CXCL2;CXCL3;NCKAP1L;HMGB1;HRG;HSPB1…
GO:0030193	65	8	1.58807e-05	0.000284425	regulation of blood coagulation	0	0		0
GO:0060021	65	8	1.58807e-05	0.000284425	palate development	8.24	7	MSX1;PAK1IP1;CSRNP1;MEOX2;LRP6;MSC;ARID5B	85	TSHZ1;GDF11;ANP32B;VAX1;OSR2;WFIKKN1;WFIKKN2;COL2A1;COL11A2;OSR1;DLG1;DLX5;DLX6;EPHB2;EPHB3;FOXF2;FOXE1;SATB2;FZD2;GABRB3;TIPARP;IFT172;GLI3;INHBA;INSIG1;JAG2;LRP6;SMAD2;SMAD4;MEF2C;MEOX2;ASPH;MSX1;WDPCP;INSIG2;LEF1;PRRX1;BNC2;BCOR;PAK1IP1;BBS7;CHD7;PLEKHA1;ALX4;PRDM16;MMP25;CSRNP1;SHH;SKI;C5orf42;BMPR1A;SNAI2;SNAI1;SOS1;SOX11;TBX1;TBX2;TBX3;TCF21;TFAP2A;TGFB3;TGFBR1;TGFBR2;TGFBR3;CLDN5;TWIST1;SU…
GO:1900046	65	8	1.58807e-05	0.000284425	regulation of hemostasis	0	0		0
GO:0055010	32	6	1.59468e-05	0.000284498	ventricular cardiac muscle tissue morphogenesis	0	0		0
GO:0009123	181	13	1.6993e-05	0.000301989	nucleoside monophosphate metabolic process	5.44	13	ENO3;PGAM2;PRPS1;MYH8;CYCS;MYH3;AMPD2;AMPD1;MYH7;CAD;COX10;PRPS2;MYH6	239	ADA;NDUFC2-KCTD14;SLC25A13;TCIRG1;ATP5H;DNPH1;PAICS;ATP5L;UQCR11;SLC25A25;ADCYAP1;ADSSL1;NDUFA11;ADK;COX4I1;COX5B;COX6A1;COX6B1;COX6C;COX7B;COX7C;COX8A;COX10;COX15;UPRT;CTNS;UPP2;CYC1;ADSL;ADSS;DCK;DGUOK;DHODH;DLD;DLG1;DLG2;DLG3;DLG4;DTYMK;DUT;ENO1;ENO2;ENO3;AK1;AK2;AK4;AK9;PRPS1L1;ALDOA;ALDOB;NT5C2;ALDOC;ATP6V0A2;FXN;GALK1;GAPDH;MAGI3;GART;AK5;NIPSNAP2;GAPDHS;GCK;ATP5L2;AMPD1;UQCRQ;AMPD2;ATP5S;A…
GO:0032755	48	7	1.75166e-05	0.00031009	positive regulation of interleukin-6 production	11.76	8	IL1B;PAEP;IL6;PTAFR;HSPD1;TLR2;XBP1;DDX58	68	LILRB2;TLR6;NOD1;SPON2;IL17F;TIRAP;ADCYAP1;ADORA2B;CRHR2;TICAM1;CYBA;EREG;F2R;F2RL1;FCER1G;VEGFD;DDX58;PYDC1;ZBTB20;IL36B;IL36A;PYCARD;HMGB1;HSPD1;NLRP10;RAB7B;IFNG;TICAM2;IL1B;IL6;IL6R;IL17A;ISL1;LBP;LGALS9;MYD88;NCL;P2RX7;PAEP;TLR7;TLR9;AKIRIN2;TBC1D23;MAPK13;PTAFR;TRPV4;NOD2;CARD9;TLR1;TLR2;TLR3;TLR4;TNF;TRAF6;TWIST1;TNFSF4;CCR2;UCN;WNT5A;XBP1;IL17RC;HYAL2;TNFSF9;RIPK2;IL1RL2;IL33;ARHGEF2;CD36
GO:0009306	86	9	1.79065e-05	0.000315775	protein secretion	7.76	9	TREM1;PLEK;CCR7;NLRC4;IL1RN;TLR2;STEAP3;RAB8B;LYN	116	KLRF2;TLR6;TRAF3IP2;CPLX1;LILRB1;ERP29;RAPGEF4;BTN3A2;BTN3A1;CHI3L1;NLRP3;GBP5;CCR7;GPR119;CBLN4;SLC30A8;AGT;ABCA1;TVP23C;DMTN;F2RL1;FGG;FKBP1B;RAB11FIP2;RAB11FIP5;GATA3;BLOC1S6;ARFGAP3;FOXP1;PCLO;GNAS;FFAR1;ANXA1;HMGB1;RBPJ;IL1RN;PDX1;SVBP;ARL4D;ILDR2;BLOC1S3;MAFA;LCP2;LEP;SNX19;LTBP2;LYN;SMAD2;MC4R;RAB8A;MYO5A;NEUROD1;NOS2;NOTCH1;PNP;PAFAH1B1;GAL;CYB5R4;PCSK5;RAB8B;PLEK;FAM3B;TREM1;POU2F2;LAX1;…
GO:0051046	426	21	1.87861e-05	0.000330017	regulation of secretion	3.58	25	NR1D1;HCAR2;RETN;IL1B;CAMP;PAEP;CCR7;IL6;PTAFR;CD38;ANKRD1;SRGN;CACNA1D;TLR2;MIDN;ITPR1;RAB8B;CD300A;SDC4;NLRP12;ZP4;XBP1;CD34;LYN;HMOX1	699	ADA;PDCD6IP;C2CD4D;DNM1L;NR1H3;ADAM8;RASGRP1;CDK5;TLR6;BTN2A2;RAPGEF3;UNC13B;TRIM16;POSTN;CORIN;KDM5B;CFTR;SEC24A;CPLX2;CPLX1;LILRB1;NMU;UTS2;ERP29;RAPGEF4;ADCY5;CHGA;CAPN10;IL1RAPL1;GLMN;HRH3;SNF8;IL17F;STX1B;CD300A;CHRNA3;CHRNA4;TRIM9;CHRNB2;CHRNB4;NLRP3;C1QTNF1;C1QTNF3;CIDEA;RAB3C;ADCYAP1;TRIM6;LRRK2;TC2N;CCR7;C2CD4C;CNR1;SYT2;ACVR1C;FAM3D;COMT;IQCF1;ADORA1;STXBP5;ADORA2B;CPB2;CPT1A;CREB1;CRH;…
GO:0008219	864	33	1.91781e-05	0.000335617	cell death	3	30	ATP2A1;HCAR2;IL1B;OLR1;CYCS;YARS;PAEP;IL6;NLRC4;HIPK2;CD38;CSRNP1;MEOX2;HSPD1;CASP4;ZBTB16;SRGN;TLR2;AEN;ITPR1;STEAP3;KPNB1;SULF1;NLRP12;STAT1;CTSL;XBP1;EMP1;EAF2;HMOX1	1001	SRA1;CD24;KLLN;PDCD6IP;PDCD6;BCL2L10;BCL2L11;DUX4;PARP2;DNAJB6;SDIM1;CASP12;DNM1L;PDCD7;PPIF;HIPK3;FEM1B;OPTN;BCAP31;RBM5;RNF41;PSME3;CDK5;NME6;TOPORS;ZNF443;MFSD10;CDKN1A;CDKN1B;UBE4B;SMNDC1;RGS19;CDKN2A;TRAIP;PAK4;RTN3;CDKN2D;SEMA3A;NOD1;DLC1;RACK1;C1D;ACAA2;STK25;UNC13B;CEBPB;MYBBP1A;CIB1;ANP32B;LAMTOR5;ARL6IP5;HTATIP2;DPYSL4;SIVA1;ERN2;RRAGA;CTSC;TRAF3IP2;NEK6;NCKAP1;GJB6;CGB3;PPP1R13L;MRPS30…
GO:0009199	158	12	2.05376e-05	0.000358041	ribonucleoside triphosphate metabolic process	0	0		0
GO:0016265	868	33	2.1036e-05	0.000365341	death	0	0		0
GO:0010558	948	35	2.16461e-05	0.000374519	negative regulation of macromolecule biosynthetic process	0	0		0
GO:1903522	159	12	2.18743e-05	0.000377044	regulation of blood circulation	6.44	19	RYR1;CASQ1;ATP2A1;HRH2;CACNA1S;MYL2;MYL3;PTAFR;CD38;CSRP3;MYH7;FXYD1;CACNA1D;ITPR1;CAV3;HMOX1;PDE4B;MYH6;SLC8A1	295	ADA;HCN4;GJC1;ABCC9;AKAP9;KCNMB2;IRX5;TRDN;CACNG3;CACNG2;SEMA3A;GLRX3;CELF2;CORIN;AHCYL1;UTS2;CHGA;BVES;ADCY6;CHRM1;CHRM2;CHRM3;ADCYAP1;CLIC2;FOXN4;ADM;ADORA1;CPS1;CRHR2;CRP;ADRA1D;ADRA1B;ADRA1A;NKX2-5;CTGF;ADRA2A;ADRA2B;ADRA2C;CXADR;ADRB1;ADRB2;GRK2;CYP2J2;TMEM65;DBH;ACE;DES;DMD;DMPK;DRD1;DRD2;DSC2;DSG2;AGT;DSP;HBEGF;AGTR1;AGTR2;ECE1;EDN1;EDN2;EDN3;EPAS1;EPHX2;AKT1;ESR2;F2R;F2RL1;SMTNL1;FGA;FGB;…
GO:0006897	398	20	2.25926e-05	0.000387966	endocytosis	3.73	19	FCN2;PTX3;OLR1;CXCR2;MYH2;CALR;CD163;LDLR;HYOU1;CAV3;CDC42SE2;ACKR4;IL8;LOXL3;RAMP2;LRP6;LYN;RAMP3;M6PR	509	ABI1;IGLL5;TOM1;DNM1L;NR1H3;ATP9A;ARPC5;ARPC4;ARPC3;ARPC1B;ACTR3;ACTR2;ARPC2;PDIA6;WASF2;TNK2;CDK5;CALCRL;PRG4;RABEPK;RAMP2;RAMP1;RAMP3;CLEC4M;ABCA7;SPON2;VAV3;BAIAP2;MERTK;CLEC10A;CAP1;HYOU1;CEBPE;ARPC1A;CETP;NCKAP1;HSPH1;LILRB1;USP20;CEACAM4;RALBP1;EHD1;RAB31;STON1;CORO1A;PACSIN2;SNX18;SYNRG;TUSC2;MARCH3;FCHO2;NOSTRIN;SCGB3A2;AP2M1;AP1S1;AP2S1;CLN3;LRRK2;CLTA;CLTB;CLTC;CSNK1A1L;ACKR2;RINL;SYT2;…
GO:0045892	794	31	2.28007e-05	0.000390079	negative regulation of transcription, DNA-templated	0	0		0
GO:0055085	719	29	2.34114e-05	0.000399038	transmembrane transport	2.28	25	ADAMTS8;RYR1;CASQ1;ATP2A1;SLC39A14;CACNA1S;SLC1A5;SLC4A7;COX6A2;CCR7;SLC18B1;ABCG2;FXYD1;SFXN2;CACNA1D;ITPR1;SLC7A1;COX10;RAB8B;SFXN1;MFSD3;ABCC3;SLC43A2;CHCHD4;SLC8A1	1098	KCNE3;SLC9B1P1;UQCRFS1P1;KCNJ18;HCN4;TIMM23;SLC17A4;GJC1;C8orf44-SGK3;ABCC5;ABCB6;ABCC9;TIMM23B;KCNK7;SGK2;CDH17;SLC25A13;SLC25A15;MFSD10;SLC35B1;KCNMB2;TIMM17B;SLC17A2;ABCC4;TCIRG1;PKDREJ;TRDN;ABCA7;ABCA10;ABCA9;ABCA8;MICU1;CACNG3;CACNG2;ATP8A1;TIMM17A;TOMM40;SLC30A9;TIMM44;ATP5H;SLC25A17;SLC9A6;CHERP;SLC19A2;SLC34A2;ATP5L;EBP;CLDN16;SLC12A7;AHCYL1;SLC17A3;CFTR;SLC26A1;SLC22A7;RALBP1;AFG3L2;UQCR…
GO:0007512	11	4	2.6428e-05	0.000448786	adult heart development	0	0		0
GO:0009890	998	36	2.6842e-05	0.000454134	negative regulation of biosynthetic process	0	0		0
GO:0006366	577	25	2.72056e-05	0.000458594	transcription from RNA polymerase II promoter	2.9	21	NR1D1;FOSL1;DBP;STAT3;DDX21;MSX1;CSRNP1;MEOX2;MAFF;ETV6;TEAD4;MEIS3;IRF9;BATF3;MYF6;NFIL3;XBP1;MSC;EAF2;NFIB;HOXB5	724	MED6;NR2E3;ZGLP1;MED16;MEF2B;ELOA3D;NR1H3;CEBPZ;TRIM28;ALYREF;DDX39A;CDK7;CDK8;CDK9;SRRM1;STAG1;SNAPC5;IRF9;YAP1;CDX1;CDX2;CDX4;CREB3;CEBPA;CEBPB;CEBPD;DEAF1;CEBPE;BATF;CEBPG;SLU7;ARID3B;CTCF;GMEB1;NFAT5;TCFL5;SIX2;PPARGC1A;PAPOLA;TCERG1;RNPS1;SUB1;CLP1;COPS5;GTF2A1L;ADRM1;NUDT21;WWP2;HSF2BP;PRDM4;SUPT16H;PMF1;POU6F2;MED8;ECD;U2AF2;OSR2;DACH2;LEO1;NR2C2AP;ZNF831;TAF8;LSM11;NOBOX;TAF1L;CREB1;ATF2;…
GO:0050819	35	6	2.73411e-05	0.000458693	negative regulation of coagulation	12.5	6	PROCR;F12;SERPINE1;PDGFRA;CD34;KLKB1	48	PROCR;C1QTNF1;CPB2;ADRB2;TMPRSS6;ADAMTS18;ABAT;EDN1;F2;F11;F12;HS3ST5;FGA;FGB;FGG;ALOX12;GP1BA;ANXA2;ANXA5;HRG;APOE;APOH;KLKB1;KNG1;KRT1;NOS3;SERPINE1;SERPINB2;PDGFA;PDGFB;PDGFRA;SERPINE2;PLAT;PLAU;PLAUR;PLG;SERPINF2;PRKCD;PRKG1;PROC;PROS1;PTGER3;THBD;SERPING1;TSPAN8;VTN;UBASH3B;CD34
GO:0051172	999	36	2.74116e-05	0.000458693	negative regulation of nitrogen compound metabolic process	2.44	37	NR1D1;STAT3;IL1B;CRYM;TCEAL7;HIPK2;CALR;MSX1;CD38;DDX54;ANKRD1;ZBTB16;EIF2AK2;IRG1;ETV6;NAT10;GTPBP4;BATF3;MYF6;NLRP12;HES7;LOXL3;STAT1;NFIL3;XBP1;CD34;PLK1;MSC;WTIP;NFIB;ARID5B;SYNCRIP;RAMP3;HMOX1;LRPPRC;AGO2;ANKRD33	1517	NR2E3;ZBTB33;ZGLP1;C8orf88;ZBTB42;HDAC6;TEN1;HDAC5;ZNF587B;ZBED6;DNAJB6;ZNF559-ZNF177;NR1H3;PPIF;RAD50;ZNF263;LRPPRC;YAF2;TOB1;TRIM28;ZNF256;SORBS3;CDK5;TRIM13;SSX3;OLIG2;TRIB1;COQ7;HNRNPR;RIDA;CDK9;RAMP3;CDKN1B;CDKN1C;SAP18;CDKN2A;ADAR;IKZF1;TRIM22;ABCA7;HMG20A;CITED2;PRG3;RACK1;BASP1;IFITM3;YAP1;PRMT5;C1D;N4BP2L2;MCRS1;CDX2;MAD2L2;CDX4;FST;ZBTB18;SYNCRIP;NCOA2;CEBPA;SEMA4D;CEBPB;MYBBP1A;DEAF1;K…
GO:0043066	614	26	2.77198e-05	0.000462165	negative regulation of apoptotic process	0	0		0
GO:1903507	803	31	2.82604e-05	0.000469471	negative regulation of nucleic acid-templated transcription	0	0		0
GO:1903426	52	7	2.99953e-05	0.000496493	regulation of reactive oxygen species biosynthetic process	7.69	5	PTX3;STAT3;IL1B;IL6;CD34	65	KLRC4-KLRK1;TRAP1;KLF2;PARK7;CLU;TICAM1;CYBA;DNM2;AGT;AGTR2;EDN1;EGFR;AIF1;AKT1;AKT2;ESR1;PTK2B;KLRK1;DDAH2;DDAH1;MTOR;MPV17L;GLA;HBB;HSP90AA1;HSP90AB1;ICAM1;IFNG;IL1B;IL4;IL6;IL10;INS;INSR;ITGB2;JAK2;ASS1;ATP2B4;OPRM1;P2RX4;PKD2;ACP5;MAPK9;PTGIS;PTGS2;PTX3;RAB27A;AGXT2;SLC18A2;SNCA;STAT3;TSPO;TLR4;TLR5;TNF;ZNF205;ZC3H12A;SLC25A33;OGT;CAV1;RGN;KLF4;CD34;NOS1AP;HDAC4
GO:0051253	845	32	3.03994e-05	0.000501371	negative regulation of RNA metabolic process	0	0		0
GO:0043069	619	26	3.17795e-05	0.000522255	negative regulation of programmed cell death	0	0		0
GO:0060323	36	6	3.23346e-05	0.000529479	head morphogenesis	13.89	5	MYH3;MSX1;CSRNP1;LRP6;ARID5B	36	ATP6AP2;COL1A1;DLX5;RAB3GAP1;DKK1;SSBP3;NIPBL;TIPARP;FLVCR1;ANKRD11;LRP6;MMP2;ASPH;MSX1;MYH3;PAX9;LEF1;PTPN11;PLEKHA1;RRAS;STRA6;SCX;CSRNP1;SKI;BRAF;TBX1;TGFB1;TGFB2;TGFB3;CLDN5;WNT3;CRISPLD1;CRISPLD2;ARID5B;SGPL1;NOG
GO:0043627	140	11	3.31127e-05	0.000539121	response to estrogen	4.59	10	PENK;SOCS3;STAT3;IL1B;CALR;CD38;RAMP2;RAMP3;HMOX1;STAR	218	CD24;CDK2;RAMP2;RAMP3;CDKN1B;CITED2;KAT5;SLC34A2;TXNIP;POSTN;RUVBL2;PPARGC1A;ADCYAP1R1;SFR1;TPH2;ABCC2;COL1A1;OCSTAMP;CRH;CRHBP;CRYAB;CTGF;CTNNA1;CTNNB1;ADRB2;CYP1A2;CYP27B1;CITED4;UGT3A2;ZNF366;NQO1;AGER;DNMT1;DNMT3A;DNMT3B;DRD1;DTYMK;DUSP1;EEF2;EGFR;AHR;ENDOG;EP300;EPO;ESR1;ESR2;ESRRA;ETS1;EZH2;F3;F7;FGA;FGF10;MAPK15;WBP2;GATA3;GATA6;GBA;GC;MSTN;GH1;GHR;GHRHR;PELP1;GJB2;GLI3;GPER1;CRIPAK;GRN;GS…
GO:0051674	584	25	3.31586e-05	0.000539121	localization of cell	0	0		0
GO:0071346	72	8	3.39035e-05	0.000549284	cellular response to interferon-gamma	6.56	8	CCL7;PTAFR;IRG1;IRF9;STAT1;OAS2;SYNCRIP;STAR	122	CCL26;TRIM22;IRF9;IFI30;TRIM38;SYNCRIP;TRIM31;GBP5;DAPK1;DAPK3;GBP6;EDN1;AIF1;EPRS;FCGR1A;FCGR1B;RPL13A;GAPDH;GBP1;GBP2;HCK;HLA-A;HLA-B;HLA-C;HLA-DPA1;HLA-DPB1;HLA-DQA1;HLA-DQA2;HLA-DQB1;HLA-DQB2;HLA-DRA;HLA-DRB1;HLA-DRB3;HLA-DRB4;HLA-DRB5;HLA-E;HLA-F;HLA-G;HLA-H;ICAM1;IRF8;IFNG;IFNGR1;IFNGR2;IL12B;IL12RB1;AQP4;IRF1;IRF2;IRF3;IRF4;IRF5;IRF6;IRF7;JAK1;JAK2;CCL4L1;LGALS9;CCL3L3;CIITA;MID1;MRC1;ASS1…
GO:0048870	585	25	3.40988e-05	0.000550503	cell motility	3.23	27	TREM1;CXCL6;IL1B;OLR1;CTHRC1;CCR7;CSF3R;PARP9;CXCR2;IL6;PROCR;CD248;CCL7;PDGFRA;IL8;SDC4;NLRP12;STAT1;CD34;SELP;LYN;ITGA1;ARID5B;FSCN1;SELE;PDE4B;AVL9	835	CDH2;CD24;APELA;GPC6;ARPC5;ADAM8;TSPAN1;CDH13;ABI2;WASF2;TNK2;CDK5;NET1;APC2;PAK4;CCL26;SEMA3A;VAV3;MERTK;CAP1;SEMA6C;SEMA6B;SEMA4F;SEMA4D;SEMA4B;SEMA3C;PROCR;CXCL13;PDPN;NRG3;SIX2;CHL1;GIPC1;SDCCAG8;CCL27;CEACAM8;ADCY3;VAX1;CHGA;SLC7A9;BVES;CORO1A;PTP4A3;INSL6;CELF3;PDCD10;LYST;EFHC1;CSPG4P5;CTHRC1;SLC26A8;CATSPER1;CATSPER2;JAML;LRRK2;CCR1;CCR4;CCR5;CCR6;CCR7;SPNS2;COL1A1;COL1A2;COL5A1;TMEM18;JM…
GO:0009266	167	12	3.55876e-05	0.000572523	response to temperature stimulus	6.76	10	CASQ1;SOCS3;IL1B;HSPA6;IL6;HSPD1;CLPB;IL1R1;LYN;HMOX1	148	PDCD6;MICA;CDH8;CDKN1A;DNAJA2;SLU7;CETN1;ARPP21;PPARGC1A;MMP24;DNAJB4;PSIP1;SLC52A3;CIRBP;ABCC2;ADM;ADORA1;CPB2;ADRB1;ADRB2;ADRB3;SAXO1;TRPV3;DNMT1;EIF2S1;EIF2B1;EPHB1;NR2F6;AKT1;F3;FGF1;TFEC;FOXO1;FOS;ACOT11;MYOF;MSTN;GK;HSPB7;GCLC;PCSK1N;HTRA2;GMPR;METRNL;SCARA5;ERO1A;HDAC2;HMGCS2;HMOX1;HSF1;DNAJA1;HSPA1A;HSPA1B;HSPA2;HSPA6;HSP90AA1;HSPD1;HTR1B;HTR2A;HTR2B;IGF1;IL1A;IL1B;IL1R1;IL6;IMPDH1;CXCL10…
GO:1902531	1053	37	3.61183e-05	0.00057903	regulation of intracellular signal transduction	2.36	39	C1QTNF2;SOCS3;STAT3;IL1B;TNIP3;ABRA;PIK3R6;PLEK;CCR7;UBR1;IL6;HIPK2;CCL7;MSX1;ANKRD1;IL6ST;PDGFRA;EIF2AK2;TLR2;ITPR1;MEIS3;HYOU1;CAV3;CD300A;NLRP12;STAT1;ARHGAP26;IGFBP4;XBP1;SELP;AKR1C3;WTIP;CSF3;LYN;ITGA1;HMOX1;PIK3AP1;STK40;DUSP2	1656	ADA;CDH2;CD24;PDCD6;BCL2L10;BCL2L11;ARHGEF33;RASA4B;RANBP9;DNM1L;ADAM8;PPIF;RAD50;HIPK3;CDH13;RASGRP1;TRAP1;OPTN;BCAP31;FAM13A;RASA4;ATP6AP2;FARP1;CDK2;SORBS3;TENM1;RNF41;CDK5;TRIM13;FLOT1;GDF11;TRIB1;RCAN2;SPRY1;SPRY2;NET1;CDKN2A;TNIP1;CDKN2D;RRAGB;TLR6;TFG;CCL26;TRDN;TRIM22;ABCA7;NOD1;DLC1;RACK1;PRMT5;VAV3;TAB1;HAX1;PIBF1;TRIM38;CREB3;STK25;SEMA4D;CIB1;KAT5;HYOU1;UBD;LAMTOR5;ARL6IP5;ARFGEF2;ARF…
GO:1902679	814	31	3.65374e-05	0.000582144	negative regulation of RNA biosynthetic process	0	0		0
GO:0050707	94	9	3.66935e-05	0.000582144	regulation of cytokine secretion	7.38	11	IL1B;CAMP;PAEP;CCR7;IL6;SRGN;TLR2;NLRP12;XBP1;CD34;LYN	149	RASGRP1;TLR6;BTN2A2;TRIM16;POSTN;LILRB1;GLMN;IL17F;NLRP3;C1QTNF3;CIDEA;TRIM6;CCR7;CRP;MAPK14;CSF1R;CARMIL2;PYDC2;DRD2;AGTR2;SCAMP5;F2R;F2RL1;FBLN1;FCN1;FGR;NLRP1;CARD8;FN1;CLEC5A;CADM1;IL17RA;PANX1;ALOX15B;ABL1;PYDC1;PTPN22;GAS6;GATA3;CLEC4E;GBP1;IL36RN;FOXP1;CHIA;C5AR2;TNFRSF21;RABGEF1;CLEC9A;ANGPT1;SSC5D;NLRP2B;FFAR2;RGCC;PYCARD;CD274;ANXA1;ANXA4;HLA-DRB1;HLA-DRB3;HLA-DRB4;HLA-DRB5;HMGB1;APOA1;…
GO:0061041	94	9	3.66935e-05	0.000582144	regulation of wound healing	7.14	9	REG3G;PLEK;F12;SERPINE1;PDGFRA;CD34;SELP;LYN;KLKB1	126	CLEC4M;ARFGEF1;HPSE;C1QTNF1;TC2N;REG3G;STXBP5;CD109;CPB2;ADRA2A;ADRB2;TMPRSS6;ADAMTS18;ABAT;HBEGF;EDN1;ANO6;DMTN;STX2;F2;F2R;F2RL1;F3;F7;F11;F12;FAP;GJD4;FCER1G;FGA;FGB;FGF2;FGG;ENPP4;FOXC2;CLASP2;KANK1;CLASP1;ALOX12;VPS33B;GJA1;GP1BA;SCARA5;GSN;ANXA1;ANXA2;ANXA5;HMGB1;HMGCR;FOXA2;APCS;HRAS;HRG;APOE;APOH;INSL3;KLKB1;KNG1;KRT1;ASIC2;LYN;SMAD3;SERPINC1;MYLK;MYOD1;NFE2L2;NOS3;SERPINE1;SERPINB2;REG3A…
GO:0044703	552	24	3.73124e-05	0.000589922	multi-organism reproductive process	2.69	24	FOSL1;PGAM2;RUVBL1;STAT3;IL1B;PIWIL1;SPATA5;PTAFR;CALR;DUSP13;CD38;ADAMTS1;ABCG2;MAFF;CAD;ZBTB16;IRG1;IL1R1;GLI1;ZP4;RAMP2;DDO;CD46;SYCE3	891	GNPDA1;ZGLP1;BSPH1;PLA2G4B;BCL2L10;BCL2L11;TSPY10;BCAP31;NAMPT;ADGRG2;TRIM28;RAMP2;FSTL3;PKDREJ;NPM2;SYCP2;WFDC2;SPAG11B;TESK2;TUBGCP3;MERTK;CLGN;CRTAP;NCOA2;CIB1;DEAF1;PRDX4;AKAP3;CCT7;CCT4;CCT2;KHDRBS3;CELF1;CETN2;CCT6B;CCT8;CORIN;TCFL5;KDM5B;TOB2;CFTR;CGB3;ADAM28;EDDM3A;ADCY3;SPIN1;PRDX3;PRSS21;TMED2;CCNI;SLC38A3;TDRKH;ZPBP;ABHD2;SOX30;HSF2BP;ADAM30;ADAM29;DMC1;INSL6;CELF3;DDX20;ADCY7;PARK7;AZ…
GO:0002026	23	5	3.92708e-05	0.000616632	regulation of the force of heart contraction	20.69	6	MYL2;MYL3;CSRP3;MYH7;MYH6;SLC8A1	29	GLRX3;CHGA;ADM;ADRA1A;ADRB1;ADRB2;GRK2;EDN2;GAA;IFNG;MYH6;MYH7;MYL2;MYL3;MYL4;ATP1A1;ATP1A2;NOS1;NOS3;ATP2A2;ATP2B4;PLN;RYR2;SLC8A1;SLC9A1;CSRP3;CAMK2D;CAV1;APLN
GO:0071378	23	5	3.92708e-05	0.000616632	cellular response to growth hormone stimulus	15	3	STAT3;LYN;STAR	20	CSH1;GH1;GH2;GHR;JAK2;JAK3;LYN;PIK3R1;MAPK1;MAPK3;PRL;PRLR;PTK2;PTPN1;PXN;STAR;STAT3;STAT5A;STAT5B;SOCS2
GO:0010243	555	24	4.06527e-05	0.000636152	response to organonitrogen compound	0	0		0
GO:0006959	74	8	4.14304e-05	0.000646116	humoral immune response	3.74	7	FCN2;TREM1;CAMP;IL6;SLPI;CFB;CD46	187	IGLL5;EBI3;SPON2;COLEC10;MASP2;TRAF3IP2;VSIG4;CLU;CCR6;CST9;ADM;CR1;CR2;CD55;DEFA1;DEFA3;DEFA4;DEFA5;DEFA6;DEFB1;CFD;DMBT1;GPR183;FAU;FCN1;FCN2;FGA;FGB;FOXJ1;GATA3;IL36RN;TNFRSF21;GPI;IGKV1-5;ANG;IGHV4OR15-8;IGHV3-23;IGHV2-70;TRDC;IGLV7-43;IGLC7;IGKV3D-20;IGKV3D-11;IGKV1D-33;IGKV4-1;IGKV3-20;IGKV2-40;RGCC;BLNK;CFH;CFHR1;HLA-A;MNX1;HLA-DQB1;HLA-DRB1;HLA-DRB3;HLA-DRB4;HLA-DRB5;HLA-E;AIRE;IFNE;CFI;I…
GO:0031327	980	35	4.27378e-05	0.000664247	negative regulation of cellular biosynthetic process	0	0		0
GO:0060429	706	28	4.36238e-05	0.000675727	epithelium development	2.75	26	SOCS3;CYP7B1;HRH2;CTHRC1;SLC4A7;IL6;MSX1;TCAP;MEOX2;SCUBE1;ALDH1A3;MYF6;SDC4;HES7;STAT1;GLI1;WDR77;XBP1;CD34;AKR1C3;LRP6;ARG2;EMP1;NFIB;KRT4;HOXB5	945	CDH2;ABI1;CDH3;C1orf68;CD24;LRRC72;FEM1B;TRIM28;ATP6AP2;DHRS9;CDK6;GDF11;SPRY1;SPRY2;CDKN1A;RGS19;CCNO;KLF2;CITED2;SEMA3A;DLC1;BASP1;CDSN;RAPGEF3;YAP1;SEC24B;CDX2;HOXB13;CEBPB;SEMA3C;DEAF1;AGR2;AGPAT2;DNPH1;TXNIP;CES1;LBX1;GNA13;DLL3;SIX2;KDM5B;FRS2;RAB10;EDAR;TMED2;SPINK5;LIAS;UPK1A;GLMN;SOX21;PDCD10;KRT71;PHB2;CTHRC1;TMC1;TPP1;FOXN4;FRMD6;DNAAF1;ACER1;CNN3;KDF1;COL2A1;COL4A1;TBC1D20;COL5A1;COL7…
GO:0003229	38	6	4.45132e-05	0.000687182	ventricular cardiac muscle tissue development	13.33	6	MYL2;MYL3;TNNC1;TNNI1;MYH7;MYH6	45	UBE4B;PPP1R13L;COL11A1;CCM2L;NKX2-5;DSG2;DSP;FGFR2;FKBP1A;FOXC1;FOXC2;ZFPM2;HEY2;BMP10;NRG1;ID2;RBPJ;ISL1;MARCKS;SMAD7;MYBPC3;MYH6;MYH7;MYL2;MYL3;NOTCH1;PKP2;DLL4;POU4F1;MED1;PROX1;HEG1;RXRA;RYR2;TBX5;TBX3;TGFBR3;TNNC1;TNNI1;TNNI3;TNNT2;TPM1;PTCD2;FOXH1;HAND1
GO:0043279	75	8	4.56873e-05	0.000702941	response to alkaloid	5.84	8	PENK;RYR1;IL1B;IL6;CAD;HMOX1;STAR;SLC8A1	137	ADA;HDAC5;CDK5;RAPGEF3;PPARGC1A;TMED10;CHRNA1;CHRNA2;CHRNA3;CHRNA4;CHRNA5;CHRNA7;CHRNB1;CHRNB2;CHRNB3;CHRNB4;CHRND;CHRNE;CHRNG;CNR1;CREB1;CRH;CRHBP;DDC;DHX15;DHODH;DNM2;DNMT1;DNMT3A;DNMT3B;ABAT;DPYSL2;DRD1;DRD2;DRD3;DRD4;DRD5;EDN1;EDNRA;AIF1;PTK2B;SDK1;FGA;ADGRL3;SPIDR;FOSB;PPP1R15A;SLC7A11;MTOR;GABBR1;GNAO1;GRIN1;GSTM2;HDAC2;HIF1A;HMOX1;HNMT;HTR1B;HTR2A;HTR3A;ICAM1;GNAT3;IGF1;IGF2;IL1B;IL6;IL13;…
GO:0051090	289	16	4.77512e-05	0.000732238	regulation of sequence-specific DNA binding transcription factor activity	4.11	15	FOSL1;IL1B;ABRA;IL6;TCEAL7;NLRC4;HIPK2;EIF2AK2;IRG1;TLR2;NLRP12;LRP6;ARID5B;HMOX1;DDX58	365	HDAC5;C8orf44-SGK3;ADAM8;RNF41;TRIM13;TRIB1;CDKN2A;TRIM22;NOD1;TAB1;MAD2L2;TRIM38;CIB1;CEBPG;SIVA1;RBCK1;TAF6L;PPARGC1A;MALT1;PRDX3;RIPK3;MID2;WWP2;TRIM31;IRAK3;CHP1;PARK7;PHB2;NLRP3;TIRAP;CHUK;CLU;RHEBL1;CMKLR1;PPARGC1B;JMY;TRIM40;MTPN;ABRA;ATF2;CRHR2;MAPK14;TICAM1;CTH;CTNNB1;COMMD7;SIK1;NFAM1;COMMD1;PYDC2;DAB2IP;CYLD;CYP1B1;DAP;DDIT3;COMMD6;ZNF431;ZNF675;AGER;AGT;DVL2;EDA;NR0B1;NLRC3;CRTC2;EP30…
GO:0050829	24	5	4.89047e-05	0.000744943	defense response to Gram-negative bacterium	13.95	6	FCN2;TREM1;CAMP;IL6;SERPINE1;SELP	43	OPTN;CD160;CHGA;TUSC2;ADM;IL23R;DEFA4;FCN2;SSC5D;DROSHA;PYCARD;MR1;HMGB2;NLRP10;IGHM;APP;IL6;IL6R;IL12B;LBP;NOS2;NPY;SERPINE1;IL23A;TLR9;TREM1;PRB3;AZU1;B2M;IL22RA1;S100A7;SELP;SLC11A1;BPI;TAC1;TLR4;TLR5;VIP;CALCA;CAMP;RNASE7;TNFRSF14;CD4
GO:2000242	24	5	4.89047e-05	0.000744943	negative regulation of reproductive process	9.26	5	TIMP1;SULF1;WDR77;ZP4;EAF2	54	ADA;CDKN1B;PRDX4;PTGDR2;ACVR1C;CSN2;SPINK13;DMRT1;DUSP1;SULF1;ZFPM2;NR5A1;FBXO5;AMH;HPGDS;FBXO43;NANOS2;GPR149;STRA8;IGF1;ARHGDIB;LIF;ASTL;MOS;MSH2;NKX3-1;NODAL;NPPC;NPR2;WEE2;OSM;OVGP1;OVOL1;SERPINF1;WNT4;PRKACA;PRKACB;PRKAR1A;EAF2;PTGDS;ZP4;RAD1;RPS6KA2;BMP4;BMP7;SNAI1;STK11;TIMP1;WNT5A;WT1;ZP2;ZP3;WDR77;HORMAD1
GO:0009259	259	15	4.9268e-05	0.000747993	ribonucleotide metabolic process	0	0		0
GO:0014866	5	3	5.00739e-05	0.000755227	skeletal myofibril assembly	0	0		0
GO:0033028	5	3	5.00739e-05	0.000755227	myeloid cell apoptotic process	0	0		0
GO:0042993	39	6	5.18461e-05	0.000779392	positive regulation of transcription factor import into nucleus	11.76	6	IL1B;TLR2;NLRP12;XBP1;CSF3;DDX58	51	TRIM28;CHERP;RBCK1;ZNF268;EDAR;SPPL3;CSF3;EDA;FLNA;DDX58;GREM1;HCLS1;TMEM173;IL1B;IL12B;IL18;TMEM110;RHOA;LGALS9;SMAD3;TLR7;IL23A;PIK3R1;PIK3R2;TLR9;PPP3CA;PPP3CB;PPP3R1;PRKCQ;DMAP1;C8orf4;PTGS2;MAVS;CCL19;SLC9A1;TLR2;TLR3;TLR4;TNF;TRIP6;XBP1;TNFSF14;IL18R1;HDAC3;SPHK1;LACRT;NLRP12;CD27;AKAP6;AKAP5;CDH1
GO:0050867	202	13	5.36207e-05	0.000803118	positive regulation of cell activation	4.82	15	IL1B;PIK3R6;PLEK;CCR7;IL6;PTAFR;CD38;IL6ST;HSPD1;ZBTB16;ZP4;XBP1;SELP;LYN;CD46	311	ADA;CD24;IGLL5;KLRC4-KLRK1;ADAM8;RASGRP1;EBI3;CDKN1A;LILRB2;VAV3;CD226;TNFSF13B;HSPH1;LILRB1;MALT1;HHLA2;CORO1A;CHRNB2;NLRP3;TIRAP;TNFRSF13C;CCR7;SPACA3;TMIGD2;ADK;MAP3K8;ADORA2B;CSK;CARMIL2;PIK3R6;TICAM1;CTGF;IL23R;CTLA4;BTLA;CD55;LEXM;AP1G1;DHPS;AGER;DPP4;GPR183;EFNB1;EFNB2;EFNB3;EGR3;AIF1;DMTN;EPO;AKT1;F2RL1;FCER1A;FCER1G;FGF10;FGR;ZBTB1;KLRK1;PAXIP1;FLOT2;FLT3LG;ICOSLG;CLCF1;MTOR;RICTOR;FYN;P…
GO:0006163	261	15	5.37747e-05	0.000803118	purine nucleotide metabolic process	0	0		0
GO:0002253	357	18	5.54087e-05	0.000823967	activation of immune response	3.75	16	FCN2;REG3G;TNIP3;MYH2;NLRC4;CD38;HSPD1;TLR2;RFTN1;CFB;CTSL;LYN;PIK3AP1;PDE4B;DDX58;CD46	427	ABI1;TANK;IGLL5;KLRC4-KLRK1;ARPC5;ARPC4;ARPC3;ARPC1B;ACTR3;ACTR2;ADAM8;ARPC2;WASF2;PSME3;PSMD14;TNIP1;TLR6;NOD1;VAV3;TAB1;BAIAP2;ARPC1A;COLEC10;RBCK1;CNPY3;MASP2;NCKAP1;MALT1;BTN3A1;IRAK3;VSIG4;TIRAP;CHUK;PGLYRP2;PGLYRP3;MB21D1;PIK3AP1;CLU;SPPL3;PSMB11;REG3G;RFTN2;CR1;CR2;CREBBP;CRK;PSMA8;CSK;CARMIL2;WIPF2;TICAM1;CTLA4;NFAM1;CTSB;CTSK;CTSL;CTSS;CYLD;CD55;DENND1B;CFD;CLEC4C;DMBT1;DOCK1;PLPP4;EP300…
GO:0031000	13	4	5.57099e-05	0.000823967	response to caffeine	22.22	4	RYR1;IL6;CAD;SLC8A1	18	PPARGC1A;DHODH;DNMT1;DNMT3B;GSTM2;HDAC2;IGF1;IL6;PPARG;PRKAA1;SELENON;RYR1;RYR2;RYR3;SDC2;SLC8A1;CAD;CASQ2
GO:0071236	13	4	5.57099e-05	0.000823967	cellular response to antibiotic	18.75	3	IL1B;HSPA5;STAR	16	CDKN1B;RAB10;CRIP1;CYP17A1;EP300;PPP1R15A;PLA2G4F;HMBS;HSPA5;IL1B;MDM2;MEF2C;PLA2G4A;SCN3A;SLC9A1;STAR
GO:0012501	833	31	5.61617e-05	0.000827978	programmed cell death	0	0		0
GO:0003205	100	9	5.99276e-05	0.000877232	cardiac chamber development	6.25	9	XIRP2;MYL2;MYL3;TNNC1;TNNI1;ADAMTS1;MYH7;CAV3;MYH6	144	UBE4B;CITED2;TAB1;SEMA3C;FRS2;PPP1R13L;ADAMTS6;XIRP2;COL11A1;CPE;CCM2L;NKX2-5;TMEM65;ZFPM1;AP2B1;DNM2;JAG1;DSP;DVL3;DAND5;FGF8;FGFR2;FHL2;FKBP1A;FOXF1;FOXC1;FOXC2;PLXND1;ZFPM2;HEY1;HEY2;FZD2;GATA3;GATA4;GATA6;HEYL;GJA5;NPHP3;BMP10;ANK2;GSK3A;NRG1;HIF1A;HES1;NDST1;ID2;CYR61;RBPJ;ISL1;KCNK2;LRP2;LTBP1;SMAD4;SMAD6;SMAD7;MDM2;MEF2C;MSX2;MYBPC3;MYH6;MYH7;MYH10;MYL2;MYL3;NACA;NOTCH1;NOTCH2;NPY2R;NPY5R;…
GO:0035914	40	6	6.0114e-05	0.000877232	skeletal muscle cell differentiation	11.32	6	KLHL41;MYLK2;ANKRD1;MAFF;MYF6;ANKRD33	53	KLHL41;HMG20B;VAX1;ZNF689;SMYD1;EEF2;EGR1;EGR2;EMD;LEMD2;FOS;MAFF;ANKRD2;NUPR1;HEYL;ANKRD1;BCL9L;SOX8;HLF;FOXN2;ANKRD33;MEF2C;MEF2D;MYF5;MYF6;MYOD1;MYOG;ATF3;NGFR;NOTCH1;PAX5;PAX7;CDON;ASB2;SIX4;PLAGL1;SELENON;RB1;HIVEP3;BCL9;DMRTA2;SCX;SOX11;KLF5;BTG2;EOMES;MEGF10;MYLK2;SAP30;PHOX2B;WNT3A;COPS2;GTF3C5
GO:0045428	40	6	6.0114e-05	0.000877232	regulation of nitric oxide biosynthetic process	7.55	4	PTX3;IL1B;IL6;CD34	53	KLRC4-KLRK1;KLF2;CLU;TICAM1;DNM2;AGT;AGTR2;EDN1;EGFR;AIF1;AKT1;AKT2;ESR1;PTK2B;KLRK1;DDAH2;DDAH1;MTOR;GLA;HBB;HSP90AA1;HSP90AB1;ICAM1;IFNG;IL1B;IL4;IL6;IL10;INS;INSR;ITGB2;JAK2;ASS1;ATP2B4;OPRM1;P2RX4;PKD2;ACP5;MAPK9;PTGIS;PTGS2;PTX3;AGXT2;TSPO;TLR4;TLR5;TNF;ZC3H12A;CAV1;RGN;KLF4;CD34;NOS1AP
GO:0031663	25	5	6.02679e-05	0.000877232	lipopolysaccharide-mediated signaling pathway	12.9	4	IL1B;PTAFR;TLR2;LYN	31	MAPK14;TICAM1;AKT1;LY96;PTPN22;HCK;IL1B;IL18;IRAK1;IRAK2;IRF3;LBP;LYN;NFKBIA;NOS3;PRKCE;MAPK1;MAPK3;PTAFR;CCL2;CCL3;CCL5;TGFB1;TLR2;TLR4;TNF;RIPK2;MTDH;CD6;CD14;SCARB1
GO:0044092	798	30	6.18523e-05	0.000897446	negative regulation of molecular function	2.69	29	PTX3;SOCS3;IFIT1;IL1B;SERPINB6;ACTN2;HSPA5;IL6;TCEAL7;NLRC4;MSX1;SERPINE1;IRG1;MIDN;TIMP1;CAV3;SLPI;GTPBP4;CD300A;NLRP12;SERPINH1;PLK1;LRP6;LYN;NFIB;HMOX1;DUSP2;CD46;ANKRD33	1079	KCNE3;HDAC6;TEN1;CST8;DNAJB6;MRLN;PPP1R2P1;KLRC4-KLRK1;PPIF;HIPK3;FRY;RASA4;FARP1;CDK2;TNK2;PSME3;MPHOSPH10;PSMD14;TRIB1;HNRNPR;SPRY1;SPRY2;CDKN1A;CDKN1B;STUB1;CDKN1C;CDKN2A;ADAR;CDKN2B;CDKN2C;CDKN2D;TRDN;ABCA7;ANAPC10;RACK1;ADARB1;WFDC2;MYCNOS;CD2BP2;MCRS1;MAD2L2;CREB3;CARM1;CEBPA;SEMA4D;CIB1;CEBPG;LAMTOR5;ARFGEF1;SIVA1;HEXIM1;RBCK1;TXNIP;RGS14;NPRL2;SPINT2;GNB5;CERS1;PTTG2;NES;ARPP19;IQGAP2;SPI…
GO:0071407	265	15	6.38854e-05	0.000924021	cellular response to organic cyclic compound	4.73	22	NR1D1;PENK;RYR1;IFIT1;STAT3;IL1B;IL6;PTAFR;CALR;ADAMTS1;DDX54;ANKRD1;ABCG2;IRG1;STAT1;AKR1C3;LRP6;RAMP3;AGO2;PDE4B;STAR;SLC8A1	465	NR2E3;HCN4;MED16;NR1H3;AKAP9;FLOT1;CDK7;RAMP3;CDKN1B;RGS19;PAK4;ADAR;KLF2;RAPGEF3;PGRMC2;RBM14;TADA3;CARM1;CEBPA;CEBPB;CIB2;KAT5;ADCY1;ADCY2;CFTR;RUVBL2;PPARGC1A;ADCY3;ABHD2;ADCY5;ADCY6;CHEK2;EGLN2;PADI2;CBX3;OSBPL7;FBXO32;MB21D1;ADCYAP1;SFR1;LRRK2;COL1A1;OCSTAMP;KLF6;PPARGC1B;CPS1;CRH;CRHBP;CRHR2;CTNNA1;CTNNB1;AANAT;CYBA;CYP1A1;CYP1B1;CYP7A1;RHOXF1;CYP24A1;DAXX;PAQR7;DEFA1;DEFA3;UGT3A2;DIAPH1;AG…
GO:0009141	178	12	6.62669e-05	0.000955453	nucleoside triphosphate metabolic process	4.39	10	ENO3;PGAM2;MYH8;CYCS;MYH3;AMPD2;MYH7;CAD;COX10;MYH6	228	ADA;LOC100506422;NDUFC2-KCTD14;SLC25A13;NME6;GPHN;TCIRG1;ATP5H;ATP5L;SMPDL3A;UQCR11;SLC25A25;ADCYAP1;LRRK2;AK7;NDUFA11;CMPK2;NUDT16;ADK;COX4I1;COX5B;COX6A1;COX6B1;COX6C;COX7B;COX7C;COX8A;COX10;COX15;CTNS;CTPS1;CYC1;AK8;DGUOK;DLD;DTYMK;DUT;ENO1;ENO2;ENO3;AK1;AK2;AK4;AK9;ALDOA;ALDOB;ALDOC;RHOQ;ATP6V0A2;FXN;GALK1;SAMHD1;GAPDH;AK5;NIPSNAP2;GAPDHS;GCK;ATP5L2;UQCRQ;AMPD2;ATP5S;AMPD3;MOCS3;GNAI3;GPI;NME…
GO:0050795	127	10	7.38866e-05	0.00105866	regulation of behavior	6.15	4	PENK;RETN;STAT3;IL6	65	ADA;INSL5;UTS2;CHRNB2;CNR1;ADORA1;CRH;CRHR2;DLG4;AGRP;DRD1;DRD2;DRD3;ESR2;ALB;NLGN1;MTOR;GHRH;GHRHR;GJA1;UTS2R;CFAP20;HCRTR1;HCRTR2;HOXA1;HTR1A;HTR1B;HTR1D;HTR2A;HTR2B;RXFP4;QRFP;IL6;INS;KCNA2;LEPR;MC3R;MC4R;MDK;MEF2C;EIF2AK4;MTNR1B;ZFHX3;NPY2R;OPRL1;GHRL;PENK;AHI1;RELN;RETN;PTGDS;PTGER3;PTGER4;ARRDC3;NPS;STRA6;STAT3;TACR3;NR2C2;TRH;UCN;NR4A3;CNTNAP4;PER3;NRXN1
GO:1901215	127	10	7.38866e-05	0.00105866	negative regulation of neuron death	4.68	8	STAT3;IL6;HIPK2;HYOU1;CD34;CSF3;HMOX1;STAR	171	ADAM8;CDK5;RACK1;CEBPB;HYOU1;STAMBP;CHL1;NES;PPARGC1A;CHGA;CORO1A;PARK7;AGAP2;CLN3;LRRK2;CNTF;CNTFR;VSTM2L;CHMP4B;CREB1;CSF3;PM20D1;CTNNB1;AARS;DLX1;EN1;EN2;EPO;EPOR;ERBB3;AKT1;ESR1;ESR2;F2R;PTK2B;UNC5B;FGF8;FAIM2;ADNP;SIRT1;CLCF1;FYN;GABRA5;GABRB2;GABRB3;GDNF;FOXB1;GCLC;GCLM;TOX3;HTRA2;GPI;ANGPT1;GRIK2;HIPK2;GRIN1;CHMP4A;HIF1A;HMOX1;HRAS;HSP90AB1;NRBP2;IGF1;APOE;IL6;IL13;ILK;ISL1;JAK2;JUN;DRAXIN…
GO:1901135	767	29	7.43591e-05	0.00106211	carbohydrate derivative metabolic process	3.06	32	ENO3;PGAM2;PRPS1;ADAMTS9;IL1B;MYH8;CYCS;HAS2;MYH3;APOBEC2;AMPD2;SULT1C4;AMPD1;ADAMTS5;MYH7;UGDH;MAN1A1;CAD;ARSJ;COX10;SULF1;SDC4;SHPK;CHSY1;PRPS2;RAMP2;AKR1C3;ST6GALNAC1;OAS2;HS6ST1;PDE4B;MYH6	1047	ADA;GNPDA1;PLA2G4B;GNE;PIGK;LOC100288842;PARP2;PARP3;LOC100506422;OCLN;NDUFC2-KCTD14;ABCC5;MUC12;GPC6;UST;LPCAT3;CHST4;SLC25A13;TXNDC9;ALG3;NME6;CALCRL;GPHN;RAMP2;TCIRG1;B3GALT5;TNIP1;AKR1A1;TMEM5;B3GNT3;BPNT1;PEMT;ST3GAL6;SPON1;ATP5H;POMT1;DNPH1;PAICS;ST6GALNAC2;ATP5L;CSPG5;B3GNT2;FUT9;ADCY1;MGEA5;AHCYL1;ADCY2;NEU3;PDE10A;HPSE;SLC26A1;LYVE1;ADCY3;MAN1A2;APOBEC2;SERINC3;UQCR11;B4GAT1;SLC35D2;CNMD…
GO:1901564	1217	40	7.53942e-05	0.00107355	organonitrogen compound metabolic process	2.78	50	ENO3;PGAM2;PRPS1;IL1B;CKM;MYH8;CYCS;HAS2;MYH3;PPA1;YARS;TARS;APOBEC2;AMPD2;GDA;CRYM;SHMT2;CGA;MRTO4;SULT1C4;AMPD1;SLCO4A1;MYH7;UGDH;ABCG2;CAD;EIF2AK2;WARS;NMNAT3;ARSJ;COX10;MTHFD2;MIPEP;SDC4;IARS;NARS;SHPK;CHSY1;GADL1;RAMP2;ARG2;ST6GALNAC1;DDO;OAS2;CDO1;HMOX1;HS6ST1;AGO2;PDE4B;MYH6	1796	ADA;NAALAD2;PLA2G4B;LOC100506422;OCLN;NDUFC2-KCTD14;FARSB;ABCC5;ABCB6;GPC6;COL4A3BP;UST;TSFM;NAMPT;AASS;ATP6AP2;LPCAT3;SLC25A13;SLC25A15;TXNDC9;NME6;CALCRL;EIF1;MRPS31;GPHN;GLYAT;RAMP2;EIF1B;BCKDK;TCIRG1;TNIP1;AKR1A1;B3GNT3;WARS2;CDO1;BPNT1;CEPT1;PRG3;CDS1;PEMT;ST3GAL6;CPQ;ATP5H;SLC25A17;EIF3M;CRTAP;CEBPA;PRDX4;SPTLC1;SLC19A2;MRPL28;MTHFS;DNPH1;PAIP1;PAICS;ST6GALNAC2;ATP5L;IGF2BP3;FARS2;CSPG5;B3G…
GO:0009119	240	14	8.10199e-05	0.00115008	ribonucleoside metabolic process	0	0		0
GO:0044264	61	7	8.56151e-05	0.00121156	cellular polysaccharide metabolic process	0	0		0
GO:0002694	304	16	8.6771e-05	0.00122236	regulation of leukocyte activation	0	0		0
GO:0045766	82	8	8.69114e-05	0.00122236	positive regulation of angiogenesis	0	0		0
GO:0050663	27	5	8.901e-05	0.00124805	cytokine secretion	13.16	5	TREM1;CCR7;NLRC4;TLR2;LYN	38	KLRF2;TLR6;LILRB1;BTN3A2;BTN3A1;CHI3L1;NLRP3;GBP5;CCR7;AGT;ABCA1;F2RL1;GATA3;FOXP1;HMGB1;RBPJ;LCP2;LEP;LYN;NOS2;NOTCH1;PNP;TREM1;GPAM;NLRC4;RAB1A;TRIM27;S100A12;S100A13;CCL19;NOD2;TLR2;TLR4;NOX5;VTCN1;AIM2;CD36;NR1H4
GO:0002218	213	13	9.20317e-05	0.00128648	activation of innate immune response	4.9	10	REG3G;TNIP3;NLRC4;HSPD1;TLR2;RFTN1;CTSL;LYN;PIK3AP1;DDX58	204	TANK;KLRC4-KLRK1;ADAM8;PSME3;PSMD14;TNIP1;TLR6;NOD1;TAB1;CNPY3;MALT1;IRAK3;TIRAP;CHUK;PGLYRP2;PGLYRP3;MB21D1;PIK3AP1;PSMB11;REG3G;CREBBP;PSMA8;TICAM1;CTSB;CTSK;CTSL;CTSS;CYLD;CLEC4C;DMBT1;EP300;FCER1G;FCN1;KLRK1;TAB2;RFTN1;PSME4;FBXW11;DDX58;LY96;FYN;TAB3;SIN3A;PYDC1;LSM14A;CLEC4E;FFAR2;PYCARD;TBK1;HCK;CD209;PIK3R4;HMGB1;HRAS;BIRC2;BIRC3;HSPD1;CLEC4D;ICAM2;ICAM3;TMEM173;IFI16;TICAM2;IKBKB;IRAK1;I…
GO:0045834	83	8	9.47532e-05	0.00131649	positive regulation of lipid metabolic process	6.25	8	NR1D1;C1QTNF2;IL1B;CCR7;PDGFRA;LDLR;XBP1;LYN	128	NR1H3;RACK1;VAV3;SPTLC1;SORBS1;PPARGC1A;C1QTNF2;APOA5;CCR7;AADAC;CPT1A;CREB1;CREBL2;ADRB2;CYP17A1;AGT;AGTR1;EEF1A2;EPHA8;ERBB4;AKT1;AKT2;FABP1;FABP3;ACSL3;PTK2B;ADGRF5;FGF1;FGF2;ABCD2;FGFR3;FGR;ATG14;FLT1;FLT3;CTDNEP1;SIRT4;MLYCD;MTOR;CNEP1R1;LDLRAP1;GHSR;ANGPTL3;GPLD1;ANXA1;PIK3R4;STOML2;HNF4A;APOA1;HTR2A;HTR2B;HTR2C;APOA2;APOA4;APOC1;APOC2;APOC3;HSD17B13;IFNG;APOE;CYR61;APOH;IL1B;INS;IRS1;KIT;T…
GO:0050921	83	8	9.47532e-05	0.00131649	positive regulation of chemotaxis	6.67	8	CXCL6;IL1B;CCR7;IL6;CCL7;CALR;SERPINE1;IL8	120	CDH13;ADAM10;CREB3;CXCL13;TIRAP;CCR1;CCR6;CCR7;CMKLR1;CSF1;DSCAM;S1PR1;LPAR1;EDN2;EDN3;EDNRA;MEGF8;ANO6;AIF1;AKT2;F2RL1;F3;F7;PTK2B;FGF2;FGF10;FGFR1;VEGFD;SWAP70;FN1;DAPK2;PRKD2;GAS6;CXCR3;TMEM102;CXCL1;CXCL2;CXCL3;NCKAP1L;HMGB1;HSPB1;IL1B;IL4;IL6;IL6R;CXCL8;IL12A;IL16;CXCL10;ITGA2;KDR;LBP;LGALS9;SMAD3;MET;CXCL9;NTF3;NTRK3;SERPINE1;ZNF580;PDGFB;IL23A;PDGFRB;PF4;PF4V1;PPBP;PRKD1;AZU1;CAMK1D;S100A1…
GO:0005976	62	7	9.50952e-05	0.00131726	polysaccharide metabolic process	10	8	NR1D1;PYGM;HAS2;PPP1R3A;IL6ST;GYG1;STK40;GLT8D2	80	PPP1R2P1;B3GNT3;B3GNT2;B4GAT1;CHIT1;CPS1;PPP1R2P3;AGL;AKT1;AKT2;EXT1;EXT2;G6PC;GAA;GBE1;GCK;CHIA;GNMT;GSK3A;GSK3B;GYG1;GYS1;GYS2;HAS1;HAS2;HAS3;NDST1;IL6ST;B3GNT8;NHLRC1;PCDH12;PRKAG2;PFKM;PGM1;PGM5;PHKA1;PHKA2;PHKB;PHKG1;PHKG2;PRKAG3;NANS;PPP1CA;PPP1CB;PPP1CC;PPP1R1A;PPP1R2;PPP1R3A;PPP1R3C;PPP1R3D;PGM2;CSGALNACT2;CSGALNACT1;GLT8D1;ALG1;CHST7;PYGB;PYGL;PYGM;RPS27A;UBA52;UBB;UBC;UGP2;B3GNT4;EPM2A;…
GO:0007015	131	10	9.58837e-05	0.0013202	actin filament organization	5.17	9	TTN;TMOD4;LMOD2;ACTA1;TCAP;LMOD3;CAV3;RND1;FSCN1	174	ABI1;WASHC1;RFLNA;ARPC5;ARPC4;ARPC3;ARPC1B;ACTR3;ACTR2;ARPC2;FRY;ABI2;SORBS3;CDC42EP2;BAIAP2;MAD2L2;NEBL;ARPC1A;SORBS1;CFL1;CFL2;IQGAP2;WASF3;TMSB15A;DSTN;KPTN;CORO1A;PDCD10;ARAP1;ADD1;ADD2;WHAMM;PPARGC1B;JMY;SHROOM1;CRHR2;RFLNA;CARMIL2;CTNNA1;DBN1;DIAPH1;DIAPH2;DLG1;DPYSL3;AIF1;EMP2;CTTN;DMTN;EPS8;PTK2B;FAT1;PHACTR1;ALDOA;COBLL1;RUFY3;MSRB2;SWAP70;FLNA;COBL;ABL1;KCTD13;FSCN2;LMOD1;GHSR;RND1;PDLI…
GO:0044262	131	10	9.58837e-05	0.0013202	cellular carbohydrate metabolic process	5.56	8	NR1D1;PYGM;HAS2;PPP1R3A;IL6ST;GYG1;IDNK;STK40	144	GNE;PPP1R2P1;B3GNT3;B3GNT2;B4GAT1;TREH;MOGAT1;CPS1;PPP1R2P3;AGL;AKT1;AKT2;EXT1;EXT2;AKR1B1;PPIP5K2;G6PC;GAA;GK5;GALK1;GALK2;GANC;TKFC;GBE1;GCK;GGTA1P;B4GALT1;GK;GK2;GLB1;GNMT;COQ2;ANGPTL3;GOT1;GPD2;PGP;GSK3A;GSK3B;GYG1;GYS1;GYS2;HAS1;HAS2;HAS3;HK1;HK2;HK3;IDH1;IDH2;IDUA;MOGAT3;IL6ST;IMPA1;IMPA2;INPP1;ITPKA;B3GNT8;NHLRC1;KHK;LALBA;LEP;IDNK;MECP2;PCK1;PCDH12;PRKAG2;ISYNA1;INPP5K;COQ3;PFKFB1;PFKFB2;…
GO:0001780	6	3	9.88611e-05	0.00134106	neutrophil homeostasis	0	0		0
GO:0006925	6	3	9.88611e-05	0.00134106	inflammatory cell apoptotic process	0	0		0
GO:0014883	6	3	9.88611e-05	0.00134106	transition between fast and slow fiber	0	0		0
GO:0034144	6	3	9.88611e-05	0.00134106	negative regulation of toll-like receptor 4 signaling pathway	0	0		0
GO:0045073	6	3	9.88611e-05	0.00134106	regulation of chemokine biosynthetic process	0	0		0
GO:1901342	158	11	9.96475e-05	0.00134774	regulation of vasculature development	5.15	12	IL1B;PIK3R6;IL6;HIPK2;SERPINE1;WARS;IL8;SULF1;STAT1;CD34;RAMP2;HMOX1	233	HDAC5;PDCD6;RAMP2;RAPGEF3;CIB1;HTATIP2;CXCL13;UTS2;SPINK5;CNMD;CHI3L1;PDCD10;IL17F;CHRNA7;LRG1;CMA1;CCR3;TMIGD2;COL4A2;COL4A3;ADM;PIK3R6;CCBE1;CTH;CTNNB1;CTSH;CX3CR1;DAB2IP;ADRB2;CYP1B1;AMOT;DCN;AGT;ECM1;EFNA1;EGR1;EPHA2;CELA1;EMP2;ENG;EPHA1;HIPK1;ERBB2;ETS1;F3;PTK2B;FGF1;FGF2;VASH1;FOXC1;FOXC2;PLXND1;STAB1;FLT1;SULF1;SASH1;SIRT1;HEY1;HEY2;TSPAN12;DDAH1;PPP1R15A;ALOX12;PRKD2;ADGRA2;PPP1R16B;GATA2…
GO:1901214	186	12	0.000100972	0.00136164	regulation of neuron death	3.57	9	STAT3;IL6;HIPK2;HYOU1;CD34;CSF3;ITGA1;HMOX1;STAR	252	BCL2L11;ADAM8;CDK5;SIGMAR1;RACK1;CEBPB;HYOU1;STAMBP;CHL1;NES;PPARGC1A;GPR75;CHGA;CORO1A;EGLN2;EGLN3;CHP1;PARK7;AGAP2;CLU;CLN3;LRRK2;CNTF;CNTFR;VSTM2L;CHMP4B;CREB1;ATF2;CSF3;PM20D1;CTNNB1;ZNF746;AARS;DAXX;DCC;DDIT3;DHCR24;NQO1;DLX1;AGER;EIF2S1;ELK1;EN1;EN2;EPHA7;EPHB1;EPO;EPOR;ERBB3;AKT1;ESR1;ESR2;F2R;PTK2B;UNC5B;FGF8;RRAS2;FAIM2;FOXO3;SARM1;TRIM2;ADNP;SIRT1;CLCF1;MTOR;ABL1;FYN;G6PD;PCSK9;GABRA5;G…
GO:0002699	107	9	0.000101617	0.00136632	positive regulation of immune effector process	5.77	9	IL1B;IL6;PTAFR;HSPD1;CD300A;XBP1;LYN;HMOX1;CD46	156	KLRC4-KLRK1;RASGRP1;SPON2;CD226;LILRB1;MALT1;CD300A;NLRP3;SLAMF6;SH2D1B;TRIM6;ADORA2B;IL23R;LEXM;AP1G1;UNC13D;F2RL1;FCER1A;FCER1G;FCER2;FER;FES;FGR;ZBTB1;KLRK1;FOXF1;PAXIP1;PUM2;CLCF1;CADM1;KLK5;NCR3;ANKRD17;STAP1;GATA3;RABGEF1;FFAR3;FFAR2;MSH6;TBX21;ANXA1;HLA-A;HLA-B;HLA-DMB;HLA-E;HLX;HMOX1;HPX;HSPD1;IFNG;IL1B;IL2;IL4;IL4R;IL5;IL6;IL12A;IL12B;IL12RB1;IL13;IL13RA2;USP17L2;LAG3;LAMP1;LBP;LGALS9;LT…
GO:0034112	132	10	0.000102176	0.00136982	positive regulation of homotypic cell-cell adhesion	0	0		0
GO:0003206	84	8	0.000103172	0.00137913	cardiac chamber morphogenesis	7.69	8	MYL2;MYL3;TNNC1;TNNI1;ADAMTS1;MYH7;CAV3;MYH6	104	UBE4B;CITED2;SEMA3C;PPP1R13L;COL11A1;CPE;CCM2L;NKX2-5;ZFPM1;JAG1;DSP;DVL3;FGF8;FGFR2;FHL2;FKBP1A;FOXF1;FOXC1;FOXC2;ZFPM2;HEY1;HEY2;FZD2;GATA3;GATA4;GATA6;HEYL;GJA5;BMP10;GSK3A;NRG1;HIF1A;HES1;ID2;CYR61;RBPJ;ISL1;SMAD7;MDM2;MEF2C;MSX2;MYBPC3;MYH6;MYH7;MYL2;MYL3;NOTCH1;NOTCH2;NPY2R;NPY5R;PITX2;PKP2;FGFRL1;DLL4;POU4F1;EGLN1;MED1;PARVA;MESP1;PROX1;TBX20;VANGL2;HEG1;OVOL2;RARA;RARB;RBP4;SAV1;RXRA;RYR2…
GO:0010171	44	6	0.000104306	0.00138621	body morphogenesis	11.36	5	MYH3;MSX1;CSRNP1;LRP6;ARID5B	44	ATP6AP2;MAB21L2;COL1A1;DLX5;RAB3GAP1;DKK1;ZNF281;SSBP3;NIPBL;TIPARP;GPC3;GNAS;FLVCR1;ANKRD11;LRP6;MMP2;ASPH;MSX1;MYH3;PAX9;CDON;LEF1;IFT122;PTPN11;PLEKHA1;RRAS;STRA6;SCX;GREM2;CSRNP1;SKI;BRAF;TBX1;TGFB1;TGFB2;TGFB3;CLDN5;WNT3;FUZ;CRISPLD1;CRISPLD2;ARID5B;SGPL1;NOG
GO:0071347	44	6	0.000104306	0.00138621	cellular response to interleukin-1	7.95	7	HAS2;IL6;CCL7;ANKRD1;IRG1;IL1R1;IL8	88	CCL26;KLF2;CEBPB;CHI3L1;ADAMTS7;IRAK3;RC3H1;DAB2IP;EDN1;EGR1;FGB;PLCB1;FN1;ANKRD1;RBMX;PYCARD;HAS2;HIF1A;HSPA9;HYAL1;ICAM1;FAS;IKBKB;IL1R1;IL6;CXCL8;IL17A;IRAK1;IRAK2;CCL4L1;YY2;CCL3L3;NFKB1;NKX3-1;P2RY2;PAWR;PPP4C;OTUB1;MAPK3;MAPK9;PSMB9;PTGER3;PTGER4;PTGIS;CACTIN;RELA;UPF1;RORA;CCL1;CCL2;CCL3;CCL3L1;CCL4;CCL5;CCL7;CCL8;CCL11;CCL13;CCL14;CCL15;CCL16;CCL17;CCL18;CCL19;CCL20;CCL21;CCL22;CCL23;CCL2…
GO:0043330	28	5	0.000106832	0.00140736	response to exogenous dsRNA	11.11	5	IFIT1;DDX21;EIF2AK2;RFTN1;DDX58	45	FLOT1;IRAK3;MB21D1;RFTN2;TICAM1;DDX1;DHX36;RFTN1;DDX58;IFNE;TMEM173;IFIT1;IFNA1;IFNA2;IFNA4;IFNA5;IFNA6;IFNA7;IFNA8;IFNA10;IFNA13;IFNA14;IFNA16;IFNA17;IFNA21;IFNB1;IFNW1;IRF3;KCNJ8;NFKBIA;MAPK1;MAPK3;EIF2AK2;ZC3HAV1;IFNK;MAVS;RALB;CARD9;SLC3A2;TLR3;MUL1;COLEC12;CAV1;RIPK2;DDX21
GO:0060416	28	5	0.000106832	0.00140736	response to growth hormone	10	3	STAT3;LYN;STAR	30	TRIM16;CPS1;CSH1;AKT1;F7;GH1;GH2;GHR;HMGCS2;IGFBP5;JAK2;JAK3;LYN;ASS1;PIK3R1;MAPK1;MAPK3;PRL;PRLR;PTK2;PTPN1;PXN;BDH1;SLC34A1;SRD5A1;STAR;STAT3;STAT5A;STAT5B;SOCS2
GO:0070670	28	5	0.000106832	0.00140736	response to interleukin-4	12.9	4	HSPA5;NFIL3;SHPK;XBP1	31	TUBA1B;IL24;ADAMTS13;CORO1A;CTSB;ALAD;FASN;SHPK;GATA3;HSPA5;HSP90AB1;IL2RG;IL4R;IMPDH2;JAK3;ARG1;MCM2;MRC1;CITED1;NFIL3;LEF1;PML;RPL3;CCL11;XCL1;STAT5B;STAT6;TCF7;XBP1;DCSTAMP;KEAP1
GO:0006915	823	30	0.000107125	0.00140736	apoptotic process	0	0		0
GO:1903039	133	10	0.000108816	0.00142548	positive regulation of leukocyte cell-cell adhesion	0	0		0
GO:0051047	217	13	0.000110972	0.00144959	positive regulation of secretion	4.05	15	HCAR2;RETN;IL1B;CAMP;PAEP;IL6;PTAFR;CD38;ANKRD1;RAB8B;SDC4;NLRP12;ZP4;XBP1;CD34	370	PDCD6IP;DNM1L;ADAM8;RASGRP1;CDK5;UNC13B;TRIM16;POSTN;CFTR;SEC24A;NMU;CAPN10;GLMN;SNF8;IL17F;STX1B;CHRNB2;NLRP3;C1QTNF1;C1QTNF3;ADCYAP1;TRIM6;IQCF1;ADORA1;STXBP5;ADORA2B;CPB2;CREB1;CRH;CRHR2;MAPK14;SYT9;CSF1R;CARMIL2;PLB1;CYBA;GRK2;CYP4A11;AP1G1;SLC30A8;FAM170B;ZNF384;ABAT;DPYSL2;DRD2;DRD3;AGT;AGTR2;EDN1;EDN3;EDNRB;SCAMP5;UNC13D;EP300;F2R;F2RL1;ACSL3;FCER1A;FCER1G;FCN1;RFX6;FGA;FGB;FGG;FGR;NLRP1;N…
GO:0045597	594	24	0.000116277	0.00151458	positive regulation of cell differentiation	3.16	26	SOCS3;ADAMTS9;IL1B;HAS2;CTHRC1;PIK3R6;ISG15;IL6;CALR;CSRP3;ADAMTS1;ANKRD1;IL6ST;ZBTB16;CAV3;MEDAG;MYF6;XBP1;CD34;RAMP2;CSF3;LYN;CDH15;NELL1;CD46;STAR	823	ADA;CDH2;FOXO6;CD24;CDH4;CDH5;ADAM8;ARPC2;RASGRP1;CDH15;FLOT1;OLIG2;TRIB1;RAMP2;NET1;LILRB2;KATNB1;HMG20B;SEMA3A;YAP1;PRMT5;OLFM1;CDX2;HAX1;BAIAP2;STK25;CARM1;CEBPA;SEMA4D;CEBPB;CIB1;OLFM4;TRIM16;RGS14;AVIL;ZNF268;PPP1R13L;UTS2;EHD1;ADIRF;STMN2;TRIOBP;IL1RAPL1;WIF1;TWF2;NLRP3;WDFY2;CTHRC1;ADCYAP1;ZNF488;CLU;CLIC1;SP7;CCR1;CMKLR1;SEZ6;CYB5D2;PLK5;KDF1;CNR1;CNTF;CNTN1;COL1A1;SYT2;OCSTAMP;ANKRD54;AD…
GO:0005977	45	6	0.000118616	0.00154067	glycogen metabolic process	0	0		0
GO:0030278	135	10	0.000123193	0.00159559	regulation of ossification	5.62	10	CTHRC1;IL6;IL6ST;GPM6B;ZBTB16;SRGN;GLI1;CHSY1;NELL1;SLC8A1	178	RFLNA;TOB1;CDK6;CEBPA;SEMA4D;CEBPB;SIX2;TOB2;CTHRC1;OSR2;TWIST2;CLIC1;CCR1;OSR1;CSF1;RFLNA;CTNNB1;ADRB2;CYP27B1;PHOSPHO1;DDX5;TMEM64;DLX5;JAG1;ECM1;S1PR1;EGR2;ANO6;AHSG;ESRRA;PTK2B;FBN2;UCMA;FGFR1;FGFR2;CHSY1;ZHX3;NPNT;NOCT;NIPBL;GATA1;GDF2;GREM1;GDF10;GJA1;INTU;GLI1;GLI3;GNAS;GPM6B;HGF;HIF1A;HOXA2;TMEM119;ID1;ID2;ID3;ID4;OSTN;IGF1;IGFBP5;CYR61;RBPJ;IL6;IL6R;IL6ST;RFLNB;ILK;JUND;AREG;IFITM5;LMNA;…
GO:0051480	110	9	0.000125771	0.00161983	cytosolic calcium ion homeostasis	0	0		0
GO:0051607	110	9	0.000125771	0.00161983	defense response to virus	5.49	9	IFIT1;ISG15;IL6;IFIT3;EIF2AK2;IRF9;STAT1;OAS2;DDX58	164	MICA;ABCC9;ADAR;TRIM22;IRF9;ADARB1;IFITM3;SPON2;ATG7;IFITM2;POLR3F;POLR3G;POLR3C;LILRB1;SERINC3;IFI44L;POLR3A;LYST;NLRP3;MB21D1;APOBEC3D;TICAM1;CXADR;IFNLR1;APOBEC3H;DEFA1;DEFA3;POLR3H;DMBT1;APOBEC3A;APOBEC3F;UNC13D;F2RL1;DDX58;IFIT5;ELMOD2;SERINC5;SAMHD1;LSM14A;GBP1;GBP3;CRCP;APOBEC3C;IFNL2;IFNL3;IFNL1;PYCARD;TBK1;IFNE;APOBEC1;TMEM173;IFI16;IFIT2;IFIT1;IFIT3;IFNA1;IFNA2;IFNA4;IFNA5;IFNA6;IFNA7;I…
GO:0051098	220	13	0.000127303	0.00163497	regulation of binding	4.24	12	IFIT1;CTHRC1;HSPA5;HIPK2;MSX1;SLPI;GTPBP4;PLK1;CSF3;NFIB;HMOX1;ANKRD33	283	HDAC5;CDK5;FLOT1;CDK9;STUB1;RAPGEF3;MAD2L2;CARM1;CEBPG;NES;PLK2;ZNF268;RUVBL2;PARK7;TIRAP;CTHRC1;WFIKKN1;TRIM6;ADD1;ADD2;CLIC2;LRRK2;SPPL3;WFIKKN2;MITD1;CRMP1;CCM2L;PARP1;CSF3;CSNK1A1;CSNK1E;CSNK2B;ZFP90;TMC8;TICAM1;CTBP2;CTNNB1;DAB2IP;ADRB2;ADRB3;CYP2D6;DAB2;ZFPM1;DDIT3;AES;ZNF675;DVL1;E2F1;EGF;ZBTB7C;ENO1;EP300;EPB41;EPHA4;ERCC2;FKBP1A;MAPRE1;MAPRE3;HABP4;SIRT2;DKK1;KDM1A;USP33;WAPL;PLXND1;PLCL…
GO:0045595	1036	35	0.000128175	0.00164158	regulation of cell differentiation	2.61	39	NR1D1;SOCS3;KLHL41;ADAMTS9;STAT3;IL1B;REG3G;HAS2;CTHRC1;MMP11;PIK3R6;ISG15;CSF3R;IL6;CALR;MSX1;CSRP3;ADAMTS1;LRRC17;ANKRD1;IL6ST;MAFF;PDGFRA;ZBTB16;EIF2AK2;CAV3;MEDAG;MYF6;STAT1;GLI1;XBP1;CD34;RAMP2;CSF3;LYN;CDH15;NELL1;CD46;STAR	1492	ADA;CDH2;HDAC6;FOXO6;CD24;HDAC5;CDH4;CDH5;TPBGL;RFLNA;NR1H3;PQBP1;UST;ADAM8;ARPC2;RASGRP1;CDH15;TOB1;PLXNC1;RNF41;CDK5;CDK6;FLOT1;OLIG2;GDF11;TRIB1;LRRC17;CDK9;SPRY2;RAMP2;FSTL3;NET1;LILRB2;CDKN2A;APC2;KATNB1;KLHL41;HMG20B;HMG20A;SEMA3A;YAP1;PRMT5;OLFM1;N4BP2L2;CDX2;HAX1;BAIAP2;MAD2L2;CEACAM5;STK25;CARM1;CEBPA;SEMA6C;SEMA6B;SEMA4F;SEMA4D;SEMA4B;CEBPB;SEMA3C;CIB1;DDX17;ANP32B;OLFM4;PDLIM5;TRIM16;P…
GO:0045778	65	7	0.00012878	0.00164473	positive regulation of ossification	8.33	7	CTHRC1;IL6;IL6ST;GPM6B;ZBTB16;NELL1;SLC8A1	84	CEBPA;CEBPB;TOB2;CTHRC1;OSR2;CLIC1;OSR1;CTNNB1;ADRB2;DLX5;JAG1;ANO6;FBN2;ZHX3;NPNT;NIPBL;GDF2;GJA1;GLI3;GNAS;GPM6B;HGF;TMEM119;ID4;IGF1;CYR61;IL6;IL6R;IL6ST;ILK;JUND;LMNA;LTF;SMAD1;SMAD3;SMAD5;MEF2C;MSX2;NELL1;NPPC;DDR2;OXT;P2RX7;ATRAID;SUCO;PLA2G4A;ATP6AP1;WNT4;PRKD1;FAM20C;CTNNBIP1;PTGER4;PTH;SFRP2;BMP2;BMP4;BMP6;SLC8A1;BMP7;BMPR1A;BMPR1B;BMPR2;SOX11;TAC1;TACR1;TFAP2A;TGFB1;TGFB2;TGFB3;WNT5A;WN…
GO:0030168	191	12	0.000129799	0.00165313	platelet activation	4.23	6	PIK3R6;PLEK;IL6;PDGFRA;ITPR1;LYN	142	TSPAN32;MYL9;VAV3;MERTK;MYL12A;PDPN;GNA13;ADAMTS13;CLIC1;COL1A1;COL1A2;COL3A1;DGKK;CSRP1;PIK3R6;ADRA2A;ADRA2B;ADRA2C;DGKA;DGKB;DGKG;DGKH;DGKQ;AKT1;F2;F2R;F2RL2;F5;F8;FCER1G;FGA;FGB;FGG;FLNA;METAP1;PIK3R5;SLC7A11;FYN;GAS6;GATA1;LAT;GNA11;GNA12;GNA15;GNAQ;GNAS;GNB1;GP1BA;GP1BB;GP5;GP9;C1GALT1C1;HBB;HRG;HSPB1;TREML1;IL6;ILK;ITGA2B;ITGB3;ITPR1;ITPR2;ITPR3;RHOA;RHOB;BLOC1S3;RHOG;LCK;LCP2;LYN;ARRB1;ARR…
GO:0032355	87	8	0.00013222	0.00167467	response to estradiol	5.48	8	PENK;SOCS3;STAT3;IL1B;CALR;CD38;RAMP2;RAMP3	146	CDK2;RAMP2;RAMP3;CDKN1B;KAT5;TXNIP;POSTN;RUVBL2;PPARGC1A;ADCYAP1R1;COL1A1;CRHBP;CRYAB;CTGF;CTNNB1;CYP1A2;NQO1;DNMT1;DNMT3A;DNMT3B;DRD1;DUSP1;EEF2;EGFR;AHR;ENDOG;ESR1;ESR2;ESRRA;ETS1;EZH2;F3;FGA;FGF10;MAPK15;GC;GH1;GHR;GJB2;GPER1;GRN;GSK3B;GSTP1;STRN3;ANXA1;H2AFZ;HIF1A;HMBS;FOXA1;HNRNPD;HTR5A;IGF1;IGF2;IGFBP2;IHH;IL1B;IL10;INSR;ITGA2;AREG;KCNJ11;LEP;MBD1;MECP2;MMP15;ASS1;MSX2;MYOD1;MYOG;NEFH;NPY1R…
GO:0034341	87	8	0.00013222	0.00167467	response to interferon-gamma	5.56	8	CCL7;PTAFR;IRG1;IRF9;STAT1;OAS2;SYNCRIP;STAR	144	CALCOCO2;CCL26;TRIM22;IRF9;IFITM3;IFI30;TRIM38;SYNCRIP;UBD;IFITM2;TRIM31;ADAMTS13;GBP5;IL23R;CYP27B1;DAPK1;DAPK3;GBP6;SLC30A8;EDN1;AIF1;EPRS;FCGR1A;FCGR1B;RPL13A;GAPDH;GBP1;GBP2;GCH1;SEC61A1;HCK;HLA-A;HLA-B;HLA-C;HLA-DPA1;HLA-DPB1;HLA-DQA1;HLA-DQA2;HLA-DQB1;HLA-DQB2;HLA-DRA;HLA-DRB1;HLA-DRB3;HLA-DRB4;HLA-DRB5;HLA-E;HLA-F;HLA-G;HLA-H;ICAM1;IRF8;IFNG;IFNGR1;IFNGR2;IL12B;IL12RB1;AQP4;IRF1;IRF2;IRF3;…
GO:0006073	46	6	0.000134441	0.00169344	cellular glucan metabolic process	0	0		0
GO:0044042	46	6	0.000134441	0.00169344	glucan metabolic process	10.34	6	NR1D1;PYGM;PPP1R3A;IL6ST;GYG1;STK40	58	PPP1R2P1;CPS1;PPP1R2P3;AGL;AKT1;AKT2;G6PC;GAA;GBE1;GCK;GNMT;GSK3A;GSK3B;GYG1;GYS1;GYS2;IL6ST;NHLRC1;PCDH12;PRKAG2;PFKM;PGM1;PGM5;PHKA1;PHKA2;PHKB;PHKG1;PHKG2;PRKAG3;PPP1CA;PPP1CB;PPP1CC;PPP1R1A;PPP1R2;PPP1R3A;PPP1R3C;PPP1R3D;PGM2;PYGB;PYGL;PYGM;RPS27A;UBA52;UBB;UBC;UGP2;EPM2A;PPP1R3B;CALM1;CALM2;CALM3;STK40;PER2;GYG2;MGAM;STBD1;PPP1R3E;NR1D1
GO:1903035	111	9	0.000134818	0.00169354	negative regulation of response to wounding	5.77	9	SOCS3;TNFAIP6;F12;SERPINE1;PDGFRA;IRG1;NLRP12;CD34;KLKB1	156	ADA;NR1H3;CALCRL;KLK8;DUSP10;NLRP3;C1QTNF1;C1QTNF3;ADCYAP1;IL22RA2;CNR2;ADORA1;CD109;CPB2;PYDC2;CX3CR1;ADRB2;CYP19A1;TMPRSS6;ADAMTS18;NLRP6;ABAT;EDN1;ELANE;EPHA4;ETS1;F2;F11;F12;FGA;FGB;FGF2;FGG;INPP5F;FOXF1;CLASP2;CLASP1;ALOX12;GATA3;GBA;GHSR;GJA1;SMPDL3B;RABGEF1;GP1BA;METRNL;GPER1;GPX1;ABR;GSTP1;CERS2;ANXA2;ANXA5;HGF;HLA-DRB4;HMGCR;APCS;HRG;APOA1;FFAR4;APOD;APOE;APOH;IL2;IL2RA;IL4;IL10;IL12B;IN…
GO:0007186	350	17	0.000139408	0.00174641	G-protein coupled receptor signaling pathway	1.76	21	PENK;CXCL6;HCAR2;HRH2;MRGPRX3;PIK3R6;ACTN2;FPR2;PLEK;CCR7;CXCR2;CCL7;PTAFR;CACNA1D;ACKR4;IL8;RGS18;EMR3;RAMP2;AKR1C3;RAMP3	1193	APELA;ADGRG2;LPAR6;WASF2;TENM1;CALCRL;RAMP2;RAMP1;RAMP3;SIGMAR1;RGS19;LANCL1;NMUR1;CCL26;CXCL13;CXCR6;GNA13;GNB5;RRH;ADCY1;GIPC1;AHCYL1;IQGAP2;OR5I1;ADCY2;CYSLTR1;CCR9;FRS2;NMU;NPFFR2;PROKR1;GPR83;ADCY3;GPR75;OGFR;RAPGEF4;ADCY5;CHGA;ADCY6;FZD10;AKAP13;GPR176;NXPH4;NXPH3;NXPH2;GPR45;PTGDR2;HRH3;CHRM1;CHRM2;ADCY7;PTH2;CHRM3;GPR182;CHRM4;CHRM5;ADCY8;UCN3;GNRHR2;SORCS1;ADCY9;GPR146;CISH;ADCYAP1;MAS1L…
GO:1903531	112	9	0.000144403	0.0018039	negative regulation of secretion by cell	0	0		0
GO:0034220	528	22	0.000144784	0.0018039	ion transmembrane transport	2.43	20	ADAMTS8;RYR1;CASQ1;ATP2A1;SLC39A14;CACNA1S;SLC1A5;SLC4A7;COX6A2;CCR7;FXYD1;SFXN2;CACNA1D;ITPR1;SLC7A1;COX10;SFXN1;ABCC3;SLC43A2;SLC8A1	822	KCNE3;SLC9B1P1;UQCRFS1P1;KCNJ18;HCN4;SLC17A4;GJC1;C8orf44-SGK3;ABCC5;ABCC9;KCNK7;SGK2;SLC25A13;SLC25A15;SLC35B1;KCNMB2;SLC17A2;ABCC4;TCIRG1;PKDREJ;TRDN;MICU1;CACNG3;CACNG2;ATP8A1;SLC30A9;ATP5H;SLC25A17;SLC9A6;CHERP;SLC34A2;ATP5L;SLC12A7;SLC17A3;CFTR;SLC26A1;SLC22A7;UQCR11;SLC38A3;SLC27A5;WWP1;CACFD1;ADAMTS8;SLC7A9;IL1RAPL1;SLC6A14;SCN11A;SLC46A1;CHRNA1;CHRNA2;CHRNA3;CHRNA4;CHRNA5;CHRNA7;CHRNB1;CH…
GO:1903532	194	12	0.000150275	0.00186587	positive regulation of secretion by cell	0	0		0
GO:0031623	30	5	0.000150572	0.00186587	receptor internalization	10	5	CXCR2;CAV3;IL8;RAMP2;RAMP3	50	CALCRL;RAMP2;RAMP1;RAMP3;LILRB1;RAB31;CLTC;ADM;GRK2;GRK3;DNM1;DNM2;DRD2;DRD3;FCER1G;LDLRAP1;GHR;GRK4;GRB2;GRIA1;GTF2H2;HTR1B;HTR2B;CXCL8;CXCR1;CXCR2;ITGB1;ITGB2;ARRB1;ARRB2;ACHE;NEDD4;SCYL2;LMBRD1;ACKR3;PTGER3;RAB5A;SNCA;SNX1;SYK;CNTN2;EZR;CALCA;CALCR;PICALM;CAV1;CAV3;CD9;CD36;CD81
GO:0003208	47	6	0.000151893	0.00187717	cardiac ventricle morphogenesis	9.68	6	MYL2;MYL3;TNNC1;TNNI1;MYH7;MYH6	62	UBE4B;SEMA3C;PPP1R13L;COL11A1;CPE;CCM2L;NKX2-5;JAG1;DSP;FGFR2;FKBP1A;FOXF1;FOXC1;FOXC2;ZFPM2;HEY1;HEY2;GATA3;GATA4;HEYL;BMP10;GSK3A;NRG1;HIF1A;RBPJ;ISL1;SMAD7;MEF2C;MYBPC3;MYH6;MYH7;MYL2;MYL3;NOTCH1;NPY2R;NPY5R;PKP2;DLL4;POU4F1;MED1;MESP1;PROX1;TBX20;HEG1;RXRA;RYR2;SFRP2;SMARCD3;SOX4;SOX11;TBX5;TGFBR3;TNNC1;TNNI1;TNNI3;TNNT2;TPM1;PTCD2;GRHL2;FOXH1;HAND1;HAND2
GO:0010035	320	16	0.00015687	0.00193347	response to inorganic substance	3.97	19	PENK;TTN;FOSL1;PGAM2;IL1B;OLR1;MMP3;HSPA5;CCR7;IL6;ACTA1;TNNC1;CALR;ABCG2;IL1R1;AKR1C3;HMOX1;STAR;SLC8A1	479	ADA;HDAC6;PDCD6;IL18BP;PPIF;RASA4;SLC25A13;CDK2;CDK4;RASGRP2;KCNMB2;CDKN1B;FSTL3;NET1;KLF2;NDRG1;STK25;CEBPA;TXNRD2;TXNIP;ADCY1;AHCYL1;PPARGC1A;PRDX3;ZNF277;PDCD10;PARK7;CHRNA3;CLU;CYP2R1;LRRK2;TPH2;CCR7;ACER1;CNGA3;COL1A1;KLF6;CP;CPOX;CPS1;CREB1;ATF2;CRHBP;CRIP1;S100A16;CRYAB;SLC34A3;SLC30A7;CTNNB1;AANAT;CYB5A;CYP1A1;CYP1A2;CYP1B1;CYP2E1;CYP11B1;CYP11B2;DAXX;DDIT3;SLC30A8;NQO1;AGER;DNM2;DNMT1;DN…
GO:0044702	683	26	0.000157843	0.00194024	single organism reproductive process	0	0		0
GO:0045934	924	32	0.000161359	0.00197816	negative regulation of nucleobase-containing compound metabolic process	0	0		0
GO:0002697	289	15	0.000167167	0.00203421	regulation of immune effector process	4.01	17	TREM1;IFIT1;IL1B;PIK3R6;IL6;MYOM1;PTAFR;HSPD1;EIF2AK2;TEAD4;CD300A;CFB;XBP1;LYN;HMOX1;DDX58;CD46	424	MICA;KLRC4-KLRK1;AP1M2;TSPAN32;RASGRP1;SPON2;TRIM38;CREB3;CD226;CSPG5;TRAF3IP2;LILRB1;MALT1;SPINK5;RIPK3;IRAK3;DUSP10;CD300A;PHB2;NLRP3;PGLYRP2;PGLYRP3;SLAMF6;MB21D1;SH2D1B;AP2M1;AP1S1;AP2S1;CLC;TRIM6;AP1S3;COX8A;CPA3;ADORA2B;CLDN7;CR1;ACTRT1;PIK3R6;ZNF681;PM20D1;RC3H1;IL23R;C1orf210;AP2A1;CD55;AP2A2;AP1B1;AP2B1;IFNLR1;LEXM;AP1G1;AGER;DOCK2;EIF2S1;A2M;APOBEC3F;APLF;UNC13D;STOM;F2RL1;FABP1;FCER1A;…
GO:0007204	90	8	0.000167706	0.00203421	positive regulation of cytosolic calcium ion concentration	0	0		0
GO:0022617	90	8	0.000167706	0.00203421	extracellular matrix disassembly	10.53	8	MMP8;ADAMTS4;MMP3;MMP11;ADAMTS5;TIMP1;CTSL;KLKB1	76	WASHC1;ADAM8;ADAM10;FLOT1;ADAMTS5;CMA1;NOXO1;EXOC8;CTRB1;CTSG;CTSK;CTSL;CTSV;CTSS;DCN;ACAN;ELANE;A2M;ELN;ENG;FBN1;FBN2;FN1;SH3PXD2B;GSN;HPN;HSPG2;KLK2;KLKB1;LAMA3;LAMB3;LAMC1;LAMC2;LCP1;MMP1;MMP2;MMP3;MMP7;MMP8;MMP9;MMP10;MMP11;MMP12;MMP13;MMP14;MMP15;MMP16;MMP19;CTRB2;NID1;FURIN;PLG;PRSS1;PRSS2;KLK7;HTRA1;BCAN;KIF9;BMP1;SPP1;BSG;TIMP1;TIMP2;TLL1;TLL2;TPSAB1;CAPG;CAPN1;CAPN2;CAPNS1;CAPNS2;ADAM15;…
GO:0048520	90	8	0.000167706	0.00203421	positive regulation of behavior	3.85	1	PENK	26	INSL5;UTS2;CRH;AGRP;DRD1;ALB;NLGN1;MTOR;GHRH;GHRHR;GJA1;UTS2R;CFAP20;RXFP4;MEF2C;MTNR1B;NPY2R;GHRL;PENK;PTGER3;PTGER4;NPS;STRA6;NR2C2;UCN;NR4A3
GO:1901699	390	18	0.000168708	0.00204097	cellular response to nitrogen compound	3.17	16	PENK;RYR1;IFIT1;STAT3;IL1B;MMP3;ACTN2;UBR1;PTAFR;CASP4;XBP1;LYN;AGO2;PDE4B;STAR;SLC8A1	505	HDAC5;HCN4;NAMPT;AKAP9;CDK2;FLOT1;ADAR;TCIRG1;RRAGB;KLF2;NOD1;RAPGEF3;BAIAP2;CEBPB;CIB2;LAMTOR5;SORBS1;SH2B2;KLF1;RRAGA;ADCY1;AHCYL1;ADCY2;CFTR;RAB10;PPARGC1A;ADCY3;RAB31;ADCY5;CAPN10;ADCY6;HRH3;CHRM1;CHRM2;ADCY7;CHRM3;CHRM4;CHRM5;ADCY8;GNRHR2;ADCY9;MB21D1;AP3S1;LRRK2;ATP6V1G3;COL1A1;COL1A2;COL3A1;COL4A1;COL5A2;COL6A1;COL16A1;KLF6;CPEB2;CPS1;CREB1;CRH;CRHBP;CRHR1;CRHR2;SOGA1;PARP1;CSH1;CSK;CTNNA1…
GO:0071417	356	17	0.000170651	0.00204283	cellular response to organonitrogen compound	0	0		0
GO:0048739	7	3	0.000170786	0.00204283	cardiac muscle fiber development	0	0		0
GO:0051694	7	3	0.000170786	0.00204283	pointed-end actin filament capping	0	0		0
GO:0070102	7	3	0.000170786	0.00204283	interleukin-6-mediated signaling pathway	0	0		0
GO:0043331	48	6	0.00017109	0.00204283	response to dsRNA	8.33	6	IFIT1;DDX21;EIF2AK2;RFTN1;AGO2;DDX58	72	FLOT1;ADAR;IRAK3;MB21D1;RFTN2;TICAM1;DDX1;DHX36;AGO3;AGO4;RFTN1;ZCCHC11;DICER1;DDX58;AGO1;AGO2;DROSHA;HNRNPA2B1;IFNE;TMEM173;IFIT1;IFNA1;IFNA2;IFNA4;IFNA5;IFNA6;IFNA7;IFNA8;IFNA10;IFNA13;IFNA14;IFNA16;IFNA17;IFNA21;IFNB1;IFNW1;IRF3;KCNJ8;LIN28B;SMAD1;SMAD2;SMAD3;NFKB1;NFKBIA;NPM1;P2RX7;SRRT;PMAIP1;DGCR8;MAPK1;MAPK3;EIF2AK2;METTL3;ZC3HAV1;IFNK;PELI1;MAVS;RALB;CARD9;MRPL44;SLC3A2;TARBP2;TERT;TLR3;M…
GO:0034122	17	4	0.000175548	0.00207981	negative regulation of toll-like receptor signaling pathway	13.79	4	NR1D1;IRG1;LYN;PIK3AP1	29	IRAK3;PIK3AP1;TICAM1;DAB2IP;NLRP6;F2RL1;SARM1;LY96;SMPDL3B;NLRP2B;UBQLN1;RAB7B;TICAM2;IRF4;LYN;ARRB2;NFKBIL1;PDPK1;TLR9;LGR4;CACTIN;TLR3;TLR4;TNFAIP3;TYRO3;ACOD1;BPIFB1;CD14;NR1D1
GO:0045123	17	4	0.000175548	0.00207981	cellular extravasation	16	4	TREM1;SELP;ITGA1;SELE	25	JAML;FER;GCNT1;ITGA1;ITGA4;ITGB1;ITGB2;ITGB7;LEP;PODXL2;PECAM1;PIK3CD;PIK3CG;TREM1;AZU1;ROCK1;CCL2;CX3CL1;SELE;SELP;SELPLG;GOLPH3;TNF;VCAM1;MADCAM1
GO:0097237	17	4	0.000175548	0.00207981	cellular response to toxic substance	12	3	IL1B;HSPA5;STAR	25	CDKN1B;CERS1;RAB10;CRIP1;CYP17A1;EP300;PPP1R15A;PLA2G4F;ABTB2;HIF1A;HMBS;HSPA5;IL1B;KCNC2;MDM2;MEF2C;OPRD1;PRKN;PLA2G4A;PPP1R9A;SCN3A;PINK1;SLC9A1;STAR;OGT
GO:0046034	141	10	0.000176314	0.0020835	ATP metabolic process	0	0		0
GO:0032570	31	5	0.000176999	0.00208623	response to progesterone	10	5	FOSL1;SOCS3;CD38;IRG1;RAMP2	50	NR1H3;RAMP2;TXNIP;ABHD2;CATSPER1;CATSPER2;CLDN4;ADRB2;DSG1;DSG2;FOS;FOSB;GABRB1;CATSPERD;GJB2;CATSPER3;JUNB;CATSPER4;MBP;NKX2-2;OXT;OXTR;BAD;PTGER2;PTGER3;PTGER4;PTN;CATSPERG;RELA;CCL2;SRC;SREBF1;TACR1;TGFB1;TGFB2;TGFB3;THBS1;TSPO;C3;TYMS;ACOD1;CATSPERB;FOSL1;CAV1;NCOA1;SOCS1;SPHK1;CCNE1;SOCS3;CD38
GO:1902533	612	24	0.000181973	0.00213935	positive regulation of intracellular signal transduction	3.08	27	C1QTNF2;SOCS3;STAT3;IL1B;ABRA;PIK3R6;CCR7;IL6;HIPK2;CCL7;MSX1;ANKRD1;IL6ST;PDGFRA;EIF2AK2;TLR2;MEIS3;NLRP12;IGFBP4;XBP1;SELP;AKR1C3;CSF3;LYN;ITGA1;HMOX1;PIK3AP1	876	ADA;CDH2;CD24;BCL2L11;DNM1L;ADAM8;CDH13;RASGRP1;BCAP31;SORBS3;TENM1;TRIM13;SPRY2;CDKN2A;RRAGB;TLR6;TFG;CCL26;TRDN;TRIM22;ABCA7;NOD1;RACK1;TAB1;HAX1;PIBF1;TRIM38;STK25;SEMA4D;CIB1;UBD;LAMTOR5;ARL6IP5;ARFGEF1;HEXIM1;RBCK1;RRAGA;MAP3K2;TRAF3IP2;PLK2;NEK6;ZNF268;FRS2;HPSE;HCST;MALT1;GADD45G;EDAR;COPS8;SERINC3;ERP29;IL24;RIPK3;PIM2;MID2;CHI3L1;MAP4K5;MAP4K1;FZD10;AKAP13;PDCD10;CAVIN3;PARK7;PHB2;CHRNA7…
GO:0006812	500	21	0.000183422	0.00215087	cation transport	2.51	20	RYR1;ATP2A1;SLC39A14;CACNA1S;SLC1A5;SLC4A7;COX6A2;CCR7;STEAP4;CACNA1D;ITPR1;SLC7A1;COX10;STEAP3;SFXN1;RAMP2;MFSD3;LYN;RAMP3;SLC8A1	796	ADA;KCNE3;SLC9B1P1;UQCRFS1P1;KCNJ18;HCN4;SLC17A4;ABCC9;COX17;KCNK7;SLC25A15;CDK2;CDK5;CALCRL;KCNMB2;SLC17A2;RAMP2;RAMP1;RAMP3;CDKN1B;TCIRG1;NMUR1;PKDREJ;TRDN;MICU1;CACNG3;CACNG2;ATP8A1;SLC30A9;ATP5H;SLC25A17;SLC9A6;CHERP;SLC35A1;SLC34A2;ATP5L;SLC12A7;SLC17A3;CYSLTR1;SERINC3;UQCR11;SLC38A3;CACFD1;IL1RAPL1;CORO1A;SLC2A6;CHP1;SCN11A;PARK7;SLC46A1;CHRM5;CHRNA1;AZIN2;CHRNA2;CHRNA3;MFSD3;CHRNA4;CHRNA5;…
GO:0019752	613	24	0.000186438	0.00218066	carboxylic acid metabolic process	0	0		0
GO:0043502	49	6	0.000192153	0.00224178	regulation of muscle adaptation	9.52	6	CASQ1;TNNC1;TNNI1;MYH7;IL6ST;CAV3	63	CDK9;GLRX3;PPARGC1A;AKAP13;FBXO32;ADK;MTPN;PARP1;AGT;ECE1;EDN1;AIF1;EP300;MTOR;BMP10;GSK3A;GSK3B;GTF2I;LMCD1;IGF1;IGFBP5;IL6ST;MYH7;MYOG;NEDD4;NOS3;ATP2A2;ATP2B4;P2RX4;PDE9A;PIN1;ERRFI1;PPP3CA;PRKCA;SELENON;RGS2;RPS6KB1;SCN5A;SRL;SLC9A1;TNNC1;TNNI1;TNNT1;TRPC3;DDX39B;NR4A3;CAMK2B;AKAP1;CAMK2D;CAMK2G;CASQ1;TRIM63;CAV3;PDE5A;ACTN3;NOL3;MLIP;MTMR4;CTDP1;KLF4;AKAP6;GTF2IRD1;HDAC4
GO:0034121	32	5	0.000206824	0.00240657	regulation of toll-like receptor signaling pathway	10.2	5	NR1D1;IRG1;TLR2;LYN;PIK3AP1	49	NR1H3;FLOT1;IRAK3;TIRAP;PIK3AP1;TICAM1;DAB2IP;CYBA;NLRP6;F2RL1;SARM1;FLOT2;LY96;PTPN22;GFI1;SMPDL3B;NLRP2B;UBQLN1;HMGB1;BIRC2;BIRC3;RAB7B;TICAM2;IRF1;IRF4;IRF7;LBP;LTF;LYN;ARRB2;NFKBIL1;PDPK1;TLR9;LGR4;PELI1;WDFY1;CACTIN;TLR2;TLR3;TLR4;TLR5;TNFAIP3;TYRO3;ACOD1;CAV1;RSAD2;BPIFB1;CD14;NR1D1
GO:0009790	695	26	0.000207327	0.00240657	embryo development	3.02	27	FOSL1;MMP8;SOCS3;MYH3;CTHRC1;MYO15A;HIPK2;MSX1;TCAP;MEOX2;UGDH;ABCG2;MAFF;PDGFRA;ZBTB16;ALDH1A3;IL8;SULF1;MYF6;SDC4;HES7;GLI1;LRP6;HS6ST1;HOXB5;MYH6;DUSP2	894	ADA;ABI1;SP9;BCL2L11;SH2B3;DNAJB6;APELA;COL4A3BP;ARFRP1;TRIM28;ATP6AP2;TSHZ1;ADAM10;SPRY2;IRX5;CDKN1C;RGS19;ADAR;NPM2;KLF2;CITED2;SEMA3A;DLC1;RACK1;BASP1;YAP1;SEC24B;CDX2;TAB1;CDX4;CEBPA;CEBPB;SEMA3C;DEAF1;SLC34A2;MAB21L2;DMRT2;CELF1;LBX1;GNA13;DLL3;PLK4;SIX2;RAI2;PLAC1;NES;GJB6;FRS2;PPP1R13L;TMED2;LIAS;GLMN;POLG2;PLCD3;CTHRC1;OSR2;ADD1;LRIG3;SPIC;FOXN4;LEO1;DNAAF1;USH1G;NLRP5;KDF1;COL1A1;COL2A1;…
GO:0045785	265	14	0.000228631	0.00264715	positive regulation of cell adhesion	4.26	16	IL1B;HAS2;PIK3R6;CCR7;IL6;PTAFR;CALR;IL6ST;HSPD1;ZBTB16;SDC4;ZP4;XBP1;SELP;LYN;CD46	376	ADA;CD24;KLRC4-KLRK1;EDIL3;ADAM8;ARPC2;CDH13;RASGRP1;EBI3;CDK6;FLOT1;FSTL3;NET1;LILRB2;CITED2;VAV3;CIB1;AGR2;OLFM4;CXCL13;HSPH1;LILRB1;MALT1;TRIOBP;HHLA2;CORO1A;NLRP3;TNFRSF13C;CCR7;TMIGD2;COL8A1;COL16A1;ADK;MAP3K8;EGFLAM;COL26A1;CSF1;CSK;CARMIL2;PIK3R6;IL23R;CTLA4;CCDC80;BTLA;CD55;LEXM;DHPS;DMP1;AGER;DNM2;DPP4;ECM2;EFNB1;EFNB2;EFNB3;EGR3;AIF1;FLCN;UNC13D;EMP2;DENND6A;DMTN;EPHA1;EPO;ERBB2;AKT1;ET…
GO:0030195	33	5	0.000240327	0.00276165	negative regulation of blood coagulation	0	0		0
GO:0090303	33	5	0.000240327	0.00276165	positive regulation of wound healing	10.42	5	REG3G;PLEK;F12;SERPINE1;SELP	48	ARFGEF1;HPSE;REG3G;CPB2;ADRA2A;HBEGF;ANO6;DMTN;F2;F2R;F3;F7;F12;ENPP4;FOXC2;KANK1;ANXA1;HMGB1;HRAS;HRG;APOH;INSL3;MYLK;MYOD1;NFE2L2;SERPINE1;REG3A;PLG;PLEK;SERPINF2;PPARD;PRKCE;PTGER4;RREB1;S100A9;SELP;SOX15;TGFBR2;THBD;THBS1;TLR4;USF1;VEGFB;VTN;CAPN3;HOPX;PLPP3;CD36
GO:1900047	33	5	0.000240327	0.00276165	negative regulation of hemostasis	0	0		0
GO:0003231	72	7	0.000245747	0.00280985	cardiac ventricle development	6.6	7	XIRP2;MYL2;MYL3;TNNC1;TNNI1;MYH7;MYH6	106	UBE4B;CITED2;SEMA3C;FRS2;PPP1R13L;XIRP2;COL11A1;CPE;CCM2L;NKX2-5;TMEM65;ZFPM1;AP2B1;DNM2;JAG1;DSP;DAND5;FGFR2;FKBP1A;FOXF1;FOXC1;FOXC2;ZFPM2;HEY1;HEY2;FZD2;GATA3;GATA4;HEYL;GJA5;BMP10;GSK3A;NRG1;HIF1A;HES1;ID2;CYR61;RBPJ;ISL1;KCNK2;LRP2;LTBP1;SMAD6;SMAD7;MDM2;MEF2C;MYBPC3;MYH6;MYH7;MYL2;MYL3;NACA;NOTCH1;NPY2R;NPY5R;SUFU;PITX2;PKP2;FGFRL1;DLL4;POU4F1;EGLN1;MED1;MESP1;PROX1;TBX20;SALL4;VANGL2;HEG1;…
GO:0051591	72	7	0.000245747	0.00280985	response to cAMP	7.69	8	PENK;FOSL1;PYGM;PTAFR;STAT1;CDO1;STAR;SLC8A1	104	HCN4;AKAP9;CDK2;CDO1;RAPGEF3;CARM1;CFTR;CNGA3;COL1A1;PPARGC1B;CPS1;CREM;CRHBP;AANAT;CYP17A1;SLC26A3;DUSP1;AGXT;EP300;DMTN;ALDH3A1;PTK2B;ALDOB;FOXM1;FOS;FOSB;GPD1;RAPGEF1;EEF2K;HMGCS2;HNF4A;APEX1;BIRC2;AQP8;IGFBP5;HCN1;APP;AQP1;AQP9;ITPR2;ITPR3;JUN;JUNB;JUND;AREG;KCNE1;KCNQ1;LDHA;MMP19;CITED1;ASS1;NDUFS4;NME1;OXT;DUOX2;NOX4;PAX4;PDE3A;PDE4D;INPP5K;PENK;PER1;PFKFB1;PIK3CG;PKLR;PLA2G5;DUOX1;ATP7B;PT…
GO:0032102	176	11	0.000257339	0.00293508	negative regulation of response to external stimulus	4.01	11	SOCS3;IFIT1;TNFAIP6;F12;SERPINE1;PDGFRA;EIF2AK2;IRG1;NLRP12;CD34;KLKB1	274	ADA;KLRC4-KLRK1;NR1H3;CALCRL;TRIB1;SEMA3A;TRIM38;SEMA6C;SEMA6B;SEMA4F;SEMA4D;SEMA4B;SEMA3C;CXCL13;SPINK5;LZTS1;KLK8;DUSP10;PADI2;NLRP3;C1QTNF1;C1QTNF3;ADCYAP1;IL22RA2;GRIN3A;CLN3;LRRK2;CNR2;CHMP4B;ADORA1;CD109;CPB2;CTNNA2;PYDC2;CX3CR1;ADRB2;CYP19A1;TMPRSS6;ADAMTS18;NLRP6;ABAT;DRD1;DRD2;DRD3;DVL1;EDN1;AIF1;ELANE;EPHA4;ETS1;F2;F11;F12;FABP7;SEMA3D;FGA;FGB;FGF2;FGG;INPP5F;KLRK1;SIRT2;FOXF1;CLASP2;SC…
GO:0009725	589	23	0.000262852	0.00299052	response to hormone	3.58	32	NR1D1;PENK;FOSL1;SOCS3;RETN;STAT3;IL1B;ACTN2;CCR7;IL6;ACTA1;PTAFR;CALR;CD38;ADAMTS1;DDX54;ABCG2;IL1RN;CAD;IRG1;TIMP1;STAT1;CTSL;XBP1;RAMP2;AKR1C3;LRP6;LYN;CDO1;RAMP3;HMOX1;STAR	893	NR2E3;CD24;HDAC5;MED16;NR1H3;PTPRU;PDCD7;NAMPT;CDK2;CDK4;CDK7;CDKN1A;RAMP2;RAMP3;CDKN1B;TCIRG1;CDO1;CITED2;PIAS3;PGRMC2;RBM14;BAIAP2;TADA3;HOXB13;CARM1;NCOA2;KAT5;SLC34A2;SORBS1;SH2B2;TRIM16;TXNIP;POSTN;GAS2L1;ADCY1;AHCYL1;ADCY2;RUVBL2;NPFFR2;GPR83;RAB10;PPARGC1A;ADCY3;UTS2;RAB31;ABHD2;SOX30;AKR1C4;ADCY5;CAPN10;ADCY6;EGLN2;PADI2;ADCY7;CBX3;ADCY8;GNRHR2;FBXO32;ADCY9;ADCYAP1;ADCYAP1R1;CATSPER1;CATS…
GO:0034383	8	3	0.000269752	0.00305177	low-density lipoprotein particle clearance	0	0		0
GO:0034975	8	3	0.000269752	0.00305177	protein folding in endoplasmic reticulum	0	0		0
GO:0051091	177	11	0.000270233	0.00305177	positive regulation of sequence-specific DNA binding transcription factor activity	4.82	11	FOSL1;IL1B;ABRA;IL6;NLRC4;HIPK2;EIF2AK2;TLR2;LRP6;ARID5B;DDX58	228	HDAC5;ADAM8;RNF41;TRIM13;TRIM22;NOD1;TAB1;TRIM38;CIB1;CEBPG;RBCK1;PPARGC1A;MALT1;PRDX3;RIPK3;MID2;TRIM31;IRAK3;PARK7;PHB2;NLRP3;TIRAP;CHUK;CLU;RHEBL1;PPARGC1B;JMY;MTPN;ABRA;ATF2;CRHR2;TICAM1;CTH;CTNNB1;NFAM1;AGER;AGT;DVL2;EDA;CRTC2;EP300;EPHA5;AKT1;ESR1;ESR2;FER;TRIM32;KDM1A;PPRC1;ERC1;TAB2;CRTC1;DDX58;ALK;FZD2;TAB3;PRKD2;GREM1;AMH;STK36;TSSK4;RGCC;HIPK2;PYCARD;GTF2A2;ANXA3;FOXA1;HSPA1A;HSPA1B;IC…
GO:0002758	207	12	0.000274074	0.00306595	innate immune response-activating signal transduction	0	0		0
GO:0008016	122	9	0.000275673	0.00306595	regulation of heart contraction	6.79	15	RYR1;CASQ1;ATP2A1;CACNA1S;MYL2;MYL3;CSRP3;MYH7;FXYD1;CACNA1D;ITPR1;CAV3;PDE4B;MYH6;SLC8A1	221	ADA;HCN4;GJC1;ABCC9;AKAP9;IRX5;TRDN;CACNG3;CACNG2;SEMA3A;GLRX3;CELF2;CORIN;AHCYL1;UTS2;CHGA;BVES;CHRM2;CLIC2;FOXN4;ADM;ADORA1;CRHR2;ADRA1B;ADRA1A;NKX2-5;CTGF;CXADR;ADRB1;ADRB2;GRK2;CYP2J2;TMEM65;DES;DMD;DMPK;DRD2;DSC2;DSG2;AGT;DSP;HBEGF;AGTR2;EDN1;EDN2;EDN3;EPAS1;FKBP1B;GPD1L;HEY2;KCNE5;GAA;KCNG2;GATA4;GJA1;GJA5;CACNG5;CACNG4;HSPB7;BMP10;GLP1R;GNAO1;ANK2;RANGRF;CTNNA3;GSK3A;GSTM2;KCNIP3;KCNIP2;KC…
GO:0051048	122	9	0.000275673	0.00306595	negative regulation of secretion	4	8	IL1B;IL6;SRGN;MIDN;CD300A;NLRP12;CD34;HMOX1	200	ADA;NR1H3;BTN2A2;LILRB1;UTS2;ERP29;CHGA;IL1RAPL1;HRH3;CD300A;TRIM9;NLRP3;C1QTNF3;CIDEA;CNR1;ACVR1C;FAM3D;COMT;ADORA1;CRH;CRHBP;CRHR2;CRY1;CSN2;ADRA2A;ADRA2B;ADRA2C;PYDC2;SPINK13;ABAT;DRD2;DRD3;DRD4;AGTR2;EDN1;EGF;ERBB3;F2R;F2RL1;ACSL4;FBLN1;FKBP1B;PLA2R1;FOXF1;SYT11;FMR1;FN1;SIRT4;GABBR1;CBARP;PNKD;PYDC1;RAB11FIP5;PTPN22;GAS6;SERGEF;GBP1;GCK;IL36RN;GHSR;C5AR2;TNFRSF21;RABGEF1;STK39;UTS2R;ANGPT1;S…
GO:0045089	238	13	0.000275676	0.00306595	positive regulation of innate immune response	4.07	10	REG3G;TNIP3;NLRC4;HSPD1;TLR2;RFTN1;CTSL;LYN;PIK3AP1;DDX58	246	TANK;KLRC4-KLRK1;ADAM8;RASGRP1;PSME3;PSMD14;TNIP1;TLR6;NOD1;TAB1;POLR3F;POLR3G;POLR3C;CD226;CNPY3;MALT1;IRAK3;TIRAP;CHUK;PGLYRP2;PGLYRP3;SLAMF6;MB21D1;GBP5;SH2D1B;TRIM6;PIK3AP1;PSMB11;REG3G;CREBBP;PSMA8;TICAM1;CTSB;CTSK;CTSL;CTSS;CYLD;AP1G1;COCH;CLEC4C;DMBT1;EP300;EREG;FCER1G;FCN1;KLRK1;TAB2;RFTN1;PSME4;FBXW11;DDX58;LY96;CADM1;FYN;TAB3;NCR3;SIN3A;PYDC1;LSM14A;CLEC4E;FFAR2;PYCARD;TBK1;HCK;CD209;PI…
GO:0090066	270	14	0.000276738	0.00306595	regulation of anatomical structure size	3.39	16	NEB;HRH2;TMOD4;LMOD2;ACTN2;PLEK;CCR7;PTAFR;CD38;LMOD3;CAV3;PRR16;CSF3;ITGA1;HMOX1;SLC8A1	472	CDH4;WASHC1;USH1C;ARPC5;ARPC4;ARPC3;ARPC1B;ACTR3;ACTR2;ARPC2;ABI2;PLXNC1;TENM1;CDK4;CDK5;KCNMB2;CCL26;SEMA3A;RAPGEF3;CDC42EP2;OLFM1;VAV3;HAX1;BAIAP2;SEMA6C;SEMA6B;SEMA4F;SEMA4D;SEMA4B;SEMA3C;LAMTOR5;ARPC1A;ARFGEF1;CDC42EP3;AVIL;SLC12A7;CFL2;NCKAP1;IQGAP2;UTS2;DSTN;TRIOBP;CHGA;CDC42EP1;CORO1A;ADCY6;SNF8;CHRM1;CHRM3;TWF2;TMEM123;ADCYAP1;ADD1;CLCN3;CLCN6;ADD2;CLNS1A;LRRK2;CCR7;WHAMM;IQGAP3;PLEKHH2;A…
GO:0001659	19	4	0.000278175	0.00306595	temperature homeostasis	11.54	3	NR1D1;STAT3;IL1B	26	PPARGC1A;CIDEA;ADORA1;ADRB1;ADRB2;ADRB3;DBH;DRD1;DRD2;EDN2;FOXO1;GPX1;ACADL;HTR2A;IL1A;IL1B;ACADVL;MC3R;NTSR1;NOX3;ARRDC3;STAT3;FTO;TNFRSF11A;CCKAR;NR1D1
GO:0030194	19	4	0.000278175	0.00306595	positive regulation of blood coagulation	0	0		0
GO:0032733	19	4	0.000278175	0.00306595	positive regulation of interleukin-10 production	10.34	3	HSPD1;CD34;CD46	29	PIBF1;TUSC2;TIGIT;FCER1G;PYCARD;CD274;HGF;HMGB1;HSPD1;IL4;IL12B;IRF4;LGALS9;CD46;IL23A;IL20RB;TLR9;SASH3;PRKCZ;PTGER4;BCL3;XCL1;NOD2;TLR4;TNFSF4;CD83;CD28;CD34;CD40LG
GO:0060397	19	4	0.000278175	0.00306595	JAK-STAT cascade involved in growth hormone signaling pathway	13.33	2	STAT3;LYN	15	CSH1;GH1;GH2;GHR;JAK2;JAK3;LYN;MAPK1;MAPK3;PRL;PRLR;PTPN1;STAT3;STAT5A;STAT5B
GO:1900048	19	4	0.000278175	0.00306595	positive regulation of hemostasis	0	0		0
GO:0051251	178	11	0.000283668	0.00311899	positive regulation of lymphocyte activation	0	0		0
GO:0051604	208	12	0.000286425	0.00314177	protein maturation	4.91	13	CYCS;F12;PITRM1;NLRC4;CALR;CGA;HSPD1;SRGN;MIPEP;NLRP12;SERPINH1;KLKB1;CHCHD4	265	PDCD6;BCL2L10;BCL2L11;TSPAN5;ATP6AP2;ADAM10;ZMPSTE24;CDKN1B;STUB1;CDKN2A;NOD1;DLC1;RACK1;PITRM1;ANP32B;PRDX4;CORIN;CGA;CGB3;AFG3L2;METAP2;ADAMTS13;EGLN3;NLRP3;ATG4A;OMA1;CPXM2;CLN3;CLN5;CMA1;SPPL3;ISCA2;COL4A3;CHCHD4;CPA3;CPD;PRSS37;CPE;CPM;CPN1;PARP1;HFE2;CTSE;CTSG;CTSH;CTSV;ASPRV1;CTSS;CTSZ;SEC11B;DAP;RHBDL3;SPPL2C;ACE;AEBP1;DHCR24;AGA;AGT;ECE1;IMMP1L;ENPEP;F2;F2R;F3;F7;F9;F10;F11;F12;TYSND1;FG…
GO:0009112	53	6	0.00029768	0.00322156	nucleobase metabolic process	10.26	4	PRPS1;IL1B;GDA;CAD	39	ADA;PAICS;CPS1;UPRT;ADAL;DHODH;DPYD;DPYS;TYMP;MTOR;GART;GMPR;AOX1;HPRT1;APRT;IL1B;ALDH6A1;GMPR2;CMPK1;ADA2;PPAT;TET2;UCKL1;ACPP;MAPK1;PRPS1;PRTFDC1;RRM1;URAD;SHMT1;TYMS;UCK2;UMPS;XDH;CAD;UCK1;GMPS;GDA;CDA
GO:0070613	53	6	0.00029768	0.00322156	regulation of protein processing	0	0		0
GO:1903317	53	6	0.00029768	0.00322156	regulation of protein maturation	8.54	7	F12;NLRC4;SERPINE1;CFB;CLEC3B;KLKB1;CD46	82	ADAM8;RNF139;BIRC8;PHB2;LRRK2;CPB2;CR1;LDLRAD3;CCBE1;CD55;A2M;F12;SIRT4;PPP1R15A;GAS1;C5AR2;GLG1;GSN;SNX12;CFH;HPN;BIRC2;BIRC3;XIAP;BIRC5;CFI;INPP5B;USP17L2;KLKB1;MAGEA3;CD46;MDM2;MELTF;ASTL;MYH9;SERPINE1;IFT52;CFP;PHB;SERPINE2;SERPINF2;SUSD4;PRKACA;PRKACB;PLGRKT;ANGPTL8;PROS1;MASP1;NLRC4;RFX4;RPS6KA2;CFB;CNTN2;TFR2;THBS1;C1QBP;SERPING1;CLEC3B;C2;C3;C3AR1;C4A;C4B;C4BPA;C4BPB;C5;C5AR1;C6;C7;C8A;C8…
GO:0022409	151	10	0.000307265	0.00329933	positive regulation of cell-cell adhesion	4.94	12	IL1B;HAS2;PIK3R6;IL6;PTAFR;IL6ST;HSPD1;ZBTB16;ZP4;XBP1;LYN;CD46	243	ADA;CD24;KLRC4-KLRK1;ADAM8;RASGRP1;EBI3;FLOT1;FSTL3;LILRB2;CITED2;CXCL13;HSPH1;LILRB1;MALT1;HHLA2;CORO1A;NLRP3;TNFRSF13C;TMIGD2;ADK;MAP3K8;CSK;CARMIL2;PIK3R6;IL23R;CTLA4;BTLA;CD55;LEXM;DHPS;AGER;DPP4;EFNB1;EFNB2;EFNB3;EGR3;AIF1;DENND6A;DMTN;EPO;AKT1;ETS1;FGA;FGB;FGG;ZBTB1;KLRK1;KIFAP3;FLOT2;ICOSLG;ALOX15;MTOR;RICTOR;FYN;PYDC1;GATA3;GCNT2;IL36B;GLI2;GLI3;CCDC88B;TRBV12-3;TRBC1;TRAC;ANK3;GRB2;PYCAR…
GO:0061448	151	10	0.000307265	0.00329933	connective tissue development	5.67	11	MSX1;ZBTB16;TIMP1;SULF1;SERPINH1;CHSY1;XBP1;CD34;LRP6;NFIB;ARID5B	194	NAMPT;SIX2;PPARGC1A;CNMD;CHI3L1;IL17F;SLC25A25;OSR2;COL1A1;COL2A1;COL5A1;COL9A1;COL10A1;COL11A1;COL11A2;OSR1;COMP;ATF2;AMER1;CRIP1;MAPK14;CSF1;CTGF;DLX2;EDN1;EGR1;ESRRA;EVC;FGF2;FGF4;FGF6;FGF9;FGFR1;FGFR3;CHSY1;FOXD1;PAXIP1;FOXC2;SPG20;SULF1;SATB2;CHRDL2;AMELX;GDF2;GLI2;GNAS;GPLD1;GPR4;SH3PXD2B;SOX8;HIF1A;HMGCS2;FOXA1;HOXA3;HOXA5;HOXA11;HOXB3;HOXC4;HOXD3;HYAL1;ID2;ID4;UNCX;RSPO2;CYR61;BMP8A;IHH;I…
GO:0002221	124	9	0.000311196	0.00333373	pattern recognition receptor signaling pathway	7.34	8	REG3G;TNIP3;HSPD1;TLR2;RFTN1;CTSL;PIK3AP1;DDX58	109	TANK;TNIP1;TLR6;NOD1;TAB1;CNPY3;IRAK3;TIRAP;CHUK;PGLYRP2;PGLYRP3;PIK3AP1;REG3G;TICAM1;CTSB;CTSK;CTSL;CTSS;CYLD;DMBT1;FCN1;TAB2;RFTN1;DDX58;LY96;TAB3;LSM14A;FFAR2;TBK1;PIK3R4;BIRC2;BIRC3;HSPD1;TICAM2;IKBKB;IRAK1;IRAK2;IRF3;IRF7;ITGAM;ITGB2;LBP;LGALS9;CD180;MAP3K1;MYD88;NFKBIA;IRAK4;TLR7;TLR8;SCARA3;PIK3C3;TLR9;PRKCE;MAP2K6;LGMN;PGLYRP4;S100A14;MAVS;RELA;RPS6KA3;RPS27A;NOD2;IFIH1;CLEC7A;MAP3K7;BTK;…
GO:0042307	75	7	0.00031679	0.00338573	positive regulation of protein import into nucleus	0	0		0
GO:0051384	99	8	0.000323822	0.00344621	response to glucocorticoid	0	0		0
GO:0009205	152	10	0.000323951	0.00344621	purine ribonucleoside triphosphate metabolic process	0	0		0
GO:0016192	878	30	0.000324915	0.00344846	vesicle-mediated transport	2.66	33	FCN2;PTX3;TTN;ORM1;ADAMTS9;OLR1;ACTN2;PLEK;CXCR2;MYH2;PTAFR;CALR;SERPINE1;SRGN;CD163;TIMP1;LDLR;CTSW;HYOU1;RAB8B;CAV3;CDC42SE2;ACKR4;IL8;LOXL3;CLEC3B;ZP4;SELP;RAMP2;LRP6;LYN;RAMP3;M6PR	1239	A1BG;ABI1;TRAPPC3L;PDCD6IP;C2CD4D;WASHC1;IGLL5;TOM1;KLRF2;ARL17B;AP1M2;DNM1L;NR1H3;SCAMP2;SCAMP3;ATP9A;ARPC5;ARPC4;ARPC3;ARPC1B;ACTR3;ACTR2;ARPC2;KIF20A;PREB;ACTR1A;ARL4C;RASGRP1;PDIA6;OPTN;BCAP31;ARFRP1;WASF2;CNIH1;TNK2;CDK5;CALCRL;PRG4;PLIN3;STX6;AP3S2;RABEPK;ABCC4;RAMP2;RAMP1;RAMP3;BET1;RTN3;CLEC4M;TFG;ABCA7;ATP8A1;SPON2;SEC24B;FAM3C;VAV3;BAIAP2;MERTK;CLEC10A;COG5;SEC23B;SEC23A;CAP1;VTI1B;UNC1…
GO:0050714	125	9	0.000330329	0.00349705	positive regulation of protein secretion	4.74	10	HCAR2;IL1B;CAMP;PAEP;IL6;CD38;ANKRD1;NLRP12;XBP1;CD34	211	DNM1L;ADAM8;RASGRP1;TRIM16;POSTN;CFTR;SEC24A;CAPN10;GLMN;IL17F;NLRP3;C1QTNF3;TRIM6;CRH;MAPK14;CSF1R;CARMIL2;SLC30A8;ZNF384;ABAT;DRD2;AGTR2;SCAMP5;EP300;F2R;F2RL1;FCN1;RFX6;FGA;FGB;FGG;FGR;NLRP1;CARD8;NCOA6;EXPH5;ATP13A2;TARDBP;CLEC5A;CADM1;IL17RA;PANX1;ALOX15B;ABL1;MPC2;MYRIP;PYDC1;PTPN22;GATA3;CLEC4E;GCG;GCK;GIP;GIPR;GJA1;ANKRD1;CHIA;SERP1;GLUD1;GLUL;GPLD1;ANG;CLEC9A;GPR27;GPER1;FFAR1;FFAR2;RGCC…
GO:0043900	342	16	0.000331018	0.00349705	regulation of multi-organism process	3.4	16	PTX3;TREM1;IFIT1;CAMP;ISG15;MYOM1;PTAFR;EIF2AK2;IRG1;TIMP1;TEAD4;SLPI;IL8;STAT1;ZP4;DDX58	470	ADA;BCL2L11;AP1M2;TSPAN32;TRIM10;TRIM28;TRIM13;TRIB1;CDK9;ADAR;TNIP1;NOD1;ADARB1;IFITM3;PPIE;PPIH;TRIM38;CREB3;CIB1;PRDX4;IFITM2;CSPG5;CFL1;TRAF3IP2;LILRB1;SPINK5;MID2;CHD1;TRIM31;PTGDR2;SNF8;TIRAP;MB21D1;AP2M1;AP1S1;AP2S1;TRIM6;CNR1;TBC1D20;CHMP4B;AP1S3;ACVR1C;IQCF1;COX8A;CPA3;CLDN7;ACTRT1;APOBEC3D;ZNF681;PM20D1;IL23R;C1orf210;PLB1;CTSG;SPINK13;CYBA;AP2A1;CD55;AP2A2;AP1B1;AP2B1;IFNLR1;AP1G1;DDB1…
GO:0032386	449	19	0.000336385	0.00354558	regulation of intracellular transport	3.06	19	CASQ1;RUVBL1;IL1B;ACTN2;MYBPC1;DHRS7C;IL6;TNNC1;MYLK2;TLR2;CD300A;NLRP12;XBP1;CSF3;LYN;ABLIM3;HMOX1;DDX58;SLC8A1	621	BCL2L11;MRLN;SAE1;HUWE1;BCAP31;TRIM28;TENM1;CDK5;NUTF2;CDKN1A;RGS19;CDKN2A;APC2;NMUR1;TRDN;RACK1;PEMT;RAPGEF3;ARIH2;SEC24B;LYPLA1;ACAA2;HAX1;CREB3;UNC13B;CIB1;CHERP;ANP32B;SIVA1;RBCK1;PRELID3A;KHDRBS1;ZNF268;EDAR;EHD1;OS9;YWHAQ;RBPMS;FAF1;POLR3A;CAPN10;PKIG;BVES;CORO1A;NUDT4;RNF139;CHP1;STX1B;CHRM1;CD300A;PARK7;U2AF2;NLRP3;BTBD9;C1QTNF3;TSGA13;NUS1;MRGPRE;ADCYAP1R1;UBE2J2;CLIC2;LRRK2;SPPL3;SLC51B…
GO:0050678	212	12	0.000340668	0.00358182	regulation of epithelial cell proliferation	4.56	13	NR1D1;CYP7B1;REG3G;HAS2;IL6;SULF1;STAT1;GLI1;WDR77;XBP1;EAF2;NFIB;KRT4	285	CDH3;PDCD6;CDH13;CDK6;RIDA;CDKN1B;CDKN1C;CDKN2B;CCL26;YAP1;DEAF1;KDM5B;FRS2;STRAP;PDCD10;PHB2;OSR2;LRG1;JAML;CCR3;KDF1;IQGAP3;REG3G;OSR1;CD109;CPB2;ATF2;CTNNB1;CTSV;DAB2IP;CYBA;DLG1;DLX5;DLX6;AGER;ECM1;EDNRA;EDNRB;EFNB2;EGFR;EGR3;ENG;ERBB2;EREG;AKT1;ESR1;ESR2;ETV4;EYA1;F3;STOX1;FGF1;FGF2;FGF7;FGF9;FGF10;FGFR2;VASH1;FOXE3;SULF1;FLT4;SIRT1;MTOR;STXBP4;RICTOR;EPGN;PRKD2;PPP1R16B;IFT172;GATA3;NKX2-8;…
GO:0009612	153	10	0.000341386	0.00358182	response to mechanical stimulus	6.19	13	TTN;FOSL1;RETN;IL1B;IL6;ACTA1;TCAP;CSRP3;ANKRD1;EIF2AK2;CAV3;ANKRD23;SLC8A1	210	PKDREJ;TXNIP;POSTN;MAP3K2;CHEK1;CHI3L1;PKD1L2;TMC1;TMC2;CLCN6;LOXHD1;CNN2;COL1A1;COL3A1;COL11A1;MTPN;MAPK14;CTNNB1;CTSB;CYBA;DENND5B;STRC;DCN;GADD45A;PKD1L1;DMD;DRD2;AGT;ECE1;EDN1;EDNRA;ANKRD23;ENDOG;AKT1;ETS1;ETV1;F2;F3;PTK2B;LHFPL5;HABP4;DENND5A;SUN1;FOS;FOSB;FYN;DNAH1;CNTNAP2;ABHD12;GATA4;GJA1;PKD2L2;ANKRD1;GLI2;ANGPT2;GSK3B;HTT;HIF1A;HPN;HTR2A;TNC;PKD1L3;IGF1;IGF2;IGFBP2;FAS;IL1B;IL6;AQP1;IL1…
GO:0051222	309	15	0.00034271	0.0035875	positive regulation of protein transport	0	0		0
GO:1904591	76	7	0.000343825	0.00359097	positive regulation of protein import	6.73	7	IL1B;IL6;TLR2;NLRP12;XBP1;CSF3;DDX58	104	TRIM28;NUTF2;CHERP;RBCK1;ZNF268;EDAR;RBPMS;SPPL3;PARP1;MAPK14;CSF3;DAB2;ECT2;EDA;EGF;EGFR;EP300;ERBB4;FLNA;KANK1;DDX58;BAMBI;GREM1;GLI3;HCLS1;HSP90AA1;HSP90AB1;TMEM173;IGF1;IL1B;IL6;IL12B;IL18;JAK2;JUP;TMEM110;KPNA1;IPO5;RHOA;LEP;LGALS9;SMAD3;SMAD4;HNRNPM;NODAL;TLR7;DACT1;UBR5;IL23A;PIK3R1;PIK3R2;TLR9;POU5F1;MED1;PPP3CA;PPP3CB;PPP3R1;PRKCD;PRKCQ;DMAP1;SULF2;C8orf4;PTGS2;MAVS;CCL19;CHP2;SFRP2;SHH;…
GO:2000377	126	9	0.000350422	0.00365156	regulation of reactive oxygen species metabolic process	5.26	8	PTX3;STAT3;IL1B;MMP3;IL6;IRG1;CD34;AKR1C3	152	HDAC6;KLRC4-KLRK1;TRAP1;RNF41;COQ7;CDKN1A;KLF2;FBLN5;NOXA1;RIPK3;PARK7;TUSC2;CLU;NOXO1;CRP;ROMO1;CRYAB;MAPK14;TICAM1;CYBA;CYP1B1;GADD45A;DHFR;AGER;DNM2;AGT;AGTR1;AGTR2;EDN1;EGFR;AIF1;AKT1;AKT2;ESR1;ESR2;F2;F2RL1;PTK2B;KLRK1;SIRT2;FOXM1;FOXO1;FOXO3;SZT2;SIRT5;DDAH2;DDAH1;MTOR;MPV17L;GCH1;AATF;GLA;GRB2;GSTP1;HBB;HIF1A;HK2;HP;BIRC2;HSP90AA1;HSP90AB1;ICAM1;IFNG;IL1B;IL4;IL6;IL10;INS;INSR;ITGB2;JAK2;A…
GO:0009150	245	13	0.000364288	0.00378744	purine ribonucleotide metabolic process	0	0		0
GO:0042990	77	7	0.000372677	0.00386589	regulation of transcription factor import into nucleus	6.32	6	IL1B;TLR2;NLRP12;XBP1;CSF3;DDX58	95	TRIM28;CREB3;CHERP;RBCK1;ZNF268;EDAR;FAF1;NLRP3;C1QTNF3;SPPL3;CSF3;PYDC2;CYLD;AGTR2;EDA;FLNA;FBXW11;DDX58;MTOR;GREM1;CCDC22;GSK3B;HCLS1;TMEM173;IL1B;IL10;IL12B;IL18;TBC1D10C;TMEM110;RHOA;LGALS9;SMAD3;MDFI;MXI1;NF1;NFKBIA;NFKBIB;NFKBIE;NFKBIL1;TONSL;NOV;PRDX1;TLR7;IL23A;SUFU;RAB23;PIK3R1;PIK3R2;PKD1;PKD2;TLR9;PPM1A;PPM1B;PPP3CA;PPP3CB;PPP3R1;PRKCQ;DMAP1;MAPK7;C8orf4;PSMD10;PTGS2;MAVS;BCL3;CCL19;SL…
GO:0032956	215	12	0.000386847	0.00400383	regulation of actin cytoskeleton organization	0	0		0
GO:0051100	102	8	0.000396642	0.00408804	negative regulation of binding	6.11	8	IFIT1;HSPA5;MSX1;SLPI;GTPBP4;NFIB;HMOX1;ANKRD33	131	STUB1;MAD2L2;CARM1;NES;RUVBL2;PARK7;WFIKKN1;LRRK2;WFIKKN2;MITD1;CRMP1;CCM2L;CSNK1E;ZFP90;TMC8;ADRB2;ADRB3;CYP2D6;DAB2;ZFPM1;DDIT3;AES;ZNF675;DVL1;E2F1;MAPRE1;HABP4;DKK1;KDM1A;USP33;WAPL;ADNP;HEY1;HEY2;GTPBP4;TFIP11;SIN3A;GATA1;GOLGA2;GSK3B;GZMA;ANXA2;HDAC2;HFE;HMOX1;HNRNPK;HSPA5;ID1;ID2;ANKRD33;IFI16;IFIT2;IFIT1;IL10;ISL1;ITGA4;JAK2;JUN;LRPAP1;ARRB2;MDFI;MSX1;MSX2;NEK2;NFATC4;NFIB;NFKBIA;NKX3-1;P…
GO:0010755	9	3	0.000399442	0.00408804	regulation of plasminogen activation	0	0		0
GO:0014733	9	3	0.000399442	0.00408804	regulation of skeletal muscle adaptation	0	0		0
GO:0051917	9	3	0.000399442	0.00408804	regulation of fibrinolysis	0	0		0
GO:2000009	9	3	0.000399442	0.00408804	negative regulation of protein localization to cell surface	0	0		0
GO:0002262	78	7	0.000403435	0.00411055	myeloid cell homeostasis	7.95	7	HCAR2;IL6;HIPK2;SFXN1;LYN;HMOX1;PDE4B	88	BCL2L11;TRIM10;MAEA;ADAR;IKZF1;KLF2;CEBPG;KLF1;ADD1;ZFPM1;DNASE2;EPAS1;EPB42;DMTN;EPO;ERCC2;ETV2;ALAS2;ACIN1;JMJD6;NCSTN;G6PD;GATA1;GATA3;AMPD3;GPI;FLVCR1;HIPK2;TMOD3;ANXA1;HBZ;HCLS1;NCKAP1L;HMGB1;HMOX1;HOXB6;HCAR2;ID2;IFNG;IL6;INHA;INHBA;ITPKB;JAK2;KIT;LYN;SMAD5;MB;MTHFD1;NFE2L1;SLC11A2;PRDX1;FOXP3;PDE4B;PKNOX1;MED1;SLC25A38;SOX6;AXL;KMT2E;PTPN2;BAK1;BAX;RB1;ARID4A;RHAG;BCL6;RPS6;RPS14;RPS17;RPS…
GO:0045598	78	7	0.000403435	0.00411055	regulation of fat cell differentiation	5.66	6	NR1D1;MMP11;IL6;ZBTB16;MEDAG;XBP1	106	HDAC6;CARM1;CEBPA;CEBPB;ADIRF;CCDC85B;WIF1;DUSP10;WDFY2;JDP2;CMKLR1;TAF8;CREB1;CREBL2;MAPK14;ADIG;ZFPM1;DDIT3;BBS12;TMEM64;ASXL1;JAG1;E2F1;ZBTB7C;AKT1;SIRT2;FOXO1;SIRT1;ZFPM2;MTOR;FRZB;FNDC5;NOCT;WWTR1;ZNF385A;GATA2;GATA3;DKKL1;METRNL;GPER1;SH3PXD2B;TRIB2;AAMDC;HES1;HTR2A;HTR2C;C1QL4;ID2;ID4;IGF1;IL6;INS;INSIG1;PTPRQ;LEP;LRP5;ARNTL;SMAD3;MMP11;MSX2;MEX3C;ENPP1;PPARD;PPARG;TRPM4;ASXL2;LMO3;PTGS2;T…
GO:0032269	726	26	0.000404356	0.00411081	negative regulation of cellular protein metabolic process	0	0		0
GO:0050870	129	9	0.000416844	0.00422097	positive regulation of T cell activation	0	0		0
GO:1903115	37	5	0.00041709	0.00422097	regulation of actin filament-based movement	9.38	3	TNNC1;MYLK2;PDE4B	32	DSC2;DSG2;DSP;GATA4;GJA5;ANK2;CTNNA3;JUP;KCNJ2;RNF207;MYBPC3;ATP1A1;ATP1A2;ATP2A2;PDE4B;PDE4D;PKP2;PLN;TRPM4;PTGER3;RYR2;SCN5A;SRI;STC1;TNNC1;TNNT2;SUMO1;CACNA1C;CAMK2D;MYLK2;CAV1;NOS1AP
GO:0050820	21	4	0.000417954	0.00422097	positive regulation of coagulation	16	4	PLEK;F12;SERPINE1;SELP	25	HPSE;CPB2;ANO6;DMTN;F2;F2R;F3;F7;F12;ENPP4;HRG;APOH;NFE2L2;SERPINE1;PLG;PLEK;SERPINF2;PSEN1;S100A9;SELP;THBD;THBS1;TLR4;USF1;CD36
GO:0031960	103	8	0.000423681	0.0042694	response to corticosteroid	6.25	11	FOSL1;SOCS3;IL1B;IL6;PTAFR;ABCG2;IL1RN;CAD;AKR1C3;CDO1;STAR	176	PTPRU;PDCD7;CDKN1A;CDO1;GPR83;SOX30;CBX3;FBXO32;ADCYAP1;TPH2;CNGA3;COL1A1;ADM;PPARGC1B;CPN1;CPS1;CRH;CRHR2;CTGF;AANAT;CTSV;ADRB2;AGL;DNMT3B;DUSP1;AGTR2;AGXT;EDN1;AHR;AIF1;EP300;ABCA3;ALAD;ESR2;ALDH3A1;FECH;ALDOB;FOXO1;ACSBG1;FLT3;FN1;HEY1;FOS;FOSB;ALPL;GBA;MSTN;NPAS4;GHRHR;GNRH1;GOT1;GPER1;NR3C1;GSTP1;ANXA1;ANXA3;HIF1A;HMBS;HMGB1;HMGCS2;HNMT;HNRNPU;HSD11B2;HTR1B;APOA2;IFNB1;IGF1;IGFBP2;ACADS;FAS;…
GO:0010817	131	9	0.000466632	0.0046919	regulation of hormone levels	4.6	22	NR1D1;HCAR2;RETN;IL1B;CRYM;IL6;CGA;CD38;SLCO4A1;IL1RN;CACNA1D;RDH5;CYP21A2;MIDN;ITPR1;ALDH1A3;RAB8B;AKR1C3;LYN;DDO;RDH13;STAR	478	ATP6AP2;DHRS9;DHRS2;STUB1;CPQ;RAPGEF3;SLCO1B1;CORIN;UGT2B11;KDM5B;CFTR;CGA;CPLX1;CGB3;NMU;PPARGC1A;DHRS4;UTS2;STARD3;RAPGEF4;AKR1C4;ADCY5;CAPN10;RDH13;FDX1L;SLC22A9;C1QTNF1;C1QTNF3;ADCYAP1;SLC16A10;CMA1;ABCC2;CNR1;ADH4;ACVR1C;ADH7;FAM3D;COMT;ADM;ADORA1;CPA3;CPE;CPT1A;CRABP1;CRABP2;CREB1;CRH;CRHBP;CRHR1;CRHR2;GPR119;CRY1;CRYM;SYT9;RDH12;AANAT;ADRA2A;ADRA2B;PLB1;CTSG;ADRA2C;CTSZ;CYP1A1;CYP1B1;RDH10…
GO:0009791	80	7	0.000471031	0.00472577	post-embryonic development	6.74	6	MYL2;CSRNP1;SCUBE1;ITPR1;ARID5B;AGO2	89	BCL2L11;SEMA3C;KDM5B;PPP1R13L;CLPS;CYP1A2;NKX2-3;DHCR7;DSCAM;CELA1;EMX1;TAPT1;ERCC1;ERCC2;FBN1;EFEMP1;FGFR2;ATF5;MAPK8IP3;SZT2;MORC3;MTOR;GABRG2;TIPARP;GIGYF2;PYGO1;GATA3;STK36;AGO2;SERP1;GNAQ;GNAS;CCDC66;APOB;IGF2R;INPPL1;ITPR1;HELT;LHX1;SMAD2;MECP2;MFAP2;KMT2A;MUT;MYL2;MYO1E;MYO7A;NDN;ACO1;NPPC;NR4A2;CHST11;PLAGL2;RC3H2;ATRX;TET2;IMPAD1;ETNK2;SOX6;PSEN1;CCDC47;SLC4A10;HEG1;BAK1;BAX;RAB3A;PLEKHA…
GO:0009144	160	10	0.000486699	0.0048723	purine nucleoside triphosphate metabolic process	0	0		0
GO:2000241	58	6	0.000488163	0.00487631	regulation of reproductive process	7.75	10	RETN;PTAFR;CALR;MSX1;TIMP1;SULF1;WDR77;ZP4;XBP1;EAF2	129	ADA;CDKN1B;NPM2;CITED2;SEMA3A;CIB1;PRDX4;PTGDR2;CNR1;ACVR1C;IQCF1;CSN2;CTNNB1;PLB1;SPINK13;DAZL;CRISP1;FAM170B;DMRT1;DRD4;DUSP1;EDNRB;NRK;ESR1;FGFR2;POMZP3;SIRT2;SULF1;PLCB1;ZFPM2;NR5A1;ASPM;FBXO5;NUPR1;GDF9;AMH;B4GALT1;HPGDS;GLRA1;GNRH1;GPR3;FBXO43;HOXD13;RNASE10;NANOS2;GPR149;STRA8;IGF1;INHBA;INHBB;INSR;ARHGDIB;LIF;ASTL;MOS;MSH2;MSX1;MSX2;NKX3-1;NODAL;NOTCH1;NPPC;NPR2;WEE2;OSM;OVGP1;OVOL1;OXT;O…
GO:0007267	501	20	0.000497452	0.0049583	cell-cell signaling	1.96	15	PENK;CXCL6;TNFAIP6;IL1B;IL6;MYLK2;CCL7;CGA;IL1RN;CACNA1D;STAC3;GLI1;CD34;LRP6;LYN	767	C2CD4D;HCN4;GJC1;CDH8;TSPAN32;NAMPT;AKAP9;CHST4;ADAM10;CDK5;KCNMB2;LILRB2;RTN3;CCL26;MERTK;UNC13B;SEMA4F;CXCL13;SLC12A7;GRAP;GIPC1;CGA;CPLX2;CPLX1;CGB3;CCL27;NPFFR2;UTS2;TMED1;CHAT;RAPGEF4;NUDT3;GPR176;PTGDR2;HRH3;STX1B;CHRM1;CHRM2;CHRM3;PARK7;CHRM4;CHRM5;TUSC2;GABARAP;CHRNA1;CHRNA2;CHRNA3;CHRNA4;CHRNA5;CHRNA7;CHRNB1;TRIM9;CHRNB2;CHRNB3;CHRNB4;CHRND;CHRNE;CHRNG;ADCYAP1;PANX3;GRIN3B;SNAP47;OR56A4;…
GO:0033198	22	4	0.000503905	0.00497932	response to ATP	6.67	2	IL1B;SLC8A1	30	CIB2;DGKQ;P2RX2;PANX1;IL1B;KCNJ11;ASPH;P2RX1;P2RX3;P2RX4;P2RX5;P2RX7;P2RY11;PKLR;SSH1;PDXP;PTEN;PTGS2;RYR3;CCL2;SELL;P2RY12;SLC8A1;SOD1;HSP90B1;TRPC3;TRPV1;CASP1;SPHK1;P2RX6
GO:0043500	22	4	0.000503905	0.00497932	muscle adaptation	13.79	4	IL1B;ACTA1;TCAP;HMOX1	29	PPARGC1A;CYBA;INPP5F;CAMTA2;HEY2;GATA6;MSTN;KLF15;GSN;HMOX1;IL1B;IL15;MEF2C;MYOC;MYOD1;MYOG;NOS3;NPPA;PPP3CA;PSMB9;ACTA1;RPS6KB1;TBCE;TRIM63;TCAP;CFLAR;ACTN3;KDM4A;HDAC4
GO:0060396	22	4	0.000503905	0.00497932	growth hormone receptor signaling pathway	0	0		0
GO:0070098	22	4	0.000503905	0.00497932	chemokine-mediated signaling pathway	8.33	6	CXCL6;CCR7;CXCR2;CCL7;ACKR4;IL8	72	CCL26;CIB1;CXCL13;CXCR6;CCR9;GPR75;CCR1;CCR3;CCR4;CCR5;CCR6;CCR7;CCR8;ACKR2;CMKLR1;CX3CR1;PTK2B;ACKR1;CCR10;XCR1;CXCR3;GPR17;CXCL1;CXCL2;CXCL3;CXCL8;CXCR1;CXCR2;CXCL10;CCL4L1;CCL3L3;CXCL9;MPL;ACKR4;PF4;PF4V1;PPBP;ACKR3;CCL1;CCL2;CCL3;CCL3L1;CCL4;CCL5;CCL7;CCL8;CCL11;CCL13;CCL14;CCL15;CCL16;CCL17;CCL18;CCL19;CCL20;CCL21;CCL22;CCL23;CCL24;CCL25;CXCL6;CXCL11;CXCL5;XCL1;CX3CL1;CXCL12;CXCR5;XCL2;THPO;…
GO:0043200	81	7	0.000508056	0.00500955	response to amino acid	5.36	6	UBR1;IL6;ABCG2;XBP1;LYN;CDO1	112	CDKN1B;RRAGB;CDO1;PEMT;RAPGEF3;CEBPB;LAMTOR5;RRAGA;PPARGC1A;CHUK;COL1A1;COL1A2;COL3A1;COL4A1;COL5A2;COL6A1;COL16A1;CPS1;CREB1;CTGF;SLC38A9;CYBA;AARS;DNMT1;DNMT3A;DRD1;EDN1;EEF2;EGFR;UBR1;ALAD;GPRC6A;CPEB3;ALDOB;UBR2;UFL1;FOLR1;FOLR2;SH3BP4;MTOR;NSMF;GIP;GLRA1;GLRA2;GLRB;LAMTOR2;GSK3B;GSN;GSS;GSTP1;HMBS;HMGCS2;HNRNPD;HNRNPK;HPCA;ICAM1;FAS;IL6;IL17A;PDX1;ARG1;IPO5;LAMTOR4;LIPC;LYN;MGMT;ASCL1;MMP2;M…
GO:0046677	39	5	0.000535554	0.00525669	response to antibiotic	8.51	4	IL1B;HSPA5;IL6;STAR	47	CDKN1B;RAB10;CRIP1;CYP1A1;ADRB3;CYP17A1;ENDOG;EP300;ETS1;PPP1R15A;ALPL;PLA2G4F;AOC1;HID1;HMBS;HSPA5;HSP90AA1;HYAL1;ID1;IL1B;IL6;JAK1;JAK2;MDM2;MEF2C;CIITA;CYB5R4;RSRC1;PLA2G4A;PPP2CB;SCN3A;CCL2;SKIL;SLC1A3;SLC9A1;SOD1;STAR;TP53;UQCRFS1;UROS;CASP3;HYAL3;CASP8;CASP9;ZC3H8;AOC3;HYAL2
GO:0009126	162	10	0.000536561	0.00525669	purine nucleoside monophosphate metabolic process	0	0		0
GO:0009167	162	10	0.000536561	0.00525669	purine ribonucleoside monophosphate metabolic process	0	0		0
GO:0051130	865	29	0.000553489	0.00541097	positive regulation of cellular component organization	2.34	27	PTX3;FOSL1;RUVBL1;IL1B;MMP3;HAS2;ACTN2;MYBPC1;PLEK;CCR7;CALR;MSX1;ADAMTS1;ANKRD1;SERPINE1;RAB8B;CAV3;MYF6;SDC4;XBP1;PLK1;CSF3;LYN;ABLIM3;FSCN1;RAMP3;SELE	1152	CDH2;HDAC6;FOXO6;PDCD6IP;BCL2L11;CDH4;WASHC1;SAE1;DNM1L;HUWE1;ARPC5;ARPC4;ARPC3;ARPC1B;ACTR3;ACTR2;TSPAN1;PPIF;ARPC2;RAD50;CDH17;ABI2;TRIM28;WASF2;SORBS3;TENM1;CDK5;FLOT1;CALCOCO2;CDK9;RAMP3;CDKN1B;AKAP8;STUB1;NET1;KATNB1;NMUR1;TLR6;CCL26;ABCA7;NPM2;ANAPC10;ATP8A1;RACK1;PEMT;RAPGEF3;ARIH2;TUBGCP3;CDC42EP2;OLFM1;HAX1;BAIAP2;MERTK;STK25;UNC13B;SEMA4D;CIB1;AGR2;ARPC1A;OLFM4;CXCL13;SIVA1;CCT7;CCT4;CC…
GO:0001818	163	10	0.000563035	0.00545885	negative regulation of cytokine production	4.27	9	ORM1;ISG15;IL6;SRGN;IRG1;NLRP12;CD34;HMOX1;DDX58	211	CDH3;CD24;NUTF2;TRAIP;KLF2;BTN2A2;GPNMB;PIBF1;KAT5;LILRB1;IRAK3;TUSC2;CHRNA7;NLRP3;PGLYRP2;PGLYRP3;C1QTNF3;CIDEA;CMKLR1;CRYBA1;CSK;IL23R;PYDC2;CYLD;ZFPM1;AGER;NLRC3;ELANE;TIGIT;F2RL1;FBLN1;FOXJ1;FN1;DDX58;CD2AP;PYDC1;TRAF3IP1;PTPN22;GAS6;GATA3;GATA6;GBA;GBP1;IL36RN;GHSR;C5AR2;TNFRSF21;RABGEF1;IFNL1;ANGPT1;SSC5D;DLL1;NLRP2B;TRIB2;RGCC;PYCARD;TBK1;CD274;GSTP1;ANXA1;ANXA4;NCKAP1L;HFE;HGF;HLA-DRB1;HL…
GO:0090087	163	10	0.000563035	0.00545885	regulation of peptide transport	3.52	9	NR1D1;IL1B;CD38;CACNA1D;TLR2;MIDN;ITPR1;RAB8B;NLRP12	256	RAPGEF3;RBCK1;ZNF268;CFTR;UTS2;EDAR;RAPGEF4;ADCY5;FAF1;CAPN10;NLRP3;C1QTNF3;ADCYAP1;CNR1;ACVR1C;FAM3D;ADORA1;CPT1A;CRH;CRHBP;CRHR2;SYT9;ADRA2A;ADRA2C;PYDC2;CYLD;SLC30A8;ABAT;DRD2;EDA;EFNA5;ENSA;EPHA5;RFX6;FGA;FGB;FGG;FKBP1B;NCOA6;PASK;FBXW11;SIRT4;TARDBP;ARL2BP;STXBP4;GABBR1;MPC2;MYRIP;KCNG2;GCG;GCK;GREM1;GHRH;GHRHR;GHSR;GIP;GIPR;GJA1;SERP1;GLP1R;GLUD1;GLUL;GNAS;GPLD1;GPR27;GPER1;FFAR1;FFAR3;ILDR…
GO:0002367	10	3	0.000563324	0.00545885	cytokine production involved in immune response	17.65	3	TREM1;HSPD1;TLR2	17	CHGA;IL31RA;CD55;DENND1B;DLG1;SIRT1;GAS6;MR1;HSPD1;IL4;KIT;TREM1;NOD2;SLAMF1;SLC11A1;TLR2;CAMK4
GO:0002922	10	3	0.000563324	0.00545885	positive regulation of humoral immune response	18.75	3	CCR7;IRG1;ZP4	16	CCR7;FCER2;KLK5;HPX;LTA;DEFB103A;PGC;PHB;DEFB103B;KLK7;ZP4;TNF;C3;C6;ACOD1;ZP3
GO:0005975	583	22	0.000564339	0.00545885	carbohydrate metabolic process	2.72	18	NR1D1;ENO3;PGAM2;PYGM;HAS2;PPP1R3A;IDH3A;ADAMTS5;UGDH;MAN1A1;IL6ST;GYG1;SHPK;ST6GALNAC1;OAS2;IDNK;STK40;GLT8D2	662	GNPDA1;GNE;LOC100288842;PARP2;PARP3;PPP1R2P1;MUC12;CHST4;SLC25A13;ALG3;B3GALT5;AKR1A1;TMEM5;B3GNT3;ST3GAL6;SPON1;SLC35A1;POMT1;ST6GALNAC2;B3GNT2;FUT9;UGT2B11;NEU3;HPSE;PPARGC1A;MAN1A2;UGT2A1;SDS;B4GAT1;TMEM115;ADAMTS13;ADAMTS5;CHI3L1;NUDT5;CHI3L2;ADAMTS7;CHIT1;TREH;NISCH;GALNT6;GALNT5;MAN1B1;MGAT4B;B4GALT7;GLB1L3;CHST14;MGAT4A;GALNT13;OMA1;NUS1;MOGAT1;ART5;GALNT15;MUCL1;GSTO2;LARGE2;CLN5;B4GALNT2…
GO:0022407	257	13	0.000572654	0.00551844	regulation of cell-cell adhesion	4.21	16	IL1B;HAS2;PIK3R6;CCR7;IL6;PTAFR;IL6ST;IL1RN;HSPD1;ZBTB16;GTPBP4;CD300A;ZP4;XBP1;LYN;CD46	380	ADA;CD24;KLRC4-KLRK1;ADAM8;RASGRP1;EBI3;FLOT1;FSTL3;LILRB2;CDKN2A;CITED2;BTN2A2;MAD2L2;CEBPB;CXCL13;SPINT2;HSPH1;LILRB1;MALT1;SPINK5;RIPK3;GLMN;HHLA2;CORO1A;CD300A;NLRP3;C1QTNF1;TNFRSF13C;CLC;CLPTM1;CCR7;B4GALNT2;TMIGD2;ADK;MAP3K8;CCM2L;CSK;CARMIL2;PIK3R6;RC3H1;IL23R;CTLA4;CTNNB1;BTLA;ADRB2;CYLD;CD55;LEXM;ADAMTS18;DHPS;DLG1;AGER;ABAT;DPP4;DTX1;DUSP3;EFNA5;EFNB1;EFNB2;EFNB3;CELSR2;EGR3;AIF1;DENND6…
GO:0010942	469	19	0.000572907	0.00551844	positive regulation of cell death	3.31	20	FOSL1;HCAR2;IL1B;CYCS;MMP3;IL6;CD248;NLRC4;MSX1;ANKRD1;HSPD1;ZBTB16;EIF2AK2;ALDH1A3;NLRP12;XBP1;AKR1C3;LYN;ITGA1;SYCE3	605	HDAC6;PDCD6;BCL2L10;BCL2L11;KLRC4-KLRK1;DNM1L;ADAM8;PPIF;BCAP31;RBM5;CDK4;CDK5;TRIM13;CDKN1A;CDKN1B;NET1;SAP18;CDKN2A;KATNB1;NOD1;DLC1;RACK1;VAV3;MYBBP1A;ATG7;UBD;ANP32B;ARL6IP5;SIVA1;RBCK1;TXNIP;RRAGA;PNMA2;CTSC;ZNF268;LILRB1;PPARGC1A;GADD45G;RNPS1;SERINC3;MLLT11;YWHAQ;RIPK3;FAF1;CAPN10;CHEK2;AKAP13;DDX20;EGLN3;PARK7;NLRP3;PNMA5;CLU;LRRK2;FGD4;DCUN1D3;CNR1;COL4A3;ACVR1C;ADM;JMY;NACC2;CREB1;ATF2;…
GO:0001655	225	12	0.000580836	0.00558309	urogenital system development	4.01	12	CYP7B1;HAS2;ADAMTS1;PDGFRA;ZBTB16;SULF1;SDC4;STAT1;WDR77;CD34;ARG2;ARID5B	299	CD24;BCL2L11;FEM1B;GDF11;RIDA;SPRY1;FSTL3;CDKN1C;BASP1;HOXB13;CENPF;SIX2;FRS2;TMED10;SEC63;OSR2;LRRK2;COL4A1;COL4A3;COL4A4;OSR1;AMER1;CRIP1;CTNNB1;CTSH;IRX2;RDH10;CYP19A1;DCN;ACE;DACT2;BMPER;ADAMTS16;DLG1;JAG1;AGT;AGTR1;AGTR2;EFNB2;EGR1;EMX2;ENPEP;EPHA4;EPHA7;EPHB2;EPHB3;ESR1;ESR2;EYA1;FBN1;ALDH9A1;FGF1;FGF2;FGF8;FGF10;FGFR1;FGFR2;FKBP4;FOXF1;FOXC1;FOXD1;FOXJ1;FOXC2;AKR1B1;JMJD6;SULF1;RPGRIP1L;TN…
GO:0002696	194	11	0.000588184	0.00563841	positive regulation of leukocyte activation	0	0		0
GO:1900182	83	7	0.000589051	0.00563841	positive regulation of protein localization to nucleus	6.2	8	IL1B;IL6;TLR2;NLRP12;XBP1;PLK1;CSF3;DDX58	129	TRIM28;NUTF2;CDKN2A;MCRS1;CHERP;CCT7;CCT4;CCT2;RBCK1;CCT8;ZNF268;EDAR;RBPMS;KAT7;PARK7;SPPL3;PARP1;MAPK14;CSF3;DAB2;ECT2;EDA;EGF;EGFR;EP300;ERBB4;AKT1;CCT5;FLNA;KANK1;DDX58;CD2AP;FYN;BAMBI;GREM1;GLI3;HCLS1;HSP90AA1;HSP90AB1;TMEM173;IGF1;IL1B;IL6;IL12B;IL18;INS;JAK2;JUP;TMEM110;KPNA1;IPO5;RHOA;LEP;LGALS9;LIF;SMAD3;SMAD4;HNRNPM;NODAL;TLR7;DACT1;UBR5;GTSE1;IL23A;PIK3R1;PIK3R2;PLK1;TLR9;POU5F1;MED1;P…
GO:0010543	23	4	0.000601723	0.00570501	regulation of platelet activation	12.9	4	PLEK;PDGFRA;SELP;LYN	31	C1QTNF1;ADRB2;ADAMTS18;ABAT;DMTN;F2;FCER1G;ALOX12;VPS33B;HRG;APOE;LYN;NOS3;PDGFA;PDGFB;PDGFRA;SERPINE2;PLEK;PRKCA;PRKCD;PRKCQ;PRKG1;PTGER3;SELP;SYK;TEC;THBD;TLR4;TXK;ZAP70;UBASH3B
GO:0010574	23	4	0.000601723	0.00570501	regulation of vascular endothelial growth factor production	12.9	4	IL1B;IL6;IL6ST;SULF1	31	NUTF2;HPSE;ADORA2B;CCBE1;CYP1B1;SULF1;FLT4;GATA4;NOX1;HIF1A;IL1A;IL1B;IL6;IL6ST;ISL1;ARNT;ATF4;NODAL;SULF2;PTGS2;NDRG2;RORA;CCL2;BRCA1;TGFB1;C3;C3AR1;C5;C5AR1;CCR2;EIF2AK3
GO:0006418	40	5	0.000603474	0.00570501	tRNA aminoacylation for protein translation	0	0		0
GO:0032677	40	5	0.000603474	0.00570501	regulation of interleukin-8 production	8.2	5	IL1B;CAMP;SERPINE1;TLR2;DDX58	61	PRG3;IL17F;PARK7;TIRAP;CRP;DDIT3;ELANE;F2R;F2RL1;FCN1;DDX58;PRKD2;PTPN22;GDF2;C5AR2;SSC5D;FFAR2;PYCARD;ANXA1;ANXA4;HSPA1A;HSPA1B;APOA2;NLRP10;IL1B;IL6R;IL10;LBP;LGALS9;ARRB1;SERPINE1;ZNF580;TLR7;TLR8;CD244;TLR9;MAP2K5;OTUD7B;PTGER4;MAVS;CACTIN;BCL3;NOD2;BPI;TLR2;TLR3;TLR4;TLR5;TNF;WNT5A;CALCA;CAMP;AFAP1L2;HYAL2;RIPK1;FADD;BCL10;CD2;KLF4;ADIPOQ;CD58
GO:0050830	40	5	0.000603474	0.00570501	defense response to Gram-positive bacterium	6.94	5	FCN2;REG3G;CAMP;IL6;TLR2	72	KLRC4-KLRK1;NOD1;CHGA;TIRAP;PGLYRP2;PGLYRP3;SPACA3;REG3G;ADM;CRP;CTSG;DEFA1;DEFA3;DEFA4;DEFB1;FAU;FCN2;FGR;KLRK1;ANG;SSC5D;DROSHA;TBK1;HLA-A;HLA-E;HMGB2;APP;IL6;IL6R;IL12A;C10orf99;LBP;LTA;MBL2;MYD88;NPY;P2RX7;PLA2G1B;PLA2G2A;ACP5;H2BFS;B2M;PGLYRP4;RNASE3;RPL39;CARD9;TAC1;ADAM17;TLR2;TNF;C5AR1;DEFA1B;VIP;CALCA;SEH1L;CAMP;HIST1H2BG;HIST1H2BF;HIST1H2BE;HIST1H2BI;HIST1H2BC;HIST2H2BE;RNASE7;HAVCR2;HI…
GO:1904035	40	5	0.000603474	0.00570501	regulation of epithelial cell apoptotic process	10.17	6	IL6;CD248;SERPINE1;XBP1;RAMP2;AKR1C3	59	RAMP2;PPARGC1A;CAPN10;AGER;EIF2S1;ANO6;FGA;FGB;FGG;MTOR;ABL1;GAS6;GATA3;FGF21;ANGPT1;GPER1;RGCC;GSN;ICAM1;IGF1;FASLG;IL4;IL6;IL10;IL11;IL13;PDX1;KDR;NEUROD1;NFE2L2;SERPINE1;ANGPTL4;PIAS4;SERPINB13;PRKCI;MAPK7;CD248;SORT1;ECSCR;SFRP4;BMP4;BRAF;TCF7L2;TEK;THBS1;TIA1;TNFAIP3;WFS1;XBP1;SCG2;TNIP2;NDNF;COL18A1;CAST;AKR1C3;KRIT1;SEMA5A;CD40;CD40LG
GO:0043583	137	9	0.000646097	0.00608286	ear development	4.1	8	CTHRC1;SLC4A7;MYO15A;MSX1;TCAP;ALDH1A3;SLC9A3R2;SDC4	195	BCL2L11;TSHZ1;SPRY2;CDKN1B;SEC24B;CEBPA;ANP32B;SIX2;GJB6;CTHRC1;OSR2;TMC1;LRIG3;USH1G;COL2A1;COL11A1;OSR1;GSC;RDH10;STRC;BMPER;DFNA5;DLX5;DLX6;JAG1;DVL1;DVL2;DVL3;ECE1;EDN1;EPHB2;EYA1;STOX1;ALDH1A3;LRTOMT;LHFPL5;FGF8;FGF9;FGF10;FGFR1;FGFR2;FOXI1;RPGRIP1L;HEY2;SCRIB;SLC17A8;FRZB;FZD2;GABRA5;GABRB2;GABRB3;NIPBL;WHRN;TMIE;LRIG1;LRP10;GATA2;GATA3;FGF20;GBX2;GLI2;GLI3;DLL1;ABR;HMX2;HOXA1;HOXA2;HPCA;HP…
GO:0044706	137	9	0.000646097	0.00608286	multi-multicellular organism process	4.69	10	FOSL1;IL1B;PTAFR;CD38;ABCG2;MAFF;CAD;IRG1;RAMP2;DDO	213	PLA2G4B;NAMPT;TRIM28;RAMP2;CORIN;EDDM3A;PRDX3;TMED2;SLC38A3;ADCY7;ADCYAP1;NLRP5;CNR1;COL16A1;COMT;ADM;CLDN4;CRH;CRHBP;CRHR1;UPRT;ADRA2A;CTSB;CTSV;ADRA2C;ADRB2;CYP1A1;CYP27B1;DHODH;AGRP;DSG1;DSG2;AGT;EPYC;EDN1;EDNRA;EMP2;NRK;EPO;EPOR;AKT1;ESR1;ETS1;ACSL4;FBLN1;FKBP4;AKR1B1;FOS;FOSB;KPNA6;MAFF;APOL2;MTOR;FSHB;AMBP;GC;DAZAP1;B4GALT1;GHSR;GIP;GJB2;GNAS;GNRH1;PRLHR;ANGPT2;TFCP2L1;EPN1;HEXB;HFE;HIF1A;H…
GO:0002224	110	8	0.000657792	0.00616765	toll-like receptor signaling pathway	8.24	7	REG3G;TNIP3;HSPD1;TLR2;RFTN1;CTSL;PIK3AP1	85	TANK;TNIP1;TLR6;TAB1;CNPY3;IRAK3;TIRAP;CHUK;PIK3AP1;REG3G;TICAM1;CTSB;CTSK;CTSL;CTSS;TAB2;RFTN1;LY96;TAB3;TBK1;PIK3R4;BIRC2;BIRC3;HSPD1;TICAM2;IKBKB;IRAK1;IRAK2;IRF3;IRF7;ITGAM;ITGB2;LBP;LGALS9;CD180;MAP3K1;MYD88;NFKBIA;IRAK4;TLR7;TLR8;SCARA3;PIK3C3;TLR9;PRKCE;LGMN;S100A14;RPS6KA3;RPS27A;MAP3K7;BTK;TLR1;TLR2;TLR3;TLR4;TLR5;HSP90B1;TRAF3;TRAF6;UBA52;UBB;UBC;UBE2D1;UBE2D2;UBE2D3;MAPKAPK3;TNIP2;TNIP…
GO:0006112	110	8	0.000657792	0.00616765	energy reserve metabolic process	8.33	6	NR1D1;PYGM;PPP1R3A;IL6ST;GYG1;STK40	72	PPP1R2P1;MRAP2;CPS1;PPP1R2P3;ADRB3;AGL;AKT1;AKT2;ADGRF5;MTOR;G6PC;GAA;GBE1;GCK;GFPT1;GNMT;GNAS;GSK3A;GSK3B;GYG1;GYS1;GYS2;IL6ST;NHLRC1;LEP;LEPR;MC4R;MT3;MYC;PRLH;PCDH12;PRKAG2;PFKM;PGM1;PGM5;PHKA1;PHKA2;PHKB;PHKG1;PHKG2;PRKAG3;PPP1CA;PPP1CB;PPP1CC;PPP1R1A;PID1;PPP1R2;PPP1R3A;PPP1R3C;PPP1R3D;PGM2;PYGB;PYGL;PYGM;RPS27A;UBA52;UBB;UBC;UGP2;EPM2A;PPP1R3B;CALM1;CALM2;CALM3;STK40;PER2;GYG2;STBD1;PPP1R3E…
GO:0002683	261	13	0.000661395	0.00617616	negative regulation of immune system process	3.23	12	NR1D1;IFIT1;LRRC17;ZBTB16;EIF2AK2;IRG1;SAMSN1;CD300A;LYN;HMOX1;PIK3AP1;CD46	372	ADA;MICA;KLRC4-KLRK1;NR1H3;TSPAN32;CDK6;TRIB1;LRRC17;FSTL3;LILRB2;CDKN2A;ADAR;BTN2A2;N4BP2L2;MERTK;PIBF1;TRIM38;CEBPB;CIB1;GAS2L1;TOB2;LILRB1;TRAFD1;SPINK5;LILRB4;LILRB3;GLMN;IRAK3;DUSP10;PADI2;CD300A;PGLYRP2;PGLYRP3;ADCYAP1;PIK3AP1;HIST4H4;LEO1;CNR1;CNR2;FCRLB;COL3A1;TMEM178A;IL31RA;ADORA1;CR1;ZBTB46;TICAM1;RC3H1;CTLA4;CTNNB1;DAB2IP;CYLD;CYP19A1;CD55;ZFPM1;NLRP6;ZNF675;DLG1;DRD2;TSC22D3;DTX1;DUS…
GO:0032844	261	13	0.000661395	0.00617616	regulation of homeostatic process	3.36	15	NR1D1;RYR1;CASQ1;HCAR2;IL1B;ISG15;DHRS7C;CCR7;CD38;ITPR1;LDLR;CAV3;NAT10;LYN;SLC8A1	447	ADA;TEN1;HCN4;NR1H3;ADAM8;RAD50;CDK6;TRDN;RACK1;MCRS1;CHERP;CCT7;CCT4;CCT2;GAS2L1;CCT8;CORIN;CFTR;SEC24A;PPARGC1A;UTS2;MLLT11;RIPK3;UBE2C;ADCY5;CORO1A;PNKP;ADCYAP1R1;TRIM6;CLIC2;LRRK2;CCR5;CCR7;JSRP1;CNR1;ANKRD54;COMT;PPARGC1B;ADORA1;CRH;CRHR2;NEK7;PARP1;MAPK14;CSF1R;CSK;SLC30A7;CTNNB1;ADRA2A;CYBA;ZFPM1;DCN;DDIT3;SLC30A8;TMEM64;DHX36;DIAPH1;DKC1;DMD;ABAT;DRD1;DRD2;DRD3;AGT;TSC22D3;AGTR1;AGTR2;S1P…
GO:0072376	41	5	0.000677651	0.0063151	protein activation cascade	5.05	5	FCN2;F12;CFB;KLKB1;CD46	99	IGLL5;COLEC10;MASP2;VSIG4;CLU;CR1;CR2;CD55;CFD;A2M;F2;F3;F7;F8;F9;F10;F11;F12;FBLN1;FCN1;FCN2;FGA;FGB;FGG;GP1BA;GP1BB;GP5;GP9;IGKV1-5;IGHV4OR15-8;IGHV3-23;IGHV2-70;TRDC;IGLV7-43;IGLC7;IGKV3D-20;IGKV3D-11;IGKV1D-33;IGKV4-1;IGKV3-20;IGKV2-40;RGCC;CFH;CFHR1;CFI;IGHA1;IGHA2;IGHD;IGHE;APOH;IGHG1;IGHG2;IGHG3;IGHG4;IGHM;IGKC;IGLC1;IGLC2;IGLC3;IGLC6;IGLL1;KLKB1;KNG1;KRT1;IGHV1OR21-1;MBL2;CD46;LOC440786;C…
GO:0042445	85	7	0.00067998	0.00632396	hormone metabolic process	6.71	11	IL1B;CRYM;CGA;SLCO4A1;RDH5;CYP21A2;ALDH1A3;AKR1C3;DDO;RDH13;STAR	164	ATP6AP2;DHRS9;DHRS2;CPQ;CORIN;UGT2B11;CGA;CGB3;PPARGC1A;DHRS4;STARD3;AKR1C4;RDH13;FDX1L;CMA1;ADH4;ADH7;COMT;ADM;CPA3;CPE;CRABP1;CRABP2;CRHBP;CRYM;RDH12;AANAT;PLB1;CTSG;CTSZ;CYP1A1;CYP1B1;RDH10;CYP3A4;CYP11A1;CYP11B1;CYP11B2;CYP17A1;CYP19A1;AWAT2;CYP21A2;CYP26A1;ACE;AKR1C1;AKR1C2;DIO1;DIO2;DIO3;AFP;AGT;ECE1;SDR16C5;ENPEP;ESR1;ALDH1A1;ALDH1A3;ALDH9A1;FDX1;FDXR;FOXE1;AKR1B1;FSHB;NR5A1;BACE2;TIPARP;G…
GO:0044711	1048	33	0.000693081	0.00643275	single-organism biosynthetic process	2.84	38	NR1D1;ENO3;PGAM2;CYP7B1;PRPS1;IL1B;DPH5;HAS2;PIK3R6;DOHH;ISG15;AMPD2;SHMT2;PTAFR;AMPD1;UGDH;CAD;GYG1;CYP21A2;NMNAT3;COX10;ALDH1A3;MTHFD2;SDC4;SERPINH1;CHSY1;XBP1;PRPS2;GADL1;RAMP2;AKR1C3;ARG2;ST6GALNAC1;OAS2;CDO1;HS6ST1;STAR;GLT8D2	1340	ADA;NAALAD2;ACOT8;PLA2G4B;PIGK;SDR42E2;ABCC5;GPC6;COL4A3BP;UST;TSFM;RAD50;NAMPT;LPCAT3;SLC25A13;SLC25A15;DHRS9;TXNDC9;ALG3;NME6;CALCRL;COQ7;MRPS31;GPHN;RAMP2;TCIRG1;AKR1A1;B3GNT3;CDO1;CEPT1;PRG3;CDS1;PEMT;ST3GAL6;CDIPT;ACAA2;MAD2L2;ATP5H;CEBPA;AGPAT1;AGPAT2;SPTLC1;MRPL28;MTHFS;PAICS;ST6GALNAC2;ATP5L;PMVK;CSPG5;B3GNT2;EBP;ADCY1;POLD3;CERS1;PTGES3;MTHFD2;ADCY2;CFTR;FRS2;FAXDC2;CYP46A1;SLC26A1;MRPS3…
GO:0030832	111	8	0.000698412	0.00646849	regulation of actin filament length	5.13	8	NEB;TMOD4;LMOD2;ACTN2;PLEK;CCR7;LMOD3;CSF3	156	WASHC1;ARPC5;ARPC4;ARPC3;ARPC1B;ACTR3;ACTR2;ARPC2;ABI2;TENM1;CCL26;CDC42EP2;HAX1;BAIAP2;ARPC1A;ARFGEF1;CDC42EP3;AVIL;CFL2;NCKAP1;IQGAP2;DSTN;TRIOBP;CDC42EP1;CORO1A;TWF2;ADD1;ADD2;CCR7;WHAMM;PLEKHH2;JMY;MTPN;CSF3;CARMIL2;WIPF2;CDC42EP5;DLG1;CTTN;DMTN;EPS8;F2RL1;PTK2B;FER;SWAP70;KANK1;CYFIP1;CDC42EP4;ARFIP2;ALOX15;MTOR;RICTOR;WASHC2C;LMOD1;PYDC1;ARFIP1;GMFB;GRB2;PYCARD;GSN;TMOD4;TMOD3;TMOD2;HCK;HCL…
GO:0051817	62	6	0.000699754	0.00646849	modification of morphology or physiology of other organism involved in symbiotic interaction	0	0		0
GO:0042254	168	10	0.000712165	0.0065579	ribosome biogenesis	3.25	10	DDX21;DDX27;MRTO4;NOLC1;DDX56;UTP20;PNO1;NAT10;GTPBP4;RRS1	308	METTL15P1;RCL1;MPHOSPH10;MPHOSPH6;CDKN2A;NPM3;NSA2;EMG1;C1D;NOP56;RPP30;RPP38;TBL3;POP4;RPP40;UTP14A;WDR3;EBNA1BP2;DDX52;RPP14;KRR1;LSM6;RPL35;ERI2;EXOSC8;BUD23;MALSU1;DIS3L;TSR3;FTSJ3;EXOSC6;MRPL10;DIS3L2;MTERF4;WDR36;RPL10L;CSNK1D;CSNK1E;SRFBP1;BMT2;DDX3X;DKC1;METTL15;FBL;FAU;ORAOV1;RPLP0P6;XRN2;FASTKD2;DIS3;DHX30;PDCD11;ABCF1;EXOSC7;RRP1B;WDR43;MDN1;RRS1;BOP1;RRP8;EXOSC2;SIRT1;PES1;SKIV2L2;RPL…
GO:0071353	24	4	0.000712287	0.0065579	cellular response to interleukin-4	15.38	4	HSPA5;NFIL3;SHPK;XBP1	26	TUBA1B;IL24;CORO1A;ALAD;FASN;SHPK;GATA3;HSPA5;HSP90AB1;IL2RG;IL4R;IMPDH2;JAK3;ARG1;MCM2;MRC1;NFIL3;LEF1;PML;RPL3;XCL1;STAT6;TCF7;XBP1;DCSTAMP;KEAP1
GO:0019637	634	23	0.000728225	0.00669121	organophosphate metabolic process	2.82	25	ENO3;PGAM2;PRPS1;CKM;MYH8;CYCS;MYH3;PIK3R6;PLEK;AMPD2;GDA;PTAFR;SULT1C4;AMPD1;MYH7;PDGFRA;CAD;NMNAT3;COX10;SHPK;PRPS2;RAMP2;OAS2;PDE4B;MYH6	885	ADA;PLA2G4B;PIGK;LOC100506422;NDUFC2-KCTD14;RAD50;NAMPT;LPCAT3;SLC25A13;NME6;CALCRL;GPHN;RAMP2;TCIRG1;AKR1A1;BPNT1;CEPT1;CDS1;PEMT;CDIPT;ATP5H;AGPAT1;AGPAT2;SPTLC1;DNPH1;PAICS;ATP5L;PMVK;ADCY1;CETP;ADCY2;FRS2;PDE10A;SLC26A1;ADCY3;PNPLA6;SMPDL3A;SERINC3;UQCR11;CHAT;ADCY5;PLA2G16;NUDT4;NUDT5;NUDT3;CHKA;ADCY6;CHKB;PNKP;ADCY7;PLCD3;ACOT7;ADCY8;SLC25A25;PTPMT1;ADCY9;MB21D1;NT5C3B;CKM;ADCYAP1;NUS1;APOA…
GO:0009952	140	9	0.000754989	0.00692325	anterior/posterior pattern specification	4.64	9	HIPK2;MSX1;TCAP;MEOX2;ZBTB16;MYF6;HES7;LRP6;HOXB5	194	ABI1;ATP6AP2;TSHZ1;GDF11;RGS19;BASP1;CDX1;CDX2;CDX4;SEMA3C;DLL3;SIX2;FRS2;TMED2;OSR1;RIPPLY2;CRKL;CTNNB1;TDRD5;DDIT3;CELSR2;PLD6;EMX2;EN1;EP300;HIPK1;ETS2;BPTF;FGF8;FOXF1;DKK1;SCMH1;FOXC1;FOXC2;ARC;COBL;HEY2;POFUT1;SSBP3;GATA4;GBX2;KAT2A;FOXB1;GPC3;GLI2;GLI3;DLL1;CRB2;HIPK2;GRSF1;HHEX;FOXA2;HOXA2;HOXA3;HOXA5;HOXA6;HOXA7;HOXA9;HOXA10;HOXA11;HOXB1;HOXB2;HOXB3;HOXB4;HOXB5;HOXB6;HOXB7;HOXB8;HOXB9;HOX…
GO:0043038	42	5	0.000758442	0.0069272	amino acid activation	11.54	6	PPA1;YARS;TARS;WARS;IARS;NARS	52	FARSB;WARS2;FARS2;POLG2;TARSL2;EARS2;AARS;DARS;EPRS;FARSA;LARS2;HARS2;PARS2;GARS;PPA2;GATC;HARS;IARS;KARS;MARS;NARS;YARS2;LARS;GATB;MRPL39;PPA1;SARS2;DALRD3;DARS2;QRSL1;IARS2;RARS2;VARS2;LRRC47;AARS2;QARS;RARS;SARS;TARS;VARS;WARS;CARS2;AIMP2;NARS2;TARS2;AARSD1;CARS;YARS;FDXACB1;AIMP1;MARS2;EEF1E1
GO:0043039	42	5	0.000758442	0.0069272	tRNA aminoacylation	0	0		0
GO:0048525	63	6	0.000762316	0.00694875	negative regulation of viral process	6.74	6	PTX3;IFIT1;ISG15;EIF2AK2;SLPI;STAT1	89	TRIM10;TRIM28;TRIM13;ADAR;TNIP1;IFITM3;IFITM2;MID2;TRIM31;TRIM6;APOBEC3D;APOBEC3H;APOBEC3A;APOBEC3F;FBLN1;FCN1;TRIM32;TRIM35;TARDBP;POU2F3;APOBEC3C;IFNL3;GSN;HDAC1;APCS;IFI16;IFIT1;IFNA2;IFNB1;ILF3;ISG20;JUN;BTBD17;LTF;MBL2;MRE11;EIF2AK4;MX1;OAS1;OAS3;PRKN;ZNF639;CHMP3;INPP5K;PLSCR1;PML;TRIM62;C19orf66;EIF2AK2;PROX1;ZC3HAV1;MAVS;PTX3;REST;TRIM27;RNASEL;APOBEC3G;CCL3;CCL4;CCL5;FAM111A;SLPI;SP100;S…
GO:0032725	11	3	0.00076466	0.00695628	positive regulation of granulocyte macrophage colony-stimulating factor production	0	0		0
GO:0043065	443	18	0.000767947	0.00697235	positive regulation of apoptotic process	0	0		0
GO:0070665	87	7	0.000781689	0.00708309	positive regulation of leukocyte proliferation	5.15	7	IL1B;IL6;CD38;IL6ST;ZP4;LYN;CD46	136	ADA;CD24;EBI3;CDKN1A;LILRB2;VAV3;TNFSF13B;HHLA2;CORO1A;CHRNB2;TIRAP;TNFRSF13C;TMIGD2;OCSTAMP;ADK;CSF1;CARMIL2;TICAM1;IL23R;CD55;DHPS;AGER;GPR183;EFNB1;AIF1;EPO;FGF10;FLT3LG;ICOSLG;CLCF1;PYDC1;CCDC88B;PYCARD;CD274;ANXA1;NCKAP1L;HLA-A;HLA-DMB;HLA-DPA1;HLA-DPB1;HLA-E;HMGB1;HES1;IFNG;IGF1;IGF2;IGFBP2;IL1B;IL2;IL2RA;IL3;IL4;IL5;IL6;IL6ST;IL7;IL12A;IL12B;IL12RB1;IL13;IL15;IL18;JAK3;LEP;LGALS9;LYN;CD46;…
GO:1903037	201	11	0.000788839	0.00713378	regulation of leukocyte cell-cell adhesion	0	0		0
GO:0097193	141	9	0.000794444	0.00717033	intrinsic apoptotic signaling pathway	5.26	8	ATP2A1;CYCS;HIPK2;CASP4;AEN;ITPR1;XBP1;HMOX1	152	CD24;BCL2L10;BCL2L11;CASP12;TOPORS;CDKN1A;STK25;CEBPB;MYBBP1A;ARL6IP5;SIVA1;MLLT11;CHEK2;PDCD10;CLU;CRIP1;ZNF385B;DAB2IP;CYP1B1;DDIT3;DDX3X;DDX5;E2F1;E2F2;EPHA2;ZNF385C;EP300;HIPK1;ERCC6;ERN1;FHIT;SNW1;PPP1R13B;RRP8;SIRT1;ZNF346;PHLDA3;PPP1R15A;ABL1;NUPR1;BBC3;CIDEB;PGAP2;HTRA2;SFN;GPX1;HIPK2;PYCARD;GSK3B;MSH6;CDIP1;ERO1A;HIC1;UBE2K;HINT1;HMOX1;APAF1;HRAS;IFI16;ITPR1;JAK2;ST20;MAPT;MCL1;MAP3K5;ML…
GO:0043068	446	18	0.000829544	0.00747241	positive regulation of programmed cell death	0	0		0
GO:0009620	25	4	0.000836481	0.00749415	response to fungus	7.69	4	PTX3;CAMP;IL6;COTL1	52	SPON2;GNLY;MALT1;CHGA;DCD;ADM;CTSG;DEFA1;DEFA3;DEFA4;DEFA5;DEFA6;ELANE;COTL1;IL17RA;IL36RN;CHIA;ANG;HRG;HTN1;HTN3;NLRP10;APP;IL6;IL17A;C10orf99;LTF;MPO;NPY;BAK1;HAMP;PTX3;S100A8;S100A9;S100A12;CARD9;CLEC7A;IL25;SYK;TAC1;TGFB1;TLR4;DEFA1B;VIP;CALCA;CAMP;JAGN1;IL17RC;BCL10;CLEC6A;CD86;ATG5
GO:0051282	25	4	0.000836481	0.00749415	regulation of sequestering of calcium ion	6.54	7	RYR1;CASQ1;DHRS7C;CCR7;ITPR1;LYN;SLC8A1	107	TRDN;CHERP;CORO1A;CLIC2;CCR5;CCR7;JSRP1;CYBA;DDIT3;DIAPH1;DMD;DRD1;DRD2;EDNRA;DHRS7C;F2;F2R;PTK2B;TPCN2;FGF2;FKBP1A;FKBP1B;RASA3;ABL1;IBTK;BBC3;CXCR3;GPER1;ANK2;GSTM2;ERO1A;HTT;HRC;HTR2A;HTR2B;HTR2C;IL13;CXCL10;ITPR1;ITPR2;ITPR3;NPSR1;LCK;LYN;CXCL9;ASPH;MYO5A;ATP1A2;NOS1;NTSR1;P2RX7;PDE4D;PDPK1;PKD2;PLCG1;PLCG2;TPCN1;PLN;PRKACA;PRKCE;PRKD1;JPH1;JPH2;SELENON;MCOLN1;CEMIP;JPH3;PTPN6;PTPRC;BAX;BDKRB…
GO:1904018	88	7	0.00083686	0.00749415	positive regulation of vasculature development	6.02	8	IL1B;PIK3R6;HIPK2;SERPINE1;IL8;CD34;RAMP2;HMOX1	133	PDCD6;RAMP2;RAPGEF3;CIB1;UTS2;CHI3L1;CHRNA7;LRG1;CMA1;CCR3;TMIGD2;ADM;PIK3R6;CCBE1;CTH;CTSH;CX3CR1;CYP1B1;ECM1;EGR1;CELA1;ENG;EPHA1;HIPK1;ETS1;F3;PTK2B;FGF1;FGF2;FOXC2;FLT1;SASH1;SIRT1;DDAH1;ALOX12;PRKD2;PPP1R16B;GATA2;GATA4;GATA6;GDF2;GREM1;SRPX2;ANGPTL3;CXCR3;UTS2R;ANGPT2;DLL1;GPER1;HIPK2;ANXA3;HGF;HIF1A;HMGB1;HMOX1;HSPB1;HYAL1;IL1A;IL1B;CXCL8;AQP1;ISL1;ITGA5;ITGB2;JAK1;KDR;KIT;RHOB;NODAL;NOS3;…
GO:0001756	43	5	0.00084621	0.0075484	somitogenesis	8.06	5	TCAP;MEOX2;MYF6;HES7;LRP6	62	ABI1;RGS19;SEMA3C;DLL3;TMED2;RIPPLY2;EP300;FOXF1;DKK1;FOXC1;FOXC2;COBL;POFUT1;KAT2A;FOXB1;DLL1;CRB2;MSGN1;RBPJ;LFNG;LHX1;LRP6;SMAD3;SMAD4;MEOX1;MEOX2;NRARP;MYF5;MYF6;ATM;NKX3-1;ROR2;PAX1;PCDH8;LEF1;PLXNA2;NLE1;PPP2R3A;PRKDC;PSEN1;MIB1;EPB41L5;SFRP1;SFRP2;BMPR1A;T;TBX6;TCF15;KDM6A;WNT5A;XRCC2;PALB2;AXIN1;AXIN2;HES7;TCAP;RGS20;WNT3A;RIPPLY1;GDF3;ZEB2;MED12
GO:0030834	43	5	0.00084621	0.0075484	regulation of actin filament depolymerization	10.42	5	TMOD4;LMOD2;ACTN2;PLEK;LMOD3	48	AVIL;CFL2;DSTN;TRIOBP;TWF2;ADD1;ADD2;PLEKHH2;MTPN;CARMIL2;DMTN;EPS8;F2RL1;SWAP70;WASHC2C;LMOD1;GSN;TMOD4;TMOD3;TMOD2;LMOD2;VILL;SPTBN5;LIMA1;PLEK;CARMIL1;LMOD3;PDXP;TWF1;SPTBN4;RDX;SPTA1;SPTAN1;SPTB;SPTBN1;SPTBN2;TMOD1;VIL1;CAPG;CAPZA1;CAPZA2;CAPZB;SH3BGRL3;SCIN;ACTN2;SEMA5A;CAPZA3;WDR1
GO:2000027	115	8	0.000881576	0.00764663	regulation of organ morphogenesis	3.72	9	CTHRC1;MSX1;CAV3;SULF1;STAT1;GLI1;XBP1;CD34;NFIB	242	GPC6;PSME3;PSMD14;SPRY1;CITED2;BASP1;SEC24B;CARM1;SIX2;FRS2;CHAD;PHB2;CTHRC1;AP2M1;AP2S1;CLTC;PSMB11;CNTF;ARHGEF19;CPB2;PSMA8;CSF1;PRICKLE1;CTNNB1;AP2A1;DAB2;AP2A2;AP2B1;PRICKLE2;AGT;DVL1;DVL2;DVL3;AGTR2;EDN1;EDNRA;CELSR3;CELSR2;ESR1;ETV4;ETV5;EYA1;STOX1;GPC4;FGF1;FGF7;FGF8;FGF10;FGFR1;FGFR2;ANKRD6;DKK1;FOXC1;DAAM1;FOXC2;PSME4;SULF1;ABL1;FZD2;GATA3;AMELX;GREM1;GDNF;B4GALT1;NPHP3;GPC3;BMP10;GLI1;G…
GO:0022603	644	23	0.000898029	0.00773038	regulation of anatomical structure morphogenesis	2.55	26	IL1B;HAS2;CTHRC1;PIK3R6;IL6;HIPK2;CCL7;CALR;MSX1;SERPINE1;IL1RN;WARS;CAV3;CDC42SE2;IL8;SULF1;MYF6;HES7;STAT1;GLI1;XBP1;CD34;RAMP2;WTIP;NFIB;HMOX1	1021	ADA;CDH2;HDAC5;PDCD6;CDH4;TPBGL;DNM1L;GPC6;PQBP1;UST;ARPC2;PLXNC1;PSME3;CDK5;FLOT1;PSMD14;SPRY1;RAMP2;NET1;CITED2;SEMA3A;MYL12B;DLC1;RACK1;BASP1;RAPGEF3;SEC24B;CFDP1;CDC42EP2;OLFM1;CDX1;CDX2;BAIAP2;MAD2L2;VAT1;STK25;CARM1;SEMA6C;SEMA6B;SEMA4F;SEMA4D;SEMA4B;SEMA3C;CIB1;HTATIP2;OLFM4;CXCL13;CDC42EP3;PDLIM5;PDPN;POSTN;DMRT2;GNA13;TBR1;CFL1;SIX2;SEPT9;WASF3;FRS2;PPARGC1A;UTS2;EHD1;FERMT2;SPINK5;CHAD;…
GO:0035821	65	6	0.000900332	0.00773038	modification of morphology or physiology of other organism	6	6	PTX3;TREM1;CAMP;HIPK2;EIF2AK2;KPNB1	100	BCL2L11;TNIP1;CLEC4M;ATG7;GNLY;RRAGA;CFL1;CPSF4;SUGT1;CHD1;CHGA;TUSC2;DCD;TBC1D20;CTSG;DAG1;DEFA1;DEFA3;DEFA4;DEFA5;DEFA6;ELANE;EP300;STOM;ALB;SNW1;TARDBP;POU2F3;HIPK2;SLC25A6;HDAC1;CD209;HPN;APCS;HTN1;HTN3;APOE;AQP1;INSR;ITGAV;JUN;KPNA1;KPNB1;KPNA2;KPNA3;KPNA4;KPNA5;KPNA7;LTF;SMAD3;MBL2;EIF2AK4;NTRK3;PRKN;PC;LEF1;ZNF639;INPP5K;SERPINB9;TREM1;PPIB;EIF2AK2;AZU1;ZC3HAV1;BAD;HAMP;PTX3;REST;BCL2L1;RX…
GO:0097306	65	6	0.000900332	0.00773038	cellular response to alcohol	7.83	9	PENK;IL6;CCL7;PTAFR;ADAMTS1;ABCG2;LRP6;RAMP3;STAR	115	RAMP3;KLF2;KAT5;RUVBL2;PPARGC1A;ADCY7;CBX3;OSBPL7;FBXO32;KLF6;CRH;CRHBP;CTNNA1;CTNNB1;CYP7A1;CYP24A1;DNMT3A;DNMT3B;AGTR2;ABCA1;EGFR;ELK1;EP300;ESR1;ESR2;FECH;FOXO1;MLC1;SPIDR;MSTN;NPAS4;GLRA1;GLRA2;GPLD1;DYNAP;GPER1;H2AFZ;HMBS;HMGCS1;HNRNPD;HNRNPK;HNRNPU;TNC;IFNB1;IGF1;IL6;AQP1;IL10;IL15;INHBA;ITGA2;ITGB1;ITPR2;JUP;ARG1;LRP6;ASS1;MSN;MSX2;MYOD1;MYOG;NEFH;ATP2B1;NTS;PAWR;SERPINF1;PENK;PIM1;ERRFI1;…
GO:0051249	270	13	0.000904187	0.00774897	regulation of lymphocyte activation	0	0		0
GO:0061045	44	5	0.000941326	0.00803721	negative regulation of wound healing	8.62	5	F12;SERPINE1;PDGFRA;CD34;KLKB1	58	C1QTNF1;CD109;CPB2;ADRB2;TMPRSS6;ADAMTS18;ABAT;EDN1;F2;F11;F12;FGA;FGB;FGF2;FGG;CLASP2;CLASP1;ALOX12;GJA1;GP1BA;ANXA2;ANXA5;HMGCR;APCS;HRG;APOE;APOH;KLKB1;KNG1;KRT1;SMAD3;NOS3;SERPINE1;SERPINB2;PDGFA;PDGFB;PDGFRA;SERPINE2;PLAT;PLAU;PLAUR;PLG;SERPINF2;WNT4;PRKCD;PRKG1;PROC;PROS1;PTGER3;WFDC1;THBD;SERPING1;TSPAN8;VTN;UBASH3B;CASK;PHLDB2;CD34
GO:1903725	44	5	0.000941326	0.00803721	regulation of phospholipid metabolic process	9.84	6	PIK3R6;CCR7;PDGFRA;LDLR;XBP1;LYN	61	VAV3;CHRM5;PIK3IP1;CCR7;PIK3R6;DAB2IP;EPHA8;ERBB4;FABP3;ACSL3;PTK2B;ADGRF5;FGF2;FGFR3;FGR;ATG14;FLT1;FLT3;PIK3R5;PIK3R4;STOML2;HTR2A;HTR2B;HTR2C;APOC1;IDH1;APOC2;IRS1;ARF1;SLC27A1;KIT;TNFAIP8L3;LDLR;LYN;PDGFA;PDGFB;PDGFRA;PDGFRB;PIK3R1;PIK3R2;AMBRA1;PRKCD;PTK2;RAC1;CCL19;CCL21;NOD2;SRC;TEK;TGFB1;VAV2;XBP1;ZP3;LPCAT1;PIK3R3;CCKBR;KLF4;SCARB1;RUBCN;CD81;CDC42
GO:0019220	1068	33	0.000953269	0.00812405	regulation of phosphate metabolic process	0	0		0
GO:0002520	452	18	0.00096553	0.00821327	immune system development	2.75	16	PLEK;CCR7;IL6;CD248;HIPK2;LRRC17;HSPD1;ZBTB16;IRG1;ETV6;BATF3;SFXN1;CD34;CSF3;LYN;RRS1	582	ADA;ABI1;HDAC5;BCL2L11;SH2B3;TSPAN2;TRIM10;CDH17;WASF2;DHRS2;CDK6;LRRC17;FSTL3;CDKN1C;MAEA;ADAR;CDKN2B;IKZF1;KLF2;CITED2;ARIH2;MERTK;FST;CEBPA;CIB1;CEBPE;UBD;BATF;CEBPG;CXCL13;KLF1;EBP;POLQ;LILRB1;MALT1;PRDX3;RIPK3;CHD2;BVES;CMTM7;TUSC2;TIRAP;SLAMF6;RASGRP4;ARL11;BATF2;ADD1;EXOSC6;MMP21;ADD2;SP7;CCR4;CCR7;SPNS2;OCSTAMP;KLF6;IL31RA;CD109;CR2;CRIP2;GAB3;CRKL;PARP1;MAPK14;CSF1;CSF1R;CSF2;CSF3;CARMIL…
GO:0032757	26	4	0.000975193	0.00827309	positive regulation of interleukin-8 production	11.11	5	IL1B;CAMP;SERPINE1;TLR2;DDX58	45	PRG3;PARK7;TIRAP;DDIT3;ELANE;F2R;F2RL1;FCN1;DDX58;PRKD2;GDF2;FFAR2;PYCARD;HSPA1A;HSPA1B;APOA2;NLRP10;IL1B;LBP;LGALS9;SERPINE1;ZNF580;TLR7;TLR8;CD244;TLR9;PTGER4;MAVS;NOD2;TLR2;TLR3;TLR4;TLR5;TNF;WNT5A;CALCA;CAMP;AFAP1L2;HYAL2;RIPK1;FADD;BCL10;CD2;ADIPOQ;CD58
GO:0032649	66	6	0.000976171	0.00827309	regulation of interferon-gamma production	5.15	5	IL1B;ISG15;CCR7;HSPD1;PDE4B	97	KLRC4-KLRK1;RASGRP1;EBI3;CEBPG;LILRB1;RIPK3;PGLYRP2;PGLYRP3;SLAMF6;TNFRSF13C;CCR7;CARMIL2;IL23R;ZFPM1;KLRK1;IL27;ABL1;PYDC1;PTPN22;GAS6;GATA3;IL36RN;IFNL1;PYCARD;CD274;HLA-A;HLA-DPA1;HLA-DPB1;HLA-DRB1;HLA-DRB3;HLA-DRB4;HLA-DRB5;HMGB1;HRAS;HSPD1;IRF8;IFNAR1;TICAM2;IL1B;IL2;IL10;IL12A;IL12B;IL12RB1;IL12RB2;IL18;INHA;INHBA;ISL1;LGALS9;LTA;FOXP3;TLR7;TLR8;PDE4B;PDE4D;IL23A;CD244;IL20RB;TLR9;SASH3;AXL…
GO:0051216	117	8	0.000986603	0.00834608	cartilage development	5.44	8	MSX1;ZBTB16;TIMP1;SULF1;SERPINH1;CHSY1;LRP6;NFIB	147	SIX2;CNMD;CHI3L1;IL17F;OSR2;COL1A1;COL2A1;COL9A1;COL10A1;COL11A1;COL11A2;OSR1;COMP;MAPK14;CTGF;DLX2;EDN1;ESRRA;EVC;FGF2;FGF4;FGF6;FGF9;FGFR1;FGFR3;CHSY1;SULF1;SATB2;CHRDL2;AMELX;GDF2;GLI2;GNAS;GPLD1;HIF1A;HOXA3;HOXA5;HOXA11;HOXB3;HOXC4;HOXD3;HYAL1;UNCX;RSPO2;CYR61;BMP8A;IHH;ITGB8;HES5;MUSTN1;SNX19;LRP6;LUM;SMAD1;SMAD5;SMAD9;MATN1;MEF2C;MEF2D;MGP;MMP13;MSX1;MSX2;MYCN;MYF5;NFIB;NOV;NPPC;ROR2;CHST11…
GO:0001944	379	16	0.000999119	0.00837543	vasculature development	3.2	15	FOSL1;SOCS3;HAS2;PIK3R6;MEOX2;SERPINE1;PDGFRA;WARS;IL8;XBP1;CD34;RAMP2;HMOX1;HS6ST1;LOXL1	469	CDH2;PDCD6;CDH5;GJC1;ADAM8;CDH13;WASF2;CALCRL;RAMP2;RAMP1;WARS2;RAPGEF3;YAP1;SEC24B;CDX2;VAV3;TAB1;CDX4;HOXB13;SEMA3C;CIB1;ANP32B;HTATIP2;PDPN;GNA13;HPSE;PNPLA6;TMED2;ESM1;GLMN;ADAMTS6;PDCD10;PLCD3;NUS1;MMP21;COL1A1;COL1A2;COL3A1;COL4A1;COL4A2;COL5A1;COL8A1;COL8A2;OSR1;COL15A1;ADM;CRKL;AAMP;MAPK14;PRICKLE1;E2F7;CSPG4;PIK3R6;CCBE1;NKX2-5;CTGF;CTNNB1;DAB2IP;CYP1B1;AMOT;AP2B1;TMPRSS6;DDIT3;BMPER;DHC…
GO:0001932	856	28	0.00100008	0.00837543	regulation of protein phosphorylation	0	0		0
GO:0022613	273	13	0.00100012	0.00837543	ribonucleoprotein complex biogenesis	2.95	13	DDX21;DDX27;MRTO4;NOLC1;DDX56;UTP20;PNO1;NAT10;GTPBP4;GEMIN5;WDR77;RRS1;AGO2	440	METTL15P1;SNUPN;RCL1;RBM5;MPHOSPH10;MPHOSPH6;CDKN2A;SF3A1;ADAR;NPM3;NSA2;PRMT5;CD2BP2;EMG1;C1D;EIF3M;NOP56;RPP30;RPP38;SLU7;PRPF8;TBL3;CELF1;USP39;SRSF10;POP4;RPP40;UTP14A;WDR3;TXNL4A;SF3A3;EBNA1BP2;CLP1;DDX52;RPP14;KRR1;LSM6;PSIP1;STRAP;DDX20;RPL35;ERI2;ATXN2L;EXOSC8;BUD23;CIRBP;MALSU1;DIS3L;TSR3;FTSJ3;EXOSC6;CLNS1A;MRPL10;DIS3L2;MTERF4;WDR36;SRSF12;RPL10L;CSNK1D;CSNK1E;RC3H1;SRFBP1;BMT2;DDX1;DD…
GO:0010954	12	3	0.00100651	0.00837543	positive regulation of protein processing	0	0		0
GO:0032645	12	3	0.00100651	0.00837543	regulation of granulocyte macrophage colony-stimulating factor production	20	3	IL1B;PAEP;DDX58	15	RASGRP1;IL17F;IL23R;FCER1A;DDX58;IL1B;IL12B;IL18;ISL1;PAEP;IL23A;TLR9;SYK;CD84;CD80
GO:0034143	12	3	0.00100651	0.00837543	regulation of toll-like receptor 4 signaling pathway	16.67	3	NR1D1;IRG1;LYN	18	NR1H3;FLOT1;TIRAP;DAB2IP;F2RL1;PTPN22;HMGB1;RAB7B;TICAM2;LBP;LTF;LYN;PELI1;WDFY1;TNFAIP3;ACOD1;BPIFB1;NR1D1
GO:0043173	12	3	0.00100651	0.00837543	nucleotide salvage	0	0		0
GO:0071425	12	3	0.00100651	0.00837543	hematopoietic stem cell proliferation	0	0		0
GO:1903319	12	3	0.00100651	0.00837543	positive regulation of protein maturation	15.79	3	F12;CLEC3B;KLKB1	19	ADAM8;CCBE1;F12;GSN;HPN;KLKB1;MELTF;ASTL;MYH9;PHB;PLGRKT;ANGPTL8;CNTN2;TFR2;CLEC3B;C3;C6;RHBDD1;NKD2
GO:0051248	773	26	0.00101534	0.00843361	negative regulation of protein metabolic process	2.67	29	PTX3;SOCS3;STAT3;IL1B;KLHL40;SERPINB6;ISG15;IL6;NLRC4;CALR;SERPINE1;EIF2AK2;SAMSN1;TIMP1;CAV3;SLPI;GTPBP4;CD300A;NLRP12;SERPINH1;PLK1;LRP6;WTIP;LYN;SYNCRIP;AGO2;DUSP2;NELL1;CD46	1087	ACOT8;C8orf88;HDAC6;CST8;RANBP9;DNAJB6;CTDSP2;HIPK3;FRY;TOB1;FARP1;CDK2;PRMT3;PSME3;MPHOSPH10;CDK5;PSMD14;CTDSPL;TRIB1;HNRNPR;RIDA;SPRY1;SPRY2;CDKN1A;CDKN1B;CDKN1C;CDKN2A;ADAR;CDKN2B;CDKN2C;TNIP1;CDKN2D;ABCA7;HMG20B;ANAPC10;PRG3;RACK1;ADARB1;PIAS3;WFDC2;CD2BP2;MAD2L2;PIBF1;CRTAP;SYNCRIP;CEBPA;SEMA4D;CIB1;LAMTOR5;HEXIM1;CENPF;RGS14;IGF2BP1;IGF2BP3;IGF2BP2;SPINT2;CELF1;PTTG2;GIPC1;ZMYND11;HSPH1;SPI…
GO:0046824	91	7	0.00102101	0.00846531	positive regulation of nucleocytoplasmic transport	5.79	7	IL1B;IL6;TLR2;NLRP12;XBP1;CSF3;DDX58	121	TRIM28;NUTF2;RAPGEF3;CHERP;ANP32B;RBCK1;KHDRBS1;ZNF268;EDAR;RBPMS;SPPL3;PARP1;MAPK14;CSF3;DAB2;ECT2;EDA;EGF;EGFR;EMD;RANBP3L;EP300;ERBB4;NCBP2;FLNA;KANK1;DDX58;BAMBI;GAS6;GREM1;GLI3;SFN;GSK3B;HCLS1;HSP90AA1;HSP90AB1;TMEM173;IGF1;IL1B;IL6;IL12B;IL18;JAK2;JUP;TMEM110;KPNA1;IPO5;RHOA;LEP;LGALS9;SMAD3;SMAD4;MDM2;NEDD4;NODAL;TLR7;DACT1;UBR5;CTDSPL2;GTSE1;IL23A;PIK3R1;PIK3R2;TLR9;POU5F1;MED1;PPM1A;PPP3…
GO:0034110	208	11	0.00104328	0.00863439	regulation of homotypic cell-cell adhesion	4.23	13	IL1B;HAS2;PIK3R6;CCR7;IL6;IL6ST;HSPD1;ZBTB16;CD300A;ZP4;XBP1;LYN;CD46	307	ADA;CD24;KLRC4-KLRK1;ADAM8;RASGRP1;EBI3;LILRB2;CDKN2A;BTN2A2;CEBPB;HSPH1;LILRB1;MALT1;SPINK5;RIPK3;GLMN;HHLA2;CORO1A;CD300A;NLRP3;C1QTNF1;TNFRSF13C;CLC;CLPTM1;CCR7;TMIGD2;ADK;MAP3K8;CCM2L;CSK;CARMIL2;PIK3R6;RC3H1;IL23R;CTLA4;CTNNB1;BTLA;ADRB2;CYLD;CD55;LEXM;ADAMTS18;DHPS;DLG1;AGER;ABAT;DPP4;DTX1;DUSP3;EFNB1;EFNB2;EFNB3;EGR3;AIF1;TIGIT;DMTN;EPO;ERBB2;AKT1;ZBTB1;KLRK1;FOXJ1;FLOT2;KIAA0922;ICOSLG;AL…
GO:0043254	241	12	0.00105798	0.00874021	regulation of protein complex assembly	3.47	13	FOSL1;TMOD4;MMP3;LMOD2;PLEK;CCR7;LMOD3;EIF2AK2;CAV3;PLK1;SELP;CSF3;FSCN1	375	HDAC6;PDCD6IP;BCL2L11;WASHC1;DNM1L;ARPC5;ARPC4;ARPC3;ARPC1B;ACTR3;ACTR2;ARPC2;CDH17;ABI2;TENM1;CDKN1B;STUB1;TLR6;CCL26;RACK1;TUBGCP3;SEC24B;CDC42EP2;HAX1;BAIAP2;UNC13B;ARPC1A;CXCL13;ARFGEF1;CDC42EP3;AVIL;NCKAP1;IQGAP2;TUBGCP2;STMN2;TPPP;TRIOBP;FAF1;CDC42EP1;CORO1A;STX1B;PARK7;TWF2;TRIM9;TUBGCP5;GBP5;ADD1;ADD2;CLU;CCR7;WHAMM;MIEF2;CCSAP;CHMP4B;TRABD2A;JMY;MTPN;CLDN7;CREB1;PARP1;MPP7;CSF2;CSF3;CARM…
GO:0006816	147	9	0.00106795	0.00880672	calcium ion transport	4.04	9	RYR1;ATP2A1;CACNA1S;CCR7;CACNA1D;ITPR1;RAMP2;RAMP3;SLC8A1	223	CDK5;CALCRL;RAMP2;RAMP1;RAMP3;NMUR1;PKDREJ;TRDN;MICU1;CACNG3;CACNG2;CHERP;CYSLTR1;CACFD1;IL1RAPL1;CORO1A;CHRNA4;CHRNA7;CHRNB2;PKD1L2;SLC25A25;GRIN3A;GRIN3B;CATSPER1;CATSPER2;TMC1;TMC2;CLCA1;CCR1;SLC24A4;CCR5;CCR7;LOXHD1;TMEM37;TRPM6;CSN2;ADRA1A;CTGF;SLC35G1;CYP27B1;DENND5B;TRPV3;DDIT3;PKD1L1;BHLHA15;DRD2;ANO6;F2R;TPCN2;MICU2;FGF2;FKBP1A;FKBP1B;RASA3;DENND5A;NCS1;PANX1;FYN;CALHM1;MCOLN2;SLC24A2;NA…
GO:0006091	310	14	0.00107995	0.00888969	generation of precursor metabolites and energy	4.11	12	NR1D1;ENO3;PGAM2;PYGM;CYCS;COX6A2;PPP1R3A;IDH3A;IL6ST;GYG1;COX10;STK40	292	GNPDA1;PPP1R2P1;NDUFC2-KCTD14;COX17;SLC25A13;CEBPA;MYBBP1A;ME3;PPARGC1A;UQCR11;POLG2;MRAP2;MTFR2;SLC25A25;COX20;ACSM1;NDUFA11;MDH1B;COX4I1;COX5B;COX6A1;COX6A2;COX6B1;COX6C;COX7A1;COX7B;COX7C;COX8A;COX10;COX15;CPS1;CS;CYB561;CYC1;PPP1R2P3;CYP1A2;ADRB3;DLAT;DLD;DLST;AGL;ENO1;ENO2;ENO3;AK2;AKT1;AKT2;ETFA;ETFB;ETFDH;AK9;ADGRF5;FDXR;FECH;ALDOA;FH;FASTKD2;ALDOB;ALDOC;SIRT3;NNT;FXN;MTOR;G6PC;GAA;GALK1;G…
GO:0006796	1391	40	0.00111279	0.00914366	phosphate-containing compound metabolic process	2.28	45	TTN;ENO3;PGAM2;PRPS1;STAT3;IL1B;CKM;MYH8;CYCS;MYH3;PPA1;CA3;DUSP27;PIK3R6;ACTN2;PLEK;AMPD2;GDA;MYLK2;HIPK2;PTAFR;DUSP13;SULT1C4;AMPD1;MYH7;PDGFRA;CAD;EIF2AK2;TLR2;NMNAT3;COX10;PTP4A1;SHPK;PRPS2;PLK1;RAMP2;LYN;OAS2;IDNK;STK40;SBK2;PDE4B;MYH6;DUSP2;CSF2RB	1977	ADA;AKT3;ABI1;SBK3;PLA2G4B;GNE;PIGK;SH2D3C;SH2D3A;SLC17A4;LOC100506422;NDUFC2-KCTD14;C8orf44-SGK3;PTPRU;COL4A3BP;CTDSP2;SGK2;RAD50;HIPK3;RASGRP1;NAMPT;AKAP9;ABI2;TRIM28;RASA4;LPCAT3;SLC25A13;CDK2;CDK3;TNK2;CDK4;PSME3;ADAM10;CDK5;NME6;CALCRL;CDK6;PSMD14;CTDSPL;CDK7;TRIB1;CDK8;GPHN;SLC17A2;CDK9;RAMP2;SPEG;BCKDK;PAK4;TCIRG1;AKR1A1;CDKN3;BPNT1;CEPT1;NOD1;CDS1;PEMT;TESK2;CDIPT;TAB1;MERTK;PIBF1;ATP5H;S…
GO:0019953	458	18	0.00112014	0.00918756	sexual reproduction	2.33	17	FOSL1;PGAM2;RUVBL1;STAT3;IL1B;PIWIL1;SPATA5;CALR;DUSP13;ADAMTS1;ZBTB16;IL1R1;GLI1;ZP4;DDO;CD46;SYCE3	730	GNPDA1;ZGLP1;BSPH1;BCL2L10;BCL2L11;TSPY10;BCAP31;ADGRG2;FSTL3;PKDREJ;NPM2;SYCP2;WFDC2;SPAG11B;TESK2;TUBGCP3;MERTK;CLGN;CRTAP;NCOA2;CIB1;DEAF1;PRDX4;AKAP3;CCT7;CCT4;CCT2;KHDRBS3;CELF1;CETN2;CCT6B;CCT8;TCFL5;KDM5B;TOB2;CFTR;CGB3;ADAM28;EDDM3A;ADCY3;SPIN1;PRSS21;CCNI;TDRKH;ZPBP;ABHD2;SOX30;HSF2BP;ADAM30;ADAM29;DMC1;INSL6;CELF3;DDX20;PARK7;AZIN2;ODF3;TXNRD3;SLC26A8;RPL39L;ADCYAP1R1;CATSPER1;CATSPER2;…
GO:0032720	27	4	0.00112931	0.00919697	negative regulation of tumor necrosis factor production	0	0		0
GO:0032722	27	4	0.00112931	0.00919697	positive regulation of chemokine production	10.2	5	IL1B;IL6;EIF2AK2;TLR2;HMOX1	49	POSTN;TIRAP;ADCYAP1;ADORA2B;CSF1R;TICAM1;DDX3X;TRIM32;ALOX15B;PYDC1;CHIA;FFAR3;FFAR2;PYCARD;HIF1A;HMOX1;IFNG;TICAM2;IL1B;IL4;IL4R;IL6;IL6R;LBP;LGALS9;LPL;MIF;P2RY2;TLR7;TLR9;MAPK9;EIF2AK2;AZU1;MAVS;TRPV4;ADAM17;TLR2;TLR3;TLR4;TNF;C5;TWIST1;WNT5A;HAVCR2;RIPK2;IL33;IL1RL1;ADIPOQ;CD74
GO:0070059	27	4	0.00112931	0.00919697	intrinsic apoptotic signaling pathway in response to endoplasmic reticulum stress	12.5	4	ATP2A1;CASP4;ITPR1;XBP1	32	CASP12;CEBPB;DAB2IP;DDIT3;ERN1;PPP1R15A;BBC3;GSK3B;ERO1A;UBE2K;APAF1;ITPR1;MAP3K5;ATF4;ATP2A1;PMAIP1;PML;DNAJC10;TRIB3;BAK1;BAX;SELENOK;BCL2;TMBIM6;TRAF2;XBP1;CHAC1;BAG6;CASP4;TNFRSF10B;BRSK2;AIFM1
GO:0070509	27	4	0.00112931	0.00919697	calcium ion import	9.23	6	RYR1;ATP2A1;CCR7;CACNA1D;ITPR1;SLC8A1	65	CDK5;TRDN;MICU1;CHERP;CCR5;CCR7;DDIT3;DRD2;F2R;TPCN2;FGF2;FKBP1B;RASA3;IBTK;GCK;BBC3;ERO1A;HTR2A;HTR2B;HTR2C;ITPR1;ITPR2;ITPR3;LCK;ATP2A1;ATP2A2;ATP2B4;P2RX7;PAWR;PKD2;PLCG2;TPCN1;MCUB;PRKCE;JPH2;MCOLN1;JPH3;PTPRC;TRPV4;RYR1;RYR2;RYR3;CCL3;CCL19;CCL21;XCL1;MCUR1;SLC8A1;SLC8A3;TRPC4;TRPM2;TRPV1;CACNA1D;SLC30A1;CACNB2;CASR;ORAI1;CASK;CACNA1I;CACNA1H;CACNA1G;TRPA1;NOL3;MCU;SMDT1
GO:1901879	68	6	0.0011425	0.00927141	regulation of protein depolymerization	0	0		0
GO:2000379	68	6	0.0011425	0.00927141	positive regulation of reactive oxygen species metabolic process	5.81	5	PTX3;IL1B;IL6;IRG1;AKR1C3	86	KLRC4-KLRK1;RNF41;CDKN1A;KLF2;RIPK3;PARK7;CLU;CRP;ROMO1;MAPK14;TICAM1;CYBA;GADD45A;AGER;DNM2;AGT;AGTR1;AGTR2;EDN1;EGFR;AIF1;AKT1;AKT2;ESR1;F2;F2RL1;PTK2B;KLRK1;DDAH2;DDAH1;MTOR;GRB2;GSTP1;HBB;HSP90AA1;HSP90AB1;ICAM1;IFNG;IL1B;IL6;INS;INSR;ITGB2;JAK2;LEP;ASS1;NFE2L2;OPRM1;P2RX4;NOX4;PDGFB;PDGFRB;PKD2;PLAU;PID1;PRKCD;MAPK9;PTGS2;PTX3;RAB27A;ACE2;AGXT2;SNCA;SOD1;TGFB1;TGFBR2;THBS1;TSPO;TLR4;TLR5;TNF…
GO:0015850	93	7	0.00116048	0.00940075	organic hydroxy compound transport	3.23	5	SLCO1A2;LDLR;LRP6;ABCC3;STAR	155	MFSD10;ABCA7;NCOA2;CEL;NPC2;SLCO1B1;CETP;CFTR;STARD10;SLC27A5;AKR1C4;NISCH;SLCO2B1;PARK7;CHRM5;SLC2A13;OSBPL5;SLC5A11;APOA5;CLU;SLC51B;SLC44A3;EMB;CPT1A;CPT1B;CPT2;SCP2D1;ABCA13;SLC5A12;SLC16A11;AKR1C1;DRD1;AGTR2;ABCA1;ABCA2;SLC51A;SLC16A13;SLC10A4;SLC44A5;ALB;FABP6;FCER1A;FCER1G;SLC44A1;ABCA5;SLC16A8;STX12;LDLRAP1;VPS4A;SLCO1B3;AQP11;NPC1L1;ACACA;ACACB;APOA1;APOA2;APOA4;APOB;APOC1;AQP8;APOC2;APO…
GO:0051174	1081	33	0.00116521	0.00942235	regulation of phosphorus metabolic process	2.29	37	TTN;C1QTNF2;PGAM2;SOCS3;STAT3;IL1B;PIK3R6;PLEK;HSPA5;CCR7;IL6;HIPK2;CCL7;PTAFR;IL6ST;PDGFRA;EIF2AK2;SAMSN1;MIDN;LDLR;CAV3;GTPBP4;CD300A;SDC4;NLRP12;IGFBP4;ZP4;XBP1;PLK1;RAMP2;LRP6;CSF3;LYN;ITGA1;STK40;DUSP2;NELL1	1618	CDH2;ABI1;CD24;SPDYE2B;TOM1L1;RANBP9;PPP1R2P1;DNM1L;ADAM8;PPIF;CTDSP2;RAD50;HIPK3;RASGRP1;AKAP9;ATP6AP2;FARP1;SORBS3;TENM1;TNK2;CDK4;RNF41;MPHOSPH10;CDK5;CALCRL;FLOT1;CTDSPL;CDK7;GDF11;TRIB1;CDK9;SPRY1;SPRY2;CDKN1A;RAMP2;RAMP1;CDKN1B;AKAP8;CDKN1C;CDKN2A;ADAR;CDKN2B;CDKN2C;TNIP1;CDKN2D;CDKN3;TLR6;CCL26;ABCA7;NOD1;ANAPC10;DLC1;RACK1;ADARB1;MYCNOS;RAPGEF3;PRMT5;CD2BP2;VAV3;TAB1;HAX1;MAD2L2;PIBF1;TAD…
GO:0048839	121	8	0.00122665	0.00990175	inner ear development	0	0		0
GO:0006109	122	8	0.00129339	0.0104001	regulation of carbohydrate metabolic process	5.81	10	NR1D1;C1QTNF2;PGAM2;STAT3;HAS2;PLEK;IL6;PTAFR;MIDN;IGFBP4	172	RAMP1;NCOA2;ARFGEF1;SORBS1;ARPP19;PPARGC1A;WDR5;CHP1;DUSP12;ECD;C1QTNF1;C1QTNF2;C1QTNF3;ADCYAP1R1;CLK2;CLTC;SLC51B;COX11;SOGA1;SERPINA12;SIK1;AP2A1;EGF;AKT1;AKT2;PTK2B;FBP1;FKTN;MLXIP;FOXO1;PASK;ADNP;SIRT1;MLYCD;MTOR;TINF2;GAPDHS;GCG;GCGR;GCK;GCKR;KAT2A;GFPT1;GNMT;GOLGA2;GPD1;GPLD1;PGP;GPER1;GRB10;GSK3A;GSK3B;HAS2;HIF1A;HMGB1;FOXA2;HNF4A;ACACB;HRH1;HTR2A;ACER2;IGF1;IGF2;IGFBP3;IGFBP4;IGFBP5;IL6;I…
GO:0006730	28	4	0.00129973	0.0104001	one-carbon metabolic process	8.11	3	CA3;SHMT2;MTHFD2	37	MTHFS;AHCYL1;MTHFD2;ALDH1L1;FTCD;CA5B;ALDH1L2;DHFR;SARDH;AHCY;DHFR2;AHCYL2;FPGS;MTHFD1L;GNMT;MAT2B;CA13;MAT1A;MAT2A;MTHFD2L;MTHFD1;MTHFR;DHFRP1;SHMT1;SHMT2;TYMS;CA1;CA2;CA3;CA4;CA5A;CA6;CA7;CA8;CA9;CA12;ATPIF1
GO:0032653	28	4	0.00129973	0.0104001	regulation of interleukin-10 production	6.52	3	HSPD1;CD34;CD46	46	PIBF1;LILRB1;TUSC2;IL23R;AGER;TIGIT;FCER1G;TNFRSF21;DLL1;TRIB2;PYCARD;CD274;HGF;HLA-DRB1;HLA-DRB3;HLA-DRB4;HLA-DRB5;HMGB1;HSPD1;IL4;IL12B;TNFRSF9;IDO1;IRF4;JAK3;LGALS9;CD46;FOXP3;IL23A;IL20RB;TLR9;SASH3;PRG2;PRKCZ;PTGER4;BCL3;XCL1;NOD2;TLR4;TNFSF4;PDCD1LG2;EPX;CD83;CD28;CD34;CD40LG
GO:0045429	28	4	0.00129973	0.0104001	positive regulation of nitric oxide biosynthetic process	0	0		0
GO:1904407	28	4	0.00129973	0.0104001	positive regulation of nitric oxide metabolic process	0	0		0
GO:0002764	389	16	0.00130894	0.0104556	immune response-regulating signaling pathway	0	0		0
GO:0051649	1358	39	0.00131569	0.0104912	establishment of localization in cell	1.49	25	RYR1;IFIT1;STAT3;ABRA;CCR7;CALR;ITPR1;RFTN1;HYOU1;RAB8B;GEMIN5;KPNB1;MIPEP;RAMP2;AKR1C3;LRP6;LYN;RRS1;RAMP3;LRPPRC;M6PR;STARD9;CHCHD4;STAR;SLC8A1	1676	POM121C;TRAPPC3L;HDAC6;KIF28P;CD24;PDCD6IP;PDCD6;BCL2L11;C2CD4D;WASHC1;TIMM23;CHMP4BP1;TOM1L1;HMGXB4;TOM1;AP1M2;TIMM23B;SCAMP2;SCAMP3;SNUPN;ATP9A;COL4A3BP;ACTR3;ACTR2;PPIF;PREB;ARL4C;RASGRP1;LRPPRC;OPTN;BCAP31;ARFRP1;TOB1;SLC25A13;SLC25A15;CNIH1;ALYREF;CDK5;NUTF2;DDX39A;STX6;AP3S2;TIMM17B;SRRM1;SPRY1;SPRY2;STAM2;RAMP2;RAMP1;RAMP3;BET1;ADAR;KATNB1;DSCR3;CLEC4M;TFG;TRDN;MICU1;TUBA1B;ATP8A1;NDC80;SE…
GO:0044093	1268	37	0.00132612	0.010556	positive regulation of molecular function	2.18	39	FOSL1;C1QTNF2;STAT3;IL1B;CYCS;CTHRC1;ABRA;PIK3R6;ACTN2;PLEK;HSPA5;CCR7;IL6;MYL3;PITRM1;NLRC4;HIPK2;CCL7;PTAFR;HSPD1;PDGFRA;EIF2AK2;TLR2;CD300A;SDC4;NLRP12;ARHGAP26;RGS18;ZP4;PLK1;LRP6;CSF3;LYN;ITGA1;ARID5B;SELE;DDX58;NELL1;CSF2RB	1791	ABI1;KCNE3;CDH3;SRA1;CD24;HDAC5;PDCD6;BCL2L10;BCL2L11;MED16;ARHGEF33;RASA4B;TOM1L1;SH2D3C;SH2D3A;DNAJB6;LRCOL1;C8orf44-SGK3;UBA2;SAE1;NR1H3;ADAM8;SGK2;RAD50;PREB;RASGRP1;BCAP31;AKAP9;FAM13A;RASA4;FARP1;TENM1;RNF41;PSME3;CDK5;TRIM13;TOPORS;FLOT1;PSMD14;RASGRP2;CDK9;SPRY2;CDKN1A;DENND4A;CDKN1B;STUB1;NET1;RGS19;CDKN2A;NMUR1;TLR6;CCL26;TRDN;TRIM22;ABCA7;NPM2;NOD1;ANAPC10;DLC1;RACK1;RAPGEF3;CDC42EP2;V…
GO:0048568	317	14	0.00133424	0.010589	embryonic organ development	2.96	12	SOCS3;CTHRC1;MYO15A;HIPK2;MSX1;TCAP;PDGFRA;ALDH1A3;IL8;GLI1;HS6ST1;HOXB5	406	ADA;SH2B3;DNAJB6;TRIM28;TSHZ1;SPRY2;IRX5;CDKN1C;CITED2;YAP1;SEC24B;CDX2;CDX4;CEBPA;CEBPB;LBX1;PLK4;SIX2;PLAC1;NES;GJB6;FRS2;PPP1R13L;TMED2;PLCD3;CTHRC1;OSR2;LRIG3;FOXN4;DNAAF1;USH1G;COL2A1;BBS5;COL11A1;OSR1;ADM;NKX2-6;CSF2;E2F7;GSC;NKX2-5;CTNNB1;RDH10;STRC;ZFPM1;DDIT3;DLG1;DLX2;DLX5;DLX6;DVL1;DVL2;DVL3;EDN1;EFNA1;MEGF8;EGFR;EPHA2;ARL13B;EN1;EN2;ENG;EPAS1;EPHB2;HIPK1;ERCC1;AKT1;ERCC3;ESRRB;EYA1;BP…
GO:1903649	353	15	0.00133489	0.010589	regulation of cytoplasmic transport	2.91	14	CASQ1;RUVBL1;IL1B;MYBPC1;DHRS7C;IL6;TLR2;NLRP12;XBP1;CSF3;LYN;ABLIM3;DDX58;SLC8A1	481	MRLN;SAE1;HUWE1;BCAP31;TRIM28;CDK5;NUTF2;CDKN1A;RGS19;CDKN2A;APC2;NMUR1;TRDN;RACK1;PEMT;RAPGEF3;ARIH2;SEC24B;LYPLA1;HAX1;CREB3;UNC13B;CHERP;ANP32B;RBCK1;PRELID3A;KHDRBS1;ZNF268;EDAR;OS9;RBPMS;FAF1;POLR3A;PKIG;CORO1A;NUDT4;RNF139;CHP1;STX1B;PARK7;U2AF2;NLRP3;BTBD9;C1QTNF3;TSGA13;MRGPRE;ADCYAP1R1;UBE2J2;CLIC2;LRRK2;SPPL3;SLC51B;JSRP1;OSCP1;UHMK1;TBC1D20;DPCR1;OR13C4;RIMS4;PARP1;ACSM6;MAPK14;CSF3;CS…
GO:0016053	215	11	0.00136198	0.0107667	organic acid biosynthetic process	4.07	11	CYP7B1;SHMT2;UGDH;CAD;ALDH1A3;MTHFD2;XBP1;GADL1;AKR1C3;CDO1;STAR	270	NAALAD2;ACOT8;UST;DHRS9;AKR1A1;CDO1;PRG3;MTHFS;CSPG5;PTGES3;MTHFD2;FAXDC2;CYP46A1;SDS;SLC27A5;SLC27A2;LIAS;AKR1C4;PADI2;HOGA1;PARK7;CHST14;ACOT7;MGLL;ACSM1;NOXRED1;GGT6;FAM213B;ACMSD;CPS1;GOT1L1;NANP;VCAN;NCAN;CSPG4;CTH;CYP1A1;RDH10;CYP7A1;CYP8B1;CYP27A1;NAGS;DCN;DHFR;DHPS;ABAT;DPYD;AGXT;EDN1;EDN2;AHCY;EIF2B1;ACSF3;DHFR2;HACD2;ACSL3;FASN;FOLH1B;ALDH1A3;FCER1A;ALDH9A1;SEPHS2;SLC35D1;MLYCD;FOLH1;HA…
GO:0046394	215	11	0.00136198	0.0107667	carboxylic acid biosynthetic process	0	0		0
GO:0070838	183	10	0.00136582	0.0107784	divalent metal ion transport	0	0		0
GO:0030968	96	7	0.00139723	0.0110074	endoplasmic reticulum unfolded protein response	0	0		0
GO:0046883	153	9	0.00141314	0.0111136	regulation of hormone secretion	3.82	10	NR1D1;HCAR2;RETN;IL1B;IL6;CD38;CACNA1D;MIDN;ITPR1;RAB8B	262	RAPGEF3;KDM5B;CFTR;NMU;UTS2;RAPGEF4;ADCY5;CAPN10;C1QTNF1;C1QTNF3;ADCYAP1;CNR1;ACVR1C;FAM3D;ADORA1;CPT1A;CREB1;CRH;CRHBP;CRHR1;CRHR2;CRY1;SYT9;ADRA2A;ADRA2B;ADRA2C;SLC30A8;ABAT;DRD2;AGT;AGTR1;AGTR2;EDN1;EDN3;EFNA5;ENSA;EPHA5;RFX6;FGA;FGB;FGG;FKBP1B;NCOA6;PASK;SIRT4;TARDBP;ARL2BP;STXBP4;GABBR1;GALR1;MPC2;MYRIP;RAB11FIP5;KCNG2;GCG;GCK;GDF9;GHRH;GHRHR;GHSR;GIP;GIPR;GJA1;SERP1;GLP1R;GLUD1;GLUL;GNAS;GP…
GO:0051101	71	6	0.00143167	0.0112401	regulation of DNA binding	5.38	5	HIPK2;MSX1;NFIB;HMOX1;ANKRD33	93	MAD2L2;CEBPG;PARK7;WFIKKN1;TRIM6;WFIKKN2;PARP1;CSNK2B;ZFP90;CTNNB1;DDIT3;ZNF675;E2F1;EGF;ZBTB7C;EP300;ERCC2;HABP4;SIRT2;KDM1A;HEY1;HEY2;SIN3A;GATA1;GATA3;KAT2A;HIPK2;GZMA;HDAC2;HMGB1;HMGB2;HMOX1;HES1;ID1;ID2;ANKRD33;IFI16;IGF1;PDX1;IRF4;ISL1;ITGA2;JAK2;JUN;LIF;MDFI;MMP9;MSX1;MSX2;NEK2;NEUROD1;NFIB;NFKBIA;NME1;PRKN;LEF1;RSF1;PITX2;PLAUR;PPARA;PINX1;HJURP;CTNNBIP1;ZNF462;BCL3;NSD1;SKI;ACD;SMO;SOX11…
GO:0003002	217	11	0.00146644	0.0114934	regionalization	3.54	11	HIPK2;MSX1;TCAP;MEOX2;ZBTB16;MYF6;HES7;GLI1;CHSY1;LRP6;HOXB5	311	ABI1;ATP6AP2;TSHZ1;GDF11;RGS19;CITED2;SEMA3A;BASP1;CDX1;CDX2;CDX4;SEMA3C;DLL3;TBR1;SIX2;FRS2;TMED2;DBX1;FOXN4;DNAAF1;OSR1;RIPPLY2;CRKL;GSC;NKX2-5;CTNNB1;IRX2;TDRD5;DDIT3;PKD1L1;GSX2;DLX1;DLX2;DUSP6;DVL2;EDN1;EGF;CELSR2;MEGF8;EGR2;ARL13B;PLD6;EMX1;EMX2;EN1;EP300;HIPK1;ETS2;EVX1;BPTF;TBC1D32;SP8;FGF8;FGF10;FGFR2;MTF2;CHSY1;FOXF1;DKK1;SCMH1;FOXC1;FOXD1;FOXJ1;FOXC2;ARC;COBL;RPGRIP1L;HEY2;POFUT1;SSBP3…
GO:0097190	285	13	0.00147339	0.0115281	apoptotic signaling pathway	3.81	11	ATP2A1;IL1B;CYCS;HIPK2;CD38;CASP4;SRGN;AEN;ITPR1;XBP1;HMOX1	289	CD24;PDCD6;BCL2L10;BCL2L11;PARP2;CASP12;DNM1L;RNF41;TOPORS;CDKN1A;UBE4B;STK25;CEBPB;MYBBP1A;CIB1;ARL6IP5;SIVA1;FASTK;MLLT11;RIPK3;DIDO1;CHEK2;PDCD10;GABARAP;CLU;ADORA1;CRH;CRIP1;TICAM1;ZNF385B;DAB2IP;CYP1B1;DAP;DAPK1;DAPK3;DAXX;DEDD2;DCC;DDIT3;DDX3X;DDX5;E2F1;E2F2;EPHA2;ZNF385C;EP300;HIPK1;ERBB3;ERCC6;ERN1;EYA2;FGFR3;FHIT;SNW1;FOXO3;PPP1R13B;RRP8;SIRT1;ZNF346;PHLDA3;LY96;PPP1R15A;ABL1;IFI6;APPL1;…
GO:0072511	185	10	0.00148142	0.0115712	divalent inorganic cation transport	3.73	10	RYR1;ATP2A1;SLC39A14;CACNA1S;CCR7;CACNA1D;ITPR1;RAMP2;RAMP3;SLC8A1	268	CDK5;CALCRL;RAMP2;RAMP1;RAMP3;NMUR1;PKDREJ;TRDN;MICU1;CACNG3;CACNG2;SLC30A9;CHERP;CYSLTR1;CACFD1;IL1RAPL1;CORO1A;CHRNA4;CHRNA7;CHRNB2;PKD1L2;SLC25A25;GRIN3A;GRIN3B;CATSPER1;CATSPER2;TMC1;TMC2;CLCA1;CCR1;SLC24A4;CCR5;CCR7;NIPA1;LOXHD1;TMEM37;TRPM6;CSN2;ADRA1A;SLC30A7;CTGF;NIPAL1;SLC35G1;CYP27B1;DENND5B;TRPV3;DDIT3;PKD1L1;BHLHA15;SLC30A8;DRD2;ANO6;SLC39A11;F2R;TPCN2;SLC39A12;MICU2;FGF2;FKBP1A;FKBP1…
GO:0006984	29	4	0.00148732	0.0115779	ER-nucleus signaling pathway	11.76	4	HSPA5;CALR;IL8;XBP1	34	ERLIN1;ERLIN2;ATF6B;DDIT3;EIF2S1;ATF6;SCAP;GSK3B;HSPA5;IGFBP1;CXCL8;INSIG1;LMNA;ASNS;ATF3;ATF4;NFE2L2;ATP2A2;INSIG2;MBTPS2;SELENOS;CCDC47;CCL2;TP53;HSP90B1;WFS1;XBP1;CALR;ATG10;EIF2A;PPP1R15B;MBTPS1;EIF2AK3;HERPUD1
GO:1903556	29	4	0.00148732	0.0115779	negative regulation of tumor necrosis factor superfamily cytokine production	4.55	2	ORM1;CD34	44	GPNMB;LILRB1;IRAK3;CHRNA7;CIDEA;NLRC3;PTPN22;GAS6;GHSR;C5AR2;CD274;GSTP1;HSF1;IL10;LBP;LGALS9;LTF;ARRB2;MC1R;NFKBIL1;ORM1;FOXP3;GHRL;ACP5;ERRFI1;POMC;AXL;SELENOS;PTGER4;CACTIN;RARA;TRIM27;BCL3;SLAMF1;BPI;TSPO;TLR4;TNFAIP3;TWIST1;ZC3H12A;HAVCR2;ADIPOQ;CD34;NR1H4
GO:0009116	251	12	0.00149583	0.0116244	nucleoside metabolic process	0	0		0
GO:1902532	321	14	0.00150081	0.0116433	negative regulation of intracellular signal transduction	3.43	15	SOCS3;IL1B;TNIP3;PLEK;UBR1;ITPR1;HYOU1;CAV3;CD300A;NLRP12;STAT1;XBP1;WTIP;LYN;DUSP2	437	PDCD6;BCL2L10;RASA4B;RANBP9;PPIF;HIPK3;TRAP1;OPTN;RASA4;SPRY1;SPRY2;TNIP1;CDKN2D;TRDN;DLC1;RACK1;PIBF1;CREB3;CIB1;HYOU1;STAMBP;IVNS1ABP;RGS14;NPRL2;ZMYND11;HSPH1;CHAD;DUSP14;FAF1;IRAK3;DUSP10;CAVIN3;CHP1;CD300A;PARK7;STK38;PIK3IP1;NLRP3;C1QTNF3;CISH;RFFL;CLU;CLIC2;LRRK2;SOCS4;TNFAIP8L1;WTIP;PODN;LRRC15;TRIM40;CRYBA1;DUSP19;CSK;RTN4RL1;ADRA1A;DUSP18;PYDC2;PAQR3;DAB2IP;CYLD;CNKSR3;DAB1;DAG1;OTUD7A;…
GO:0006721	49	5	0.00154042	0.0118636	terpenoid metabolic process	6.6	7	IL1B;RDH5;ALDH1A3;SDC4;AKR1C3;RDH13;STAR	106	GPC6;DHRS9;DHRS4;AKR1C4;RDH13;CLPS;ADH4;ADH5;ADH7;CRABP1;CRABP2;CRH;RDH12;PLB1;CYP1A1;CYP1A2;CYP1B1;CYP2C19;CYP2C9;CYP2D6;CYP2E1;RDH10;CYP3A4;AWAT2;CYP26A1;AKR1C1;SDR16C5;ALDH1A1;ALDH1A3;GPC2;FDFT1;NAPEPLD;FDPS;GPC4;ALDH3A2;GPC5;ABCA4;OPN1MW;GPC3;HTRA2;GPC1;CYP4V2;HSPG2;APOA1;APOA2;APOA4;APOB;CYP26C1;APOC2;APOC3;APOE;IL1B;AGRN;LPL;LRP1;LRP2;RDH8;RDH11;PDE3A;BCO1;PNLIP;UGT1A8;UGT1A7;UGT1A9;UGT1A1;…
GO:0009914	49	5	0.00154042	0.0118636	hormone transport	6.41	5	CRYM;IL6;SLCO4A1;IL1RN;LYN	78	SLCO1B1;CPLX1;RAPGEF4;SLC22A9;SLC16A10;ABCC2;ADM;CRHR1;GPR119;CRYM;SLC30A8;AGTR2;EDN1;EDN3;FKBP1B;RAB11FIP2;FOXD1;RAB11FIP5;GATA3;GHRH;GHRHR;GHSR;PCLO;SLCO4A1;EXOC3L1;FFAR1;ANXA1;FFAR4;IL1RN;IL6;INHBA;PDX1;ILDR2;MAFA;LEP;SNX19;LYN;SMAD2;MC4R;MYO5A;NEUROD1;GAL;CYB5R4;CDK16;GHRL;SLCO1C1;FAM3B;SMPD3;UBE2Q1;PTPRN;PTPRN2;RAB1A;RAF1;TRPV4;CPLX3;SLC16A2;SLC18A2;SLC22A1;STXBP3;TACR2;SERPINA7;TBX3;HNF1A;H…
GO:0045740	49	5	0.00154042	0.0118636	positive regulation of DNA replication	4.65	4	IL6;CALR;PDGFRA;GLI1	86	CDK2;NPM2;CCT7;CCT4;CCT2;CCT8;PNKP;NEK7;CSF2;E2F7;CTNNB1;DKC1;DNA2;EGFR;EPO;EREG;FGF10;MAPK15;CCT5;KCTD13;PARM1;POT1;GREM1;GLI1;GLI2;STOML2;HNRNPA1;HRAS;IGF1;IGF1R;IL3;IL6;INS;INSR;JUN;AREG;MAS1;MAP3K4;KITLG;ATF1;ATM;NEK2;NVL;PCNA;PDGFA;PDGFB;PDGFRA;PLA2G1B;ATR;ATRX;INO80;WRAP53;PKIB;PRKCQ;MAPK1;MAPK3;PDGFC;MAP2K7;WIZ;RAC1;SHC1;ACD;BMP4;BMP5;BMP6;TCP1;TGFB3;TNFAIP1;CCT3;UCN;HMBOX1;E2F8;GRHL2;STN1…
GO:0072089	49	5	0.00154042	0.0118636	stem cell proliferation	6.67	4	MSX1;ETV6;STAT1;CD34	60	ARIH2;SIX2;NES;FRS2;RAB10;OSR1;TRIM71;CTNNB1;DCT;EML1;ETV6;MECOM;DAGLB;FGF4;FGF7;FGF13;FGFR1;FGFR2;PLXNB2;ASPM;GPC3;RACGAP1;ID4;KCNA1;ASCL1;MSX1;PAFAH1B1;LEF1;ABCB1;NDE1;RNF43;NEUROD4;SFRP2;HHIP;SHH;BMP2;BMP4;BMP7;SOX5;STAT1;TEAD3;DAGLA;WNT1;WNT5A;WNT7B;WNT10B;WNT2B;NKAP;CTC1;FZD9;ZNRF3;DOCK7;RUNX1;NUMB;WNT3A;ARTN;NUMBL;HAND2;CD34;SART3
GO:0051606	186	10	0.00154213	0.0118636	detection of stimulus	0.89	6	TTN;NLRC4;TCAP;CSRP3;TLR2;CAV3	675	NR2E3;KCNMB2;TLR6;PKDREJ;NOD1;CDS1;RRH;POLD3;OR5I1;NPFFR2;MMP24;UGT2A1;PNKP;NLRP3;PGLYRP2;PGLYRP3;PKD1L2;TMC1;TMC2;OR52E2;OR52J3;OR51L1;OR51A7;OR51S1;OR51F2;OR52R1;OR4C46;OR4X2;OR4B1;OR52M1;OR52K2;OR5P2;OR5P3;OR8I2;OR2D3;OR2D2;OR52W1;OR56A4;OR56A1;OR2AP1;OR10P1;OR10AD1;OR10A7;OR4K14;OR4L1;OR11H6;OR4D2;LOXHD1;CNGB1;CNGA1;OR7D4;OR7G1;OR1M1;OR1I1;OR10H4;OR2M5;OR2M3;OR2T12;OR14C36;OR2T34;OR2T10;OR2T4…
GO:0042325	925	29	0.00155451	0.0119387	regulation of phosphorylation	0	0		0
GO:0060627	287	13	0.00156794	0.0120218	regulation of vesicle-mediated transport	2.81	13	PTX3;IL1B;ACTN2;PTAFR;CALR;SERPINE1;CAV3;CD300A;SDC4;ZP4;LYN;HMOX1;SELE	462	PDCD6IP;C2CD4D;NR1H3;TSPAN1;CDH13;TNK2;CDK5;FLOT1;ABCA7;RACK1;SEC24B;LYPLA1;MERTK;UNC13B;OLFM4;CFTR;CPLX2;CPLX1;LILRB1;EHD1;LMAN2;STON1;RAPGEF4;TBC1D8;IL1RAPL1;BVES;CORO1A;RNF139;PACSIN2;SNF8;STX1B;CD300A;ADPRHL1;TRIM9;BTBD9;EVI5L;RAB3C;APOA5;AP2S1;LRRK2;TC2N;SPACA3;TBC1D16;C2CD4C;SYT2;TBC1D20;SGSM1;IQCF1;STXBP5;ADORA2B;RIMS4;ADPRH;SYT9;CSK;C2CD4A;RUNDC1;SYT6;ADRA2A;PROM2;PLB1;SPINK13;CYBA;DAB2;T…
GO:0034612	98	7	0.00157492	0.0120551	response to tumor necrosis factor	3.43	8	HAS2;IL6;CCL7;ANKRD1;IRG1;IL8;STAT1;SELE	233	IL18BP;PSME3;ADAM10;PSMD14;CCL26;KLF2;CIB1;UBD;PRPF8;POSTN;TNFSF13B;ZNF268;PPARGC1A;EDAR;ADAMTS13;CHI3L1;ADAMTS7;CHUK;TNFRSF13C;PSMB11;COL1A1;EDARADD;OCSTAMP;CRHBP;PSMA8;COMMD7;DAB2IP;CYBA;DAXX;EDA;EDN1;ENDOG;EP300;PTK2B;TRIM32;FOXO3;PSME4;SIRT1;TNFRSF13B;NPNT;PYDC1;GATA3;GBA;GCH1;KAT2A;ANKRD1;TNFRSF21;GPD1;GPER1;PYCARD;GSS;CDIP1;HAS2;BIRC2;BIRC3;HYAL1;APOB;ICAM1;IGBP1;FAS;IKBKB;IL6;CXCL8;TNFRSF9…
GO:0002757	323	14	0.00159039	0.0121532	immune response-activating signal transduction	0	0		0
GO:1901566	756	25	0.00159378	0.0121589	organonitrogen compound biosynthetic process	2.93	30	PRPS1;IL1B;CKM;HAS2;PPA1;YARS;TARS;AMPD2;SHMT2;MRTO4;AMPD1;UGDH;CAD;EIF2AK2;WARS;NMNAT3;COX10;MTHFD2;SDC4;IARS;NARS;CHSY1;GADL1;RAMP2;ARG2;ST6GALNAC1;OAS2;CDO1;HS6ST1;AGO2	1024	ADA;NAALAD2;FARSB;ABCC5;ABCB6;GPC6;COL4A3BP;UST;TSFM;NAMPT;SLC25A13;SLC25A15;TXNDC9;NME6;CALCRL;EIF1;MRPS31;GPHN;RAMP2;EIF1B;TCIRG1;TNIP1;AKR1A1;B3GNT3;WARS2;CDO1;CEPT1;PRG3;CDS1;PEMT;ST3GAL6;ATP5H;SLC25A17;EIF3M;CEBPA;SPTLC1;MRPL28;MTHFS;PAIP1;PAICS;ST6GALNAC2;ATP5L;IGF2BP3;FARS2;CSPG5;B3GNT2;ADCY1;CERS1;HBS1L;MTHFD2;ADCY2;SLC26A1;MRPS30;ADCY3;GCN1;COPS5;CHAT;B4GAT1;SLC35D2;KERA;ADCY5;CHKA;ADCY6…
GO:0008210	14	3	0.00162307	0.0123208	estrogen metabolic process	8.7	2	IL1B;STAR	23	UGT2B11;COMT;CYP1B1;CYP19A1;TIPARP;HSD3B1;HSD17B1;HSD17B4;IL1B;AKR1B15;RDH8;HSD17B12;HSD17B11;HSD17B14;HSD17B7;UGT1A1;PLEKHA1;STAR;SULT1E1;SULT1A1;UGT2B4;HSD17B8;SGPL1
GO:0034381	14	3	0.00162307	0.0123208	plasma lipoprotein particle clearance	14.29	3	LDLR;LRP6;HMOX1	21	EHD1;LDLRAP1;HMOX1;APOA1;APOA2;APOB;APOC1;APOC2;APOC3;APOE;LDLR;LIPC;LRP6;MSR1;APOM;LMF1;VLDLR;DGAT2;ADIPOQ;CD36;SCARB1
GO:0085029	14	3	0.00162307	0.0123208	extracellular matrix assembly	18.75	3	HAS2;GPM6B;RAMP2	16	RAMP2;FBLN5;GAS6;GPM6B;HAS1;HAS2;HAS3;LOX;MFAP4;MYH11;ATP7A;HAPLN2;TGFB1;TNXB;THSD4;PLOD3
GO:0043009	474	18	0.00163922	0.0124229	chordate embryonic development	0	0		0
GO:0071822	1104	33	0.00164231	0.0124258	protein complex subunit organization	1.96	30	TTN;C1QTNF2;CASQ1;CAND2;RUVBL1;TMOD4;LMOD2;MMP11;ACTN2;ACTA1;NLRC4;SHMT2;CALR;TCAP;LMOD3;HSPD1;SCUBE1;COX10;CCDC114;CAV3;RND1;GEMIN5;SLC9A3R2;KPNB1;NELL2;SERPINH1;LRP6;FSCN1;HMOX1;STARD9	1527	CDH2;ABI1;HDAC6;PET100;FRAT1;WASHC1;TSPY10;CHAF1A;RANBP9;DNAJB6;OCLN;SMC4;RFLNA;DNM1L;USH1C;ARPC5;ARPC4;ARPC3;ARPC1B;ACTR3;ACTR2;ARPC2;PREB;RASGRP1;FRY;AKAP9;ABI2;TRIM28;AASS;SORBS3;CNIH1;FLOT1;MRPS31;BET1;TCIRG1;TFG;TRDN;TRIM22;NPM2;MICU1;NOD1;NDC80;TUBGCP3;SEC24B;CDC42EP2;BAIAP2;MAD2L2;PIBF1;PPIH;ZNHIT1;CLGN;PFDN6;SEC23A;UNC13B;CIB1;KAT5;NEBL;DCTN2;ANP32B;ARPC1A;OLFM4;MRPL28;CCT2;CENPA;SORBS1;S…
GO:0050709	73	6	0.00165336	0.0124887	negative regulation of protein secretion	5.56	6	IL1B;IL6;SRGN;MIDN;NLRP12;CD34	108	NR1H3;BTN2A2;LILRB1;UTS2;ERP29;NLRP3;C1QTNF3;CIDEA;ACVR1C;FAM3D;CRHR2;ADRA2A;PYDC2;DRD2;DRD3;DRD4;F2R;F2RL1;FBLN1;FKBP1B;FN1;SIRT4;PYDC1;RAB11FIP5;PTPN22;GAS6;SERGEF;GBP1;IL36RN;GHSR;C5AR2;TNFRSF21;RABGEF1;ANGPT1;SSC5D;DPH3;NLRP2B;RGCC;ANXA1;HADH;ANXA4;ANXA5;HMGCR;APOA1;APOA2;FFAR4;IFNA2;BMP8A;IL1B;IL6;IL10;TNFRSF9;INHBB;INS;IRS1;KCNB1;KCNJ11;PIM3;MTNR1A;MTNR1B;NOS1;NOV;OPRM1;PRKN;FOXP3;PDE4C;GHR…
GO:0001568	361	15	0.00166234	0.0125359	blood vessel development	0	0		0
GO:0034620	99	7	0.00167011	0.0125738	cellular response to unfolded protein	0	0		0
GO:0000122	554	20	0.00168624	0.0126628	negative regulation of transcription from RNA polymerase II promoter	2.7	20	NR1D1;STAT3;IL1B;CRYM;HIPK2;CALR;MSX1;ANKRD1;ZBTB16;ETV6;BATF3;HES7;STAT1;NFIL3;XBP1;PLK1;MSC;NFIB;ARID5B;ANKRD33	740	NR2E3;ZGLP1;ZBTB42;HDAC5;ZNF559-ZNF177;NR1H3;TRIM28;SORBS3;OLIG2;COQ7;CDKN1C;IKZF1;HMG20A;CITED2;N4BP2L2;CDX2;MAD2L2;CDX4;FST;ZBTB18;NCOA2;CEBPA;SEMA4D;KAT5;DRAP1;MXD4;HEXIM1;TXNIP;LEFTY1;CTCF;ZMYND11;ZNF268;PPP1R13L;TCERG1;EHMT2;LILRB4;ATF7;VAX1;WWP2;CHD4;PRDM5;PKIG;STRAP;DDX20;ZHX1;KLF12;OSR2;ZNF354B;AEBP2;JDP2;HEXIM2;MBD3L2;PLK3;DMBX1;KLF17;ZNF280A;OSR1;RIPPLY2;NACC2;ATF2;CREBBP;TCP10L;CRY1;CR…
GO:0061053	50	5	0.00168767	0.0126628	somite development	6.41	5	TCAP;MEOX2;MYF6;HES7;LRP6	78	ABI1;RGS19;SEMA3C;DLL3;TMED2;RIPPLY2;EP300;FOXF1;DKK1;FOXC1;FOXC2;COBL;POFUT1;FRZB;KAT2A;FOXB1;DLL1;CRB2;MSGN1;RBPJ;IHH;LFNG;LHX1;LRP6;SMAD3;SMAD4;MEOX1;MEOX2;NRARP;MTHFD1;MYF5;MYF6;ATM;NKX3-1;ROR2;PAX1;PCDH8;LEF1;SIX4;PLXNA2;NLE1;PPP2R3A;NUP133;PRKDC;PSEN1;PTCH1;MIB1;EPB41L5;WDR19;RAD51B;RBBP6;SFRP1;SFRP2;SCX;SHH;SIX1;BMPR1A;SMO;SOX11;T;TBX6;TCF15;KDM6A;WNT5A;WNT11;XRCC2;PALB2;AXIN1;AXIN2;HES7;T…
GO:0008206	30	4	0.00169297	0.0126628	bile acid metabolic process	8.57	3	CYP7B1;SLCO1A2;STAR	35	ACOT8;SLCO1B1;CYP46A1;SLC27A5;SLC27A2;AKR1C4;CYP7A1;CYP8B1;CYP27A1;AKR1C1;FABP6;AMACR;NR5A2;SLCO1B3;ACAA1;HSD17B4;LEP;NPC1;CYP39A1;ATP8B1;SLCO1C1;BAAT;GBA2;SCP2;ARV1;SLCO1A2;AKR1D1;STAR;SULT2A1;HSD3B7;ACOX2;ABCB11;CH25H;CYP7B1;NR1H4
GO:0050982	30	4	0.00169297	0.0126628	detection of mechanical stimulus	9.52	4	TTN;TCAP;CSRP3;CAV3	42	PKDREJ;PKD1L2;TMC1;TMC2;LOXHD1;COL11A1;DENND5B;STRC;PKD1L1;LHFPL5;DENND5A;FYN;PKD2L2;HPN;HTR2A;PKD1L3;IGF1;ITGA2;JUP;KCNA1;KIT;ASIC2;ATP2B2;NTRK1;PAWR;KCNK4;SERPINE2;PKD1;PKD2;CHRNA9;CHRNA10;PIEZO2;ANO3;TTN;PDZD7;CSRP3;MKKS;TCAP;CAV3;TRPA1;PKD2L1;ASIC3
GO:0006793	1424	40	0.00171347	0.012682	phosphorus metabolic process	0	0		0
GO:0051493	326	14	0.00173309	0.012682	regulation of cytoskeleton organization	3.59	18	NEB;TMOD4;LMOD2;ACTN2;PLEK;CCR7;NLRC4;TRIM54;LMOD3;GPM6B;PDGFRA;CAV3;KPNB1;SDC4;PLK1;CSF3;FSCN1;STARD9	502	HDAC6;PDCD6IP;WASHC1;PARP3;ARPC5;ARPC4;ARPC3;ARPC1B;ACTR3;ACTR2;ARPC2;ABI2;WASF2;SORBS3;TENM1;CDK5;CDKN1B;APC2;KATNB1;CCL26;DLC1;NDC80;RAPGEF3;TUBGCP3;RBM14;CDC42EP2;HAX1;BAIAP2;PIBF1;CIB1;DCTN2;ARPC1A;ARFGEF1;CDC42EP3;SPAG5;GAS2L1;RGS14;AVIL;CFL2;PLK4;NES;PLK2;NEK6;NCKAP1;IQGAP2;TUBGCP2;DSTN;RCC1;CHD3;STMN2;TRIOBP;CHD4;CHEK1;CDC42EP1;CORO1A;CEP250;CHEK2;FZD10;AKAP13;BIRC8;TWF2;SYNPO;TUBGCP5;HAUS…
GO:0043408	438	17	0.00174056	0.012682	regulation of MAPK cascade	2.58	17	C1QTNF2;IL1B;PIK3R6;CCR7;IL6;HIPK2;CCL7;PDGFRA;EIF2AK2;CAV3;CD300A;NLRP12;IGFBP4;LYN;ITGA1;STK40;DUSP2	660	CDH2;CD24;RANBP9;ADAM8;HIPK3;RASGRP1;ATP6AP2;SORBS3;TENM1;RNF41;GDF11;TRIB1;SPRY1;SPRY2;TNIP1;TLR6;CCL26;ABCA7;NOD1;PRMT5;TAB1;STK25;CIB1;ARL6IP5;RGS14;LEFTY1;MAP3K2;ZMYND11;HSPH1;FRS2;NPFFR2;GADD45G;EDAR;ERP29;COPS5;DUSP14;CHI3L1;MAP4K5;MAP4K1;FZD10;IRAK3;DUSP10;PDCD10;CAVIN3;SNF8;CD300A;STK38;PHB2;CHRNA7;TIRAP;C1QTNF1;C1QTNF2;ADCYAP1;LRRK2;CCR1;CCR7;IQGAP3;DUSP15;MAP3K8;ADORA1;ADORA2B;CRHR2;CRK…
GO:0046128	222	11	0.00175658	0.0126855	purine ribonucleoside metabolic process	0	0		0
GO:1903708	128	8	0.00175687	0.0126855	positive regulation of hemopoiesis	4.91	8	IL1B;PIK3R6;ISG15;IL6;ZBTB16;XBP1;CSF3;CD46	163	ADA;ADAM8;RASGRP1;TRIB1;LILRB2;N4BP2L2;HAX1;NLRP3;CCR1;OCSTAMP;ANKRD54;SLC9B2;PPARGC1B;CREB1;ZBTB46;MAPK14;CSF1;CSF1R;CSF3;CARMIL2;IL34;PIK3R6;IL23R;LEXM;TMEM64;AGER;JAG1;EGR3;ETS1;FES;ZBTB1;FOXC1;ACIN1;KDM1A;FOXO3;FLT3LG;FOS;GAS6;GATA1;GATA2;GATA3;IL36B;GLI2;GLI3;GNAS;ATP11C;ANXA1;HCLS1;NCKAP1L;HIF1A;HLA-G;HLX;HMGB1;HMGB2;HOXA5;PRMT1;RAB7B;ID2;ATXN1L;IFNG;IHH;IL1B;IL2;IL2RA;IL3;IL4;IL4R;IL5;IL6;…
GO:0007009	158	9	0.00176485	0.012723	plasma membrane organization	3.45	7	PLSCR4;ACTN2;CAV3;PLSCR2;RAMP2;LRP6;RAMP3	203	CDH2;TSPAN5;OPTN;ARFRP1;FLOT1;RAMP2;RAMP1;RAMP3;ABCA7;NDRG1;BAIAP2;VAMP5;RAB10;TMED2;RAB31;PKP3;PACSIN2;AHNAK2;FCHO2;ZFYVE27;CLU;ANO4;WHAMM;COL5A1;TMEM150A;TTC7B;DLG1;DPP6;RILPL2;ANO6;EMP2;STX2;AKT1;AKT2;FCER1G;FGF13;EFR3B;TNIK;NFASC;CLASP2;EPB41L3;EFR3A;FLOT2;PACS2;CRB1;MACF1;TSPAN15;PPIL2;FYB;ZDHHC23;SNX33;RAB26;ABCA12;GAS6;TSPAN17;MYOF;SERP1;GOLGA4;ZDHHC22;PIGW;ANK1;ANK2;ANK3;CHMP4A;PACSIN3;PA…
GO:0045471	74	6	0.00177352	0.0127655	response to ethanol	5.15	7	PENK;STAT3;IL1B;CA3;CCL7;CDO1;STAR	136	CDK2;PSMD14;CDO1;PEMT;CHAT;ADCY7;CHRNB2;ADCYAP1;GRIN3A;ADCYAP1R1;CNR1;ADH6;ADH7;CRH;CRHBP;CTSB;CYP2E1;DBH;NQO1;DNMT1;DNMT3A;ABAT;DRD1;DRD2;DRD3;DRD4;EEF2;EIF4EBP1;EP300;EPS8;ALAD;ESR2;PTK2B;FECH;FYN;G6PD;GABBR1;GATA3;MSTN;GK;GLRA1;GLRA2;GNRH1;GOT2;GRIN1;GRIN2A;GRIN2B;GSN;GSTP1;HDAC2;HMGCR;HMGCS2;BIRC2;HTR1B;HTR3A;TNC;ICAM1;APOBEC1;IGF2;IL1B;IL2;IL4;IL13;INSR;ITPR2;KCNC2;LCT;LEP;MAOB;MGMT;NEU2;NOS…
GO:0001101	223	11	0.00181988	0.013057	response to acid chemical	3.76	12	IL1B;CCR7;UBR1;IL6;PTAFR;CD38;ADAMTS1;ABCG2;XBP1;AKR1C3;LYN;CDO1	319	SCAMP3;CDKN1B;CDKN2D;RRAGB;CDO1;PEMT;RAPGEF3;YAP1;CEBPB;LAMTOR5;TRIM16;RRAGA;PPARGC1A;AKR1C4;ADCY6;FZD10;TWF2;CHUK;CLK2;CCR7;ABCC2;OVCA2;COL1A1;COL1A2;COL3A1;COL4A1;COL5A2;COL6A1;OSR1;COL16A1;CPS1;CPT1A;CREB1;ATF2;CTGF;AANAT;CTSH;SLC38A9;CYBA;CYP2E1;CYP17A1;AARS;BRINP1;AKR1C1;AKR1C2;ASXL1;DHFR;AGER;DNMT1;DNMT3A;DRD1;DUSP1;E2F1;ABCA1;EDN1;EEF2;EGFR;EGR1;UBR1;EP300;EPHA3;TRIML2;AKT1;ALAD;ESR2;FABP3…
GO:0042278	223	11	0.00181988	0.013057	purine nucleoside metabolic process	0	0		0
GO:0000003	598	21	0.00182257	0.013057	reproduction	2.7	35	FOSL1;PGAM2;SOCS3;RUVBL1;CYP7B1;STAT3;IL1B;PIWIL1;HAS2;SPATA5;PTAFR;CALR;DUSP13;CD38;ADAMTS1;ABCG2;MAFF;PDGFRA;CAD;ZBTB16;IRG1;IL1R1;GLI1;WDR77;ZP4;PLK1;RAMP2;AKR1C3;LRP6;DDO;ARID5B;HS6ST1;CD46;STAR;SYCE3	1297	ADA;GNPDA1;ZGLP1;SYCE1L;BSPH1;PLA2G4B;BCL2L10;BCL2L11;TSPY10;MAMLD1;DNAJB6;SMC4;ACTR3;ACTR2;RAD50;FEM1B;BCAP31;NAMPT;ADGRG2;TRIM28;CDK2;RBM7;IRX5;RAMP2;FSTL3;CDKN1C;PKDREJ;NPM2;CITED2;SYCP2;WFDC2;SPAG11B;BASP1;TESK2;TUBGCP3;CDX2;CDX4;MERTK;CLGN;HOXB13;CRTAP;NCOA2;CEBPA;CEBPB;CIB1;DEAF1;PRDX4;AKAP3;CCT7;CCT4;CCT2;SMC2;P3H4;DMRT2;KHDRBS3;CELF1;CETN2;CCT6B;CCT8;CORIN;TCFL5;PLK4;STAG3;STAG2;PTTG2;PLA…
GO:0048598	402	16	0.00182968	0.0130875	embryonic morphogenesis	3.15	17	MMP8;SOCS3;MYH3;CTHRC1;MYO15A;HIPK2;MSX1;TCAP;UGDH;PDGFRA;ZBTB16;ALDH1A3;SDC4;GLI1;LRP6;HOXB5;DUSP2	539	SP9;BCL2L11;DNAJB6;APELA;ARFRP1;TRIM28;TSHZ1;SPRY2;IRX5;CDKN1C;DLC1;RACK1;YAP1;SEC24B;DEAF1;MAB21L2;LBX1;SIX2;GJB6;FRS2;TMED2;LIAS;GLMN;CTHRC1;OSR2;LRIG3;FOXN4;LEO1;DNAAF1;USH1G;KDF1;COL2A1;COL4A2;COL6A1;COL7A1;COL8A1;BBS5;COL11A1;COL12A1;OSR1;TRIM71;ADM;CRABP2;CREBBP;ZNF358;PRICKLE1;GSC;NKX2-5;CTNNB1;GDF7;IRX2;AMOT;RDH10;STRC;DLD;DLG1;DLX2;DLX5;DLX6;DUSP1;DUSP2;DUSP4;DUSP5;DVL1;DVL2;DVL3;APLNR;E…
GO:0009792	479	18	0.00183826	0.0131284	embryo development ending in birth or egg hatching	3.07	17	FOSL1;SOCS3;CTHRC1;MSX1;TCAP;MEOX2;ABCG2;MAFF;PDGFRA;SULF1;MYF6;SDC4;HES7;LRP6;HS6ST1;HOXB5;MYH6	554	ADA;ABI1;BCL2L11;DNAJB6;COL4A3BP;TRIM28;ATP6AP2;ADAM10;IRX5;CDKN1C;RGS19;ADAR;KLF2;DLC1;SEC24B;CDX2;TAB1;CDX4;CEBPA;CEBPB;SEMA3C;DEAF1;SLC34A2;DMRT2;GNA13;DLL3;PLK4;SIX2;PLAC1;TMED2;LIAS;GLMN;POLG2;PLCD3;CTHRC1;OSR2;ADD1;SPIC;NLRP5;COL1A1;COL2A1;TAF8;COL11A1;OSR1;UBR3;TRIM71;ADM;RIPPLY2;NKX2-6;ZNF358;CSF2;PRICKLE1;E2F7;GSC;NKX2-5;CTNNB1;GDF7;CYP1A1;AMOT;RDH10;DAD1;DLG1;DLX1;DLX2;DVL1;DVL2;DVL3;EC…
GO:0043269	365	15	0.00184974	0.0131898	regulation of ion transport	2.2	13	CASQ1;IL1B;CACNA1S;ACTN2;DHRS7C;PTAFR;FXYD1;GPM6B;CACNA1D;CAV3;LYN;PDE4B;SLC8A1	592	KCNE3;KCNJ18;HCN4;MRLN;C8orf44-SGK3;KCNK7;PPIF;SGK2;AKAP9;LILRB2;TRDN;ABCA7;CACNG3;CACNG2;ATP8A1;RAPGEF3;CREB3;ARL6IP5;GNB5;CLDN16;AHCYL1;SLC17A3;CFTR;LILRB1;PPARGC1A;YWHAQ;SLC38A3;WWP2;CORO1A;HRH3;CHP1;CHRM1;SCN11A;PARK7;CHRNA3;CHRNA4;CHRNB2;ADCYAP1;GRIN3B;ADCYAP1R1;CATSPER1;CATSPER2;CLCN1;CLCN2;CLCN3;CLCN4;CLCN5;CLCN6;CLCN7;CLCNKA;CLCNKB;CLIC1;CLIC2;CCR1;JSRP1;CNR1;CNTN1;NKAIN4;KCNH8;SLC31A2;AD…
GO:0002920	31	4	0.00191756	0.0135679	regulation of humoral immune response	9.62	5	CCR7;IRG1;CFB;ZP4;CD46	52	CXCL13;SPINK5;PHB2;CCR7;SPNS2;CR1;CD55;A2M;FCER2;FOXJ1;KLK5;C5AR2;CFH;HPX;CFI;LTA;DEFB103A;CD46;CFP;PGC;PHB;PPP2R3C;SUSD4;DEFB103B;PROS1;MASP1;KLK7;PTPN6;ZP4;CFB;C1QBP;SERPING1;TNF;C2;C3;C3AR1;C4A;C4B;C4BPA;C4BPB;C5;C5AR1;C6;C7;ACOD1;C8A;C8B;C8G;C9;VTN;ZP3;CD59
GO:0010677	31	4	0.00191756	0.0135679	negative regulation of cellular carbohydrate metabolic process	0	0		0
GO:0044003	31	4	0.00191756	0.0135679	modification by symbiont of host morphology or physiology	8.89	4	PTX3;HIPK2;EIF2AK2;KPNB1	45	BCL2L11;TNIP1;CLEC4M;ATG7;RRAGA;CPSF4;SUGT1;DAG1;ALB;HIPK2;SLC25A6;CD209;APCS;INSR;ITGAV;KPNA1;KPNB1;KPNA2;KPNA3;KPNA4;KPNA5;KPNA7;SMAD3;EIF2AK4;NTRK3;PRKN;SERPINB9;EIF2AK2;ZC3HAV1;BAD;PTX3;BCL2L1;RXRA;TGFB1;CCR2;TYMS;C9;ZC3H12A;PABPN1;CASP8;HYAL2;CCNK;CD4;VAPB;VAPA
GO:0060402	31	4	0.00191756	0.0135679	calcium ion transport into cytosol	0	0		0
GO:2000351	31	4	0.00191756	0.0135679	regulation of endothelial cell apoptotic process	11.9	5	CD248;SERPINE1;XBP1;RAMP2;AKR1C3	42	RAMP2;AGER;ANO6;FGA;FGB;FGG;ABL1;GAS6;GATA3;FGF21;ANGPT1;GPER1;RGCC;ICAM1;FASLG;IL4;IL10;IL11;IL13;KDR;NFE2L2;SERPINE1;ANGPTL4;PRKCI;MAPK7;CD248;ECSCR;BMP4;BRAF;TEK;THBS1;TNFAIP3;XBP1;SCG2;TNIP2;NDNF;COL18A1;AKR1C3;KRIT1;SEMA5A;CD40;CD40LG
GO:0001503	192	10	0.00195022	0.0137566	ossification	4.38	11	PENK;RYR1;DDX21;CTHRC1;LRRC17;GPM6B;GTPBP4;GLI1;IARS;CLEC3B;SYNCRIP	251	CDH11;ALYREF;LRRC17;FSTL3;ADAR;RACK1;GPNMB;SYNCRIP;SEMA4D;MYBBP1A;CTHRC1;CLTC;SP7;COL1A1;COL2A1;COL5A2;COL6A1;COL10A1;COL11A1;COL13A1;PPARGC1B;RIPPLY2;CSF1;VCAN;CTGF;CTSK;CYP24A1;CYP27B1;PHOSPHO1;DHX9;TMEM64;DHX36;DLX5;DMP1;DSPP;SLC26A2;ECM1;EGFR;ANO6;EPHA2;AHSG;ERCC2;AKT1;ERH;FBL;ESR1;EXT1;EXT2;FASN;FGF9;FGFR3;FGFR2;FHL2;RRAS2;ITGA11;SBNO2;FOXC1;SNRNP200;FOXC2;SATB2;DNAJC13;SUN1;UFL1;GTPBP4;CLEC…
GO:0001822	192	10	0.00195022	0.0137566	kidney development	0	0		0
GO:0030728	15	3	0.00200297	0.0140422	ovulation	16.67	3	IL1B;ADAMTS1;IL1R1	18	CYP17A1;AFP;EREG;FOXO3;SIRT1;HPGD;IL1B;IL1R1;IL4R;LEP;MMP19;NOS3;PLA2G4A;PTGS2;NRIP1;IMMP2L;ADAMTS1;KMT2B
GO:0042730	15	3	0.00200297	0.0140422	fibrinolysis	14.29	3	F12;SERPINE1;KLKB1	21	CPB2;TMPRSS6;F2;F12;FGA;FGB;FGG;GP1BA;ANXA2;HRG;KLKB1;KRT1;SERPINE1;SERPINB2;PLAT;PLAU;PLAUR;PLG;SERPINF2;PROS1;SERPING1
GO:0071731	15	3	0.00200297	0.0140422	response to nitric oxide	14.29	3	MMP3;CCR7;IL1R1	21	CDK2;CCR7;DNM2;DPEP1;FOXO1;GUCY1B3;HNRNPD;IL1R1;AQP1;KCNC2;MMP3;MT3;MTR;NOS1;EGLN1;CCL19;BMP4;TPO;TRAF2;CCNA2;AIFM1
GO:1903427	15	3	0.00200297	0.0140422	negative regulation of reactive oxygen species biosynthetic process	12.5	2	STAT3;CD34	16	TRAP1;MPV17L;GLA;IL4;IL10;ATP2B4;OPRM1;ACP5;PTGIS;SLC18A2;STAT3;TSPO;ZC3H12A;CAV1;RGN;CD34
GO:0032535	226	11	0.00202103	0.0141472	regulation of cellular component size	2.97	10	NEB;TMOD4;LMOD2;ACTN2;PLEK;CCR7;LMOD3;CAV3;PRR16;CSF3	337	CDH4;WASHC1;USH1C;ARPC5;ARPC4;ARPC3;ARPC1B;ACTR3;ACTR2;ARPC2;ABI2;PLXNC1;TENM1;CDK4;CDK5;CCL26;SEMA3A;RAPGEF3;CDC42EP2;OLFM1;VAV3;HAX1;BAIAP2;SEMA6C;SEMA6B;SEMA4F;SEMA4D;SEMA4B;SEMA3C;LAMTOR5;ARPC1A;ARFGEF1;CDC42EP3;AVIL;SLC12A7;CFL2;NCKAP1;IQGAP2;DSTN;TRIOBP;CDC42EP1;CORO1A;SNF8;TWF2;TMEM123;ADD1;CLCN3;CLCN6;ADD2;CLNS1A;CCR7;WHAMM;IQGAP3;PLEKHH2;JMY;WDR36;MTPN;CRABP2;CREB1;CSF3;CARMIL2;WIPF2;CDC…
GO:0032270	942	29	0.00203439	0.0142191	positive regulation of cellular protein metabolic process	0	0		0
GO:1901657	261	12	0.00207351	0.0144704	glycosyl compound metabolic process	3.8	14	ENO3;PGAM2;PRPS1;MYH8;CYCS;MYH3;APOBEC2;AMPD2;SULT1C4;MYH7;CAD;COX10;AKR1C3;MYH6	368	ADA;OCLN;NDUFC2-KCTD14;SLC25A13;TXNDC9;NME6;GPHN;TCIRG1;BPNT1;PEMT;ATP5H;DNPH1;ATP5L;AHCYL1;SLC26A1;APOBEC2;UQCR11;AKR1C4;ACOT7;SLC25A25;ADCYAP1;LRRK2;ADSSL1;NDUFA11;TYW5;ADK;COX4I1;COX5B;PDCL2;COX6A1;COX6B1;COX6C;COX7B;COX7C;COX8A;COX10;COX15;UPRT;MACROD2;CTNS;CTPS1;UPP2;KLB;CYC1;ADSL;ADSS;ADAL;DCK;DCTD;AKR1C1;AKR1C2;APOBEC3H;DGUOK;DHODH;DLD;DLG1;DLG2;DLG3;DLG4;DNMT1;DNMT3A;DNMT3B;DPYD;DPYS;SLC2…
GO:0032504	485	18	0.00210368	0.0146586	multicellular organism reproduction	2.21	17	FOSL1;PGAM2;RUVBL1;IL1B;PIWIL1;HAS2;SPATA5;CALR;DUSP13;ADAMTS1;ABCG2;PDGFRA;ZBTB16;IL1R1;GLI1;DDO;SYCE3	768	ZGLP1;BSPH1;BCL2L10;BCL2L11;TSPY10;BCAP31;ADGRG2;FSTL3;NPM2;WFDC2;SPAG11B;TESK2;MERTK;CRTAP;NCOA2;CEBPB;CIB1;DEAF1;PRDX4;KHDRBS3;CELF1;CETN2;CCT6B;TCFL5;TOB2;CFTR;CGB3;ADAM28;EDDM3A;SPIN1;PRDX3;PRSS21;TMED2;CCNI;TDRKH;CHAT;ABHD2;SOX30;HSF2BP;ADAM29;CHGA;DMC1;INSL6;CELF3;DDX20;ADCY7;AZIN2;ODF3;TXNRD3;ADCYAP1;SLC26A8;RPL39L;ADCYAP1R1;CATSPER1;CATSPER2;DEFB118;CLU;GTSF1;RXFP2;TDRD9;ZPBP2;SPATA32;CNT…
[truncated: 259 more rows]

## Sheet: stringdb-GO 12hx0h
	term_id	proteins	hits	pvalue	pvalue_fdr	pathway	perc.found	n.genes.found	genes.found	n.genes.path	genes.path
[truncated: 618 more rows]
