# Supplementary material for: Modulation of stress and immune response by Amblyomin-X results in tumor cell death in a horse melanoma model
Source: Sci Rep. 2020 Apr 14;10:6388. doi: 10.1038/s41598-020-63275-2 (PMC7156751; doi:10.1038/s41598-020-63275-2)
Supplement: Supplementary file 6 — S Table 05. [file 41598_2020_63275_MOESM6_ESM.xlsx]

## Sheet: classification diff_modulation t6xt0_x_t12xt0
class	pathway	delLFC.sum	pvalue1	fdr1	enriched1	pvalue2	fdr2	enriched2	total	tot_found_enriched	modulated	nUp	nDown	not.modulated	up.regulated	down.regulated	modulated_lfc	not_modulated_lfc	symb.modulated	symb.not.modulated	enriched
muscle;stem cell	Stem cells_Direct reprogramming of cardiac fibroblasts into cardiomyocytes	5.849	9.932e-07	0.000121	ACTN2;CASQ2;ISL1;MYH7;MYL2;SRF;TNNI1;TNNI2;TNNT2	9.854e-08	2.723e-05	ACTN2;CASQ2;ISL1;MYH7;MYL2;TNNI1;TNNI2;TNNT2	20	9	5	4	1	4	ACTN2,ISL1,MYH7,TNNI1	MYL2	ACTN2 (1.882 = -5.017 - -6.900), ISL1 (1.706 = -3.617 - -5.324), MYH7 (2.002 = -4.714 - -6.716), MYL2 (-0.780 = -8.697 - -7.917), TNNI1 (1.039 = -7.865 - -8.904)	CASQ2 (0.503 = -1.949 - -2.452), SRF (0.331 = 0.783 - 0.452), TNNI2 (0.014 = -5.125 - -5.139), TNNT2 (0.504 = 0.226 - -0.278)	ACTN2,ISL1,MYH7,MYL2,TNNI1	CASQ2,SRF,TNNI2,TNNT2	ACTN2,CASQ2,ISL1,MYH7,MYL2,SRF,TNNI1,TNNI2,TNNT2
signaling;lung;innate immune system;inflammation	IL-17 and IL-17F-induced inflammatory signaling in normal and asthmatic airway epithelium	3.592	0.001199	0.01147	CSF3;CXCL6;IL6;IL8;RPS6KA1	0.04526	0.183	CXCL10;CXCL6	28	6	6	4	2	0	CSF3,CXCL6,IL6,IL8	CXCL10,RPS6KA1	CSF3 (0.873 = 2.959 - 2.086), CXCL10 (-1.598 = 1.603 - 3.201), CXCL6 (2.528 = 5.945 - 3.417), IL6 (1.697 = 5.380 - 3.683), IL8 (0.884 = 2.731 - 1.847), RPS6KA1 (-0.792 = -0.300 - 0.493)		CSF3,CXCL10,CXCL6,IL6,IL8,RPS6KA1		CSF3,CXCL10,CXCL6,IL6,IL8,RPS6KA1
muscle;stem cell	Stem cells_Role of GSK3 beta in cardioprotection against myocardial infarction	0.312	3.746e-06	0.0003702	CASP3;KCNJ11;KLKB1;MMP8;PENK;RAMP2;RAMP3	0.007379	0.06722	MMP8;PENK	33	7	6	3	3	1	CASP3,MMP8,PENK	KCNJ11,RAMP2,RAMP3	CASP3 (0.777 = 1.432 - 0.654), KCNJ11 (-0.859 = -2.868 - -2.008), MMP8 (1.033 = 6.494 - 5.460), PENK (1.775 = 4.140 - 2.365), RAMP2 (-1.437 = -1.578 - -0.141), RAMP3 (-0.977 = -1.809 - -0.832)	KLKB1 (-0.262 = -1.932 - -1.671)	CASP3,KCNJ11,MMP8,PENK,RAMP2,RAMP3	KLKB1	CASP3,KCNJ11,KLKB1,MMP8,PENK,RAMP2,RAMP3
heme-hemato;development;stem cell	Development_Role of G-CSF in hematopoietic stem cell mobilization	2.539	0.002953	0.02086	C5AR1;CSF3;CSF3R;STAT3	0.02657	0.144	CSF3R;CXCL12	21	5	5	4	1	0	C5AR1,CSF3,CXCL12,STAT3	CSF3R	C5AR1 (1.292 = 1.651 - 0.359), CSF3 (0.873 = 2.959 - 2.086), CSF3R (-1.085 = 4.776 - 5.861), CXCL12 (0.766 = -0.829 - -1.595), STAT3 (0.693 = 1.823 - 1.130)		C5AR1,CSF3,CSF3R,CXCL12,STAT3		C5AR1,CSF3,CSF3R,CXCL12,STAT3
lung;migration/invasion/motility;immune system;adhesion/ECM/cytoskeleton	IL-1 beta- and Endothelin-1-induced fibroblast/ myofibroblast migration and extracellular matrix production in asthmatic airways	6.417	1.63e-07	4.834e-05	EDNRB;HAS2;IL1B;IL1R1;MMP1;MMP3;PDGFRA;SERPINE1;THBS1;NA	0.01256	0.08826	IL1B;MMP3;NA	40	10	6	6	0	4	EDNRB,HAS2,IL1B,MMP3,SERPINE1,THBS1		EDNRB (1.093 = 1.203 - 0.111), HAS2 (0.768 = 1.722 - 0.954), IL1B (1.158 = 4.309 - 3.152), MMP3 (1.389 = 4.056 - 2.667), SERPINE1 (1.065 = 2.029 - 0.964), THBS1 (0.944 = 1.819 - 0.875)	IL1R1 (0.573 = 1.491 - 0.918), MMP1 (-0.021 = 0.247 - 0.268), NA (???), PDGFRA (0.330 = 2.014 - 1.684)	EDNRB,HAS2,IL1B,MMP3,SERPINE1,THBS1	IL1R1,MMP1,PDGFRA	EDNRB,HAS2,IL1B,IL1R1,MMP1,MMP3,NA,PDGFRA,SERPINE1,THBS1
muscle;stem cell;inflammation	Stem cells_Inflammatory response in ischemia-reperfusion injury during myocardial infarction	5.031	3.172e-09	1.881e-06	C5AR1;HSPA14;HSPD1;IL1B;IL6;IL8;SELP;TLR2;NA	0.0001072	0.006332	HSPA14;IL1B;TLR2;NA	21	9	4	4	0	5	C5AR1,IL1B,IL6,IL8		C5AR1 (1.292 = 1.651 - 0.359), IL1B (1.158 = 4.309 - 3.152), IL6 (1.697 = 5.380 - 3.683), IL8 (0.884 = 2.731 - 1.847)	HSPA14 (-0.062 = 0.201 - 0.263), HSPD1 (0.478 = 1.093 - 0.615), NA (???), SELP (0.201 = 2.596 - 2.395), TLR2 (-0.280 = 1.559 - 1.839)	C5AR1,IL1B,IL6,IL8	HSPA14,HSPD1,SELP,TLR2	C5AR1,HSPA14,HSPD1,IL1B,IL6,IL8,NA,SELP,TLR2
lung;immune system;inflammation	Interleukins-induced inflammatory response in asthmatic airway fibroblasts	3.103	0.0004869	0.006346	CSF3;IL1B;IL1R1;IL6;IL8;NA	0.008697	0.07282	IL1B;NGF;NA	35	7	5	4	1	2	CSF3,IL1B,IL6,IL8	NGF	CSF3 (0.873 = 2.959 - 2.086), IL1B (1.158 = 4.309 - 3.152), IL6 (1.697 = 5.380 - 3.683), IL8 (0.884 = 2.731 - 1.847), NGF (-1.509 = 0.379 - 1.888)	IL1R1 (0.573 = 1.491 - 0.918), NA (???)	CSF3,IL1B,IL6,IL8,NGF	IL1R1	CSF3,IL1B,IL1R1,IL6,IL8,NA,NGF
liver;immune system	Immune response_IL-6-induced acute-phase response in hepatocytes	7.856	7.131e-05	0.001967	HMOX1;IL6;IL6ST;SERPINE1;STAT1;STAT3;NA	0.009404	0.07286	FGG;STAT1;NA	36	8	4	4	0	4	FGG,IL6,SERPINE1,STAT3		FGG (4.401 = -1.220 - -5.621), IL6 (1.697 = 5.380 - 3.683), SERPINE1 (1.065 = 2.029 - 0.964), STAT3 (0.693 = 1.823 - 1.130)	HMOX1 (0.326 = 1.443 - 1.117), IL6ST (0.413 = 1.158 - 0.745), NA (???), STAT1 (-0.182 = 1.085 - 1.267)	FGG,IL6,SERPINE1,STAT3	HMOX1,IL6ST,STAT1	FGG,HMOX1,IL6,IL6ST,NA,SERPINE1,STAT1,STAT3
lung;innate immune system;disease	Th17 cells in CF	7.833	0.0009617	0.01009	CSF3;CXCL6;IL1B;IL1R1;IL6;IL8;STAT3	0.0279	0.1461	CXCL6;IL1B;NA	54	8	6	6	0	2	CSF3,CXCL6,IL1B,IL6,IL8,STAT3		CSF3 (0.873 = 2.959 - 2.086), CXCL6 (2.528 = 5.945 - 3.417), IL1B (1.158 = 4.309 - 3.152), IL6 (1.697 = 5.380 - 3.683), IL8 (0.884 = 2.731 - 1.847), STAT3 (0.693 = 1.823 - 1.130)	IL1R1 (0.573 = 1.491 - 0.918), NA (???)	CSF3,CXCL6,IL1B,IL6,IL8,STAT3	IL1R1	CSF3,CXCL6,IL1B,IL1R1,IL6,IL8,NA,STAT3
canonical pathway;signaling;innate immune system	Immune response_IL-17 signaling pathways	8.529	0.000346	0.005066	CSF3;CXCL6;IL1B;IL6;IL8;MMP1;MMP3;NA	0.0007946	0.01882	CXCL6;IL1B;MMP3;NA	60	8	6	6	0	2	CSF3,CXCL6,IL1B,IL6,IL8,MMP3		CSF3 (0.873 = 2.959 - 2.086), CXCL6 (2.528 = 5.945 - 3.417), IL1B (1.158 = 4.309 - 3.152), IL6 (1.697 = 5.380 - 3.683), IL8 (0.884 = 2.731 - 1.847), MMP3 (1.389 = 4.056 - 2.667)	MMP1 (-0.021 = 0.247 - 0.268), NA (???)	CSF3,CXCL6,IL1B,IL6,IL8,MMP3	MMP1	CSF3,CXCL6,IL1B,IL6,IL8,MMP1,MMP3,NA
immune system;calcium-related;dermis;inflammation;disease	PDE4 regulation of cyto/chemokine expression in inflammatory skin diseases	0.447	0.003295	0.02272	GNAI1;IL1B;IL6;IL8;PDE4C;NA	0.003141	0.0449	CXCL10;IL1B;MX1;NA	50	8	6	3	3	2	IL1B,IL6,IL8	CXCL10,MX1,PDE4C	CXCL10 (-1.598 = 1.603 - 3.201), IL1B (1.158 = 4.309 - 3.152), IL6 (1.697 = 5.380 - 3.683), IL8 (0.884 = 2.731 - 1.847), MX1 (-1.010 = 1.485 - 2.495), PDE4C (-0.684 = -1.937 - -1.253)	GNAI1 (0.492 = 0.259 - -0.233), NA (???)	CXCL10,IL1B,IL6,IL8,MX1,PDE4C	GNAI1	CXCL10,GNAI1,IL1B,IL6,IL8,MX1,NA,PDE4C
immune system;calcium-related;inflammation	PDE4 regulation of cyto/chemokine expression in arthritis	0.614	0.002972	0.02086	IL1B;IL6;IL8;PDE4C;RAPGEF3;NA	0.02165	0.1238	CXCL10;IL1B;NA	49	7	6	3	3	1	IL1B,IL6,IL8	CXCL10,PDE4C,RAPGEF3	CXCL10 (-1.598 = 1.603 - 3.201), IL1B (1.158 = 4.309 - 3.152), IL6 (1.697 = 5.380 - 3.683), IL8 (0.884 = 2.731 - 1.847), PDE4C (-0.684 = -1.937 - -1.253), RAPGEF3 (-0.843 = -1.070 - -0.227)	NA (???)	CXCL10,IL1B,IL6,IL8,PDE4C,RAPGEF3		CXCL10,IL1B,IL6,IL8,NA,PDE4C,RAPGEF3
lung;immune system;innate immune system	Th17 cytokines in COPD	2.834	0.003797	0.02382	IL1B;IL6;IL8;STAT3;NA	0.009404	0.07286	CXCL10;IL1B;NA	36	6	5	4	1	1	IL1B,IL6,IL8,STAT3	CXCL10	CXCL10 (-1.598 = 1.603 - 3.201), IL1B (1.158 = 4.309 - 3.152), IL6 (1.697 = 5.380 - 3.683), IL8 (0.884 = 2.731 - 1.847), STAT3 (0.693 = 1.823 - 1.130)	NA (???)	CXCL10,IL1B,IL6,IL8,STAT3		CXCL10,IL1B,IL6,IL8,NA,STAT3
dermis;allergy	Role of fibroblasts in the sensitization phase of allergic contact dermatitis	4.505	3.09e-05	0.00111	IL1B;IL1R1;IL6;IL8;TNFRSF1A;NA	0.02899	0.1461	CXCL12;IL1B	22	7	4	4	0	3	CXCL12,IL1B,IL6,IL8		CXCL12 (0.766 = -0.829 - -1.595), IL1B (1.158 = 4.309 - 3.152), IL6 (1.697 = 5.380 - 3.683), IL8 (0.884 = 2.731 - 1.847)	IL1R1 (0.573 = 1.491 - 0.918), NA (???), TNFRSF1A (0.206 = 0.987 - 0.781)	CXCL12,IL1B,IL6,IL8	IL1R1,TNFRSF1A	CXCL12,IL1B,IL1R1,IL6,IL8,NA,TNFRSF1A
metabolism;disease	Metabolic syndrome X (general schema)	3.92	0.008806	0.04161	IL1B;IL6;SERPINE1	0.1679	0.3867	IL1B	15	3	3	3	0	0	IL1B,IL6,SERPINE1		IL1B (1.158 = 4.309 - 3.152), IL6 (1.697 = 5.380 - 3.683), SERPINE1 (1.065 = 2.029 - 0.964)		IL1B,IL6,SERPINE1		IL1B,IL6,SERPINE1
lung;ubiquitin/prot.degradation;immune system;inflammation	Release of pro-inflammatory factors and proteases by alveolar macrophages in asthma	3.53	3.027e-05	0.00111	IL1B;IL6;IL8;MMP1;MMP3;STAT1;TLR2;NA	1.231e-05	0.001276	CXCL10;IL1B;MMP3;STAT1;TLR2;NA	43	9	5	4	1	4	IL1B,IL6,IL8,MMP3	CXCL10	CXCL10 (-1.598 = 1.603 - 3.201), IL1B (1.158 = 4.309 - 3.152), IL6 (1.697 = 5.380 - 3.683), IL8 (0.884 = 2.731 - 1.847), MMP3 (1.389 = 4.056 - 2.667)	MMP1 (-0.021 = 0.247 - 0.268), NA (???), STAT1 (-0.182 = 1.085 - 1.267), TLR2 (-0.280 = 1.559 - 1.839)	CXCL10,IL1B,IL6,IL8,MMP3	MMP1,STAT1,TLR2	CXCL10,IL1B,IL6,IL8,MMP1,MMP3,NA,STAT1,TLR2
enzyme;lung;immune system;inflammation	Release of pro-inflammatory mediators and elastolytic enzymes by alveolar macrophages in COPD	2.141	9.535e-07	0.000121	CTSL;IL1B;IL6;IL8;MMP1;STAT1;TLR2;NA	8.84e-07	0.0001466	CTSL;CXCL10;IL1B;STAT1;TLR2;NA	28	9	4	3	1	5	IL1B,IL6,IL8	CXCL10	CXCL10 (-1.598 = 1.603 - 3.201), IL1B (1.158 = 4.309 - 3.152), IL6 (1.697 = 5.380 - 3.683), IL8 (0.884 = 2.731 - 1.847)	CTSL (-0.009 = 1.376 - 1.385), MMP1 (-0.021 = 0.247 - 0.268), NA (???), STAT1 (-0.182 = 1.085 - 1.267), TLR2 (-0.280 = 1.559 - 1.839)	CXCL10,IL1B,IL6,IL8	CTSL,MMP1,STAT1,TLR2	CTSL,CXCL10,IL1B,IL6,IL8,MMP1,NA,STAT1,TLR2
signaling;cancer;immune system	IL-6 signaling in colorectal cancer	9.377	0.004286	0.02594	HSPA14;IL6;IL6ST;SOCS3;STAT3	0.01014	0.07645	HSPA14;SOCS3;TFF3	37	6	3	3	0	3	IL6,STAT3,TFF3		IL6 (1.697 = 5.380 - 3.683), STAT3 (0.693 = 1.823 - 1.130), TFF3 (6.987 = -0.711 - -7.698)	HSPA14 (-0.062 = 0.201 - 0.263), IL6ST (0.413 = 1.158 - 0.745), SOCS3 (0.555 = 2.979 - 2.423)	IL6,STAT3,TFF3	HSPA14,IL6ST,SOCS3	HSPA14,IL6,IL6ST,SOCS3,STAT3,TFF3
virus;immune system	Cigarette smoke-mediated attenuation of antibacterial and antivirus immune response	2.141	0.0001653	0.003268	IL1B;IL6;IL8;IRF9;STAT1;TNFRSF1A	0.0003946	0.01168	CXCL10;IL1B;IRF9;STAT1	29	7	4	3	1	3	IL1B,IL6,IL8	CXCL10	CXCL10 (-1.598 = 1.603 - 3.201), IL1B (1.158 = 4.309 - 3.152), IL6 (1.697 = 5.380 - 3.683), IL8 (0.884 = 2.731 - 1.847)	IRF9 (-0.325 = 1.136 - 1.462), STAT1 (-0.182 = 1.085 - 1.267), TNFRSF1A (0.206 = 0.987 - 0.781)	CXCL10,IL1B,IL6,IL8	IRF9,STAT1,TNFRSF1A	CXCL10,IL1B,IL6,IL8,IRF9,STAT1,TNFRSF1A
canonical pathway;cancer;inflammation	Prostate Cancer: candidate susceptibility genes in inflammatory pathways	2.166	1.591e-05	0.0008206	IL1B;IL1R1;IL1RN;IL6;IL8;OAS1;TNFRSF1A	0.00512	0.05735	IL1B;IL1RN;OAS1	29	7	4	3	1	3	IL1B,IL6,IL8	OAS1	IL1B (1.158 = 4.309 - 3.152), IL6 (1.697 = 5.380 - 3.683), IL8 (0.884 = 2.731 - 1.847), OAS1 (-1.573 = 0.678 - 2.251)	IL1R1 (0.573 = 1.491 - 0.918), IL1RN (0.018 = 2.823 - 2.805), TNFRSF1A (0.206 = 0.987 - 0.781)	IL1B,IL6,IL8,OAS1	IL1R1,IL1RN,TNFRSF1A	IL1B,IL1R1,IL1RN,IL6,IL8,OAS1,TNFRSF1A
lung	Inter-cellular relations in COPD (general schema)	2.141	0.01099	0.04945	IL1B;IL6;IL8;NA	0.005638	0.05917	CXCL10;IL1B;NA	30	5	4	3	1	1	IL1B,IL6,IL8	CXCL10	CXCL10 (-1.598 = 1.603 - 3.201), IL1B (1.158 = 4.309 - 3.152), IL6 (1.697 = 5.380 - 3.683), IL8 (0.884 = 2.731 - 1.847)	NA (???)	CXCL10,IL1B,IL6,IL8		CXCL10,IL1B,IL6,IL8,NA
lung;innate immune system;disease	Th17 cells in CF (mouse model)	6.949	0.002972	0.02086	CSF3;CXCL6;IL1B;IL1R1;IL6;STAT3	0.1197	0.3184	CXCL6;IL1B	49	6	5	5	0	1	CSF3,CXCL6,IL1B,IL6,STAT3		CSF3 (0.873 = 2.959 - 2.086), CXCL6 (2.528 = 5.945 - 3.417), IL1B (1.158 = 4.309 - 3.152), IL6 (1.697 = 5.380 - 3.683), STAT3 (0.693 = 1.823 - 1.130)	IL1R1 (0.573 = 1.491 - 0.918)	CSF3,CXCL6,IL1B,IL6,STAT3	IL1R1	CSF3,CXCL6,IL1B,IL1R1,IL6,STAT3
migration/invasion/motility;immune system;immunogenic cell death	Immune response_Role of HMGB1 in dendritic cell maturation and migration	4.505	0.0008422	0.009336	CCL19;CCR7;IL1B;IL6;IL8	0.003741	0.04771	CCR7;CXCL12;IL1B	26	6	4	4	0	2	CXCL12,IL1B,IL6,IL8		CXCL12 (0.766 = -0.829 - -1.595), IL1B (1.158 = 4.309 - 3.152), IL6 (1.697 = 5.380 - 3.683), IL8 (0.884 = 2.731 - 1.847)	CCL19 (0.175 = 1.563 - 1.388), CCR7 (0.292 = 2.652 - 2.359)	CXCL12,IL1B,IL6,IL8	CCL19,CCR7	CCL19,CCR7,CXCL12,IL1B,IL6,IL8
cancer	Transition of Smoldering multiple myeloma to active multiple myeloma (schema)	3.739	5.805e-06	0.0004559	CDKN2C;IL1B;IL1R1;IL6;IL8;NA	0.01776	0.1107	IL1B;NA	17	6	3	3	0	3	IL1B,IL6,IL8		IL1B (1.158 = 4.309 - 3.152), IL6 (1.697 = 5.380 - 3.683), IL8 (0.884 = 2.731 - 1.847)	CDKN2C (-0.291 = -0.801 - -0.510), IL1R1 (0.573 = 1.491 - 0.918), NA (???)	IL1B,IL6,IL8	CDKN2C,IL1R1	CDKN2C,IL1B,IL1R1,IL6,IL8,NA
lung;inflammation	Endothelin-1- and TNF-alpha-induced inflammatory response in asthmatic airway fibroblasts	1.346	0.002447	0.01884	IL1B;IL1R1;IL6;TNFRSF1A	0.02423	0.1339	IL1B;NGF	20	5	3	2	1	2	IL1B,IL6	NGF	IL1B (1.158 = 4.309 - 3.152), IL6 (1.697 = 5.380 - 3.683), NGF (-1.509 = 0.379 - 1.888)	IL1R1 (0.573 = 1.491 - 0.918), TNFRSF1A (0.206 = 0.987 - 0.781)	IL1B,IL6,NGF	IL1R1,TNFRSF1A	IL1B,IL1R1,IL6,NGF,TNFRSF1A
angiogenesis-vascular;cell damage	Vascular endothelial cell damage in SLE	6.873	2.374e-07	5.63e-05	C5AR1;CASP3;IL1B;IL1R1;IL1RN;IL6;IL8;RUNX1;SELE;SELP;SERPINE1;NA	0.0413	0.1793	IL1B;IL1RN;NA	63	12	6	6	0	6	C5AR1,CASP3,IL1B,IL6,IL8,SERPINE1		C5AR1 (1.292 = 1.651 - 0.359), CASP3 (0.777 = 1.432 - 0.654), IL1B (1.158 = 4.309 - 3.152), IL6 (1.697 = 5.380 - 3.683), IL8 (0.884 = 2.731 - 1.847), SERPINE1 (1.065 = 2.029 - 0.964)	IL1R1 (0.573 = 1.491 - 0.918), IL1RN (0.018 = 2.823 - 2.805), NA (???), RUNX1 (0.280 = 1.723 - 1.443), SELE (0.552 = 2.334 - 1.781), SELP (0.201 = 2.596 - 2.395)	C5AR1,CASP3,IL1B,IL6,IL8,SERPINE1	IL1R1,IL1RN,RUNX1,SELE,SELP	C5AR1,CASP3,IL1B,IL1R1,IL1RN,IL6,IL8,NA,RUNX1,SELE,SELP,SERPINE1
signaling;immune system	Immune response_C3a signaling	3.136	0.002673	0.01994	GNAI1;IL1B;IL6;IL8;ITPR1;NA	0.0205	0.1214	IL1B;NGF;NA	48	7	5	4	1	2	IL1B,IL6,IL8,ITPR1	NGF	IL1B (1.158 = 4.309 - 3.152), IL6 (1.697 = 5.380 - 3.683), IL8 (0.884 = 2.731 - 1.847), ITPR1 (0.906 = 1.929 - 1.023), NGF (-1.509 = 0.379 - 1.888)	GNAI1 (0.492 = 0.259 - -0.233), NA (???)	IL1B,IL6,IL8,ITPR1,NGF	GNAI1	GNAI1,IL1B,IL6,IL8,ITPR1,NA,NGF
autoimmune	Glomerular injury in Lupus Nephritis	3.229	0.000358	0.005116	C5AR1;DDX58;HAS2;IFIT1;IL1B;IL6;IL8;MMP1;STAT1;NA	0.0001262	0.006332	CXCL10;DDX58;IFIH1;IFIT1;IL1B;STAT1;NA	92	12	7	5	2	5	C5AR1,HAS2,IL1B,IL6,IL8	CXCL10,IFIH1	C5AR1 (1.292 = 1.651 - 0.359), CXCL10 (-1.598 = 1.603 - 3.201), HAS2 (0.768 = 1.722 - 0.954), IFIH1 (-0.972 = 0.851 - 1.823), IL1B (1.158 = 4.309 - 3.152), IL6 (1.697 = 5.380 - 3.683), IL8 (0.884 = 2.731 - 1.847)	DDX58 (-0.326 = 1.434 - 1.760), IFIT1 (-0.080 = 2.574 - 2.655), MMP1 (-0.021 = 0.247 - 0.268), NA (???), STAT1 (-0.182 = 1.085 - 1.267)	C5AR1,CXCL10,HAS2,IFIH1,IL1B,IL6,IL8	DDX58,IFIT1,MMP1,STAT1	C5AR1,CXCL10,DDX58,HAS2,IFIH1,IFIT1,IL1B,IL6,IL8,MMP1,NA,STAT1
canonical pathway;signaling;innate immune system;immunogenic cell death	Immune response_HMGB1/TLR signaling pathway	1.942	0.003797	0.02382	IL1B;IL1RN;IL6;IL8;TLR2	0.0009162	0.01948	IL1B;IL1RN;IRF7;TLR2	36	6	4	3	1	2	IL1B,IL6,IL8	IRF7	IL1B (1.158 = 4.309 - 3.152), IL6 (1.697 = 5.380 - 3.683), IL8 (0.884 = 2.731 - 1.847), IRF7 (-1.797 = 0.899 - 2.696)	IL1RN (0.018 = 2.823 - 2.805), TLR2 (-0.280 = 1.559 - 1.839)	IL1B,IL6,IL8,IRF7	IL1RN,TLR2	IL1B,IL1RN,IL6,IL8,IRF7,TLR2
lung;lipid;migration/invasion/motility;innate immune system	Inhibition of neutrophil migration by proresolving lipid mediators in COPD	6.831	9.22e-07	0.000121	ACTN2;C5AR1;CD34;GNAI1;IL1B;IL1R1;IL8;ITPR1;PRKD3;PTAFR;TLR2;TNFRSF1A	0.0109	0.08009	ACTN2;IL1B;PRKD3;TLR2	71	12	6	6	0	6	ACTN2,C5AR1,IL1B,IL8,ITPR1,PTAFR		ACTN2 (1.882 = -5.017 - -6.900), C5AR1 (1.292 = 1.651 - 0.359), IL1B (1.158 = 4.309 - 3.152), IL8 (0.884 = 2.731 - 1.847), ITPR1 (0.906 = 1.929 - 1.023), PTAFR (0.709 = 3.028 - 2.319)	CD34 (-0.377 = -1.298 - -0.922), GNAI1 (0.492 = 0.259 - -0.233), IL1R1 (0.573 = 1.491 - 0.918), PRKD3 (-0.311 = -0.473 - -0.162), TLR2 (-0.280 = 1.559 - 1.839), TNFRSF1A (0.206 = 0.987 - 0.781)	ACTN2,C5AR1,IL1B,IL8,ITPR1,PTAFR	CD34,GNAI1,IL1R1,PRKD3,TLR2,TNFRSF1A	ACTN2,C5AR1,CD34,GNAI1,IL1B,IL1R1,IL8,ITPR1,PRKD3,PTAFR,TLR2,TNFRSF1A
signaling;adhesion/ECM/cytoskeleton;inflammation	Cigarette smoke-induced inflammatory signaling in airway epithelial cells	5.031	0.003797	0.02382	C5AR1;IL1B;IL6;IL8;TNFRSF1A	0.357	0.5328	IL1B	36	5	4	4	0	1	C5AR1,IL1B,IL6,IL8		C5AR1 (1.292 = 1.651 - 0.359), IL1B (1.158 = 4.309 - 3.152), IL6 (1.697 = 5.380 - 3.683), IL8 (0.884 = 2.731 - 1.847)	TNFRSF1A (0.206 = 0.987 - 0.781)	C5AR1,IL1B,IL6,IL8	TNFRSF1A	C5AR1,IL1B,IL6,IL8,TNFRSF1A
canonical pathway;stress;virus;innate immune system	Immune response_Role of PKR in stress-induced antiviral cell response	2.719	3.815e-05	0.001223	CASP3;EIF2AK2;IL1B;IL1R1;IL6;IL8;STAT1;TLR2;TNFRSF1A	0.0006272	0.01625	EIF2AK2;IL1B;IRF7;STAT1;TLR2	57	10	5	4	1	5	CASP3,IL1B,IL6,IL8	IRF7	CASP3 (0.777 = 1.432 - 0.654), IL1B (1.158 = 4.309 - 3.152), IL6 (1.697 = 5.380 - 3.683), IL8 (0.884 = 2.731 - 1.847), IRF7 (-1.797 = 0.899 - 2.696)	EIF2AK2 (-0.559 = 2.400 - 2.959), IL1R1 (0.573 = 1.491 - 0.918), STAT1 (-0.182 = 1.085 - 1.267), TLR2 (-0.280 = 1.559 - 1.839), TNFRSF1A (0.206 = 0.987 - 0.781)	CASP3,IL1B,IL6,IL8,IRF7	EIF2AK2,IL1R1,STAT1,TLR2,TNFRSF1A	CASP3,EIF2AK2,IL1B,IL1R1,IL6,IL8,IRF7,STAT1,TLR2,TNFRSF1A
muscle;inflammation	Resolution of inflammation in healing myocardial infarction	1.247	0.0006969	0.008183	CSF3;CSF3R;MMP1;SELE;STAT3	0.03678	0.163	CSF3R;CXCL12	25	6	4	3	1	2	CSF3,CXCL12,STAT3	CSF3R	CSF3 (0.873 = 2.959 - 2.086), CSF3R (-1.085 = 4.776 - 5.861), CXCL12 (0.766 = -0.829 - -1.595), STAT3 (0.693 = 1.823 - 1.130)	MMP1 (-0.021 = 0.247 - 0.268), SELE (0.552 = 2.334 - 1.781)	CSF3,CSF3R,CXCL12,STAT3	MMP1,SELE	CSF3,CSF3R,CXCL12,MMP1,SELE,STAT3
stress;liver	HCV-mediated liver damage and predisposition to HCC via cell stress	5.737	1.815e-12	2.153e-09	ATF6;CALR;CAPN2;CASP3;CYCS;HSP90B1;HSPA5;HSPD1;IL1R1;IL6;IL6ST;ITPR1;SOD2;STAT3;TNFRSF1A;XBP1	0.5388	0.5675	SOD2	63	16	6	6	0	10	CASP3,CYCS,HSPA5,IL6,ITPR1,STAT3		CASP3 (0.777 = 1.432 - 0.654), CYCS (0.702 = 1.450 - 0.749), HSPA5 (0.962 = 1.526 - 0.564), IL6 (1.697 = 5.380 - 3.683), ITPR1 (0.906 = 1.929 - 1.023), STAT3 (0.693 = 1.823 - 1.130)	ATF6 (0.076 = 0.979 - 0.903), CALR (0.521 = 1.256 - 0.734), CAPN2 (0.231 = 0.744 - 0.513), HSP90B1 (0.503 = 1.175 - 0.671), HSPD1 (0.478 = 1.093 - 0.615), IL1R1 (0.573 = 1.491 - 0.918), IL6ST (0.413 = 1.158 - 0.745), SOD2 (0.408 = 3.234 - 2.826), TNFRSF1A (0.206 = 0.987 - 0.781), XBP1 (0.542 = 1.344 - 0.802)	CASP3,CYCS,HSPA5,IL6,ITPR1,STAT3	ATF6,CALR,CAPN2,HSP90B1,HSPD1,IL1R1,IL6ST,SOD2,TNFRSF1A,XBP1	ATF6,CALR,CAPN2,CASP3,CYCS,HSP90B1,HSPA5,HSPD1,IL1R1,IL6,IL6ST,ITPR1,SOD2,STAT3,TNFRSF1A,XBP1
lung;immune system;innate immune system;inflammation	Proinflammatory cytokine production by Th17 cells in asthma	5.724	0.004424	0.0265	C5AR1;IL1B;IL1R1;IL6;IL8;STAT3	0.4783	0.538	IL1B	53	6	5	5	0	1	C5AR1,IL1B,IL6,IL8,STAT3		C5AR1 (1.292 = 1.651 - 0.359), IL1B (1.158 = 4.309 - 3.152), IL6 (1.697 = 5.380 - 3.683), IL8 (0.884 = 2.731 - 1.847), STAT3 (0.693 = 1.823 - 1.130)	IL1R1 (0.573 = 1.491 - 0.918)	C5AR1,IL1B,IL6,IL8,STAT3	IL1R1	C5AR1,IL1B,IL1R1,IL6,IL8,STAT3
apoptosis/cell death/necrosis;signaling	Apoptosis and survival_CXCR3-B signaling	0.585	0.0004852	0.006346	CAPN2;CASP3;CYCS;HMOX1;IDO2;ITPR1;RYR1;STAT3	0.1786	0.4046	CXCL10;RYR1	63	9	6	4	2	3	CASP3,CYCS,ITPR1,STAT3	CXCL10,RYR1	CASP3 (0.777 = 1.432 - 0.654), CXCL10 (-1.598 = 1.603 - 3.201), CYCS (0.702 = 1.450 - 0.749), ITPR1 (0.906 = 1.929 - 1.023), RYR1 (-0.895 = -3.702 - -2.807), STAT3 (0.693 = 1.823 - 1.130)	CAPN2 (0.231 = 0.744 - 0.513), HMOX1 (0.326 = 1.443 - 1.117), IDO2 (-0.310 = 4.440 - 4.750)	CASP3,CXCL10,CYCS,ITPR1,RYR1,STAT3	CAPN2,HMOX1,IDO2	CAPN2,CASP3,CXCL10,CYCS,HMOX1,IDO2,ITPR1,RYR1,STAT3
signaling;immune system	Immune response_C5a signaling	3.607	0.0005997	0.007332	C5AR1;GNAI1;IL1B;IL8;PRKD3;RPS6KA1;SERPINE1	0.1237	0.3215	IL1B;PRKD3	50	7	5	4	1	2	C5AR1,IL1B,IL8,SERPINE1	RPS6KA1	C5AR1 (1.292 = 1.651 - 0.359), IL1B (1.158 = 4.309 - 3.152), IL8 (0.884 = 2.731 - 1.847), RPS6KA1 (-0.792 = -0.300 - 0.493), SERPINE1 (1.065 = 2.029 - 0.964)	GNAI1 (0.492 = 0.259 - -0.233), PRKD3 (-0.311 = -0.473 - -0.162)	C5AR1,IL1B,IL8,RPS6KA1,SERPINE1	GNAI1,PRKD3	C5AR1,GNAI1,IL1B,IL8,PRKD3,RPS6KA1,SERPINE1
glaucoma	Glucocorticoid-induced elevation of intraocular pressure as glaucoma risk factor	6.356	1.164e-05	0.0006838	ACTN2;MMP1;MMP3;SDC4;SERPINA3;SERPINE1;SLPI;THBS1;NA	0.006802	0.06408	ACTN2;MMP3;SLPI;NA	62	9	5	5	0	4	ACTN2,MMP3,SDC4,SERPINE1,THBS1		ACTN2 (1.882 = -5.017 - -6.900), MMP3 (1.389 = 4.056 - 2.667), SDC4 (1.076 = 2.106 - 1.030), SERPINE1 (1.065 = 2.029 - 0.964), THBS1 (0.944 = 1.819 - 0.875)	MMP1 (-0.021 = 0.247 - 0.268), NA (???), SERPINA3 (0.407 = 1.691 - 1.284), SLPI (-0.042 = 3.009 - 3.051)	ACTN2,MMP3,SDC4,SERPINE1,THBS1	MMP1,SERPINA3,SLPI	ACTN2,MMP1,MMP3,NA,SDC4,SERPINA3,SERPINE1,SLPI,THBS1
migration/invasion/motility;immune system;adhesion/ECM/cytoskeleton	Cell adhesion_IL-8 family-dependent cell migration and adhesion	3.624	0.006023	0.03218	CXCL6;GNAI1;IL8;ITPR1;RASGRP2	0.3879	0.5328	CXCL6	40	5	4	3	1	1	CXCL6,IL8,ITPR1	RASGRP2	CXCL6 (2.528 = 5.945 - 3.417), IL8 (0.884 = 2.731 - 1.847), ITPR1 (0.906 = 1.929 - 1.023), RASGRP2 (-0.694 = -1.630 - -0.936)	GNAI1 (0.492 = 0.259 - -0.233)	CXCL6,IL8,ITPR1,RASGRP2	GNAI1	CXCL6,GNAI1,IL8,ITPR1,RASGRP2
receptor;muscle	Muscle contraction_Delta-type opioid receptor in smooth muscle contraction	1.043	8.632e-05	0.002133	GNAI1;ITPR1;MYH8;PENK;NA	0.0002555	0.01009	MYH8;PENK;NA	26	5	3	2	1	2	ITPR1,PENK	MYH8	ITPR1 (0.906 = 1.929 - 1.023), MYH8 (-1.638 = -6.476 - -4.837), PENK (1.775 = 4.140 - 2.365)	GNAI1 (0.492 = 0.259 - -0.233), NA (???)	ITPR1,MYH8,PENK	GNAI1	GNAI1,ITPR1,MYH8,NA,PENK
inflammation;disease	Substance P-mediated inflammation and pain in Sickle cell disease	4.645	0.0001025	0.002431	IL1B;IL1R1;IL6;IL8;ITPR1;SELE;TNFRSF1A	0.3726	0.5328	IL1B	38	7	4	4	0	3	IL1B,IL6,IL8,ITPR1		IL1B (1.158 = 4.309 - 3.152), IL6 (1.697 = 5.380 - 3.683), IL8 (0.884 = 2.731 - 1.847), ITPR1 (0.906 = 1.929 - 1.023)	IL1R1 (0.573 = 1.491 - 0.918), SELE (0.552 = 2.334 - 1.781), TNFRSF1A (0.206 = 0.987 - 0.781)	IL1B,IL6,IL8,ITPR1	IL1R1,SELE,TNFRSF1A	IL1B,IL1R1,IL6,IL8,ITPR1,SELE,TNFRSF1A
canonical pathway;signaling;immune system	Immune response_IL-16 signaling pathway	5.304	0.00532	0.03019	CASP3;HSPA8;IL1B;IL6;ITPR1;PRKD3	0.02925	0.1461	CXCL12;IL1B;PRKD3	55	7	5	5	0	2	CASP3,CXCL12,IL1B,IL6,ITPR1		CASP3 (0.777 = 1.432 - 0.654), CXCL12 (0.766 = -0.829 - -1.595), IL1B (1.158 = 4.309 - 3.152), IL6 (1.697 = 5.380 - 3.683), ITPR1 (0.906 = 1.929 - 1.023)	HSPA8 (0.637 = 1.050 - 0.413), PRKD3 (-0.311 = -0.473 - -0.162)	CASP3,CXCL12,IL1B,IL6,ITPR1	HSPA8,PRKD3	CASP3,CXCL12,HSPA8,IL1B,IL6,ITPR1,PRKD3
canonical pathway;immune system;inflammation	Immune response_Substance P-stimulated expression of proinflammatory cytokines via MAPKs	4.978	0.001501	0.01359	CCL13;IL6;IL8;ITPR1;PRKCQ;NA	0.01528	0.1006	CCL13;PRKCQ;NA	43	6	4	4	0	2	IL6,IL8,ITPR1,PRKCQ		IL6 (1.697 = 5.380 - 3.683), IL8 (0.884 = 2.731 - 1.847), ITPR1 (0.906 = 1.929 - 1.023), PRKCQ (1.491 = -1.531 - -3.021)	CCL13 (0.134 = 1.169 - 1.035), NA (???)	IL6,IL8,ITPR1,PRKCQ	CCL13	CCL13,IL6,IL8,ITPR1,NA,PRKCQ
autoimmune	Renal tubulointerstitial injury in Lupus Nephritis	5.572	0.0001103	0.002515	CCL19;CCR7;HAS2;IL1B;IL6;IL8;SERPINE1;TNFRSF1A;NA	0.04465	0.183	CCR7;IL1B;NA	65	9	5	5	0	4	HAS2,IL1B,IL6,IL8,SERPINE1		HAS2 (0.768 = 1.722 - 0.954), IL1B (1.158 = 4.309 - 3.152), IL6 (1.697 = 5.380 - 3.683), IL8 (0.884 = 2.731 - 1.847), SERPINE1 (1.065 = 2.029 - 0.964)	CCL19 (0.175 = 1.563 - 1.388), CCR7 (0.292 = 2.652 - 2.359), NA (???), TNFRSF1A (0.206 = 0.987 - 0.781)	HAS2,IL1B,IL6,IL8,SERPINE1	CCL19,CCR7,TNFRSF1A	CCL19,CCR7,HAS2,IL1B,IL6,IL8,NA,SERPINE1,TNFRSF1A
canonical pathway;signaling;immune system	Immune response_IL-10 signaling pathway	5.305	7.561e-05	0.002038	BCL3;CSF3;HMOX1;IL1B;IL6;IL8;SOCS3;STAT1;STAT3	0.006802	0.06408	BCL3;IL1B;SOCS3;STAT1	62	9	5	5	0	4	CSF3,IL1B,IL6,IL8,STAT3		CSF3 (0.873 = 2.959 - 2.086), IL1B (1.158 = 4.309 - 3.152), IL6 (1.697 = 5.380 - 3.683), IL8 (0.884 = 2.731 - 1.847), STAT3 (0.693 = 1.823 - 1.130)	BCL3 (0.227 = 1.936 - 1.709), HMOX1 (0.326 = 1.443 - 1.117), SOCS3 (0.555 = 2.979 - 2.423), STAT1 (-0.182 = 1.085 - 1.267)	CSF3,IL1B,IL6,IL8,STAT3	BCL3,HMOX1,SOCS3,STAT1	BCL3,CSF3,HMOX1,IL1B,IL6,IL8,SOCS3,STAT1,STAT3
autoimmune;inflammation	Rheumatoid arthritis (general schema)	5.277	0.0005997	0.007332	CD58;IL1B;IL6;MMP1;MMP3;MMP8;TLR2	0.003141	0.0449	IL1B;MMP3;MMP8;TLR2	50	7	4	4	0	3	IL1B,IL6,MMP3,MMP8		IL1B (1.158 = 4.309 - 3.152), IL6 (1.697 = 5.380 - 3.683), MMP3 (1.389 = 4.056 - 2.667), MMP8 (1.033 = 6.494 - 5.460)	CD58 (0.671 = 0.826 - 0.155), MMP1 (-0.021 = 0.247 - 0.268), TLR2 (-0.280 = 1.559 - 1.839)	IL1B,IL6,MMP3,MMP8	CD58,MMP1,TLR2	CD58,IL1B,IL6,MMP1,MMP3,MMP8,TLR2
dermis;allergy	Role of fibroblasts and keratinocytes in the elicitation phase of allergic contact dermatitis	0.444	0.006572	0.03404	IL1B;IL8;TNFRSF1A;NA	0.003741	0.04771	CXCL10;IL1B;NA	26	5	3	2	1	2	IL1B,IL8	CXCL10	CXCL10 (-1.598 = 1.603 - 3.201), IL1B (1.158 = 4.309 - 3.152), IL8 (0.884 = 2.731 - 1.847)	NA (???), TNFRSF1A (0.206 = 0.987 - 0.781)	CXCL10,IL1B,IL8	TNFRSF1A	CXCL10,IL1B,IL8,NA,TNFRSF1A
apoptosis/cell death/necrosis;cancer	Apo-2L(TNFSF10)-induced apoptosis in melanoma	0.012	0.00191	0.01578	ATF6;CASP3;CASP4;CYCS;IL8;XBP1	0.4244	0.5328	XAF1	45	7	4	3	1	3	CASP3,CYCS,IL8	XAF1	CASP3 (0.777 = 1.432 - 0.654), CYCS (0.702 = 1.450 - 0.749), IL8 (0.884 = 2.731 - 1.847), XAF1 (-2.351 = -0.114 - 2.237)	ATF6 (0.076 = 0.979 - 0.903), CASP4 (0.334 = 1.114 - 0.780), XBP1 (0.542 = 1.344 - 0.802)	CASP3,CYCS,IL8,XAF1	ATF6,CASP4,XBP1	ATF6,CASP3,CASP4,CYCS,IL8,XAF1,XBP1
receptor;signaling;metabolism;immune system	Immune response_Histamine H1 receptor signaling in immune response	4.876	0.002397	0.01884	IL6;IL8;ITPR1;MMP1;MMP3;PLA2G4A	0.4384	0.5328	MMP3	47	6	4	4	0	2	IL6,IL8,ITPR1,MMP3		IL6 (1.697 = 5.380 - 3.683), IL8 (0.884 = 2.731 - 1.847), ITPR1 (0.906 = 1.929 - 1.023), MMP3 (1.389 = 4.056 - 2.667)	MMP1 (-0.021 = 0.247 - 0.268), PLA2G4A (0.083 = 0.818 - 0.735)	IL6,IL8,ITPR1,MMP3	MMP1,PLA2G4A	IL6,IL8,ITPR1,MMP1,MMP3,PLA2G4A
canonical pathway;complement	Complement pathway disruption in thrombotic microangiopathy	4.043	0.0008867	0.009474	C5AR1;IL1B;IL8;PRKD3;PTAFR;SELP	0.08144	0.2529	IL1B;PRKD3	39	6	4	4	0	2	C5AR1,IL1B,IL8,PTAFR		C5AR1 (1.292 = 1.651 - 0.359), IL1B (1.158 = 4.309 - 3.152), IL8 (0.884 = 2.731 - 1.847), PTAFR (0.709 = 3.028 - 2.319)	PRKD3 (-0.311 = -0.473 - -0.162), SELP (0.201 = 2.596 - 2.395)	C5AR1,IL1B,IL8,PTAFR	PRKD3,SELP	C5AR1,IL1B,IL8,PRKD3,PTAFR,SELP
obesity;development;liver;diabetes;immune system	Role of TNF-alpha, IL-1beta and IL-6 in development of obesity and type 2 diabetes in liver	4.613	0.0003089	0.00458	HSP90AA1;IL1B;IL6;SERPINE1;SOCS3;STAT3;TNFRSF1A	0.01727	0.1093	IL1B;PTPN1;SOCS3	45	8	4	4	0	4	IL1B,IL6,SERPINE1,STAT3		IL1B (1.158 = 4.309 - 3.152), IL6 (1.697 = 5.380 - 3.683), SERPINE1 (1.065 = 2.029 - 0.964), STAT3 (0.693 = 1.823 - 1.130)	HSP90AA1 (0.411 = 0.872 - 0.461), PTPN1 (-0.296 = 0.781 - 1.077), SOCS3 (0.555 = 2.979 - 2.423), TNFRSF1A (0.206 = 0.987 - 0.781)	IL1B,IL6,SERPINE1,STAT3	HSP90AA1,PTPN1,SOCS3,TNFRSF1A	HSP90AA1,IL1B,IL6,PTPN1,SERPINE1,SOCS3,STAT3,TNFRSF1A
innate immune system;autoimmune;differentiation	Impaired inhibition of Th17 cell differentiation by IFN-beta in multiple sclerosis	3.548	8.632e-05	0.002133	IL1B;IL1R1;IL6;SOCS3;STAT1;STAT3	0.003741	0.04771	IL1B;SOCS3;STAT1	26	6	3	3	0	3	IL1B,IL6,STAT3		IL1B (1.158 = 4.309 - 3.152), IL6 (1.697 = 5.380 - 3.683), STAT3 (0.693 = 1.823 - 1.130)	IL1R1 (0.573 = 1.491 - 0.918), SOCS3 (0.555 = 2.979 - 2.423), STAT1 (-0.182 = 1.085 - 1.267)	IL1B,IL6,STAT3	IL1R1,SOCS3,STAT1	IL1B,IL1R1,IL6,SOCS3,STAT1,STAT3
cancer	Downregulation of MITF in melanoma	3.548	0.006572	0.03404	IL1B;IL1R1;IL6;STAT3	0.273	0.4974	IL1B	26	4	3	3	0	1	IL1B,IL6,STAT3		IL1B (1.158 = 4.309 - 3.152), IL6 (1.697 = 5.380 - 3.683), STAT3 (0.693 = 1.823 - 1.130)	IL1R1 (0.573 = 1.491 - 0.918)	IL1B,IL6,STAT3	IL1R1	IL1B,IL1R1,IL6,STAT3
diabetes	Type 2 diabetes (general schema)	2.855	0.0072	0.03665	IL1B;IL6;NA	0.01217	0.08697	IL1B;NA	14	3	2	2	0	1	IL1B,IL6		IL1B (1.158 = 4.309 - 3.152), IL6 (1.697 = 5.380 - 3.683)	NA (???)	IL1B,IL6		IL1B,IL6,NA
chemotaxis;migration/invasion/motility;immune system	Chemotaxis_CCL16-, CCL20-, CXCL16- and CCL25-mediated cell migration	2.311	0.0002307	0.003854	GNAI1;ITPR1;MMP1;MMP11;MMP3;MMP8;NA	0.001797	0.0317	MMP3;MMP8;NA	43	7	4	3	1	3	ITPR1,MMP3,MMP8	MMP11	ITPR1 (0.906 = 1.929 - 1.023), MMP11 (-1.017 = -2.078 - -1.061), MMP3 (1.389 = 4.056 - 2.667), MMP8 (1.033 = 6.494 - 5.460)	GNAI1 (0.492 = 0.259 - -0.233), MMP1 (-0.021 = 0.247 - 0.268), NA (???)	ITPR1,MMP11,MMP3,MMP8	GNAI1,MMP1	GNAI1,ITPR1,MMP1,MMP11,MMP3,MMP8,NA
signaling;inflammation	Glucocorticoid- and LABA-mediated inhibition of pro-inflammatory signaling in airway fibroblasts/myofibroblasts	3.739	0.001199	0.01147	IL1B;IL1R1;IL6;IL8;TNFRSF1A	0.2906	0.5159	IL1B	28	5	3	3	0	2	IL1B,IL6,IL8		IL1B (1.158 = 4.309 - 3.152), IL6 (1.697 = 5.380 - 3.683), IL8 (0.884 = 2.731 - 1.847)	IL1R1 (0.573 = 1.491 - 0.918), TNFRSF1A (0.206 = 0.987 - 0.781)	IL1B,IL6,IL8	IL1R1,TNFRSF1A	IL1B,IL1R1,IL6,IL8,TNFRSF1A
canonical pathway;signaling;signaling;autophagy;immune system	Immune response_IL-11 signaling pathway via MEK/ERK and PI3K/AKT cascades	3.724	0.003413	0.02326	CASP3;IL1B;IL6;IL6ST;IL8;LYST;RPS6KA1	0.1962	0.4281	IL1B;SOS2	67	8	5	4	1	3	CASP3,IL1B,IL6,IL8	RPS6KA1	CASP3 (0.777 = 1.432 - 0.654), IL1B (1.158 = 4.309 - 3.152), IL6 (1.697 = 5.380 - 3.683), IL8 (0.884 = 2.731 - 1.847), RPS6KA1 (-0.792 = -0.300 - 0.493)	IL6ST (0.413 = 1.158 - 0.745), LYST (0.575 = 0.441 - -0.133), SOS2 (0.023 = -0.971 - -0.994)	CASP3,IL1B,IL6,IL8,RPS6KA1	IL6ST,LYST,SOS2	CASP3,IL1B,IL6,IL6ST,IL8,LYST,RPS6KA1,SOS2
obesity;diabetes;hypoxia	Role of adipose tissue hypoxia in obesity and type 2 diabetes	3.92	0.001657	0.01456	HMOX1;IL1B;IL6;SERPINE1;NA	0.05128	0.1995	IL1B;NA	30	5	3	3	0	2	IL1B,IL6,SERPINE1		IL1B (1.158 = 4.309 - 3.152), IL6 (1.697 = 5.380 - 3.683), SERPINE1 (1.065 = 2.029 - 0.964)	HMOX1 (0.326 = 1.443 - 1.117), NA (???)	IL1B,IL6,SERPINE1	HMOX1	HMOX1,IL1B,IL6,NA,SERPINE1
obesity;liver;metabolism;diabetes;immune system;inflammation;disease	Chemokines in inflammation in adipose tissue and liver in obesity, type 2 diabetes and metabolic syndrome X	4.677	1.02e-06	0.000121	CD163;CD34;IL1B;IL6;IL8;PLAUR;SELE;SELP;TLR2;NA	0.002704	0.04151	IL1B;PLAUR;TLR2;NA	48	10	4	4	0	6	CD163,IL1B,IL6,IL8		CD163 (0.938 = 3.203 - 2.265), IL1B (1.158 = 4.309 - 3.152), IL6 (1.697 = 5.380 - 3.683), IL8 (0.884 = 2.731 - 1.847)	CD34 (-0.377 = -1.298 - -0.922), NA (???), PLAUR (-0.315 = 1.491 - 1.806), SELE (0.552 = 2.334 - 1.781), SELP (0.201 = 2.596 - 2.395), TLR2 (-0.280 = 1.559 - 1.839)	CD163,IL1B,IL6,IL8	CD34,PLAUR,SELE,SELP,TLR2	CD163,CD34,IL1B,IL6,IL8,NA,PLAUR,SELE,SELP,TLR2
cancer;inflammation	Inflammatory mechanisms of pancreatic cancerogenesis	5.198	2.357e-05	0.0009639	GNAI1;IL1B;IL1R1;IL6;IL8;MCL1;STAT1;STAT3;TNFRSF1A;NA	0.008921	0.07286	CXCL12;IL1B;STAT1;NA	67	11	5	5	0	6	CXCL12,IL1B,IL6,IL8,STAT3		CXCL12 (0.766 = -0.829 - -1.595), IL1B (1.158 = 4.309 - 3.152), IL6 (1.697 = 5.380 - 3.683), IL8 (0.884 = 2.731 - 1.847), STAT3 (0.693 = 1.823 - 1.130)	GNAI1 (0.492 = 0.259 - -0.233), IL1R1 (0.573 = 1.491 - 0.918), MCL1 (0.166 = 0.879 - 0.713), NA (???), STAT1 (-0.182 = 1.085 - 1.267), TNFRSF1A (0.206 = 0.987 - 0.781)	CXCL12,IL1B,IL6,IL8,STAT3	GNAI1,IL1R1,MCL1,STAT1,TNFRSF1A	CXCL12,GNAI1,IL1B,IL1R1,IL6,IL8,MCL1,NA,STAT1,STAT3,TNFRSF1A
signaling;immune system;inflammation	Immune response_Inhibitory action of Lipoxins on pro-inflammatory TNF-alpha signaling	4.432	0.01088	0.04945	IL1B;IL6;IL8;STAT3;TNFRSF1A	0.4314	0.5328	IL1B	46	5	4	4	0	1	IL1B,IL6,IL8,STAT3		IL1B (1.158 = 4.309 - 3.152), IL6 (1.697 = 5.380 - 3.683), IL8 (0.884 = 2.731 - 1.847), STAT3 (0.693 = 1.823 - 1.130)	TNFRSF1A (0.206 = 0.987 - 0.781)	IL1B,IL6,IL8,STAT3	TNFRSF1A	IL1B,IL6,IL8,STAT3,TNFRSF1A
canonical pathway;signaling;immune system	Immune response_IL-1 signaling pathway	2.855	0.0001377	0.002894	BIRC3;IL1B;IL1R1;IL6;IL8;MMP1;PTGES;STAT1;ZC3H12A;NA	0.01772	0.1107	CXCL10;IL1B;STAT1;NA	82	11	5	4	1	6	IL1B,IL6,IL8,ZC3H12A	CXCL10	CXCL10 (-1.598 = 1.603 - 3.201), IL1B (1.158 = 4.309 - 3.152), IL6 (1.697 = 5.380 - 3.683), IL8 (0.884 = 2.731 - 1.847), ZC3H12A (0.714 = 1.702 - 0.988)	BIRC3 (0.360 = 1.275 - 0.915), IL1R1 (0.573 = 1.491 - 0.918), MMP1 (-0.021 = 0.247 - 0.268), NA (???), PTGES (0.491 = 1.441 - 0.950), STAT1 (-0.182 = 1.085 - 1.267)	CXCL10,IL1B,IL6,IL8,ZC3H12A	BIRC3,IL1R1,MMP1,PTGES,STAT1	BIRC3,CXCL10,IL1B,IL1R1,IL6,IL8,MMP1,NA,PTGES,STAT1,ZC3H12A
cancer	Role of stellate cells in progression of pancreatic cancer	2.461	0.008132	0.03987	IL6;IL8;MMP3;PDGFRA;PDGFRB;NA	0.006058	0.062	MMP3;NGF;SOS2;NA	60	8	4	3	1	4	IL6,IL8,MMP3	NGF	IL6 (1.697 = 5.380 - 3.683), IL8 (0.884 = 2.731 - 1.847), MMP3 (1.389 = 4.056 - 2.667), NGF (-1.509 = 0.379 - 1.888)	NA (???), PDGFRA (0.330 = 2.014 - 1.684), PDGFRB (-0.355 = 0.111 - 0.466), SOS2 (0.023 = -0.971 - -0.994)	IL6,IL8,MMP3,NGF	PDGFRA,PDGFRB,SOS2	IL6,IL8,MMP3,NA,NGF,PDGFRA,PDGFRB,SOS2
signaling;metabolism;immune system	Immune response_Histamine signaling in dendritic cells	4.645	0.0006778	0.008121	GNAI1;HRH2;IL1B;IL6;IL8;ITPR1;NA	0.02405	0.1339	HRH2;IL1B;NA	51	7	4	4	0	3	IL1B,IL6,IL8,ITPR1		IL1B (1.158 = 4.309 - 3.152), IL6 (1.697 = 5.380 - 3.683), IL8 (0.884 = 2.731 - 1.847), ITPR1 (0.906 = 1.929 - 1.023)	GNAI1 (0.492 = 0.259 - -0.233), HRH2 (-0.082 = 5.120 - 5.201), NA (???)	IL1B,IL6,IL8,ITPR1	GNAI1,HRH2	GNAI1,HRH2,IL1B,IL6,IL8,ITPR1,NA
canonical pathway;signaling;immune system;immunogenic cell death	Immune response_HMGB1/RAGE signaling pathway	4.804	0.0001433	0.002894	IL1B;IL1RN;IL6;IL8;RPS6KA3;SERPINE1;TLR2;NA	0.02658	0.144	IL1B;IL1RN;TLR2	53	8	4	4	0	4	IL1B,IL6,IL8,SERPINE1		IL1B (1.158 = 4.309 - 3.152), IL6 (1.697 = 5.380 - 3.683), IL8 (0.884 = 2.731 - 1.847), SERPINE1 (1.065 = 2.029 - 0.964)	IL1RN (0.018 = 2.823 - 2.805), NA (???), RPS6KA3 (0.384 = 0.933 - 0.548), TLR2 (-0.280 = 1.559 - 1.839)	IL1B,IL6,IL8,SERPINE1	IL1RN,RPS6KA3,TLR2	IL1B,IL1RN,IL6,IL8,NA,RPS6KA3,SERPINE1,TLR2
lung;migration/invasion/motility;immune system;innate immune system	Mast cell migration in asthma	2.053	0.0002725	0.004368	C5AR1;CCL19;CCR7;GNAI1;IL8;PDGFRB;PTAFR;NA	0.001926	0.03314	CCR7;CXCL10;CXCL12;NA	73	10	5	4	1	5	C5AR1,CXCL12,IL8,PTAFR	CXCL10	C5AR1 (1.292 = 1.651 - 0.359), CXCL10 (-1.598 = 1.603 - 3.201), CXCL12 (0.766 = -0.829 - -1.595), IL8 (0.884 = 2.731 - 1.847), PTAFR (0.709 = 3.028 - 2.319)	CCL19 (0.175 = 1.563 - 1.388), CCR7 (0.292 = 2.652 - 2.359), GNAI1 (0.492 = 0.259 - -0.233), NA (???), PDGFRB (-0.355 = 0.111 - 0.466)	C5AR1,CXCL10,CXCL12,IL8,PTAFR	CCL19,CCR7,GNAI1,PDGFRB	C5AR1,CCL19,CCR7,CXCL10,CXCL12,GNAI1,IL8,NA,PDGFRB,PTAFR
lung;inflammation	Inflammatory factors-induced expression of mucins in normal and asthmatic epithelium	4.448	0.0006778	0.008121	IL1B;IL1R1;IL6;IL8;PTAFR;RPS6KA3;TNFRSF1A	0.1278	0.3239	IL1B;SOS2	51	8	4	4	0	4	IL1B,IL6,IL8,PTAFR		IL1B (1.158 = 4.309 - 3.152), IL6 (1.697 = 5.380 - 3.683), IL8 (0.884 = 2.731 - 1.847), PTAFR (0.709 = 3.028 - 2.319)	IL1R1 (0.573 = 1.491 - 0.918), RPS6KA3 (0.384 = 0.933 - 0.548), SOS2 (0.023 = -0.971 - -0.994), TNFRSF1A (0.206 = 0.987 - 0.781)	IL1B,IL6,IL8,PTAFR	IL1R1,RPS6KA3,SOS2,TNFRSF1A	IL1B,IL1R1,IL6,IL8,PTAFR,RPS6KA3,SOS2,TNFRSF1A
immune system	Immune response_Sublytic effects of membrane attack complex	1.214	0.0008156	0.009125	ATF6;GNAI1;HSP90B1;HSPA5;IL6;ITPR1;PLA2G4A;PRKD3	0.04992	0.199	PRKD3;SOS2;XAF1	68	10	4	3	1	6	HSPA5,IL6,ITPR1	XAF1	HSPA5 (0.962 = 1.526 - 0.564), IL6 (1.697 = 5.380 - 3.683), ITPR1 (0.906 = 1.929 - 1.023), XAF1 (-2.351 = -0.114 - 2.237)	ATF6 (0.076 = 0.979 - 0.903), GNAI1 (0.492 = 0.259 - -0.233), HSP90B1 (0.503 = 1.175 - 0.671), PLA2G4A (0.083 = 0.818 - 0.735), PRKD3 (-0.311 = -0.473 - -0.162), SOS2 (0.023 = -0.971 - -0.994)	HSPA5,IL6,ITPR1,XAF1	ATF6,GNAI1,HSP90B1,PLA2G4A,PRKD3,SOS2	ATF6,GNAI1,HSP90B1,HSPA5,IL6,ITPR1,PLA2G4A,PRKD3,SOS2,XAF1
lung;endochrine;immune system;muscle;inflammation	TNF-alpha and IL-1 beta-mediated regulation of contraction and secretion of inflammatory factors in normal and asthmatic airway smooth muscle	1.927	9.749e-05	0.00236	CD38;IL1B;IL1R1;IL6;IL8;PLA2G2A;PTGES;TNFRSF1A;NA	0.183	0.4101	IL1B;NA	64	9	4	3	1	5	IL1B,IL6,IL8	PLA2G2A	IL1B (1.158 = 4.309 - 3.152), IL6 (1.697 = 5.380 - 3.683), IL8 (0.884 = 2.731 - 1.847), PLA2G2A (-1.812 = -0.102 - 1.710)	CD38 (0.646 = 3.238 - 2.592), IL1R1 (0.573 = 1.491 - 0.918), NA (???), PTGES (0.491 = 1.441 - 0.950), TNFRSF1A (0.206 = 0.987 - 0.781)	IL1B,IL6,IL8,PLA2G2A	CD38,IL1R1,PTGES,TNFRSF1A	CD38,IL1B,IL1R1,IL6,IL8,NA,PLA2G2A,PTGES,TNFRSF1A
cancer	TMPRSS2-ERG fusion in Prostate Cancer	0.624	0.1595	0.3066	IL8;KLK3;PROCR	0.002502	0.04067	KLK3;MX1;PROCR;SH3BGR	47	5	4	2	2	1	IL8,SH3BGR	KLK3,MX1	IL8 (0.884 = 2.731 - 1.847), KLK3 (-0.699 = -0.640 - 0.059), MX1 (-1.010 = 1.485 - 2.495), SH3BGR (1.449 = -1.580 - -3.029)	PROCR (-0.234 = 2.334 - 2.568)	IL8,KLK3,MX1,SH3BGR	PROCR	IL8,KLK3,MX1,PROCR,SH3BGR
signaling;cancer;immune system	IL-6 signaling in tumor-associated monocytes/macrophages in breast cancer	2.39	0.0005811	0.007254	FOSL1;IL6;IL6ST;STAT3	0.1577	0.3682	FOSL1	14	4	2	2	0	2	IL6,STAT3		IL6 (1.697 = 5.380 - 3.683), STAT3 (0.693 = 1.823 - 1.130)	FOSL1 (0.549 = 4.578 - 4.028), IL6ST (0.413 = 1.158 - 0.745)	IL6,STAT3	FOSL1,IL6ST	FOSL1,IL6,IL6ST,STAT3
innate immune system;allergy	The innate immune response to contact allergens	3.739	3.937e-05	0.001229	HSPA14;IL1B;IL1R1;IL6;IL8;TLR2;NA	0.0006547	0.01645	HSPA14;IL1B;TLR2;NA	33	7	3	3	0	4	IL1B,IL6,IL8		IL1B (1.158 = 4.309 - 3.152), IL6 (1.697 = 5.380 - 3.683), IL8 (0.884 = 2.731 - 1.847)	HSPA14 (-0.062 = 0.201 - 0.263), IL1R1 (0.573 = 1.491 - 0.918), NA (???), TLR2 (-0.280 = 1.559 - 1.839)	IL1B,IL6,IL8	HSPA14,IL1R1,TLR2	HSPA14,IL1B,IL1R1,IL6,IL8,NA,TLR2
neuro	Activation of ACTH production in pituitary gland in major depressive disorder	3.548	0.0002928	0.004452	IL1B;IL1R1;IL6;IL6ST;STAT3;TNFRSF1A	0.3246	0.5298	IL1B	32	6	3	3	0	3	IL1B,IL6,STAT3		IL1B (1.158 = 4.309 - 3.152), IL6 (1.697 = 5.380 - 3.683), STAT3 (0.693 = 1.823 - 1.130)	IL1R1 (0.573 = 1.491 - 0.918), IL6ST (0.413 = 1.158 - 0.745), TNFRSF1A (0.206 = 0.987 - 0.781)	IL1B,IL6,STAT3	IL1R1,IL6ST,TNFRSF1A	IL1B,IL1R1,IL6,IL6ST,STAT3,TNFRSF1A
development;receptor;signaling;neuro	Development_Beta-adrenergic receptors signaling via Cyclic AMP	1.085	0.0007639	0.008711	ATP2A1;CACNA1C;CASQ2;PLN;PYGM;TNNC2;TNNI2;TNNI3	0.0004087	0.01168	ATP2A1;CASQ2;PYGM;TNNC2;TNNI2;TNNI3	52	8	3	1	2	5	TNNI3	ATP2A1,TNNC2	ATP2A1 (-0.769 = -2.555 - -1.786), TNNC2 (-1.519 = -8.677 - -7.158), TNNI3 (3.373 = 2.186 - -1.187)	CACNA1C (-0.072 = 1.094 - 1.166), CASQ2 (0.503 = -1.949 - -2.452), PLN (0.053 = -2.029 - -2.083), PYGM (-0.625 = -5.263 - -4.638), TNNI2 (0.014 = -5.125 - -5.139)	ATP2A1,TNNC2,TNNI3	CACNA1C,CASQ2,PLN,PYGM,TNNI2	ATP2A1,CACNA1C,CASQ2,PLN,PYGM,TNNC2,TNNI2,TNNI3
obesity;diabetes;immune system	Role of IL-6 in obesity and type 2 diabetes in adipocytes	3.455	0.0002928	0.004452	IL6;IL6ST;SERPINE1;SOCS3;STAT3;NA	0.05756	0.2093	SOCS3;NA	32	6	3	3	0	3	IL6,SERPINE1,STAT3		IL6 (1.697 = 5.380 - 3.683), SERPINE1 (1.065 = 2.029 - 0.964), STAT3 (0.693 = 1.823 - 1.130)	IL6ST (0.413 = 1.158 - 0.745), NA (???), SOCS3 (0.555 = 2.979 - 2.423)	IL6,SERPINE1,STAT3	IL6ST,SOCS3	IL6,IL6ST,NA,SERPINE1,SOCS3,STAT3
signaling;immune system	Signal transduction_Soluble CXCL16 signaling	3.904	0.0005288	0.006744	CD163;GNAI1;IL8;MMP1;MMP3;SELP;STAT3	0.452	0.5341	MMP3	49	7	4	4	0	3	CD163,IL8,MMP3,STAT3		CD163 (0.938 = 3.203 - 2.265), IL8 (0.884 = 2.731 - 1.847), MMP3 (1.389 = 4.056 - 2.667), STAT3 (0.693 = 1.823 - 1.130)	GNAI1 (0.492 = 0.259 - -0.233), MMP1 (-0.021 = 0.247 - 0.268), SELP (0.201 = 2.596 - 2.395)	CD163,IL8,MMP3,STAT3	GNAI1,MMP1,SELP	CD163,GNAI1,IL8,MMP1,MMP3,SELP,STAT3
cancer;immune system	Upregulation of IL-8 expression in colorectal cancer	0.707	0.0002928	0.004452	IL1B;IL1R1;IL8;TNFRSF1A;WNT4;WNT6	0.3246	0.5298	IL1B	32	6	3	2	1	3	IL1B,IL8	WNT6	IL1B (1.158 = 4.309 - 3.152), IL8 (0.884 = 2.731 - 1.847), WNT6 (-1.335 = -2.466 - -1.130)	IL1R1 (0.573 = 1.491 - 0.918), TNFRSF1A (0.206 = 0.987 - 0.781), WNT4 (-0.584 = -0.436 - 0.148)	IL1B,IL8,WNT6	IL1R1,TNFRSF1A,WNT4	IL1B,IL1R1,IL8,TNFRSF1A,WNT4,WNT6
chemotaxis;signaling	Chemotaxis_CCR1 signaling	4.18	0.0001433	0.002894	CCL13;GNAI1;IL6;IL8;ITPR1;PLA2G4A;STAT3;NA	0.4783	0.538	CCL13	53	8	4	4	0	4	IL6,IL8,ITPR1,STAT3		IL6 (1.697 = 5.380 - 3.683), IL8 (0.884 = 2.731 - 1.847), ITPR1 (0.906 = 1.929 - 1.023), STAT3 (0.693 = 1.823 - 1.130)	CCL13 (0.134 = 1.169 - 1.035), GNAI1 (0.492 = 0.259 - -0.233), NA (???), PLA2G4A (0.083 = 0.818 - 0.735)	IL6,IL8,ITPR1,STAT3	CCL13,GNAI1,PLA2G4A	CCL13,GNAI1,IL6,IL8,ITPR1,NA,PLA2G4A,STAT3
signaling;lung;innate immune system;inflammation	IFN-gamma and Th2 cytokines-induced inflammatory signaling in normal and asthmatic airway epithelium	0.983	0.000144	0.002894	IL4R;IL6;IL8;SOCS3;STAT1;NA	0.001369	0.02579	CXCL10;SOCS3;STAT1;NA	40	7	3	2	1	4	IL6,IL8	CXCL10	CXCL10 (-1.598 = 1.603 - 3.201), IL6 (1.697 = 5.380 - 3.683), IL8 (0.884 = 2.731 - 1.847)	IL4R (0.455 = 1.116 - 0.661), NA (???), SOCS3 (0.555 = 2.979 - 2.423), STAT1 (-0.182 = 1.085 - 1.267)	CXCL10,IL6,IL8	IL4R,SOCS3,STAT1	CXCL10,IL4R,IL6,IL8,NA,SOCS3,STAT1
canonical pathway;signaling;immune system	Immune response_TREM1 signaling pathway	4.645	0.001805	0.01551	IL1B;IL6;IL8;ITPR1;TLR2;TREM1;NA	0.006058	0.062	IL1B;TLR2;TREM1;NA	60	7	4	4	0	3	IL1B,IL6,IL8,ITPR1		IL1B (1.158 = 4.309 - 3.152), IL6 (1.697 = 5.380 - 3.683), IL8 (0.884 = 2.731 - 1.847), ITPR1 (0.906 = 1.929 - 1.023)	NA (???), TLR2 (-0.280 = 1.559 - 1.839), TREM1 (-0.008 = 5.551 - 5.559)	IL1B,IL6,IL8,ITPR1	TLR2,TREM1	IL1B,IL6,IL8,ITPR1,NA,TLR2,TREM1
cancer;immune system	Macrophage and dendritic cell phenotype shift in cancer	2.894	3.524e-05	0.001188	IL1B;IL1R1;IL4R;IL6;RBPJ;SOCS3;STAT1;STAT3;THBS1;TLR2;TNFRSF1A;XBP1	0.001366	0.02579	CXCL10;IL1B;RBPJ;SOCS3;STAT1;TLR2	100	13	5	4	1	8	IL1B,IL6,STAT3,THBS1	CXCL10	CXCL10 (-1.598 = 1.603 - 3.201), IL1B (1.158 = 4.309 - 3.152), IL6 (1.697 = 5.380 - 3.683), STAT3 (0.693 = 1.823 - 1.130), THBS1 (0.944 = 1.819 - 0.875)	IL1R1 (0.573 = 1.491 - 0.918), IL4R (0.455 = 1.116 - 0.661), RBPJ (-0.480 = 1.052 - 1.532), SOCS3 (0.555 = 2.979 - 2.423), STAT1 (-0.182 = 1.085 - 1.267), TLR2 (-0.280 = 1.559 - 1.839), TNFRSF1A (0.206 = 0.987 - 0.781), XBP1 (0.542 = 1.344 - 0.802)	CXCL10,IL1B,IL6,STAT3,THBS1	IL1R1,IL4R,RBPJ,SOCS3,STAT1,TLR2,TNFRSF1A,XBP1	CXCL10,IL1B,IL1R1,IL4R,IL6,RBPJ,SOCS3,STAT1,STAT3,THBS1,TLR2,TNFRSF1A,XBP1
development;immune system	Development_Cytokine-mediated regulation of megakaryopoiesis	4.314	0.006341	0.03356	IL1B;IL1R1;IL6;IL6ST;STAT1;STAT3	0.03206	0.1519	CXCL12;IL1B;STAT1	57	7	4	4	0	3	CXCL12,IL1B,IL6,STAT3		CXCL12 (0.766 = -0.829 - -1.595), IL1B (1.158 = 4.309 - 3.152), IL6 (1.697 = 5.380 - 3.683), STAT3 (0.693 = 1.823 - 1.130)	IL1R1 (0.573 = 1.491 - 0.918), IL6ST (0.413 = 1.158 - 0.745), STAT1 (-0.182 = 1.085 - 1.267)	CXCL12,IL1B,IL6,STAT3	IL1R1,IL6ST,STAT1	CXCL12,IL1B,IL1R1,IL6,IL6ST,STAT1,STAT3
photo;apoptosis/cell death/necrosis;receptor;signaling;toxin	Apoptosis and survival_Lymphotoxin-beta receptor signaling	3.129	0.001324	0.01234	BIRC2;CASP3;CCL19;CYCS;IL8;LTBR	0.09246	0.2708	CXCL12;LTBR	42	7	4	4	0	3	CASP3,CXCL12,CYCS,IL8		CASP3 (0.777 = 1.432 - 0.654), CXCL12 (0.766 = -0.829 - -1.595), CYCS (0.702 = 1.450 - 0.749), IL8 (0.884 = 2.731 - 1.847)	BIRC2 (0.466 = 0.601 - 0.135), CCL19 (0.175 = 1.563 - 1.388), LTBR (-0.123 = 0.786 - 0.909)	CASP3,CXCL12,CYCS,IL8	BIRC2,CCL19,LTBR	BIRC2,CASP3,CCL19,CXCL12,CYCS,IL8,LTBR
lung;immune system;inflammation	Th2 cytokine- and TNF-alpha-induced inflammatory response in asthmatic airway fibroblasts	3.454	6.031e-06	0.0004559	CSF3;IL13RA1;IL4R;IL6;IL8;TNFRSF1A;NA	0.06745	0.2311	IL13RA1;NA	35	7	3	3	0	4	CSF3,IL6,IL8		CSF3 (0.873 = 2.959 - 2.086), IL6 (1.697 = 5.380 - 3.683), IL8 (0.884 = 2.731 - 1.847)	IL13RA1 (0.128 = 1.408 - 1.280), IL4R (0.455 = 1.116 - 0.661), NA (???), TNFRSF1A (0.206 = 0.987 - 0.781)	CSF3,IL6,IL8	IL13RA1,IL4R,TNFRSF1A	CSF3,IL13RA1,IL4R,IL6,IL8,NA,TNFRSF1A
remodeling;adhesion/ECM/cytoskeleton	Cell adhesion_ECM remodeling	2.639	2.84e-05	0.00111	IGFBP4;IL8;KLK3;MMP1;MMP3;PLAUR;SERPINE1;NA	0.02925	0.1461	KLK3;MMP3;PLAUR	55	8	4	3	1	4	IL8,MMP3,SERPINE1	KLK3	IL8 (0.884 = 2.731 - 1.847), KLK3 (-0.699 = -0.640 - 0.059), MMP3 (1.389 = 4.056 - 2.667), SERPINE1 (1.065 = 2.029 - 0.964)	IGFBP4 (0.522 = 1.651 - 1.129), MMP1 (-0.021 = 0.247 - 0.268), NA (???), PLAUR (-0.315 = 1.491 - 1.806)	IL8,KLK3,MMP3,SERPINE1	IGFBP4,MMP1,PLAUR	IGFBP4,IL8,KLK3,MMP1,MMP3,NA,PLAUR,SERPINE1
obesity;metabolism;diabetes	Role of free fatty acids in obesity and type 2 diabetes	4.346	0.00191	0.01578	HSPD1;IL1B;IL6;PRKCQ;TLR2;NA	0.00213	0.03531	IL1B;PRKCQ;TLR2;NA	45	6	3	3	0	3	IL1B,IL6,PRKCQ		IL1B (1.158 = 4.309 - 3.152), IL6 (1.697 = 5.380 - 3.683), PRKCQ (1.491 = -1.531 - -3.021)	HSPD1 (0.478 = 1.093 - 0.615), NA (???), TLR2 (-0.280 = 1.559 - 1.839)	IL1B,IL6,PRKCQ	HSPD1,TLR2	HSPD1,IL1B,IL6,NA,PRKCQ,TLR2
nitric oxide;muscle	Muscle contraction_Regulation of eNOS activity in cardiomyocytes	3.782	0.0002127	0.003656	ATP2A1;CACNA1C;CASQ2;CAV3;GNAI1;ITPR1;PLN;TNNI2;TNNT2	0.004736	0.05453	ATP2A1;CASQ2;CAV3;TNNI2;TNNT2	56	9	3	2	1	6	CAV3,ITPR1	ATP2A1	ATP2A1 (-0.769 = -2.555 - -1.786), CAV3 (3.645 = -3.036 - -6.681), ITPR1 (0.906 = 1.929 - 1.023)	CACNA1C (-0.072 = 1.094 - 1.166), CASQ2 (0.503 = -1.949 - -2.452), GNAI1 (0.492 = 0.259 - -0.233), PLN (0.053 = -2.029 - -2.083), TNNI2 (0.014 = -5.125 - -5.139), TNNT2 (0.504 = 0.226 - -0.278)	ATP2A1,CAV3,ITPR1	CACNA1C,CASQ2,GNAI1,PLN,TNNI2,TNNT2	ATP2A1,CACNA1C,CASQ2,CAV3,GNAI1,ITPR1,PLN,TNNI2,TNNT2
migration/invasion/motility;dermis;allergy	Langerhans cell migration to lymph nodes in allergic contact dermatitis	3.313	5.891e-05	0.001704	ABCB1;CCL19;CCR7;IL1B;IL1R1;MMP3;NA	0.0008221	0.01893	CCR7;CXCL12;IL1B;MMP3	35	8	3	3	0	5	CXCL12,IL1B,MMP3		CXCL12 (0.766 = -0.829 - -1.595), IL1B (1.158 = 4.309 - 3.152), MMP3 (1.389 = 4.056 - 2.667)	ABCB1 (-0.612 = -1.593 - -0.981), CCL19 (0.175 = 1.563 - 1.388), CCR7 (0.292 = 2.652 - 2.359), IL1R1 (0.573 = 1.491 - 0.918), NA (???)	CXCL12,IL1B,MMP3	ABCB1,CCL19,CCR7,IL1R1	ABCB1,CCL19,CCR7,CXCL12,IL1B,IL1R1,MMP3,NA
obesity;lipid;diabetes;immune system;inflammation	TNF-alpha, IL-1 beta induce dyslipidemia and inflammation in obesity and type 2 diabetes in adipocytes	3.92	0.001324	0.01234	IL1B;IL1R1;IL6;SERPINE1;TNFRSF1A;NA	0.01434	0.09675	HSD11B1;IL1B;NA	42	7	3	3	0	4	IL1B,IL6,SERPINE1		IL1B (1.158 = 4.309 - 3.152), IL6 (1.697 = 5.380 - 3.683), SERPINE1 (1.065 = 2.029 - 0.964)	HSD11B1 (-0.636 = 1.560 - 2.196), IL1R1 (0.573 = 1.491 - 0.918), NA (???), TNFRSF1A (0.206 = 0.987 - 0.781)	IL1B,IL6,SERPINE1	HSD11B1,IL1R1,TNFRSF1A	HSD11B1,IL1B,IL1R1,IL6,NA,SERPINE1,TNFRSF1A
cancer;immune system	Myeloid-derived suppressor cells and M2 macrophages in cancer	4.421	0.01105	0.04945	CSF3;IL1B;IL4R;IL6;STAT1;STAT3	0.183	0.4101	IL1B;STAT1	64	6	4	4	0	2	CSF3,IL1B,IL6,STAT3		CSF3 (0.873 = 2.959 - 2.086), IL1B (1.158 = 4.309 - 3.152), IL6 (1.697 = 5.380 - 3.683), STAT3 (0.693 = 1.823 - 1.130)	IL4R (0.455 = 1.116 - 0.661), STAT1 (-0.182 = 1.085 - 1.267)	CSF3,IL1B,IL6,STAT3	IL4R,STAT1	CSF3,IL1B,IL4R,IL6,STAT1,STAT3
canonical pathway;lung;proliferation;muscle	MAPK-mediated proliferation of normal and asthmatic smooth muscle cells	2.272	0.001198	0.01147	EDNRB;GNAI1;ITPR1;PDGFRA;PDGFRB;RPS6KA1;SERPINE1	0.4972	0.5453	SOS2	56	8	4	3	1	4	EDNRB,ITPR1,SERPINE1	RPS6KA1	EDNRB (1.093 = 1.203 - 0.111), ITPR1 (0.906 = 1.929 - 1.023), RPS6KA1 (-0.792 = -0.300 - 0.493), SERPINE1 (1.065 = 2.029 - 0.964)	GNAI1 (0.492 = 0.259 - -0.233), PDGFRA (0.330 = 2.014 - 1.684), PDGFRB (-0.355 = 0.111 - 0.466), SOS2 (0.023 = -0.971 - -0.994)	EDNRB,ITPR1,RPS6KA1,SERPINE1	GNAI1,PDGFRA,PDGFRB,SOS2	EDNRB,GNAI1,ITPR1,PDGFRA,PDGFRB,RPS6KA1,SERPINE1,SOS2
migration/invasion/motility;dermis	Maturation and migration of dendritic cells in skin sensitization	3.739	0.001163	0.01147	CCL19;CCR7;IL1B;IL6;IL8;TNFRSF1A	0.08874	0.2637	CCR7;IL1B	41	6	3	3	0	3	IL1B,IL6,IL8		IL1B (1.158 = 4.309 - 3.152), IL6 (1.697 = 5.380 - 3.683), IL8 (0.884 = 2.731 - 1.847)	CCL19 (0.175 = 1.563 - 1.388), CCR7 (0.292 = 2.652 - 2.359), TNFRSF1A (0.206 = 0.987 - 0.781)	IL1B,IL6,IL8	CCL19,CCR7,TNFRSF1A	CCL19,CCR7,IL1B,IL6,IL8,TNFRSF1A
development;signaling	Development_PEDF signaling	1.346	0.0005288	0.006744	BIRC2;BIRC3;FOSL1;IL1B;IL6;RPS6KA3;SOD2	0.002917	0.04318	FOSL1;IL1B;NGF;SOD2	49	8	3	2	1	5	IL1B,IL6	NGF	IL1B (1.158 = 4.309 - 3.152), IL6 (1.697 = 5.380 - 3.683), NGF (-1.509 = 0.379 - 1.888)	BIRC2 (0.466 = 0.601 - 0.135), BIRC3 (0.360 = 1.275 - 0.915), FOSL1 (0.549 = 4.578 - 4.028), RPS6KA3 (0.384 = 0.933 - 0.548), SOD2 (0.408 = 3.234 - 2.826)	IL1B,IL6,NGF	BIRC2,BIRC3,FOSL1,RPS6KA3,SOD2	BIRC2,BIRC3,FOSL1,IL1B,IL6,NGF,RPS6KA3,SOD2
signaling;cancer;immune system	IL-1 signaling in melanoma	3.739	0.0001981	0.003516	IL1B;IL1R1;IL6;IL8;MMP1;SOD2;NA	0.01434	0.09675	IL1B;SOD2;NA	42	7	3	3	0	4	IL1B,IL6,IL8		IL1B (1.158 = 4.309 - 3.152), IL6 (1.697 = 5.380 - 3.683), IL8 (0.884 = 2.731 - 1.847)	IL1R1 (0.573 = 1.491 - 0.918), MMP1 (-0.021 = 0.247 - 0.268), NA (???), SOD2 (0.408 = 3.234 - 2.826)	IL1B,IL6,IL8	IL1R1,MMP1,SOD2	IL1B,IL1R1,IL6,IL8,MMP1,NA,SOD2
development;differentiation	Development_G-CSF-induced myeloid differentiation	0.481	0.01099	0.04945	CSF3;CSF3R;SOCS3;STAT3	0.05128	0.1995	CSF3R;SOCS3	30	4	3	2	1	1	CSF3,STAT3	CSF3R	CSF3 (0.873 = 2.959 - 2.086), CSF3R (-1.085 = 4.776 - 5.861), STAT3 (0.693 = 1.823 - 1.130)	SOCS3 (0.555 = 2.979 - 2.423)	CSF3,CSF3R,STAT3	SOCS3	CSF3,CSF3R,SOCS3,STAT3
cancer	Activation of TNF-alpha-dependent pro-tumoral effect in colorectal cancer	0.983	0.002972	0.02086	ABCC4;BIRC3;IL6;IL8;TNFRSF1A;NA	0.02165	0.1238	CXCL10;SOS2;NA	49	8	3	2	1	5	IL6,IL8	CXCL10	CXCL10 (-1.598 = 1.603 - 3.201), IL6 (1.697 = 5.380 - 3.683), IL8 (0.884 = 2.731 - 1.847)	ABCC4 (0.670 = -0.344 - -1.014), BIRC3 (0.360 = 1.275 - 0.915), NA (???), SOS2 (0.023 = -0.971 - -0.994), TNFRSF1A (0.206 = 0.987 - 0.781)	CXCL10,IL6,IL8	ABCC4,BIRC3,SOS2,TNFRSF1A	ABCC4,BIRC3,CXCL10,IL6,IL8,NA,SOS2,TNFRSF1A
canonical pathway;signaling;immune system;coagulation	Immune response_Platelet activating factor/ PTAFR pathway signaling	3.466	0.000187	0.003466	GNAI1;IL1B;ITPR1;PTAFR;STAT1;STAT2;STAT3;NA	0.004439	0.05412	IL1B;NFATC4;STAT1;NA	55	9	4	4	0	5	IL1B,ITPR1,PTAFR,STAT3		IL1B (1.158 = 4.309 - 3.152), ITPR1 (0.906 = 1.929 - 1.023), PTAFR (0.709 = 3.028 - 2.319), STAT3 (0.693 = 1.823 - 1.130)	GNAI1 (0.492 = 0.259 - -0.233), NA (???), NFATC4 (-0.661 = 0.373 - 1.033), STAT1 (-0.182 = 1.085 - 1.267), STAT2 (-0.106 = 0.747 - 0.852)	IL1B,ITPR1,PTAFR,STAT3	GNAI1,NFATC4,STAT1,STAT2	GNAI1,IL1B,ITPR1,NA,NFATC4,PTAFR,STAT1,STAT2,STAT3
signaling;immune system	Immune response_TSLP signalling	3.274	0.0008867	0.009474	IL6;IL7R;IL8;STAT1;STAT3;NA	0.08144	0.2529	STAT1;NA	39	6	3	3	0	3	IL6,IL8,STAT3		IL6 (1.697 = 5.380 - 3.683), IL8 (0.884 = 2.731 - 1.847), STAT3 (0.693 = 1.823 - 1.130)	IL7R (0.305 = 2.532 - 2.227), NA (???), STAT1 (-0.182 = 1.085 - 1.267)	IL6,IL8,STAT3	IL7R,STAT1	IL6,IL7R,IL8,NA,STAT1,STAT3
coagulation	Blood coagulation_Platelet microparticle generation	1.203	0.005104	0.02924	CASP3;IL1B;ITPR1;MYH8;PLA2G4A;PRKD3;SELP	0.01143	0.08313	IL1B;MYH8;PRKD3;PTPN1	72	8	4	3	1	4	CASP3,IL1B,ITPR1	MYH8	CASP3 (0.777 = 1.432 - 0.654), IL1B (1.158 = 4.309 - 3.152), ITPR1 (0.906 = 1.929 - 1.023), MYH8 (-1.638 = -6.476 - -4.837)	PLA2G4A (0.083 = 0.818 - 0.735), PRKD3 (-0.311 = -0.473 - -0.162), PTPN1 (-0.296 = 0.781 - 1.077), SELP (0.201 = 2.596 - 2.395)	CASP3,IL1B,ITPR1,MYH8	PLA2G4A,PRKD3,PTPN1,SELP	CASP3,IL1B,ITPR1,MYH8,PLA2G4A,PRKD3,PTPN1,SELP
drug;transc/transl/pos-translational;development	Development_Transcription regulation of granulocyte development	0.481	3.181e-05	0.00111	CSF3;CSF3R;MAX;PRKD3;RUNX1;SOCS3;STAT3	0.006767	0.06408	CSF3R;PRKD3;SOCS3	32	7	3	2	1	4	CSF3,STAT3	CSF3R	CSF3 (0.873 = 2.959 - 2.086), CSF3R (-1.085 = 4.776 - 5.861), STAT3 (0.693 = 1.823 - 1.130)	MAX (0.578 = 0.864 - 0.286), PRKD3 (-0.311 = -0.473 - -0.162), RUNX1 (0.280 = 1.723 - 1.443), SOCS3 (0.555 = 2.979 - 2.423)	CSF3,CSF3R,STAT3	MAX,PRKD3,RUNX1,SOCS3	CSF3,CSF3R,MAX,PRKD3,RUNX1,SOCS3,STAT3
drug;transc/transl/pos-translational;hormone;receptor;cancer	Transcription targets of Androgen receptor involved in Prostate Cancer	1.882	0.007424	0.037	ADAM9;IL6;IL8;KLK3;TLR2	0.09246	0.2708	KLK3;TLR2	42	5	3	2	1	2	IL6,IL8	KLK3	IL6 (1.697 = 5.380 - 3.683), IL8 (0.884 = 2.731 - 1.847), KLK3 (-0.699 = -0.640 - 0.059)	ADAM9 (0.547 = 1.126 - 0.579), TLR2 (-0.280 = 1.559 - 1.839)	IL6,IL8,KLK3	ADAM9,TLR2	ADAM9,IL6,IL8,KLK3,TLR2
signaling;cancer;immune system	IL-6 signaling in Prostate Cancer	1.691	0.006023	0.03218	IL6;IL6ST;KLK3;MCL1;STAT3	0.08506	0.2574	KLK3;SOS2	40	6	3	2	1	3	IL6,STAT3	KLK3	IL6 (1.697 = 5.380 - 3.683), KLK3 (-0.699 = -0.640 - 0.059), STAT3 (0.693 = 1.823 - 1.130)	IL6ST (0.413 = 1.158 - 0.745), MCL1 (0.166 = 0.879 - 0.713), SOS2 (0.023 = -0.971 - -0.994)	IL6,KLK3,STAT3	IL6ST,MCL1,SOS2	IL6,IL6ST,KLK3,MCL1,SOS2,STAT3
immune system	Nociception_Expression and role of Nociceptin in immune system	3.548	0.0003553	0.005116	IL1B;IL1R1;IL6;STAT1;STAT3;TNFRSF1A;NA	0.01831	0.1124	IL1B;STAT1;NA	46	7	3	3	0	4	IL1B,IL6,STAT3		IL1B (1.158 = 4.309 - 3.152), IL6 (1.697 = 5.380 - 3.683), STAT3 (0.693 = 1.823 - 1.130)	IL1R1 (0.573 = 1.491 - 0.918), NA (???), STAT1 (-0.182 = 1.085 - 1.267), TNFRSF1A (0.206 = 0.987 - 0.781)	IL1B,IL6,STAT3	IL1R1,STAT1,TNFRSF1A	IL1B,IL1R1,IL6,NA,STAT1,STAT3,TNFRSF1A
adhesion/ECM/cytoskeleton	Cell adhesion_Tight junctions	1.002	0.09404	0.2149	ACTG1;MYH8	0.001018	0.02058	ACTG1;CLDN14;MYH8	37	3	2	1	1	1	CLDN14	MYH8	CLDN14 (2.640 = -1.744 - -4.385), MYH8 (-1.638 = -6.476 - -4.837)	ACTG1 (-0.092 = 0.469 - 0.562)	CLDN14,MYH8	ACTG1	ACTG1,CLDN14,MYH8
infection;immune system	Immune response_Bacterial infections in normal airways	3.739	0.002972	0.02086	IL1B;IL1R1;IL6;IL8;STAT1;TLR2	0.002917	0.04318	IL1B;STAT1;TLR2;NA	49	7	3	3	0	4	IL1B,IL6,IL8		IL1B (1.158 = 4.309 - 3.152), IL6 (1.697 = 5.380 - 3.683), IL8 (0.884 = 2.731 - 1.847)	IL1R1 (0.573 = 1.491 - 0.918), NA (???), STAT1 (-0.182 = 1.085 - 1.267), TLR2 (-0.280 = 1.559 - 1.839)	IL1B,IL6,IL8	IL1R1,STAT1,TLR2	IL1B,IL1R1,IL6,IL8,NA,STAT1,TLR2
lung;immune system	Th2-cytokines-induced expression of mucins in asthma	3.274	0.0002307	0.003854	IL13RA1;IL4R;IL6;IL8;STAT1;STAT3	0.09622	0.277	IL13RA1;STAT1	43	6	3	3	0	3	IL6,IL8,STAT3		IL6 (1.697 = 5.380 - 3.683), IL8 (0.884 = 2.731 - 1.847), STAT3 (0.693 = 1.823 - 1.130)	IL13RA1 (0.128 = 1.408 - 1.280), IL4R (0.455 = 1.116 - 0.661), STAT1 (-0.182 = 1.085 - 1.267)	IL6,IL8,STAT3	IL13RA1,IL4R,STAT1	IL13RA1,IL4R,IL6,IL8,STAT1,STAT3
chemotaxis;lung;immune system;innate immune system	Neutrophil chemotaxis in asthma	2.885	1.16e-05	0.0006838	C5AR1;GNAI1;HSPA14;IL8;PTAFR;TLR2;NA	0.001127	0.02224	HSPA14;TLR2;NA	38	7	3	3	0	4	C5AR1,IL8,PTAFR		C5AR1 (1.292 = 1.651 - 0.359), IL8 (0.884 = 2.731 - 1.847), PTAFR (0.709 = 3.028 - 2.319)	GNAI1 (0.492 = 0.259 - -0.233), HSPA14 (-0.062 = 0.201 - 0.263), NA (???), TLR2 (-0.280 = 1.559 - 1.839)	C5AR1,IL8,PTAFR	GNAI1,HSPA14,TLR2	C5AR1,GNAI1,HSPA14,IL8,NA,PTAFR,TLR2
signaling;cancer;immune system	IL-6 signaling in breast cancer cells	0.792	0.0008583	0.009339	ABCB1;FSCN1;IL6;IL6ST;MCL1;STAT1;STAT3	0.003883	0.04878	CXCL10;FSCN1;SOS2;STAT1	53	9	3	2	1	6	IL6,STAT3	CXCL10	CXCL10 (-1.598 = 1.603 - 3.201), IL6 (1.697 = 5.380 - 3.683), STAT3 (0.693 = 1.823 - 1.130)	ABCB1 (-0.612 = -1.593 - -0.981), FSCN1 (-0.373 = 1.457 - 1.831), IL6ST (0.413 = 1.158 - 0.745), MCL1 (0.166 = 0.879 - 0.713), SOS2 (0.023 = -0.971 - -0.994), STAT1 (-0.182 = 1.085 - 1.267)	CXCL10,IL6,STAT3	ABCB1,FSCN1,IL6ST,MCL1,SOS2,STAT1	ABCB1,CXCL10,FSCN1,IL6,IL6ST,MCL1,SOS2,STAT1,STAT3
immune system	Immune response_IL-4-responsive genes in type 2 immunity	7.68	0.00099	0.0103	CCL13;IL1RN;IL4R;SELP;STAT1;STAT3;NA	0.001598	0.02944	CCL13;IL1RN;STAT1;TFF3;NA	70	8	2	2	0	6	STAT3,TFF3		STAT3 (0.693 = 1.823 - 1.130), TFF3 (6.987 = -0.711 - -7.698)	CCL13 (0.134 = 1.169 - 1.035), IL1RN (0.018 = 2.823 - 2.805), IL4R (0.455 = 1.116 - 0.661), NA (???), SELP (0.201 = 2.596 - 2.395), STAT1 (-0.182 = 1.085 - 1.267)	STAT3,TFF3	CCL13,IL1RN,IL4R,SELP,STAT1	CCL13,IL1RN,IL4R,NA,SELP,STAT1,STAT3,TFF3
stress;metabolism;diabetes;disease	Oxidative stress in adipocyte dysfunction in type 2 diabetes and metabolic syndrome X	0.95	0.01105	0.04945	HMOX1;IL6;PLA2G2A;SERPINE1;SOD2;NA	0.183	0.4101	SOD2;NA	64	6	3	2	1	3	IL6,SERPINE1	PLA2G2A	IL6 (1.697 = 5.380 - 3.683), PLA2G2A (-1.812 = -0.102 - 1.710), SERPINE1 (1.065 = 2.029 - 0.964)	HMOX1 (0.326 = 1.443 - 1.117), NA (???), SOD2 (0.408 = 3.234 - 2.826)	IL6,PLA2G2A,SERPINE1	HMOX1,SOD2	HMOX1,IL6,NA,PLA2G2A,SERPINE1,SOD2
angiogenesis-vascular;cancer;lung	Regulation of VEGF expression in lung cancer	3.548	0.003644	0.02375	IL1B;IL1R1;IL6;IL6ST;STAT3;NA	0.4653	0.5373	IL1B	51	6	3	3	0	3	IL1B,IL6,STAT3		IL1B (1.158 = 4.309 - 3.152), IL6 (1.697 = 5.380 - 3.683), STAT3 (0.693 = 1.823 - 1.130)	IL1R1 (0.573 = 1.491 - 0.918), IL6ST (0.413 = 1.158 - 0.745), NA (???)	IL1B,IL6,STAT3	IL1R1,IL6ST	IL1B,IL1R1,IL6,IL6ST,NA,STAT3
adhesion/ECM/cytoskeleton;disease	Role of cell adhesion in vaso-occlusion in Sickle cell disease	2.986	0.008204	0.03987	IL1B;IL8;SELE;SELP;THBS1	0.41	0.5328	IL1B	43	5	3	3	0	2	IL1B,IL8,THBS1		IL1B (1.158 = 4.309 - 3.152), IL8 (0.884 = 2.731 - 1.847), THBS1 (0.944 = 1.819 - 0.875)	SELE (0.552 = 2.334 - 1.781), SELP (0.201 = 2.596 - 2.395)	IL1B,IL8,THBS1	SELE,SELP	IL1B,IL8,SELE,SELP,THBS1
canonical pathway;signaling;innate immune system;immunogenic cell death	Immune response_HSP60 and HSP70/ TLR signaling pathway	3.739	0.004856	0.02816	HSPA14;HSPD1;IL1B;IL6;IL8;TLR2	0.0279	0.1461	HSPA14;IL1B;TLR2	54	6	3	3	0	3	IL1B,IL6,IL8		IL1B (1.158 = 4.309 - 3.152), IL6 (1.697 = 5.380 - 3.683), IL8 (0.884 = 2.731 - 1.847)	HSPA14 (-0.062 = 0.201 - 0.263), HSPD1 (0.478 = 1.093 - 0.615), TLR2 (-0.280 = 1.559 - 1.839)	IL1B,IL6,IL8	HSPA14,HSPD1,TLR2	HSPA14,HSPD1,IL1B,IL6,IL8,TLR2
drug;cancer	Mechanisms of drug resistance in multiple myeloma	3.274	0.002972	0.02086	ABCB1;IL6;IL8;MCL1;RBPJ;STAT3	0.452	0.5341	RBPJ	49	6	3	3	0	3	IL6,IL8,STAT3		IL6 (1.697 = 5.380 - 3.683), IL8 (0.884 = 2.731 - 1.847), STAT3 (0.693 = 1.823 - 1.130)	ABCB1 (-0.612 = -1.593 - -0.981), MCL1 (0.166 = 0.879 - 0.713), RBPJ (-0.480 = 1.052 - 1.532)	IL6,IL8,STAT3	ABCB1,MCL1,RBPJ	ABCB1,IL6,IL8,MCL1,RBPJ,STAT3
neuro	CHDI_Correlations from Replication data_Causal network (positive correlations)	3.94	0.008443	0.04087	CASP3;HSPA14;IL1R1;ITPR1;PRKCQ;TLR2	0.01565	0.1021	CXCL12;HSPA14;PRKCQ;TLR2	79	7	4	4	0	3	CASP3,CXCL12,ITPR1,PRKCQ		CASP3 (0.777 = 1.432 - 0.654), CXCL12 (0.766 = -0.829 - -1.595), ITPR1 (0.906 = 1.929 - 1.023), PRKCQ (1.491 = -1.531 - -3.021)	HSPA14 (-0.062 = 0.201 - 0.263), IL1R1 (0.573 = 1.491 - 0.918), TLR2 (-0.280 = 1.559 - 1.839)	CASP3,CXCL12,ITPR1,PRKCQ	HSPA14,IL1R1,TLR2	CASP3,CXCL12,HSPA14,IL1R1,ITPR1,PRKCQ,TLR2
signaling;immune system	Immune response_CCL2 signaling	3.569	0.004856	0.02816	ETS1;GNAI1;IL1B;IL6;ZC3H12A;NA	0.1401	0.3397	IL1B;NA	54	6	3	3	0	3	IL1B,IL6,ZC3H12A		IL1B (1.158 = 4.309 - 3.152), IL6 (1.697 = 5.380 - 3.683), ZC3H12A (0.714 = 1.702 - 0.988)	ETS1 (0.508 = 1.571 - 1.063), GNAI1 (0.492 = 0.259 - -0.233), NA (???)	IL1B,IL6,ZC3H12A	ETS1,GNAI1	ETS1,GNAI1,IL1B,IL6,NA,ZC3H12A
lung;immune system	Th2 cytokine- and TNF-alpha-induced profibrotic response in asthmatic airway fibroblasts/ myofibroblasts	0.417	0.0007639	0.008711	ETS1;HAS2;IL1B;IL4R;MMP1;PDGFRA;TNFRSF1A	0.1319	0.3293	IL1B;NGF	52	8	3	2	1	5	HAS2,IL1B	NGF	HAS2 (0.768 = 1.722 - 0.954), IL1B (1.158 = 4.309 - 3.152), NGF (-1.509 = 0.379 - 1.888)	ETS1 (0.508 = 1.571 - 1.063), IL4R (0.455 = 1.116 - 0.661), MMP1 (-0.021 = 0.247 - 0.268), PDGFRA (0.330 = 2.014 - 1.684), TNFRSF1A (0.206 = 0.987 - 0.781)	HAS2,IL1B,NGF	ETS1,IL4R,MMP1,PDGFRA,TNFRSF1A	ETS1,HAS2,IL1B,IL4R,MMP1,NGF,PDGFRA,TNFRSF1A
drug;transc/transl/pos-translational	Transcription_Role of VDR in regulation of genes involved in osteoporosis	3.94	0.008802	0.04161	CALR;CGA;FOSL1;IL1B;IL6;THRB	0.1699	0.3881	FOSL1;IL1B	61	6	3	3	0	3	CGA,IL1B,IL6		CGA (1.085 = 2.561 - 1.476), IL1B (1.158 = 4.309 - 3.152), IL6 (1.697 = 5.380 - 3.683)	CALR (0.521 = 1.256 - 0.734), FOSL1 (0.549 = 4.578 - 4.028), THRB (0.151 = -0.586 - -0.737)	CGA,IL1B,IL6	CALR,FOSL1,THRB	CALR,CGA,FOSL1,IL1B,IL6,THRB
cancer	Regulation of IGF family activity in colorectal cancer	2.855	0.0002016	0.003516	IGFBP3;IGFBP4;IL1B;IL6;PLAUR;NA	0.05128	0.1995	IL1B;PLAUR	30	6	2	2	0	4	IL1B,IL6		IL1B (1.158 = 4.309 - 3.152), IL6 (1.697 = 5.380 - 3.683)	IGFBP3 (-0.045 = 0.905 - 0.950), IGFBP4 (0.522 = 1.651 - 1.129), NA (???), PLAUR (-0.315 = 1.491 - 1.806)	IL1B,IL6	IGFBP3,IGFBP4,PLAUR	IGFBP3,IGFBP4,IL1B,IL6,NA,PLAUR
signaling;immune system	Immune response_IL-18 signaling	3.739	0.008132	0.03987	IL18RAP;IL1B;IL6;IL8;SELE;NA	0.1656	0.3846	IL1B;NA	60	6	3	3	0	3	IL1B,IL6,IL8		IL1B (1.158 = 4.309 - 3.152), IL6 (1.697 = 5.380 - 3.683), IL8 (0.884 = 2.731 - 1.847)	IL18RAP (0.223 = 2.817 - 2.593), NA (???), SELE (0.552 = 2.334 - 1.781)	IL1B,IL6,IL8	IL18RAP,SELE	IL18RAP,IL1B,IL6,IL8,NA,SELE
apoptosis/cell death/necrosis;lung;proliferation;adhesion/ECM/cytoskeleton	Disruption of apoptosis, proliferation and shedding of epithelial cells in asthma	3.028	0.0009617	0.01009	CASP3;EDNRB;IL13RA1;IL1B;IL4R;STAT1;TNFRSF1A	0.0279	0.1461	IL13RA1;IL1B;STAT1	54	7	3	3	0	4	CASP3,EDNRB,IL1B		CASP3 (0.777 = 1.432 - 0.654), EDNRB (1.093 = 1.203 - 0.111), IL1B (1.158 = 4.309 - 3.152)	IL13RA1 (0.128 = 1.408 - 1.280), IL4R (0.455 = 1.116 - 0.661), STAT1 (-0.182 = 1.085 - 1.267), TNFRSF1A (0.206 = 0.987 - 0.781)	CASP3,EDNRB,IL1B	IL13RA1,IL4R,STAT1,TNFRSF1A	CASP3,EDNRB,IL13RA1,IL1B,IL4R,STAT1,TNFRSF1A
apoptosis/cell death/necrosis;diabetes	GLP-1 in beta cell apoptosis in type 2 diabetes	2.637	0.0004648	0.006265	BIRC3;CASP3;CYCS;IL1B;IL1R1;TNFRSF1A;NA	0.4452	0.5341	IL1B	48	7	3	3	0	4	CASP3,CYCS,IL1B		CASP3 (0.777 = 1.432 - 0.654), CYCS (0.702 = 1.450 - 0.749), IL1B (1.158 = 4.309 - 3.152)	BIRC3 (0.360 = 1.275 - 0.915), IL1R1 (0.573 = 1.491 - 0.918), NA (???), TNFRSF1A (0.206 = 0.987 - 0.781)	CASP3,CYCS,IL1B	BIRC3,IL1R1,TNFRSF1A	BIRC3,CASP3,CYCS,IL1B,IL1R1,NA,TNFRSF1A
development;signaling	Development_G-CSF signaling	0.481	0.002972	0.02086	BIRC3;CSF3;CSF3R;LYN;STAT1;STAT3	0.02165	0.1238	CSF3R;SOS2;STAT1	49	7	3	2	1	4	CSF3,STAT3	CSF3R	CSF3 (0.873 = 2.959 - 2.086), CSF3R (-1.085 = 4.776 - 5.861), STAT3 (0.693 = 1.823 - 1.130)	BIRC3 (0.360 = 1.275 - 0.915), LYN (0.315 = 1.522 - 1.208), SOS2 (0.023 = -0.971 - -0.994), STAT1 (-0.182 = 1.085 - 1.267)	CSF3,CSF3R,STAT3	BIRC3,LYN,SOS2,STAT1	BIRC3,CSF3,CSF3R,LYN,SOS2,STAT1,STAT3
apoptosis/cell death/necrosis;cancer	Inhibition of apoptosis in pancreatic cancer	3.092	0.001635	0.01456	CYCS;GNAI1;IL6;MCL1;PER1;PTGES;STAT3	0.5155	0.5549	PER1	59	7	3	3	0	4	CYCS,IL6,STAT3		CYCS (0.702 = 1.450 - 0.749), IL6 (1.697 = 5.380 - 3.683), STAT3 (0.693 = 1.823 - 1.130)	GNAI1 (0.492 = 0.259 - -0.233), MCL1 (0.166 = 0.879 - 0.713), PER1 (-0.335 = -1.474 - -1.139), PTGES (0.491 = 1.441 - 0.950)	CYCS,IL6,STAT3	GNAI1,MCL1,PER1,PTGES	CYCS,GNAI1,IL6,MCL1,PER1,PTGES,STAT3
lung;migration/invasion/motility;adhesion/ECM/cytoskeleton	TGF-beta-induced fibroblast/ myofibroblast migration and extracellular matrix production in asthmatic airways	3.222	0.002627	0.01984	HAS2;ITGA1;MMP1;MMP3;SERPINE1;THBS2;NA	0.5444	0.5684	MMP3	64	7	3	3	0	4	HAS2,MMP3,SERPINE1		HAS2 (0.768 = 1.722 - 0.954), MMP3 (1.389 = 4.056 - 2.667), SERPINE1 (1.065 = 2.029 - 0.964)	ITGA1 (0.254 = 1.348 - 1.094), MMP1 (-0.021 = 0.247 - 0.268), NA (???), THBS2 (0.493 = 1.305 - 0.811)	HAS2,MMP3,SERPINE1	ITGA1,MMP1,THBS2	HAS2,ITGA1,MMP1,MMP3,NA,SERPINE1,THBS2
apoptosis/cell death/necrosis;neuro;disease	Regulation of caspase activity in Huntington's disease	1.479	0.002447	0.01884	CASP3;CYCS;HSPA14;NA	0.2175	0.4507	HSPA14	20	4	2	2	0	2	CASP3,CYCS		CASP3 (0.777 = 1.432 - 0.654), CYCS (0.702 = 1.450 - 0.749)	HSPA14 (-0.062 = 0.201 - 0.263), NA (???)	CASP3,CYCS	HSPA14	CASP3,CYCS,HSPA14,NA
signaling;immune system	Immune response_IL-5 signaling via JAK/STAT	2.735	0.001332	0.01234	BIRC3;IL1B;IL8;MCL1;STAT1;STAT3;XBP1	0.1528	0.3598	IL1B;STAT1	57	7	3	3	0	4	IL1B,IL8,STAT3		IL1B (1.158 = 4.309 - 3.152), IL8 (0.884 = 2.731 - 1.847), STAT3 (0.693 = 1.823 - 1.130)	BIRC3 (0.360 = 1.275 - 0.915), MCL1 (0.166 = 0.879 - 0.713), STAT1 (-0.182 = 1.085 - 1.267), XBP1 (0.542 = 1.344 - 0.802)	IL1B,IL8,STAT3	BIRC3,MCL1,STAT1,XBP1	BIRC3,IL1B,IL8,MCL1,STAT1,STAT3,XBP1
canonical pathway;stress;apoptosis/cell death/necrosis;ER/chaperone/Golgi	Apoptosis and survival_Endoplasmic reticulum stress response pathway	2.57	4.508e-06	0.0004113	ATF6;CAPN2;CYCS;HSP90B1;HSPA5;ITPR1;PDIA6;SOD2;XBP1	0.4972	0.5453	SOD2	56	9	3	3	0	6	CYCS,HSPA5,ITPR1		CYCS (0.702 = 1.450 - 0.749), HSPA5 (0.962 = 1.526 - 0.564), ITPR1 (0.906 = 1.929 - 1.023)	ATF6 (0.076 = 0.979 - 0.903), CAPN2 (0.231 = 0.744 - 0.513), HSP90B1 (0.503 = 1.175 - 0.671), PDIA6 (0.239 = 0.930 - 0.691), SOD2 (0.408 = 3.234 - 2.826), XBP1 (0.542 = 1.344 - 0.802)	CYCS,HSPA5,ITPR1	ATF6,CAPN2,HSP90B1,PDIA6,SOD2,XBP1	ATF6,CAPN2,CYCS,HSP90B1,HSPA5,ITPR1,PDIA6,SOD2,XBP1
lung;muscle	Hypertrophy of asthmatic airway smooth muscle cells	2.944	2.602e-06	0.0002805	ACTA1;EDNRB;EIF4E;IL1B;IL4R;IL6ST;MAX;OSMR;PDGFRA;STAT3;NA	0.04465	0.183	ACTA1;IL1B;NA	65	11	3	3	0	8	EDNRB,IL1B,STAT3		EDNRB (1.093 = 1.203 - 0.111), IL1B (1.158 = 4.309 - 3.152), STAT3 (0.693 = 1.823 - 1.130)	ACTA1 (-0.158 = -6.158 - -5.999), EIF4E (0.381 = 0.790 - 0.408), IL4R (0.455 = 1.116 - 0.661), IL6ST (0.413 = 1.158 - 0.745), MAX (0.578 = 0.864 - 0.286), NA (???), OSMR (0.651 = 1.935 - 1.284), PDGFRA (0.330 = 2.014 - 1.684)	EDNRB,IL1B,STAT3	ACTA1,EIF4E,IL4R,IL6ST,MAX,OSMR,PDGFRA	ACTA1,EDNRB,EIF4E,IL1B,IL4R,IL6ST,MAX,NA,OSMR,PDGFRA,STAT3
coagulation	Blood coagulation_GPIb-IX-V-dependent platelet activation	2.094	0.00736	0.037	ACTG1;ACTN2;ITPR1;LYN;PLA2G4A;RAP1B;RASGRP2	0.241	0.4735	ACTG1;ACTN2	77	7	3	2	1	4	ACTN2,ITPR1	RASGRP2	ACTN2 (1.882 = -5.017 - -6.900), ITPR1 (0.906 = 1.929 - 1.023), RASGRP2 (-0.694 = -1.630 - -0.936)	ACTG1 (-0.092 = 0.469 - 0.562), LYN (0.315 = 1.522 - 1.208), PLA2G4A (0.083 = 0.818 - 0.735), RAP1B (0.260 = 0.824 - 0.564)	ACTN2,ITPR1,RASGRP2	ACTG1,LYN,PLA2G4A,RAP1B	ACTG1,ACTN2,ITPR1,LYN,PLA2G4A,RAP1B,RASGRP2
canonical pathway;signaling;signaling;autophagy;immune system	Immune response_IL-6 signaling pathway via MEK/ERK and PI3K/AKT cascades	3.296	0.001428	0.01313	EIF4E;IL6;IL6ST;ITPR1;MCL1;SRF;STAT3;TRPV1	0.5972	0.609	SOS2	74	9	3	3	0	6	IL6,ITPR1,STAT3		IL6 (1.697 = 5.380 - 3.683), ITPR1 (0.906 = 1.929 - 1.023), STAT3 (0.693 = 1.823 - 1.130)	EIF4E (0.381 = 0.790 - 0.408), IL6ST (0.413 = 1.158 - 0.745), MCL1 (0.166 = 0.879 - 0.713), SOS2 (0.023 = -0.971 - -0.994), SRF (0.331 = 0.783 - 0.452), TRPV1 (-0.018 = -1.401 - -1.383)	IL6,ITPR1,STAT3	EIF4E,IL6ST,MCL1,SOS2,SRF,TRPV1	EIF4E,IL6,IL6ST,ITPR1,MCL1,SOS2,SRF,STAT3,TRPV1
lung;metabolism;immune system	Arachidonic acid metabolites production in alveolar macrophages in asthma	2.042	0.001929	0.01578	IL1B;IL8;PLA2G4A;TLR2;NA	0.006187	0.06255	IL1B;TLR2;NA	31	5	2	2	0	3	IL1B,IL8		IL1B (1.158 = 4.309 - 3.152), IL8 (0.884 = 2.731 - 1.847)	NA (???), PLA2G4A (0.083 = 0.818 - 0.735), TLR2 (-0.280 = 1.559 - 1.839)	IL1B,IL8	PLA2G4A,TLR2	IL1B,IL8,NA,PLA2G4A,TLR2
canonical pathway;dermis	The role of KEAP1/NRF2 pathway in skin sensitization	2.042	0.002232	0.01801	CCR7;HMOX1;HSPA14;IL1B;IL8	0.006767	0.06408	CCR7;HSPA14;IL1B	32	5	2	2	0	3	IL1B,IL8		IL1B (1.158 = 4.309 - 3.152), IL8 (0.884 = 2.731 - 1.847)	CCR7 (0.292 = 2.652 - 2.359), HMOX1 (0.326 = 1.443 - 1.117), HSPA14 (-0.062 = 0.201 - 0.263)	IL1B,IL8	CCR7,HMOX1,HSPA14	CCR7,HMOX1,HSPA14,IL1B,IL8
metabolism;immune system;differentiation	Immune response_IL-4-induced regulators of cell growth, survival, differentiation and metabolism	0.198	0.002399	0.01884	CTSV;CYCS;IL4R;SOCS3;STAT1;STAT3	0.007196	0.06703	CTSV;MCM5;SOCS3;STAT1	63	7	3	2	1	4	CYCS,STAT3	MCM5	CYCS (0.702 = 1.450 - 0.749), MCM5 (-1.197 = 0.354 - 1.551), STAT3 (0.693 = 1.823 - 1.130)	CTSV (0.210 = -0.161 - -0.370), IL4R (0.455 = 1.116 - 0.661), SOCS3 (0.555 = 2.979 - 2.423), STAT1 (-0.182 = 1.085 - 1.267)	CYCS,MCM5,STAT3	CTSV,IL4R,SOCS3,STAT1	CTSV,CYCS,IL4R,MCM5,SOCS3,STAT1,STAT3
stress;apoptosis/cell death/necrosis;adhesion/ECM/cytoskeleton	Cigarette smoke-induced oxidative stress and apoptosis in airway epithelial cells	2.441	0.008132	0.03987	CASP3;CASP4;CYCS;HSPA5;MCL1;SOD2	0.5214	0.5549	SOD2	60	6	3	3	0	3	CASP3,CYCS,HSPA5		CASP3 (0.777 = 1.432 - 0.654), CYCS (0.702 = 1.450 - 0.749), HSPA5 (0.962 = 1.526 - 0.564)	CASP4 (0.334 = 1.114 - 0.780), MCL1 (0.166 = 0.879 - 0.713), SOD2 (0.408 = 3.234 - 2.826)	CASP3,CYCS,HSPA5	CASP4,MCL1,SOD2	CASP3,CASP4,CYCS,HSPA5,MCL1,SOD2
remodeling;adhesion/ECM/cytoskeleton	Cytoskeleton remodeling_Regulation of actin cytoskeleton organization by the kinase effectors of Rho GTPases	0.244	0.001477	0.01348	ACTN2;MYH8;NA	7.037e-05	0.005441	ACTN2;MYH8;NA	58	3	2	1	1	1	ACTN2	MYH8	ACTN2 (1.882 = -5.017 - -6.900), MYH8 (-1.638 = -6.476 - -4.837)	NA (???)	ACTN2,MYH8		ACTN2,MYH8,NA
signaling;muscle	NF-AT signaling in cardiac hypertrophy	3.699	0.002872	0.02086	ADSSL1;CASQ2;GNAI1;IL6;IL6ST;MYH7;TNNI2;TNNT2	0.008028	0.07006	CASQ2;MYH7;NFATC4;TNNI2;TNNT2	65	9	2	2	0	7	IL6,MYH7		IL6 (1.697 = 5.380 - 3.683), MYH7 (2.002 = -4.714 - -6.716)	ADSSL1 (-0.343 = -2.207 - -1.864), CASQ2 (0.503 = -1.949 - -2.452), GNAI1 (0.492 = 0.259 - -0.233), IL6ST (0.413 = 1.158 - 0.745), NFATC4 (-0.661 = 0.373 - 1.033), TNNI2 (0.014 = -5.125 - -5.139), TNNT2 (0.504 = 0.226 - -0.278)	IL6,MYH7	ADSSL1,CASQ2,GNAI1,IL6ST,NFATC4,TNNI2,TNNT2	ADSSL1,CASQ2,GNAI1,IL6,IL6ST,MYH7,NFATC4,TNNI2,TNNT2
canonical pathway;development;signaling	Development_Leptin signaling via JAK/STAT and MAPK cascades	1.395	0.005691	0.03096	CYCS;PLA2G4A;SOCS3;STAT3	0.003339	0.04671	PTPN1;SOCS3;SOS2	25	6	2	2	0	4	CYCS,STAT3		CYCS (0.702 = 1.450 - 0.749), STAT3 (0.693 = 1.823 - 1.130)	PLA2G4A (0.083 = 0.818 - 0.735), PTPN1 (-0.296 = 0.781 - 1.077), SOCS3 (0.555 = 2.979 - 2.423), SOS2 (0.023 = -0.971 - -0.994)	CYCS,STAT3	PLA2G4A,PTPN1,SOCS3,SOS2	CYCS,PLA2G4A,PTPN1,SOCS3,SOS2,STAT3
lung;metabolism;ROS;innate immune system	Production of reactive oxygen species and arachidonic acid metabolites by neutrophils in asthma	2.499	0.003711	0.02382	GNAI1;IL8;ITPR1;PLA2G4A;PRKD3;PTAFR;SOD2	0.2007	0.4332	PRKD3;SOD2	68	7	3	3	0	4	IL8,ITPR1,PTAFR		IL8 (0.884 = 2.731 - 1.847), ITPR1 (0.906 = 1.929 - 1.023), PTAFR (0.709 = 3.028 - 2.319)	GNAI1 (0.492 = 0.259 - -0.233), PLA2G4A (0.083 = 0.818 - 0.735), PRKD3 (-0.311 = -0.473 - -0.162), SOD2 (0.408 = 3.234 - 2.826)	IL8,ITPR1,PTAFR	GNAI1,PLA2G4A,PRKD3,SOD2	GNAI1,IL8,ITPR1,PLA2G4A,PRKD3,PTAFR,SOD2
immune system;immunogenic cell death	Immune response_HMGB1 release from the cell	2.064	0.005397	0.03019	IL1B;IL1R1;ITPR1;TLR2;TNFRSF1A	0.08144	0.2529	IL1B;TLR2	39	5	2	2	0	3	IL1B,ITPR1		IL1B (1.158 = 4.309 - 3.152), ITPR1 (0.906 = 1.929 - 1.023)	IL1R1 (0.573 = 1.491 - 0.918), TLR2 (-0.280 = 1.559 - 1.839), TNFRSF1A (0.206 = 0.987 - 0.781)	IL1B,ITPR1	IL1R1,TLR2,TNFRSF1A	IL1B,IL1R1,ITPR1,TLR2,TNFRSF1A
development	Development_Role of CNTF and LIF in regulation of oligodendrocyte development	1.47	0.0001344	0.002894	BIRC3;CASP3;IL6ST;SOCS3;STAT1;STAT3	0.04526	0.183	SOCS3;STAT1	28	6	2	2	0	4	CASP3,STAT3		CASP3 (0.777 = 1.432 - 0.654), STAT3 (0.693 = 1.823 - 1.130)	BIRC3 (0.360 = 1.275 - 0.915), IL6ST (0.413 = 1.158 - 0.745), SOCS3 (0.555 = 2.979 - 2.423), STAT1 (-0.182 = 1.085 - 1.267)	CASP3,STAT3	BIRC3,IL6ST,SOCS3,STAT1	BIRC3,CASP3,IL6ST,SOCS3,STAT1,STAT3
cancer	Bone metastases in Prostate Cancer	0.067	0.009746	0.04515	GNAI1;KLK3;WNT4;NA	0.00512	0.05735	CXCL12;KLK3;NA	29	5	2	1	1	3	CXCL12	KLK3	CXCL12 (0.766 = -0.829 - -1.595), KLK3 (-0.699 = -0.640 - 0.059)	GNAI1 (0.492 = 0.259 - -0.233), NA (???), WNT4 (-0.584 = -0.436 - 0.148)	CXCL12,KLK3	GNAI1,WNT4	CXCL12,GNAI1,KLK3,NA,WNT4
innate immune system;coagulation	Immune response_TLR2-induced platelet activation	2.064	0.006698	0.03454	IL1B;ITPR1;PLA2G4A;SELP;TLR2	0.08874	0.2637	IL1B;TLR2	41	5	2	2	0	3	IL1B,ITPR1		IL1B (1.158 = 4.309 - 3.152), ITPR1 (0.906 = 1.929 - 1.023)	PLA2G4A (0.083 = 0.818 - 0.735), SELP (0.201 = 2.596 - 2.395), TLR2 (-0.280 = 1.559 - 1.839)	IL1B,ITPR1	PLA2G4A,SELP,TLR2	IL1B,ITPR1,PLA2G4A,SELP,TLR2
development;signaling	Development_Angiotensin signaling via STATs	1.599	0.0002928	0.004452	IRF9;ITPR1;STAT1;STAT2;STAT3	0.05756	0.2093	IRF9;STAT1	32	5	2	2	0	3	ITPR1,STAT3		ITPR1 (0.906 = 1.929 - 1.023), STAT3 (0.693 = 1.823 - 1.130)	IRF9 (-0.325 = 1.136 - 1.462), STAT1 (-0.182 = 1.085 - 1.267), STAT2 (-0.106 = 0.747 - 0.852)	ITPR1,STAT3	IRF9,STAT1,STAT2	IRF9,ITPR1,STAT1,STAT2,STAT3
development;autoimmune	Role of CNTF and LIF in regulation of oligodendrocyte development in multiple sclerosis	1.47	0.001657	0.01456	BIRC3;CASP3;IL6ST;STAT1;STAT3	0.3079	0.5219	STAT1	30	5	2	2	0	3	CASP3,STAT3		CASP3 (0.777 = 1.432 - 0.654), STAT3 (0.693 = 1.823 - 1.130)	BIRC3 (0.360 = 1.275 - 0.915), IL6ST (0.413 = 1.158 - 0.745), STAT1 (-0.182 = 1.085 - 1.267)	CASP3,STAT3	BIRC3,IL6ST,STAT1	BIRC3,CASP3,IL6ST,STAT1,STAT3
apoptosis/cell death/necrosis	Apoptosis and survival_Role of IAP-proteins in apoptosis	1.479	0.0002438	0.003962	BIRC2;BIRC3;CASP3;CYCS;HSPA14;TNFRSF1A	0.3163	0.5244	HSPA14	31	6	2	2	0	4	CASP3,CYCS		CASP3 (0.777 = 1.432 - 0.654), CYCS (0.702 = 1.450 - 0.749)	BIRC2 (0.466 = 0.601 - 0.135), BIRC3 (0.360 = 1.275 - 0.915), HSPA14 (-0.062 = 0.201 - 0.263), TNFRSF1A (0.206 = 0.987 - 0.781)	CASP3,CYCS	BIRC2,BIRC3,HSPA14,TNFRSF1A	BIRC2,BIRC3,CASP3,CYCS,HSPA14,TNFRSF1A
receptor;signaling	Nociception_Nociceptin receptor signaling	0.807	0.006859	0.03522	ACTG1;GNAI1;ITPR1;PLA2G4A;PRKD3;RPS6KA1;STAT3	0.2365	0.4657	ACTG1;PRKD3	76	7	3	2	1	4	ITPR1,STAT3	RPS6KA1	ITPR1 (0.906 = 1.929 - 1.023), RPS6KA1 (-0.792 = -0.300 - 0.493), STAT3 (0.693 = 1.823 - 1.130)	ACTG1 (-0.092 = 0.469 - 0.562), GNAI1 (0.492 = 0.259 - -0.233), PLA2G4A (0.083 = 0.818 - 0.735), PRKD3 (-0.311 = -0.473 - -0.162)	ITPR1,RPS6KA1,STAT3	ACTG1,GNAI1,PLA2G4A,PRKD3	ACTG1,GNAI1,ITPR1,PLA2G4A,PRKD3,RPS6KA1,STAT3
signaling;cancer;immune system	IL-6 signaling in multiple myeloma	2.39	0.003644	0.02375	IL6;IL6ST;LYN;MCL1;STAT1;STAT3	0.1278	0.3239	SOS2;STAT1	51	7	2	2	0	5	IL6,STAT3		IL6 (1.697 = 5.380 - 3.683), STAT3 (0.693 = 1.823 - 1.130)	IL6ST (0.413 = 1.158 - 0.745), LYN (0.315 = 1.522 - 1.208), MCL1 (0.166 = 0.879 - 0.713), SOS2 (0.023 = -0.971 - -0.994), STAT1 (-0.182 = 1.085 - 1.267)	IL6,STAT3	IL6ST,LYN,MCL1,SOS2,STAT1	IL6,IL6ST,LYN,MCL1,SOS2,STAT1,STAT3
ubiquitin/prot.degradation;immune system;neuro	Immune response_PGE2 in immune and neuroendocrine system interactions	2.148	0.0004071	0.005749	GNAI1;IL1B;IL1R1;PLA2G4A;PTGES;PTGFR;TNFRSF1A	0.1117	0.3084	IL1B;NA	47	8	2	2	0	6	IL1B,PTGFR		IL1B (1.158 = 4.309 - 3.152), PTGFR (0.990 = 2.157 - 1.166)	GNAI1 (0.492 = 0.259 - -0.233), IL1R1 (0.573 = 1.491 - 0.918), NA (???), PLA2G4A (0.083 = 0.818 - 0.735), PTGES (0.491 = 1.441 - 0.950), TNFRSF1A (0.206 = 0.987 - 0.781)	IL1B,PTGFR	GNAI1,IL1R1,PLA2G4A,PTGES,TNFRSF1A	GNAI1,IL1B,IL1R1,NA,PLA2G4A,PTGES,PTGFR,TNFRSF1A
neuro	CHDI_Correlations from Discovery data_Causal network (positive)	1.637	7.131e-05	0.001967	ACTG1;ANGPTL1;IL6ST;STAT1;STAT3;THBS1;NA	0.009404	0.07286	ACTG1;ANGPTL1;STAT1	36	7	2	2	0	5	STAT3,THBS1		STAT3 (0.693 = 1.823 - 1.130), THBS1 (0.944 = 1.819 - 0.875)	ACTG1 (-0.092 = 0.469 - 0.562), ANGPTL1 (0.351 = -2.054 - -2.405), IL6ST (0.413 = 1.158 - 0.745), NA (???), STAT1 (-0.182 = 1.085 - 1.267)	STAT3,THBS1	ACTG1,ANGPTL1,IL6ST,STAT1	ACTG1,ANGPTL1,IL6ST,NA,STAT1,STAT3,THBS1
signaling;cancer	FGF2 signaling in melanoma	1.769	0.005397	0.03019	FOSL1;MMP1;SDC4;STAT3;NA	0.08144	0.2529	FOSL1;SOS2	39	6	2	2	0	4	SDC4,STAT3		SDC4 (1.076 = 2.106 - 1.030), STAT3 (0.693 = 1.823 - 1.130)	FOSL1 (0.549 = 4.578 - 4.028), MMP1 (-0.021 = 0.247 - 0.268), NA (???), SOS2 (0.023 = -0.971 - -0.994)	SDC4,STAT3	FOSL1,MMP1,SOS2	FOSL1,MMP1,NA,SDC4,SOS2,STAT3
canonical pathway;drug;transc/transl/pos-translational;hypoxia	Transcription_HIF-1 targets	2.775	0.001876	0.01578	ABCB1;ABCG2;ANGPT2;HMOX1;LDHA;MCL1;PLAUR;SERPINE1;THBS1	0.1094	0.3064	CXCL12;PGK1;PLAUR	95	11	3	3	0	8	CXCL12,SERPINE1,THBS1		CXCL12 (0.766 = -0.829 - -1.595), SERPINE1 (1.065 = 2.029 - 0.964), THBS1 (0.944 = 1.819 - 0.875)	ABCB1 (-0.612 = -1.593 - -0.981), ABCG2 (-0.274 = -1.739 - -1.465), ANGPT2 (0.216 = 1.309 - 1.093), HMOX1 (0.326 = 1.443 - 1.117), LDHA (0.125 = 1.052 - 0.927), MCL1 (0.166 = 0.879 - 0.713), PGK1 (-0.233 = 0.670 - 0.902), PLAUR (-0.315 = 1.491 - 1.806)	CXCL12,SERPINE1,THBS1	ABCB1,ABCG2,ANGPT2,HMOX1,LDHA,MCL1,PGK1,PLAUR	ABCB1,ABCG2,ANGPT2,CXCL12,HMOX1,LDHA,MCL1,PGK1,PLAUR,SERPINE1,THBS1
cancer;ubiquitin/prot.degradation	Role and regulation of Prostaglandin E2 in gastric cancer	2.042	0.002972	0.02086	IL1B;IL8;PLAUR;PTGES;TLR2;NA	0.0003088	0.01054	IL1B;PLAUR;SOS2;TLR2;NA	49	7	2	2	0	5	IL1B,IL8		IL1B (1.158 = 4.309 - 3.152), IL8 (0.884 = 2.731 - 1.847)	NA (???), PLAUR (-0.315 = 1.491 - 1.806), PTGES (0.491 = 1.441 - 0.950), SOS2 (0.023 = -0.971 - -0.994), TLR2 (-0.280 = 1.559 - 1.839)	IL1B,IL8	PLAUR,PTGES,SOS2,TLR2	IL1B,IL8,NA,PLAUR,PTGES,SOS2,TLR2
lung;migration/invasion/motility	Basophil migration in asthma	2.176	0.000187	0.003466	C5AR1;CCL13;GNAI1;IL8;PLAUR;SELE;SELP;NA	0.02925	0.1461	CCL13;PLAUR;NA	55	8	2	2	0	6	C5AR1,IL8		C5AR1 (1.292 = 1.651 - 0.359), IL8 (0.884 = 2.731 - 1.847)	CCL13 (0.134 = 1.169 - 1.035), GNAI1 (0.492 = 0.259 - -0.233), NA (???), PLAUR (-0.315 = 1.491 - 1.806), SELE (0.552 = 2.334 - 1.781), SELP (0.201 = 2.596 - 2.395)	C5AR1,IL8	CCL13,GNAI1,PLAUR,SELE,SELP	C5AR1,CCL13,GNAI1,IL8,NA,PLAUR,SELE,SELP
canonical pathway;signaling;immune system	Immune response_IL-13 signaling via JAK-STAT	1.726	3.606e-05	0.001188	IL13RA1;IL1RN;IL4R;MMP8;STAT1;STAT3;NA	0.0001846	0.008503	IL13RA1;IL1RN;MMP8;STAT1;NA	44	7	2	2	0	5	MMP8,STAT3		MMP8 (1.033 = 6.494 - 5.460), STAT3 (0.693 = 1.823 - 1.130)	IL13RA1 (0.128 = 1.408 - 1.280), IL1RN (0.018 = 2.823 - 2.805), IL4R (0.455 = 1.116 - 0.661), NA (???), STAT1 (-0.182 = 1.085 - 1.267)	MMP8,STAT3	IL13RA1,IL1RN,IL4R,STAT1	IL13RA1,IL1RN,IL4R,MMP8,NA,STAT1,STAT3
development;receptor;signaling	Development_Delta- and kappa-type opioid receptors signaling via beta-arrestin	1.775	0.004172	0.02577	GNAI1;PENK;PRKD3;NA	0.002617	0.04151	PENK;PRKD3;NA	23	4	1	1	0	3	PENK		PENK (1.775 = 4.140 - 2.365)	GNAI1 (0.492 = 0.259 - -0.233), NA (???), PRKD3 (-0.311 = -0.473 - -0.162)	PENK	GNAI1,PRKD3	GNAI1,NA,PENK,PRKD3
canonical pathway;signaling;immune system	Immune response_IL-4 signaling pathway	0.915	0.006367	0.03356	IL13RA1;IL4R;ITPR1;PDE4C;PRKD3;STAT1;STAT3	0.1069	0.3028	IL13RA1;PRKD3;STAT1	94	7	3	2	1	4	ITPR1,STAT3	PDE4C	ITPR1 (0.906 = 1.929 - 1.023), PDE4C (-0.684 = -1.937 - -1.253), STAT3 (0.693 = 1.823 - 1.130)	IL13RA1 (0.128 = 1.408 - 1.280), IL4R (0.455 = 1.116 - 0.661), PRKD3 (-0.311 = -0.473 - -0.162), STAT1 (-0.182 = 1.085 - 1.267)	ITPR1,PDE4C,STAT3	IL13RA1,IL4R,PRKD3,STAT1	IL13RA1,IL4R,ITPR1,PDE4C,PRKD3,STAT1,STAT3
development	Development_Regulation of epithelial-to-mesenchymal transition (EMT)	2.223	0.002627	0.01984	IL1B;IL1R1;PDGFRA;SERPINE1;SRF;TNFRSF1A;WNT4	0.5444	0.5684	IL1B	64	7	2	2	0	5	IL1B,SERPINE1		IL1B (1.158 = 4.309 - 3.152), SERPINE1 (1.065 = 2.029 - 0.964)	IL1R1 (0.573 = 1.491 - 0.918), PDGFRA (0.330 = 2.014 - 1.684), SRF (0.331 = 0.783 - 0.452), TNFRSF1A (0.206 = 0.987 - 0.781), WNT4 (-0.584 = -0.436 - 0.148)	IL1B,SERPINE1	IL1R1,PDGFRA,SRF,TNFRSF1A,WNT4	IL1B,IL1R1,PDGFRA,SERPINE1,SRF,TNFRSF1A,WNT4
immune system;immune system	Immune response_Antigen presentation by MHC class I: cross-presentation	3.321	3.183e-05	0.00111	CALR;CTSL;HSP90AA1;HSP90B1;HSPA14;HSPD1;HYOU1;OLR1;PLA2G4A;RAB8B;TLR2;NA	0.1198	0.3184	CTSL;HSPA14;TLR2	99	12	2	2	0	10	HYOU1,OLR1		HYOU1 (0.826 = 1.163 - 0.336), OLR1 (2.495 = 6.486 - 3.990)	CALR (0.521 = 1.256 - 0.734), CTSL (-0.009 = 1.376 - 1.385), HSP90AA1 (0.411 = 0.872 - 0.461), HSP90B1 (0.503 = 1.175 - 0.671), HSPA14 (-0.062 = 0.201 - 0.263), HSPD1 (0.478 = 1.093 - 0.615), NA (???), PLA2G4A (0.083 = 0.818 - 0.735), RAB8B (0.626 = 1.445 - 0.819), TLR2 (-0.280 = 1.559 - 1.839)	HYOU1,OLR1	CALR,CTSL,HSP90AA1,HSP90B1,HSPA14,HSPD1,PLA2G4A,RAB8B,TLR2	CALR,CTSL,HSP90AA1,HSP90B1,HSPA14,HSPD1,HYOU1,NA,OLR1,PLA2G4A,RAB8B,TLR2
canonical pathway;signaling;immune system	Immune response_IL-6 signaling pathway via JAK/STAT	2.39	0.001193	0.01147	CDKN2C;IL6;IL6ST;MCL1;SOCS3;STAT1;STAT3;NA	0.05739	0.2093	SOCS3;STAT1;NA	72	8	2	2	0	6	IL6,STAT3		IL6 (1.697 = 5.380 - 3.683), STAT3 (0.693 = 1.823 - 1.130)	CDKN2C (-0.291 = -0.801 - -0.510), IL6ST (0.413 = 1.158 - 0.745), MCL1 (0.166 = 0.879 - 0.713), NA (???), SOCS3 (0.555 = 2.979 - 2.423), STAT1 (-0.182 = 1.085 - 1.267)	IL6,STAT3	CDKN2C,IL6ST,MCL1,SOCS3,STAT1	CDKN2C,IL6,IL6ST,MCL1,NA,SOCS3,STAT1,STAT3
muscle	Muscle contraction_ACM regulation of smooth muscle contraction	0.011	0.001198	0.01147	CACNA1C;GNAI3;ITPR1;PRKD3;RYR1;NA	0.004736	0.05453	PRKD3;RYR1;NA	56	6	2	1	1	4	ITPR1	RYR1	ITPR1 (0.906 = 1.929 - 1.023), RYR1 (-0.895 = -3.702 - -2.807)	CACNA1C (-0.072 = 1.094 - 1.166), GNAI3 (0.380 = 0.730 - 0.350), NA (???), PRKD3 (-0.311 = -0.473 - -0.162)	ITPR1,RYR1	CACNA1C,GNAI3,PRKD3	CACNA1C,GNAI3,ITPR1,NA,PRKD3,RYR1
angiogenesis-vascular	Angiogenesis in HCC	1.577	0.003295	0.02272	ANGPT2;IL8;PTGES;STAT3;NA	0.4587	0.5341	NA	50	5	2	2	0	3	IL8,STAT3		IL8 (0.884 = 2.731 - 1.847), STAT3 (0.693 = 1.823 - 1.130)	ANGPT2 (0.216 = 1.309 - 1.093), NA (???), PTGES (0.491 = 1.441 - 0.950)	IL8,STAT3	ANGPT2,PTGES	ANGPT2,IL8,NA,PTGES,STAT3
signaling;muscle	Muscle contraction_Oxytocin signaling in uterus and mammary gland	1.896	0.0004345	0.005992	AKR1C3;CACNA1C;GNAI3;ITPR1;PLA2G4A;PRKD3;PTGES;PTGFR	0.533	0.5644	PRKD3	62	8	2	2	0	6	ITPR1,PTGFR		ITPR1 (0.906 = 1.929 - 1.023), PTGFR (0.990 = 2.157 - 1.166)	AKR1C3 (-0.535 = -1.169 - -0.635), CACNA1C (-0.072 = 1.094 - 1.166), GNAI3 (0.380 = 0.730 - 0.350), PLA2G4A (0.083 = 0.818 - 0.735), PRKD3 (-0.311 = -0.473 - -0.162), PTGES (0.491 = 1.441 - 0.950)	ITPR1,PTGFR	AKR1C3,CACNA1C,GNAI3,PLA2G4A,PRKD3,PTGES	AKR1C3,CACNA1C,GNAI3,ITPR1,PLA2G4A,PRKD3,PTGES,PTGFR
lung;migration/invasion/motility;adhesion/ECM/cytoskeleton	Eosinophil adhesion and transendothelial migration in asthma	2.001	0.003711	0.02382	C5AR1;CCL13;PLAUR;PRKD3;PTAFR;SELP;NA	0.04992	0.199	CCL13;PLAUR;PRKD3	68	7	2	2	0	5	C5AR1,PTAFR		C5AR1 (1.292 = 1.651 - 0.359), PTAFR (0.709 = 3.028 - 2.319)	CCL13 (0.134 = 1.169 - 1.035), NA (???), PLAUR (-0.315 = 1.491 - 1.806), PRKD3 (-0.311 = -0.473 - -0.162), SELP (0.201 = 2.596 - 2.395)	C5AR1,PTAFR	CCL13,PLAUR,PRKD3,SELP	C5AR1,CCL13,NA,PLAUR,PRKD3,PTAFR,SELP
canonical pathway;lung;proliferation;muscle	MAPK-independent proliferation of normal and asthmatic smooth muscle cells	1.786	0.01105	0.04945	EDNRB;GNAI1;PDGFRA;PDGFRB;STAT3;NA	0.5444	0.5684	NA	64	6	2	2	0	4	EDNRB,STAT3		EDNRB (1.093 = 1.203 - 0.111), STAT3 (0.693 = 1.823 - 1.130)	GNAI1 (0.492 = 0.259 - -0.233), NA (???), PDGFRA (0.330 = 2.014 - 1.684), PDGFRB (-0.355 = 0.111 - 0.466)	EDNRB,STAT3	GNAI1,PDGFRA,PDGFRB	EDNRB,GNAI1,NA,PDGFRA,PDGFRB,STAT3
drug;transc/transl/pos-translational;inflammation	Origin of Langerhans cells in the steady-state and under inflammatory conditions	1.158	0.003527	0.02363	IL1B;SELE;SELP;NA	0.02899	0.1461	IL1B;NA	22	4	1	1	0	3	IL1B		IL1B (1.158 = 4.309 - 3.152)	NA (???), SELE (0.552 = 2.334 - 1.781), SELP (0.201 = 2.596 - 2.395)	IL1B	SELE,SELP	IL1B,NA,SELE,SELP
signaling;signaling;immune system	Immune response_IL-3 signaling via JAK/STAT, p38, JNK and NF-kB	2.39	0.001617	0.01453	IL6;LYN;MCL1;SELE;SELP;SOCS3;STAT1;STAT3;XBP1	0.3132	0.5244	SOCS3;STAT1	93	9	2	2	0	7	IL6,STAT3		IL6 (1.697 = 5.380 - 3.683), STAT3 (0.693 = 1.823 - 1.130)	LYN (0.315 = 1.522 - 1.208), MCL1 (0.166 = 0.879 - 0.713), SELE (0.552 = 2.334 - 1.781), SELP (0.201 = 2.596 - 2.395), SOCS3 (0.555 = 2.979 - 2.423), STAT1 (-0.182 = 1.085 - 1.267), XBP1 (0.542 = 1.344 - 0.802)	IL6,STAT3	LYN,MCL1,SELE,SELP,SOCS3,STAT1,XBP1	IL6,LYN,MCL1,SELE,SELP,SOCS3,STAT1,STAT3,XBP1
apoptosis/cell death/necrosis;lung;lipid;immune system;innate immune system	Neutrophil resistance to apoptosis in COPD and proresolving impact of lipid mediators	1.479	0.001805	0.01551	BIRC2;CASP3;CYCS;MCL1;TNFRSF1A;NA	0.5214	0.5549	NA	60	6	2	2	0	4	CASP3,CYCS		CASP3 (0.777 = 1.432 - 0.654), CYCS (0.702 = 1.450 - 0.749)	BIRC2 (0.466 = 0.601 - 0.135), MCL1 (0.166 = 0.879 - 0.713), NA (???), TNFRSF1A (0.206 = 0.987 - 0.781)	CASP3,CYCS	BIRC2,MCL1,TNFRSF1A	BIRC2,CASP3,CYCS,MCL1,NA,TNFRSF1A
dermis	Role of keratinocytes and Langerhans cells in skin sensitization	1.158	0.005691	0.03096	CCL19;CCR7;IL1B;IL1R1	0.03678	0.163	CCR7;IL1B	25	4	1	1	0	3	IL1B		IL1B (1.158 = 4.309 - 3.152)	CCL19 (0.175 = 1.563 - 1.388), CCR7 (0.292 = 2.652 - 2.359), IL1R1 (0.573 = 1.491 - 0.918)	IL1B	CCL19,CCR7,IL1R1	CCL19,CCR7,IL1B,IL1R1
neuro;disease;ER/chaperone/Golgi;immunogenic cell death	HSP70 and HSP40-dependent folding in Huntington's disease	1.116	0.005691	0.03096	HSP90AA1;HSPA14;HSPA8;NA	0.03678	0.163	HSPA14;HSPB8	25	5	1	1	0	4	HSPB8		HSPB8 (1.116 = -0.439 - -1.555)	HSP90AA1 (0.411 = 0.872 - 0.461), HSPA14 (-0.062 = 0.201 - 0.263), HSPA8 (0.637 = 1.050 - 0.413), NA (???)	HSPB8	HSP90AA1,HSPA14,HSPA8	HSP90AA1,HSPA14,HSPA8,HSPB8,NA
development;receptor;signaling	Development_Glucocorticoid receptor signaling	1.065	0.005691	0.03096	HSPA14;PTGES3;SERPINE1;NA	0.264	0.4908	HSPA14	25	4	1	1	0	3	SERPINE1		SERPINE1 (1.065 = 2.029 - 0.964)	HSPA14 (-0.062 = 0.201 - 0.263), NA (???), PTGES3 (0.409 = 0.749 - 0.339)	SERPINE1	HSPA14,PTGES3	HSPA14,NA,PTGES3,SERPINE1
drug	Mechanisms of drug resistance in SCLC	1.479	0.004366	0.02628	ABCB1;ABCC4;BIRC2;CASP3;CYCS;HSPA14;NA	0.5769	0.5955	HSPA14	70	7	2	2	0	5	CASP3,CYCS		CASP3 (0.777 = 1.432 - 0.654), CYCS (0.702 = 1.450 - 0.749)	ABCB1 (-0.612 = -1.593 - -0.981), ABCC4 (0.670 = -0.344 - -1.014), BIRC2 (0.466 = 0.601 - 0.135), HSPA14 (-0.062 = 0.201 - 0.263), NA (???)	CASP3,CYCS	ABCB1,ABCC4,BIRC2,HSPA14	ABCB1,ABCC4,BIRC2,CASP3,CYCS,HSPA14,NA
canonical pathway	SLE genetic marker-specific pathways in B cells	1.868	6.15e-06	0.0004559	ATF6;CD38;ETS1;HSPA5;IRF9;ITPR1;LYN;STAT1;STAT2;TNFRSF1A;XBP1	0.1198	0.3184	IRF9;SOS2;STAT1	99	12	2	2	0	10	HSPA5,ITPR1		HSPA5 (0.962 = 1.526 - 0.564), ITPR1 (0.906 = 1.929 - 1.023)	ATF6 (0.076 = 0.979 - 0.903), CD38 (0.646 = 3.238 - 2.592), ETS1 (0.508 = 1.571 - 1.063), IRF9 (-0.325 = 1.136 - 1.462), LYN (0.315 = 1.522 - 1.208), SOS2 (0.023 = -0.971 - -0.994), STAT1 (-0.182 = 1.085 - 1.267), STAT2 (-0.106 = 0.747 - 0.852), TNFRSF1A (0.206 = 0.987 - 0.781), XBP1 (0.542 = 1.344 - 0.802)	HSPA5,ITPR1	ATF6,CD38,ETS1,IRF9,LYN,SOS2,STAT1,STAT2,TNFRSF1A,XBP1	ATF6,CD38,ETS1,HSPA5,IRF9,ITPR1,LYN,SOS2,STAT1,STAT2,TNFRSF1A,XBP1
canonical pathway;signaling;innate immune system	Immune response_Oncostatin M signaling via MAPK	1.389	9.399e-06	0.0006193	IL6ST;LDLR;MMP1;MMP3;OSMR;STAT1;NA	7.934e-05	0.005441	MMP3;OSMR;SOS2;STAT1;NA	37	8	1	1	0	7	MMP3		MMP3 (1.389 = 4.056 - 2.667)	IL6ST (0.413 = 1.158 - 0.745), LDLR (0.587 = 1.610 - 1.023), MMP1 (-0.021 = 0.247 - 0.268), NA (???), OSMR (0.651 = 1.935 - 1.284), SOS2 (0.023 = -0.971 - -0.994), STAT1 (-0.182 = 1.085 - 1.267)	MMP3	IL6ST,LDLR,MMP1,OSMR,SOS2,STAT1	IL6ST,LDLR,MMP1,MMP3,NA,OSMR,SOS2,STAT1
development;receptor;signaling;angiogenesis-vascular	Development_VEGF signaling via VEGFR2 - generic cascades	0.114	0.005973	0.03218	EIF4E;ITPR1;PLAUR;PRKD3;RPS6KA1;NA	0.005495	0.05916	PLAUR;PRKD3;SOS2;NA	93	7	2	1	1	5	ITPR1	RPS6KA1	ITPR1 (0.906 = 1.929 - 1.023), RPS6KA1 (-0.792 = -0.300 - 0.493)	EIF4E (0.381 = 0.790 - 0.408), NA (???), PLAUR (-0.315 = 1.491 - 1.806), PRKD3 (-0.311 = -0.473 - -0.162), SOS2 (0.023 = -0.971 - -0.994)	ITPR1,RPS6KA1	EIF4E,PLAUR,PRKD3,SOS2	EIF4E,ITPR1,NA,PLAUR,PRKD3,RPS6KA1,SOS2
receptor;metabolism;neuro	Neurophysiological process_Dopamine D2 receptor transactivation of PDGFR in CNS	0.906	0.006572	0.03404	GNAI1;ITPR1;PDGFRB;PRKD3	0.273	0.4974	PRKD3	26	4	1	1	0	3	ITPR1		ITPR1 (0.906 = 1.929 - 1.023)	GNAI1 (0.492 = 0.259 - -0.233), PDGFRB (-0.355 = 0.111 - 0.466), PRKD3 (-0.311 = -0.473 - -0.162)	ITPR1	GNAI1,PDGFRB,PRKD3	GNAI1,ITPR1,PDGFRB,PRKD3
obesity	Role of Insulin in regulation of eating behavior in obesity	1.491	0.1318	0.2677	PRKCQ;SOCS3;SOD2	0.001797	0.0317	PRKCQ;PTPN1;SOCS3;SOD2	43	4	1	1	0	3	PRKCQ		PRKCQ (1.491 = -1.531 - -3.021)	PTPN1 (-0.296 = 0.781 - 1.077), SOCS3 (0.555 = 2.979 - 2.423), SOD2 (0.408 = 3.234 - 2.826)	PRKCQ	PTPN1,SOCS3,SOD2	PRKCQ,PTPN1,SOCS3,SOD2
dermis	Role of Langerin+ dermal dendritic cells in contact hypersensitivity	0.693	1.687e-05	0.0008224	CCL19;CCR7;SELE;SELP;STAT3;NA	0.02423	0.1339	CCR7;NA	20	6	1	1	0	5	STAT3		STAT3 (0.693 = 1.823 - 1.130)	CCL19 (0.175 = 1.563 - 1.388), CCR7 (0.292 = 2.652 - 2.359), NA (???), SELE (0.552 = 2.334 - 1.781), SELP (0.201 = 2.596 - 2.395)	STAT3	CCL19,CCR7,SELE,SELP	CCL19,CCR7,NA,SELE,SELP,STAT3
cancer;adhesion/ECM/cytoskeleton	Role of alpha-V/ beta-6 integrin in colorectal cancer	0.777	0.004172	0.02577	CASP3;ETS1;PRKD3;NA	0.03151	0.1519	LTBP1;PRKD3	23	5	1	1	0	4	CASP3		CASP3 (0.777 = 1.432 - 0.654)	ETS1 (0.508 = 1.571 - 1.063), LTBP1 (-0.427 = 0.663 - 1.090), NA (???), PRKD3 (-0.311 = -0.473 - -0.162)	CASP3	ETS1,LTBP1,PRKD3	CASP3,ETS1,LTBP1,NA,PRKD3
canonical pathway;signaling;innate immune system	Immune response_Oncostatin M signaling via JAK-Stat	0.693	5.23e-09	2.068e-06	IL6ST;MMP1;OSMR;SERPINA3;SOCS3;STAT1;STAT3;NA	0.0001298	0.006332	OSMR;SOCS3;STAT1;NA	22	8	1	1	0	7	STAT3		STAT3 (0.693 = 1.823 - 1.130)	IL6ST (0.413 = 1.158 - 0.745), MMP1 (-0.021 = 0.247 - 0.268), NA (???), OSMR (0.651 = 1.935 - 1.284), SERPINA3 (0.407 = 1.691 - 1.284), SOCS3 (0.555 = 2.979 - 2.423), STAT1 (-0.182 = 1.085 - 1.267)	STAT3	IL6ST,MMP1,OSMR,SERPINA3,SOCS3,STAT1	IL6ST,MMP1,NA,OSMR,SERPINA3,SOCS3,STAT1,STAT3
metabolism;neuro;stem cell	Stem cells_Dopamine-induced expression of CNTF in adult neurogenesis	0.693	0.003527	0.02363	GNAI1;IL6ST;STAT1;STAT3	0.2364	0.4657	STAT1	22	4	1	1	0	3	STAT3		STAT3 (0.693 = 1.823 - 1.130)	GNAI1 (0.492 = 0.259 - -0.233), IL6ST (0.413 = 1.158 - 0.745), STAT1 (-0.182 = 1.085 - 1.267)	STAT3	GNAI1,IL6ST,STAT1	GNAI1,IL6ST,STAT1,STAT3
canonical pathway;development;signaling	Development_Thrombopoetin signaling via JAK-STAT pathway	0.693	0.003527	0.02363	SERPINA3;SOCS3;STAT1;STAT3	0.02899	0.1461	SOCS3;STAT1	22	4	1	1	0	3	STAT3		STAT3 (0.693 = 1.823 - 1.130)	SERPINA3 (0.407 = 1.691 - 1.284), SOCS3 (0.555 = 2.979 - 2.423), STAT1 (-0.182 = 1.085 - 1.267)	STAT3	SERPINA3,SOCS3,STAT1	SERPINA3,SOCS3,STAT1,STAT3
immune system;dermis;allergy	Memory CD8+ T cells in allergic contact dermatitis	1.158	1.734e-05	0.0008224	CCL19;CCR7;IL1B;IL1R1;IL7R;SELE;SELP;TNFRSF1A	0.08506	0.2574	CCR7;IL1B	40	8	1	1	0	7	IL1B		IL1B (1.158 = 4.309 - 3.152)	CCL19 (0.175 = 1.563 - 1.388), CCR7 (0.292 = 2.652 - 2.359), IL1R1 (0.573 = 1.491 - 0.918), IL7R (0.305 = 2.532 - 2.227), SELE (0.552 = 2.334 - 1.781), SELP (0.201 = 2.596 - 2.395), TNFRSF1A (0.206 = 0.987 - 0.781)	IL1B	CCL19,CCR7,IL1R1,IL7R,SELE,SELP,TNFRSF1A	CCL19,CCR7,IL1B,IL1R1,IL7R,SELE,SELP,TNFRSF1A
canonical pathway;signaling;immune system	Immune response_IL-27 signaling pathway	0.693	0.004892	0.02816	IL6ST;SOCS3;STAT1;STAT3	0.0341	0.1579	SOCS3;STAT1	24	4	1	1	0	3	STAT3		STAT3 (0.693 = 1.823 - 1.130)	IL6ST (0.413 = 1.158 - 0.745), SOCS3 (0.555 = 2.979 - 2.423), STAT1 (-0.182 = 1.085 - 1.267)	STAT3	IL6ST,SOCS3,STAT1	IL6ST,SOCS3,STAT1,STAT3
canonical pathway;signaling;gene activation	Signal transduction_NF-kB activation pathways	1.158	0.003644	0.02375	BIRC2;BIRC3;IL1B;IL1R1;TLR2;TNFRSF1A	0.1278	0.3239	IL1B;TLR2	51	6	1	1	0	5	IL1B		IL1B (1.158 = 4.309 - 3.152)	BIRC2 (0.466 = 0.601 - 0.135), BIRC3 (0.360 = 1.275 - 0.915), IL1R1 (0.573 = 1.491 - 0.918), TLR2 (-0.280 = 1.559 - 1.839), TNFRSF1A (0.206 = 0.987 - 0.781)	IL1B	BIRC2,BIRC3,IL1R1,TLR2,TNFRSF1A	BIRC2,BIRC3,IL1B,IL1R1,TLR2,TNFRSF1A
development;signaling	Development_PDGF signaling via STATs and NF-kB	0.693	0.002232	0.01801	EIF2AK2;PDGFRA;PDGFRB;STAT1;STAT3	0.006767	0.06408	EIF2AK2;SOS2;STAT1	32	6	1	1	0	5	STAT3		STAT3 (0.693 = 1.823 - 1.130)	EIF2AK2 (-0.559 = 2.400 - 2.959), PDGFRA (0.330 = 2.014 - 1.684), PDGFRB (-0.355 = 0.111 - 0.466), SOS2 (0.023 = -0.971 - -0.994), STAT1 (-0.182 = 1.085 - 1.267)	STAT3	EIF2AK2,PDGFRA,PDGFRB,SOS2,STAT1	EIF2AK2,PDGFRA,PDGFRB,SOS2,STAT1,STAT3
transport-traffic;signaling	Transport_ACM3 signaling in salivary glands	0.906	0.007424	0.037	GNAI1;GNAI3;ITPR1;PRKD3;NA	0.09246	0.2708	PRKD3;NA	42	5	1	1	0	4	ITPR1		ITPR1 (0.906 = 1.929 - 1.023)	GNAI1 (0.492 = 0.259 - -0.233), GNAI3 (0.380 = 0.730 - 0.350), NA (???), PRKD3 (-0.311 = -0.473 - -0.162)	ITPR1	GNAI1,GNAI3,PRKD3	GNAI1,GNAI3,ITPR1,NA,PRKD3
immune system;immune system	Immune response_Antigen presentation by MHC class II	2.495	0.0006961	0.008183	CTSL;CTSV;FCAR;HSP90AA1;HSP90B1;HSPA8;KLC1;OLR1;PRKD3;TLR2;NA	0.01455	0.09729	CTSL;CTSV;FCAR;PRKD3;TLR2	118	11	1	1	0	10	OLR1		OLR1 (2.495 = 6.486 - 3.990)	CTSL (-0.009 = 1.376 - 1.385), CTSV (0.210 = -0.161 - -0.370), FCAR (-0.219 = 4.804 - 5.024), HSP90AA1 (0.411 = 0.872 - 0.461), HSP90B1 (0.503 = 1.175 - 0.671), HSPA8 (0.637 = 1.050 - 0.413), KLC1 (0.276 = 0.164 - -0.112), NA (???), PRKD3 (-0.311 = -0.473 - -0.162), TLR2 (-0.280 = 1.559 - 1.839)	OLR1	CTSL,CTSV,FCAR,HSP90AA1,HSP90B1,HSPA8,KLC1,PRKD3,TLR2	CTSL,CTSV,FCAR,HSP90AA1,HSP90B1,HSPA8,KLC1,NA,OLR1,PRKD3,TLR2
channel;transport-traffic;receptor;neuro	Transport_Alpha-2 adrenergic receptor regulation of ion channels	0.906	0.002397	0.01884	CACNA1C;GNAI1;GNAI3;ITPR1;PRKD3	0.4384	0.5328	PRKD3	47	5	1	1	0	4	ITPR1		ITPR1 (0.906 = 1.929 - 1.023)	CACNA1C (-0.072 = 1.094 - 1.166), GNAI1 (0.492 = 0.259 - -0.233), GNAI3 (0.380 = 0.730 - 0.350), PRKD3 (-0.311 = -0.473 - -0.162)	ITPR1	CACNA1C,GNAI1,GNAI3,PRKD3	CACNA1C,GNAI1,GNAI3,ITPR1,PRKD3
canonical pathway;signaling;immune system	Immune response_IL-9 signaling pathway	0.693	0.003797	0.02382	BCL3;SOCS3;STAT1;STAT3;TNFRSF1A	0.0009162	0.01948	BCL3;SOCS3;SOS2;STAT1	36	6	1	1	0	5	STAT3		STAT3 (0.693 = 1.823 - 1.130)	BCL3 (0.227 = 1.936 - 1.709), SOCS3 (0.555 = 2.979 - 2.423), SOS2 (0.023 = -0.971 - -0.994), STAT1 (-0.182 = 1.085 - 1.267), TNFRSF1A (0.206 = 0.987 - 0.781)	STAT3	BCL3,SOCS3,SOS2,STAT1,TNFRSF1A	BCL3,SOCS3,SOS2,STAT1,STAT3,TNFRSF1A
lung;infection;disease	Bacterial infections in CF airways	0.884	0.05187	0.1424	CTSL;IL8;STAT1;TLR2	0.002704	0.04151	CTSL;STAT1;TLR2;NA	48	5	1	1	0	4	IL8		IL8 (0.884 = 2.731 - 1.847)	CTSL (-0.009 = 1.376 - 1.385), NA (???), STAT1 (-0.182 = 1.085 - 1.267), TLR2 (-0.280 = 1.559 - 1.839)	IL8	CTSL,STAT1,TLR2	CTSL,IL8,NA,STAT1,TLR2
obesity;stress;diabetes	Role of ER stress in obesity and type 2 diabetes	0.962	0.004856	0.02816	ATF6;EIF2AK2;HSPA5;LDLR;XBP1	0.1401	0.3397	EIF2AK2;PTPN1	54	6	1	1	0	5	HSPA5		HSPA5 (0.962 = 1.526 - 0.564)	ATF6 (0.076 = 0.979 - 0.903), EIF2AK2 (-0.559 = 2.400 - 2.959), LDLR (0.587 = 1.610 - 1.023), PTPN1 (-0.296 = 0.781 - 1.077), XBP1 (0.542 = 1.344 - 0.802)	HSPA5	ATF6,EIF2AK2,LDLR,PTPN1,XBP1	ATF6,EIF2AK2,HSPA5,LDLR,PTPN1,XBP1
angiogenesis-vascular;cancer	Regulation of angiogenesis in prostate cancer	0.884	0.003644	0.02375	IL1R1;IL8;PTGES;TNFRSF1A;NA	0.4653	0.5373	NA	51	5	1	1	0	4	IL8		IL8 (0.884 = 2.731 - 1.847)	IL1R1 (0.573 = 1.491 - 0.918), NA (???), PTGES (0.491 = 1.441 - 0.950), TNFRSF1A (0.206 = 0.987 - 0.781)	IL8	IL1R1,PTGES,TNFRSF1A	IL1R1,IL8,NA,PTGES,TNFRSF1A
chemotaxis;immune system	Chemotaxis_CCL2-induced chemotaxis	0.906	0.00532	0.03019	GNAI1;ITPR1;LYN;PLA2G4A;NA	0.1443	0.3478	SOS2;NA	55	6	1	1	0	5	ITPR1		ITPR1 (0.906 = 1.929 - 1.023)	GNAI1 (0.492 = 0.259 - -0.233), LYN (0.315 = 1.522 - 1.208), NA (???), PLA2G4A (0.083 = 0.818 - 0.735), SOS2 (0.023 = -0.971 - -0.994)	ITPR1	GNAI1,LYN,PLA2G4A,SOS2	GNAI1,ITPR1,LYN,NA,PLA2G4A,SOS2
lung;metabolism	Arachidonic acid metabolites production in eosinophils in asthma	0.709	0.009038	0.0422	GNAI1;PLA2G4A;PRKD3;PTAFR	0.4173	0.5328	PRKD3	44	4	1	1	0	3	PTAFR		PTAFR (0.709 = 3.028 - 2.319)	GNAI1 (0.492 = 0.259 - -0.233), PLA2G4A (0.083 = 0.818 - 0.735), PRKD3 (-0.311 = -0.473 - -0.162)	PTAFR	GNAI1,PLA2G4A,PRKD3	GNAI1,PLA2G4A,PRKD3,PTAFR
innate immune system;muscle	Th2-cytokines and IFN-mediated regulation of airway smooth muscle contraction	0	0.0001083	0.002515	CD38;IL13RA1;IL4R;STAT1;STAT2	0.04236	0.181	IL13RA1;STAT1	27	5	0	0	0	5				CD38 (0.646 = 3.238 - 2.592), IL13RA1 (0.128 = 1.408 - 1.280), IL4R (0.455 = 1.116 - 0.661), STAT1 (-0.182 = 1.085 - 1.267), STAT2 (-0.106 = 0.747 - 0.852)		CD38,IL13RA1,IL4R,STAT1,STAT2	CD38,IL13RA1,IL4R,STAT1,STAT2
drug;transc/transl/pos-translational;development	Development_Transcriptional regulation of megakaryopoiesis	0	0.0004869	0.006346	CD34;CD38;ETS1;RBPJ;RETSAT;RUNX1	0.3491	0.5328	RBPJ	35	6	0	0	0	6				CD34 (-0.377 = -1.298 - -0.922), CD38 (0.646 = 3.238 - 2.592), ETS1 (0.508 = 1.571 - 1.063), RBPJ (-0.480 = 1.052 - 1.532), RETSAT (-0.016 = -0.332 - -0.317), RUNX1 (0.280 = 1.723 - 1.443)		CD34,CD38,ETS1,RBPJ,RETSAT,RUNX1	CD34,CD38,ETS1,RBPJ,RETSAT,RUNX1
lung;immune system	T cell generation in COPD	0	0.005691	0.03096	CCL13;CCL19;CCR7;NA	0.0002183	0.009047	CCL13;CCR7;NA	25	4	0	0	0	4				CCL13 (0.134 = 1.169 - 1.035), CCL19 (0.175 = 1.563 - 1.388), CCR7 (0.292 = 2.652 - 2.359), NA (???)		CCL13,CCL19,CCR7	CCL13,CCL19,CCR7,NA
synthesis;mRNA/siRNA/tRNA/piRNA/miRNA/splicing;metabolism	Aminoacyl-tRNA biosynthesis in cytoplasm	0	0.002328	0.01865	CARS;DARS;IARS;MARS;NARS;TARS;VARS;WARS;YARS	0.3356	0.5328	CARS;YARS	98	9	0	0	0	9				CARS (0.125 = 0.440 - 0.315), DARS (0.332 = 0.689 - 0.357), IARS (0.158 = 1.148 - 0.990), MARS (0.007 = 0.865 - 0.858), NARS (0.254 = 1.035 - 0.781), TARS (0.432 = 1.282 - 0.850), VARS (-0.127 = 0.819 - 0.946), WARS (0.121 = 1.014 - 0.894), YARS (0.273 = 1.415 - 1.142)		CARS,DARS,IARS,MARS,NARS,TARS,VARS,WARS,YARS	CARS,DARS,IARS,MARS,NARS,TARS,VARS,WARS,YARS
canonical pathway;immune system;immune system	Immune response_Antigen presentation by MHC class I, classical pathway	0	0.004856	0.02816	CALR;HSP90AA1;HSP90B1;HSPA14;SEC23A;SEC24D	0.4847	0.5394	HSPA14	54	6	0	0	0	6				CALR (0.521 = 1.256 - 0.734), HSP90AA1 (0.411 = 0.872 - 0.461), HSP90B1 (0.503 = 1.175 - 0.671), HSPA14 (-0.062 = 0.201 - 0.263), SEC23A (-0.070 = -0.228 - -0.157), SEC24D (0.169 = 0.576 - 0.408)		CALR,HSP90AA1,HSP90B1,HSPA14,SEC23A,SEC24D	CALR,HSP90AA1,HSP90B1,HSPA14,SEC23A,SEC24D
ER/chaperone/Golgi	CFTR folding and maturation (normal and CF)	0	0.004892	0.02816	HSP90AA1;HSPA14;HSPBP1;PTGES3	0.2549	0.4847	HSPA14	24	4	0	0	0	4				HSP90AA1 (0.411 = 0.872 - 0.461), HSPA14 (-0.062 = 0.201 - 0.263), HSPBP1 (-0.163 = 0.829 - 0.992), PTGES3 (0.409 = 0.749 - 0.339)		HSP90AA1,HSPA14,HSPBP1,PTGES3	HSP90AA1,HSPA14,HSPBP1,PTGES3
endochrine;diabetes	GLP-1 in inhibition of insulin secretion in type 2 diabetes	-0.859	0.008597	0.04111	CACNA1C;CACNA1D;KCNJ11;NA	0.2906	0.5159	CACNA1D	28	4	1	0	1	3		KCNJ11	KCNJ11 (-0.859 = -2.868 - -2.008)	CACNA1C (-0.072 = 1.094 - 1.166), CACNA1D (0.171 = -3.156 - -3.327), NA (???)	KCNJ11	CACNA1C,CACNA1D	CACNA1C,CACNA1D,KCNJ11,NA
innate immune system;autoimmune	Cooperative action of IFN-gamma and TNF-alpha on astrocytes in multiple sclerosis	-1.598	0.02257	0.08089	EIF2AK2;STAT1;TNFRSF1A;NA	0.001018	0.02058	CXCL10;EIF2AK2;STAT1;NA	37	5	1	0	1	4		CXCL10	CXCL10 (-1.598 = 1.603 - 3.201)	EIF2AK2 (-0.559 = 2.400 - 2.959), NA (???), STAT1 (-0.182 = 1.085 - 1.267), TNFRSF1A (0.206 = 0.987 - 0.781)	CXCL10	EIF2AK2,STAT1,TNFRSF1A	CXCL10,EIF2AK2,NA,STAT1,TNFRSF1A
lung;muscle	Rho-dependent regulation of normal and asthmatic smooth muscle contraction	-1.638	0.001199	0.01147	ARHGEF25;GNAI1;MYH8;PRKD3;NA	0.004631	0.05453	MYH8;PRKD3;NA	28	5	1	0	1	4		MYH8	MYH8 (-1.638 = -6.476 - -4.837)	ARHGEF25 (-0.365 = -1.290 - -0.925), GNAI1 (0.492 = 0.259 - -0.233), NA (???), PRKD3 (-0.311 = -0.473 - -0.162)	MYH8	ARHGEF25,GNAI1,PRKD3	ARHGEF25,GNAI1,MYH8,NA,PRKD3
canonical pathway;signaling;innate immune system	Signal transduction_PTMs in IL-17-induced CIKS-independent signaling pathways	-0.099	0.01088	0.04945	FOSL1;RPS6KA1;STAT1;STAT2;STAT3	0.1078	0.3028	FOSL1;STAT1	46	5	2	1	1	3	STAT3	RPS6KA1	RPS6KA1 (-0.792 = -0.300 - 0.493), STAT3 (0.693 = 1.823 - 1.130)	FOSL1 (0.549 = 4.578 - 4.028), STAT1 (-0.182 = 1.085 - 1.267), STAT2 (-0.106 = 0.747 - 0.852)	RPS6KA1,STAT3	FOSL1,STAT1,STAT2	FOSL1,RPS6KA1,STAT1,STAT2,STAT3
liver	Stellate cells activation and liver fibrosis	-0.187	0.0001972	0.003516	GLI1;IL1B;IL1R1;PDGFRA;PDGFRB;PTCH1;TLR2;TNFRSF1A;NA	0.01038	0.07751	IL1B;SOS2;TLR2;NA	70	10	2	1	1	8	IL1B	GLI1	GLI1 (-1.345 = -1.737 - -0.391), IL1B (1.158 = 4.309 - 3.152)	IL1R1 (0.573 = 1.491 - 0.918), NA (???), PDGFRA (0.330 = 2.014 - 1.684), PDGFRB (-0.355 = 0.111 - 0.466), PTCH1 (-0.075 = -0.478 - -0.404), SOS2 (0.023 = -0.971 - -0.994), TLR2 (-0.280 = 1.559 - 1.839), TNFRSF1A (0.206 = 0.987 - 0.781)	GLI1,IL1B	IL1R1,PDGFRA,PDGFRB,PTCH1,SOS2,TLR2,TNFRSF1A	GLI1,IL1B,IL1R1,NA,PDGFRA,PDGFRB,PTCH1,SOS2,TLR2,TNFRSF1A
canonical pathway;neuro;disease;ER/chaperone/Golgi	Possible regulation of HSF-1/ chaperone pathway in Huntington's disease	-1.812	2.304e-05	0.0009639	HSP90AA1;HSPA14;PLA2G2A;PLK1;PTGES3;NA	0.227	0.46	HSPA14	21	6	1	0	1	5		PLA2G2A	PLA2G2A (-1.812 = -0.102 - 1.710)	HSP90AA1 (0.411 = 0.872 - 0.461), HSPA14 (-0.062 = 0.201 - 0.263), NA (???), PLK1 (-0.331 = -1.085 - -0.754), PTGES3 (0.409 = 0.749 - 0.339)	PLA2G2A	HSP90AA1,HSPA14,PLK1,PTGES3	HSP90AA1,HSPA14,NA,PLA2G2A,PLK1,PTGES3
signaling	Signal transduction_Cyclic AMP signaling	-1.738	0.004819	0.02816	GNAI1;PLN;PRKD3;RAPGEF3;RYR1	0.07786	0.2529	PRKD3;RYR1	38	5	2	0	2	3		RAPGEF3,RYR1	RAPGEF3 (-0.843 = -1.070 - -0.227), RYR1 (-0.895 = -3.702 - -2.807)	GNAI1 (0.492 = 0.259 - -0.233), PLN (0.053 = -2.029 - -2.083), PRKD3 (-0.311 = -0.473 - -0.162)	RAPGEF3,RYR1	GNAI1,PLN,PRKD3	GNAI1,PLN,PRKD3,RAPGEF3,RYR1
remodeling;adhesion/ECM/cytoskeleton	Cytoskeleton remodeling_Substance P mediated membrane blebbing	-1.638	0.01061	0.04875	MYH8;NA	0.0008807	0.01948	MYH8;NA	16	2	1	0	1	1		MYH8	MYH8 (-1.638 = -6.476 - -4.837)	NA (???)	MYH8		MYH8,NA
signaling;cancer	Attenuation of IFN type I signaling in melanoma cells	-0.905	0.004286	0.02594	IRF9;STAT1;STAT2;STAT3	0.01014	0.07645	CXCL10;IRF9;STAT1	37	5	2	1	1	3	STAT3	CXCL10	CXCL10 (-1.598 = 1.603 - 3.201), STAT3 (0.693 = 1.823 - 1.130)	IRF9 (-0.325 = 1.136 - 1.462), STAT1 (-0.182 = 1.085 - 1.267), STAT2 (-0.106 = 0.747 - 0.852)	CXCL10,STAT3	IRF9,STAT1,STAT2	CXCL10,IRF9,STAT1,STAT2,STAT3
muscle;stem cell	Stem cells_Early embryonal hypaxial myogenesis	-2.68	0.004286	0.02594	GLI1;MYF6;PRKD3;PTCH1;WNT6	0.3649	0.5328	PRKD3	37	5	2	0	2	3		GLI1,WNT6	GLI1 (-1.345 = -1.737 - -0.391), WNT6 (-1.335 = -2.466 - -1.130)	MYF6 (0.000 = -5.095 - -5.095), PRKD3 (-0.311 = -0.473 - -0.162), PTCH1 (-0.075 = -0.478 - -0.404)	GLI1,WNT6	MYF6,PRKD3,PTCH1	GLI1,MYF6,PRKD3,PTCH1,WNT6
canonical pathway;signaling;dermis;allergy	CCR7 signaling pathways in dendritic cells in allergic contact dermatitis	-1.426	0.006341	0.03356	CCL19;CCR7;GNAI1;ITPR1;MYH8;RASGRP2	0.03206	0.1519	CCR7;MYH8;SOS2	57	7	3	1	2	4	ITPR1	MYH8,RASGRP2	ITPR1 (0.906 = 1.929 - 1.023), MYH8 (-1.638 = -6.476 - -4.837), RASGRP2 (-0.694 = -1.630 - -0.936)	CCL19 (0.175 = 1.563 - 1.388), CCR7 (0.292 = 2.652 - 2.359), GNAI1 (0.492 = 0.259 - -0.233), SOS2 (0.023 = -0.971 - -0.994)	ITPR1,MYH8,RASGRP2	CCL19,CCR7,GNAI1,SOS2	CCL19,CCR7,GNAI1,ITPR1,MYH8,RASGRP2,SOS2
transport-traffic;endochrine	Transport_cAMP/ Ca(2+)-dependent Insulin secretion	-0.796	0.009038	0.0422	CACNA1C;CACNA1D;ITPR1;KCNJ11;RAPGEF3	0.4173	0.5328	CACNA1D	44	5	3	1	2	2	ITPR1	KCNJ11,RAPGEF3	ITPR1 (0.906 = 1.929 - 1.023), KCNJ11 (-0.859 = -2.868 - -2.008), RAPGEF3 (-0.843 = -1.070 - -0.227)	CACNA1C (-0.072 = 1.094 - 1.166), CACNA1D (0.171 = -3.156 - -3.327)	ITPR1,KCNJ11,RAPGEF3	CACNA1C,CACNA1D	CACNA1C,CACNA1D,ITPR1,KCNJ11,RAPGEF3
lung;innate immune system	Role of Th17 cells in asthma	-0.754	0.008597	0.04111	IL8;MYH8;SELE;NA	0.04526	0.183	MYH8;NA	28	4	2	1	1	2	IL8	MYH8	IL8 (0.884 = 2.731 - 1.847), MYH8 (-1.638 = -6.476 - -4.837)	NA (???), SELE (0.552 = 2.334 - 1.781)	IL8,MYH8	SELE	IL8,MYH8,NA,SELE
transport-traffic	Transport_The role of AVP in regulation of Aquaporin 2 and renal water reabsorption	-3.376	0.003295	0.02272	MYH8;RAPGEF3;RYR1;NA	0.0003397	0.01054	MYH8;RYR1;NA	50	4	3	0	3	1		MYH8,RAPGEF3,RYR1	MYH8 (-1.638 = -6.476 - -4.837), RAPGEF3 (-0.843 = -1.070 - -0.227), RYR1 (-0.895 = -3.702 - -2.807)	NA (???)	MYH8,RAPGEF3,RYR1		MYH8,NA,RAPGEF3,RYR1
virus;immune system;innate immune system	Immune response_Antiviral actions of Interferons	-3.611	0.0001248	0.002792	EIF2AK2;IRF9;OAS1;OAS2;STAT1;STAT2;WARS	1.892e-07	3.922e-05	EIF2AK2;IRF9;MX1;OAS1;OAS2;OAS3;STAT1	52	9	3	0	3	6		MX1,OAS1,OAS2	MX1 (-1.010 = 1.485 - 2.495), OAS1 (-1.573 = 0.678 - 2.251), OAS2 (-1.028 = 1.463 - 2.491)	EIF2AK2 (-0.559 = 2.400 - 2.959), IRF9 (-0.325 = 1.136 - 1.462), OAS3 (-0.395 = 1.716 - 2.112), STAT1 (-0.182 = 1.085 - 1.267), STAT2 (-0.106 = 0.747 - 0.852), WARS (0.121 = 1.014 - 0.894)	MX1,OAS1,OAS2	EIF2AK2,IRF9,OAS3,STAT1,STAT2,WARS	EIF2AK2,IRF9,MX1,OAS1,OAS2,OAS3,STAT1,STAT2,WARS
autoimmune	Growth factors in regulation of oligodendrocyte precursor cells survival in multiple sclerosis	-1.524	0.007424	0.037	CASP3;IGFBP3;LYN;PDGFRA;RPS6KA1	0.4027	0.5328	NGF	42	6	3	1	2	3	CASP3	NGF,RPS6KA1	CASP3 (0.777 = 1.432 - 0.654), NGF (-1.509 = 0.379 - 1.888), RPS6KA1 (-0.792 = -0.300 - 0.493)	IGFBP3 (-0.045 = 0.905 - 0.950), LYN (0.315 = 1.522 - 1.208), PDGFRA (0.330 = 2.014 - 1.684)	CASP3,NGF,RPS6KA1	IGFBP3,LYN,PDGFRA	CASP3,IGFBP3,LYN,NGF,PDGFRA,RPS6KA1
canonical pathway	SLE genetic marker-specific pathways in antigen-presenting cells (APC)	-0.649	0.01166	0.05198	ATF6;HSPA5;IL1B;IL1R1;IRF9;STAT1	0.00356	0.04771	IFIH1;IL1B;IRF7;IRF9;STAT1	84	8	4	2	2	4	HSPA5,IL1B	IFIH1,IRF7	HSPA5 (0.962 = 1.526 - 0.564), IFIH1 (-0.972 = 0.851 - 1.823), IL1B (1.158 = 4.309 - 3.152), IRF7 (-1.797 = 0.899 - 2.696)	ATF6 (0.076 = 0.979 - 0.903), IL1R1 (0.573 = 1.491 - 0.918), IRF9 (-0.325 = 1.136 - 1.462), STAT1 (-0.182 = 1.085 - 1.267)	HSPA5,IFIH1,IL1B,IRF7	ATF6,IL1R1,IRF9,STAT1	ATF6,HSPA5,IFIH1,IL1B,IL1R1,IRF7,IRF9,STAT1
receptor;muscle	Muscle contraction_GPCRs in the regulation of smooth muscle tone	-5.107	0.0007137	0.008299	ARHGEF25;CACNA1C;GNAI1;ITPR1;MYH8;MYL1;NA	0.003381	0.04671	MYH8;MYL1;NA	83	7	3	1	2	4	ITPR1	MYH8,MYL1	ITPR1 (0.906 = 1.929 - 1.023), MYH8 (-1.638 = -6.476 - -4.837), MYL1 (-4.375 = -11.185 - -6.810)	ARHGEF25 (-0.365 = -1.290 - -0.925), CACNA1C (-0.072 = 1.094 - 1.166), GNAI1 (0.492 = 0.259 - -0.233), NA (???)	ITPR1,MYH8,MYL1	ARHGEF25,CACNA1C,GNAI1	ARHGEF25,CACNA1C,GNAI1,ITPR1,MYH8,MYL1,NA
lung;calcium-related;muscle	Calcium-dependent regulation of normal and asthmatic smooth muscle contraction	-0.534	0.0001764	0.003373	CACNA1C;CD38;EDNRB;GNAI1;ITPR1;MYH8;RYR1;NA	0.009877	0.07581	MYH8;RYR1;NA	69	8	4	2	2	4	EDNRB,ITPR1	MYH8,RYR1	EDNRB (1.093 = 1.203 - 0.111), ITPR1 (0.906 = 1.929 - 1.023), MYH8 (-1.638 = -6.476 - -4.837), RYR1 (-0.895 = -3.702 - -2.807)	CACNA1C (-0.072 = 1.094 - 1.166), CD38 (0.646 = 3.238 - 2.592), GNAI1 (0.492 = 0.259 - -0.233), NA (???)	EDNRB,ITPR1,MYH8,RYR1	CACNA1C,CD38,GNAI1	CACNA1C,CD38,EDNRB,GNAI1,ITPR1,MYH8,NA,RYR1
signaling;immune system	Immune response _CCR3 signaling in eosinophils	-5.107	8.037e-05	0.002118	CCL13;GNAI1;ITPR1;MYH8;MYL1;PLA2G4A;VAV2;NA	0.0003412	0.01054	CCL13;MYH8;MYL1;NA	77	8	3	1	2	5	ITPR1	MYH8,MYL1	ITPR1 (0.906 = 1.929 - 1.023), MYH8 (-1.638 = -6.476 - -4.837), MYL1 (-4.375 = -11.185 - -6.810)	CCL13 (0.134 = 1.169 - 1.035), GNAI1 (0.492 = 0.259 - -0.233), NA (???), PLA2G4A (0.083 = 0.818 - 0.735), VAV2 (0.350 = 1.314 - 0.963)	ITPR1,MYH8,MYL1	CCL13,GNAI1,PLA2G4A,VAV2	CCL13,GNAI1,ITPR1,MYH8,MYL1,NA,PLA2G4A,VAV2
apoptosis/cell death/necrosis;cancer	Inhibition of apoptosis in gastric cancer	-0.872	0.007424	0.037	BIRC2;BIRC3;CASP3;CYCS;MCL1	0.4027	0.5328	XAF1	42	6	3	2	1	3	CASP3,CYCS	XAF1	CASP3 (0.777 = 1.432 - 0.654), CYCS (0.702 = 1.450 - 0.749), XAF1 (-2.351 = -0.114 - 2.237)	BIRC2 (0.466 = 0.601 - 0.135), BIRC3 (0.360 = 1.275 - 0.915), MCL1 (0.166 = 0.879 - 0.713)	CASP3,CYCS,XAF1	BIRC2,BIRC3,MCL1	BIRC2,BIRC3,CASP3,CYCS,MCL1,XAF1
signaling;cancer	Role of Tissue factor-induced Thrombin signaling in cancerogenesis	-2.585	0.002872	0.02086	GNAI1;IL8;ITPR1;MYL1;SELP;NA	0.04465	0.183	MYL1;NA	65	6	3	2	1	3	IL8,ITPR1	MYL1	IL8 (0.884 = 2.731 - 1.847), ITPR1 (0.906 = 1.929 - 1.023), MYL1 (-4.375 = -11.185 - -6.810)	GNAI1 (0.492 = 0.259 - -0.233), NA (???), SELP (0.201 = 2.596 - 2.395)	IL8,ITPR1,MYL1	GNAI1,SELP	GNAI1,IL8,ITPR1,MYL1,NA,SELP
cancer;dermis	Role of GITR in skin sensitization	-0.44	5.017e-05	0.001526	CCL19;CCR7;IL1B;IL1R1;TNFRSF1A	0.000722	0.0176	CCR7;CXCL10;IL1B	15	6	2	1	1	4	IL1B	CXCL10	CXCL10 (-1.598 = 1.603 - 3.201), IL1B (1.158 = 4.309 - 3.152)	CCL19 (0.175 = 1.563 - 1.388), CCR7 (0.292 = 2.652 - 2.359), IL1R1 (0.573 = 1.491 - 0.918), TNFRSF1A (0.206 = 0.987 - 0.781)	CXCL10,IL1B	CCL19,CCR7,IL1R1,TNFRSF1A	CCL19,CCR7,CXCL10,IL1B,IL1R1,TNFRSF1A
canonical pathway;signaling;innate immune system	Immune response_IFN-alpha/beta signaling via MAPKs	-4.212	0.0759	0.1863	EIF2AK2;IRF9;PRKCQ;STAT1;ZBTB16	0.0003412	0.01054	CXCL10;EIF2AK2;IRF7;IRF9;PRKCQ;STAT1	77	7	4	1	3	3	PRKCQ	CXCL10,IRF7,ZBTB16	CXCL10 (-1.598 = 1.603 - 3.201), IRF7 (-1.797 = 0.899 - 2.696), PRKCQ (1.491 = -1.531 - -3.021), ZBTB16 (-2.308 = -2.887 - -0.579)	EIF2AK2 (-0.559 = 2.400 - 2.959), IRF9 (-0.325 = 1.136 - 1.462), STAT1 (-0.182 = 1.085 - 1.267)	CXCL10,IRF7,PRKCQ,ZBTB16	EIF2AK2,IRF9,STAT1	CXCL10,EIF2AK2,IRF7,IRF9,PRKCQ,STAT1,ZBTB16
development;adhesion/ECM/cytoskeleton;differentiation	Development_Regulation of cytoskeleton proteins in oligodendrocyte differentiation and myelination	-4.771	0.006903	0.03529	MYH8;MYL1;PDGFRA;TUBB4A;NA	0.00537	0.05858	MYH8;MYL1;TUBB4A;NA	58	5	3	1	2	2	TUBB4A	MYH8,MYL1	MYH8 (-1.638 = -6.476 - -4.837), MYL1 (-4.375 = -11.185 - -6.810), TUBB4A (1.242 = 0.736 - -0.507)	NA (???), PDGFRA (0.330 = 2.014 - 1.684)	MYH8,MYL1,TUBB4A	PDGFRA	MYH8,MYL1,NA,PDGFRA,TUBB4A
receptor;signaling;signaling	Signal transduction_Activation of PKC via G-Protein coupled receptor	-1.978	0.06599	0.1683	ITPR1;MYL1;PRKCQ;NA	0.003624	0.04771	MYL1;NFATC4;PRKCQ;NA	52	5	3	2	1	2	ITPR1,PRKCQ	MYL1	ITPR1 (0.906 = 1.929 - 1.023), MYL1 (-4.375 = -11.185 - -6.810), PRKCQ (1.491 = -1.531 - -3.021)	NA (???), NFATC4 (-0.661 = 0.373 - 1.033)	ITPR1,MYL1,PRKCQ	NFATC4	ITPR1,MYL1,NA,NFATC4,PRKCQ
receptor;coagulation	Blood coagulation_GPCRs in platelet aggregation	-5.801	0.001088	0.01112	GNAI1;ITPR1;MYH8;MYL1;RAP1B;RASGRP2;NA	0.05547	0.2081	MYH8;MYL1;NA	71	7	4	1	3	3	ITPR1	MYH8,MYL1,RASGRP2	ITPR1 (0.906 = 1.929 - 1.023), MYH8 (-1.638 = -6.476 - -4.837), MYL1 (-4.375 = -11.185 - -6.810), RASGRP2 (-0.694 = -1.630 - -0.936)	GNAI1 (0.492 = 0.259 - -0.233), NA (???), RAP1B (0.260 = 0.824 - 0.564)	ITPR1,MYH8,MYL1,RASGRP2	GNAI1,RAP1B	GNAI1,ITPR1,MYH8,MYL1,NA,RAP1B,RASGRP2
migration/invasion/motility;adhesion/ECM/cytoskeleton	Cell adhesion_Integrin-mediated cell adhesion and migration	-4.131	0.002673	0.01994	ACTN2;MYH8;MYL1;NA	0.00028	0.01054	ACTN2;MYH8;MYL1;NA	48	4	3	1	2	1	ACTN2	MYH8,MYL1	ACTN2 (1.882 = -5.017 - -6.900), MYH8 (-1.638 = -6.476 - -4.837), MYL1 (-4.375 = -11.185 - -6.810)	NA (???)	ACTN2,MYH8,MYL1		ACTN2,MYH8,MYL1,NA
autoimmune;adhesion/ECM/cytoskeleton	Inhibition of remyelination in multiple sclerosis: regulation of cytoskeleton proteins	-4.771	0.001696	0.01479	LINGO1;MYH8;MYL1;TUBB4A;NA	0.001959	0.03314	MYH8;MYL1;TUBB4A;NA	44	5	3	1	2	2	TUBB4A	MYH8,MYL1	MYH8 (-1.638 = -6.476 - -4.837), MYL1 (-4.375 = -11.185 - -6.810), TUBB4A (1.242 = 0.736 - -0.507)	LINGO1 (-0.459 = -2.114 - -1.654), NA (???)	MYH8,MYL1,TUBB4A	LINGO1	LINGO1,MYH8,MYL1,NA,TUBB4A
signaling;muscle;inflammation	Glucocorticoids-mediated inhibition of pro-constrictory and pro-inflammatory signaling in airway smooth muscle cells	-0.595	0.0004648	0.006265	CD38;IL1B;IL6;MYH8;PLA2G2A;PTGES;NA	0.0205	0.1214	IL1B;MYH8;NA	48	7	4	2	2	3	IL1B,IL6	MYH8,PLA2G2A	IL1B (1.158 = 4.309 - 3.152), IL6 (1.697 = 5.380 - 3.683), MYH8 (-1.638 = -6.476 - -4.837), PLA2G2A (-1.812 = -0.102 - 1.710)	CD38 (0.646 = 3.238 - 2.592), NA (???), PTGES (0.491 = 1.441 - 0.950)	IL1B,IL6,MYH8,PLA2G2A	CD38,PTGES	CD38,IL1B,IL6,MYH8,NA,PLA2G2A,PTGES
lung;muscle	Airway smooth muscle contraction in asthma	-4.117	5.483e-07	0.0001084	ARHGEF25;CACNA1C;GNAI1;ITPR1;MYH8;MYL1;PLN;PTGFR;NA	0.0005778	0.01545	MYH8;MYL1;NA	56	9	4	2	2	5	ITPR1,PTGFR	MYH8,MYL1	ITPR1 (0.906 = 1.929 - 1.023), MYH8 (-1.638 = -6.476 - -4.837), MYL1 (-4.375 = -11.185 - -6.810), PTGFR (0.990 = 2.157 - 1.166)	ARHGEF25 (-0.365 = -1.290 - -0.925), CACNA1C (-0.072 = 1.094 - 1.166), GNAI1 (0.492 = 0.259 - -0.233), NA (???), PLN (0.053 = -2.029 - -2.083)	ITPR1,MYH8,MYL1,PTGFR	ARHGEF25,CACNA1C,GNAI1,PLN	ARHGEF25,CACNA1C,GNAI1,ITPR1,MYH8,MYL1,NA,PLN,PTGFR
development	Development_MAG-dependent inhibition of neurite outgrowth	-7.522	0.004286	0.02594	LINGO1;MYH8;MYL1;NA	7.934e-05	0.005441	MYH8;MYL1;NGF;NA	37	5	3	0	3	2		MYH8,MYL1,NGF	MYH8 (-1.638 = -6.476 - -4.837), MYL1 (-4.375 = -11.185 - -6.810), NGF (-1.509 = 0.379 - 1.888)	LINGO1 (-0.459 = -2.114 - -1.654), NA (???)	MYH8,MYL1,NGF	LINGO1	LINGO1,MYH8,MYL1,NA,NGF
lung;migration/invasion/motility;innate immune system;disease	Impaired inhibitory action of lipoxins on neutrophil migration in CF	-3.247	0.001198	0.01147	ACTN2;GNAI1;IL8;MYH8;MYL1;NA	0.0005778	0.01545	ACTN2;MYH8;MYL1;NA	56	6	4	2	2	2	ACTN2,IL8	MYH8,MYL1	ACTN2 (1.882 = -5.017 - -6.900), IL8 (0.884 = 2.731 - 1.847), MYH8 (-1.638 = -6.476 - -4.837), MYL1 (-4.375 = -11.185 - -6.810)	GNAI1 (0.492 = 0.259 - -0.233), NA (???)	ACTN2,IL8,MYH8,MYL1	GNAI1	ACTN2,GNAI1,IL8,MYH8,MYL1,NA
canonical pathway;remodeling;receptor;autophagy;neuro;adhesion/ECM/cytoskeleton	Cytoskeleton remodeling_Alpha-1A adrenergic receptor-dependent inhibition of PI3K	-6.013	0.0001763	0.003373	CACNA1C;MYH8;MYL1;NA	7.078e-05	0.005441	MYH8;MYL1;NA	19	4	2	0	2	2		MYH8,MYL1	MYH8 (-1.638 = -6.476 - -4.837), MYL1 (-4.375 = -11.185 - -6.810)	CACNA1C (-0.072 = 1.094 - 1.166), NA (???)	MYH8,MYL1	CACNA1C	CACNA1C,MYH8,MYL1,NA
chemotaxis;migration/invasion/motility;innate immune system	Chemotaxis_Inhibitory action of lipoxins on IL-8- and Leukotriene B4-induced neutrophil migration	-3.247	2.084e-05	0.0009155	ACTG1;ACTN2;GNAI1;IL8;MYH8;MYL1;NA	3.295e-06	0.0004553	ACTG1;ACTN2;MYH8;MYL1;NA	53	7	4	2	2	3	ACTN2,IL8	MYH8,MYL1	ACTN2 (1.882 = -5.017 - -6.900), IL8 (0.884 = 2.731 - 1.847), MYH8 (-1.638 = -6.476 - -4.837), MYL1 (-4.375 = -11.185 - -6.810)	ACTG1 (-0.092 = 0.469 - 0.562), GNAI1 (0.492 = 0.259 - -0.233), NA (???)	ACTN2,IL8,MYH8,MYL1	ACTG1,GNAI1	ACTG1,ACTN2,GNAI1,IL8,MYH8,MYL1,NA
infection;virus;immune system;innate immune system	Immune response_Innate immune response to RNA viral infection	-3.506	0.04795	0.1354	DDX58;IL8;SELE	0.0003434	0.01054	DDX58;DHX58;IFIH1;IRF7	28	6	4	1	3	2	IL8	DHX58,IFIH1,IRF7	DHX58 (-1.621 = 0.938 - 2.559), IFIH1 (-0.972 = 0.851 - 1.823), IL8 (0.884 = 2.731 - 1.847), IRF7 (-1.797 = 0.899 - 2.696)	DDX58 (-0.326 = 1.434 - 1.760), SELE (0.552 = 2.334 - 1.781)	DHX58,IFIH1,IL8,IRF7	DDX58,SELE	DDX58,DHX58,IFIH1,IL8,IRF7,SELE
cancer;stem cell	Stem cells_Pancreatic cancer stem cells in tumor metastasis	-4.341	0.000144	0.002894	GNAI1;ITPR1;MYH8;MYL1;NA	7.987e-06	0.0009459	CXCL12;MYH8;MYL1;NA	40	6	4	2	2	2	CXCL12,ITPR1	MYH8,MYL1	CXCL12 (0.766 = -0.829 - -1.595), ITPR1 (0.906 = 1.929 - 1.023), MYH8 (-1.638 = -6.476 - -4.837), MYL1 (-4.375 = -11.185 - -6.810)	GNAI1 (0.492 = 0.259 - -0.233), NA (???)	CXCL12,ITPR1,MYH8,MYL1	GNAI1	CXCL12,GNAI1,ITPR1,MYH8,MYL1,NA
receptor;signaling;metabolism;adhesion/ECM/cytoskeleton	Cell adhesion_Histamine H1 receptor signaling in the interruption of cell barrier integrity	-3.225	0.0003089	0.00458	ACTN2;ARHGEF25;ITPR1;MYH8;MYL1;NA	0.0002057	0.008974	ACTN2;MYH8;MYL1;NA	45	6	4	2	2	2	ACTN2,ITPR1	MYH8,MYL1	ACTN2 (1.882 = -5.017 - -6.900), ITPR1 (0.906 = 1.929 - 1.023), MYH8 (-1.638 = -6.476 - -4.837), MYL1 (-4.375 = -11.185 - -6.810)	ARHGEF25 (-0.365 = -1.290 - -0.925), NA (???)	ACTN2,ITPR1,MYH8,MYL1	ARHGEF25	ACTN2,ARHGEF25,ITPR1,MYH8,MYL1,NA
signaling;innate immune system	Immune response_IFN-alpha/beta signaling via JAK/STAT	-7.908	1.557e-05	0.0008206	EIF2AK2;IL1RN;IRF9;SOCS3;STAT1;STAT2;STAT3;NA	2.514e-10	2.084e-07	CXCL10;EIF2AK2;IL1RN;IRF7;IRF9;ISG20;OAS1;SOCS3;STAT1;XAF1;NA	64	13	6	1	5	7	STAT3	CXCL10,IRF7,ISG20,OAS1,XAF1	CXCL10 (-1.598 = 1.603 - 3.201), IRF7 (-1.797 = 0.899 - 2.696), ISG20 (-1.282 = 2.395 - 3.677), OAS1 (-1.573 = 0.678 - 2.251), STAT3 (0.693 = 1.823 - 1.130), XAF1 (-2.351 = -0.114 - 2.237)	EIF2AK2 (-0.559 = 2.400 - 2.959), IL1RN (0.018 = 2.823 - 2.805), IRF9 (-0.325 = 1.136 - 1.462), NA (???), SOCS3 (0.555 = 2.979 - 2.423), STAT1 (-0.182 = 1.085 - 1.267), STAT2 (-0.106 = 0.747 - 0.852)	CXCL10,IRF7,ISG20,OAS1,STAT3,XAF1	EIF2AK2,IL1RN,IRF9,SOCS3,STAT1,STAT2	CXCL10,EIF2AK2,IL1RN,IRF7,IRF9,ISG20,NA,OAS1,SOCS3,STAT1,STAT2,STAT3,XAF1
lung;metabolism;muscle	A shift from oxidative to glycolytic muscle fiber phenotype in quadriceps muscles in COPD	-0.22	5.802e-05	0.001704	ATP2A1;CASQ2;COX4I1;CYCS;MYH7;MYL2;RYR1;SRF;TNNC2;TNNI1;TNNI2	8.533e-05	0.005441	ATP2A1;CASQ2;MYH7;MYL2;RYR1;TNNC2;TNNI1;TNNI2	60	11	7	3	4	4	CYCS,MYH7,TNNI1	ATP2A1,MYL2,RYR1,TNNC2	ATP2A1 (-0.769 = -2.555 - -1.786), CYCS (0.702 = 1.450 - 0.749), MYH7 (2.002 = -4.714 - -6.716), MYL2 (-0.780 = -8.697 - -7.917), RYR1 (-0.895 = -3.702 - -2.807), TNNC2 (-1.519 = -8.677 - -7.158), TNNI1 (1.039 = -7.865 - -8.904)	CASQ2 (0.503 = -1.949 - -2.452), COX4I1 (-0.133 = -0.180 - -0.047), SRF (0.331 = 0.783 - 0.452), TNNI2 (0.014 = -5.125 - -5.139)	ATP2A1,CYCS,MYH7,MYL2,RYR1,TNNC2,TNNI1	CASQ2,COX4I1,SRF,TNNI2	ATP2A1,CASQ2,COX4I1,CYCS,MYH7,MYL2,RYR1,SRF,TNNC2,TNNI1,TNNI2
neuro;adhesion/ECM/cytoskeleton	CHDI_Correlations from Replication data_Cytoskeleton and adhesion module	-3.153	0.0005406	0.006821	ACTN2;ITPR1;MYH8;MYL1;PLAUR;RASGRP2;NA	0.0001228	0.006332	ACTN2;CXCL12;MYH8;MYL1;PLAUR;NA	64	8	6	3	3	2	ACTN2,CXCL12,ITPR1	MYH8,MYL1,RASGRP2	ACTN2 (1.882 = -5.017 - -6.900), CXCL12 (0.766 = -0.829 - -1.595), ITPR1 (0.906 = 1.929 - 1.023), MYH8 (-1.638 = -6.476 - -4.837), MYL1 (-4.375 = -11.185 - -6.810), RASGRP2 (-0.694 = -1.630 - -0.936)	NA (???), PLAUR (-0.315 = 1.491 - 1.806)	ACTN2,CXCL12,ITPR1,MYH8,MYL1,RASGRP2	PLAUR	ACTN2,CXCL12,ITPR1,MYH8,MYL1,NA,PLAUR,RASGRP2
lung;muscle	Skeletal muscle atrophy in COPD	-10.445	7.355e-06	0.0005131	CKM;MYBPC1;MYH2;MYH7;MYH8;MYL1;MYL2;TNNT3;NA	3.4e-08	1.411e-05	CKM;MYBPC1;MYH2;MYH7;MYH8;MYL1;MYL2;TNNT3;NA	59	9	7	1	6	2	MYH7	MYBPC1,MYH2,MYH8,MYL1,MYL2,TNNT3	MYBPC1 (-0.792 = -6.381 - -5.589), MYH2 (-2.184 = -10.165 - -7.981), MYH7 (2.002 = -4.714 - -6.716), MYH8 (-1.638 = -6.476 - -4.837), MYL1 (-4.375 = -11.185 - -6.810), MYL2 (-0.780 = -8.697 - -7.917), TNNT3 (-2.678 = -9.372 - -6.694)	CKM (-0.555 = -7.596 - -7.040), NA (???)	MYBPC1,MYH2,MYH7,MYH8,MYL1,MYL2,TNNT3	CKM	CKM,MYBPC1,MYH2,MYH7,MYH8,MYL1,MYL2,NA,TNNT3
