# Supplementary material for: Modulation of stress and immune response by Amblyomin-X results in tumor cell death in a horse melanoma model
Source: Sci Rep. 2020 Apr 14;10:6388. doi: 10.1038/s41598-020-63275-2 (PMC7156751; doi:10.1038/s41598-020-63275-2)
Supplement: Supplementary file 7 — S Table 06. [file 41598_2020_63275_MOESM7_ESM.xlsx]

## Sheet: 6hx0h
gene	k	betweenness
IL6	119	4020.26
ACTA1	107	2612
HSPA5	108	2554.92
STAT3	104	2419.38
ISG15	109	2382.86
TLR2	85	1909.96
HSPD1	83	1860.23
HSPA8	103	1858.28
CAD	86	1785.86
LYN	62	1702.63
IL1B	86	1651.04
ENO3	92	1570.17
CD34	58	1531.92
ATP2A1	83	1516.67
OAS2	94	1512.89
GLI1	51	1339.76
HMOX1	67	1306.93
TNFAIP6	48	1253.54
IL8	83	1242.55
HSP90B1	72	1218.86
RUNX1	55	1216.23
STAT1	86	1208.01
SOD2	71	1048.93
MYH6	78	1028.52
ABCC3	35	990.251
GTPBP4	68	975.279
TIMP1	71	934.634
EIF2C2	39	930.294
IFIT1	60	915.236
CALR	51	908.953
PLK1	55	906.865
HAS2	45	903.815
SERPINE1	62	889.925
EMP1	10	872.782
TTN	70	843.91
YARS	61	816.284
ZBTB16	46	795.305
PYGM	57	772.042
STAR	18	765.709
TNNC2	71	741.781
SOCS3	63	737.597
RYR1	64	731.39
RUVBL1	48	726.817
PDGFRA	49	726.179
TUBB6	48	724.479
IARS	59	719.742
HYOU1	66	688.168
RAB8B	23	671.736
MYF6	57	624.167
RND1	58	611.588
OSMR	16	590.092
PDE4B	34	588.574
MSX1	29	576.841
CYCS	41	559.109
ANKRD1	48	548.381
PGAM2	64	545.803
MYH1	63	543.013
IRG1	20	542.447
PLEK	42	528.289
HSPA6	71	523.533
DUSP2	36	523.173
MYO15A	41	521.785
ABRA	31	518.62
DDX10	54	487.882
ABCG2	35	469.546
ANKRD23	52	452.482
TNNT3	59	439.229
CDH15	13	436.069
WARS	50	422.355
DDX21	56	413.507
FCN2	9	412.978
RRS1	45	407.688
TNNC1	60	405.261
GDPD3	18	404.424
IFIT3	54	403.906
PHYHD1	5	403.369
ACTN2	63	401.718
TMEM132A	5	401.032
MRTO4	54	398.877
SLC7A1	27	392.547
TNNI2	53	392.125
TMEM2	4	384.454
RAMP3	3	384.07
SELE	44	378.376
LMOD2	31	376.005
AMPD1	43	375.527
GYG1	7	373.938
PIK3AP1	9	372.658
ALDH1A3	34	368.412
NOLC1	41	367.066
AEN	49	354.012
LOXL3	4	350.878
ETV6	31	350.153
MTHFD1L	52	349.505
CAMP	26	346.122
MYH7	69	344.591
MMP3	50	334.466
CKM	59	329.003
LDB3	52	328.856
GNL3	54	320.297
BCL3	45	317.512
MYH8	59	316.71
SHMT2	48	311.357
TNNI1	53	310.27
SLPI	29	310.138
SLC4A7	11	308.537
CCR7	44	303.13
MYL1	60	298.524
CAPSL	27	293.352
TCAP	56	289.14
NEB	55	284.917
MYH3	63	284.05
AKR1C3	23	283.209
SULF1	10	281.984
ADAMTS1	30	278.65
SDC4	22	273.523
ANKRD42	25	271.485
MYL2	59	267.896
CLPB	46	263.343
NAT10	46	261.755
MYLPF	61	261.459
BATF3	28	256.303
CSF2RB	11	251.692
CAV3	46	251.217
NLRP12	22	251.211
DDX18	50	250.948
NFIL3	23	250.819
TEAD4	30	250.699
CTSL1	33	243.52
EIF2AK2	35	239.049
FSCN1	29	238.163
FOSL1	45	234.524
KBTBD10	12	231.433
PRPS2	44	230.557
MYO18B	38	230.192
DDX58	32	225.631
KANK3	9	222.796
CDO1	8	222.417
MYH2	57	214.656
PNO1	33	205.977
MYLK2	48	205.048
SERPINH1	27	200.794
SLC1A5	16	199.121
ITPR1	31	198.017
CLEC3B	23	194.391
DUSP27	26	193.658
DUSP13	29	192.97
UGDH	10	192.403
CCL7	30	188.69
PRPS1	41	187.814
CXCL6	25	187.637
HIPK2	24	187.301
CSF3	41	187.194
CSRNP1	12	184.514
PPP1R3A	19	183.921
KBTBD5	10	176.113
IL6ST	26	175.28
DKC1	50	168.954
MYOM1	41	167.427
STK40	39	167.386
IDH3A	36	164.183
MMP8	35	162.937
SPATA5	30	161.836
GRWD1	42	153.515
LDLR	38	153.027
LOXL1	11	149.647
F12	15	147.787
SCUBE1	6	147.048
COX6A2	42	144.585
MYOZ1	53	142.998
DPH5	27	133.92
ADAMTS4	16	133.795
TTC27	34	132.969
SERPINB6	21	128.483
IL13RA1	19	128.246
RRP15	27	124.867
RDH13	14	124.641
MYL3	56	119.829
NLRC4	14	112.4
CYP7B1	9	111.654
CA3	17	106.532
CABP2	38	105.889
MYBPC1	39	101.293
AQP7	21	99.8448
MAN1A1	8	98.7988
KLKB1	13	98.7574
LMNB1	22	98.7101
SMPX	35	95.0607
G3BP1	20	94.3639
STEAP4	13	94.287
CXCR2	35	92.9339
CASQ1	49	91.9945
MEOX2	7	90.6558
SGCA	26	90.1586
ZNF362	30	90.1172
CD38	29	86.1334
M6PR	17	82.4678
HS6ST1	9	81.6002
DHRS7C	18	81.5168
NRAP	36	80.9941
ABCF2	33	80.8939
FPR2	19	80.464
SRGN	14	80.3739
RDH5	8	79.8824
ABLIM3	8	79.0713
MYBPH	39	78.9559
SHPK	19	78.9073
PARP9	12	77.068
MTHFD2	30	76.063
GPM6B	6	75.1007
PIWIL1	13	74.2153
LMOD3	23	73.3886
KPNB1	18	71.2519
AMPD2	16	69.9568
SLC8A1	14	69.7709
CACNA1S	34	69.5112
LRRC17	19	66.2987
PRR16	7	64.613
MYOZ2	41	63.5512
XBP1	27	62.4722
SLC9A3R2	9	62.2881
MYOT	40	61.2451
PTAFR	22	60.2859
COTL1	6	59.4808
SLCO4A1	8	59.4303
EPSTI1	9	59.253
DDX27	43	57.5043
RETN	20	57.0203
TARS	35	56.6915
LYAR	31	56.0134
UTP20	22	55.6921
STARD9	24	54.9753
CSRP3	40	54.4587
EBNA1BP2	33	54.1111
DOHH	30	53.83
ARG2	14	52.0489
MSC	5	51.597
ZNF581	26	51.2778
MMP11	21	50.5973
NELL1	3	49.8304
NELL2	4	49.5463
NTNG1	6	48.9126
MIDN	4	48.5393
SFXN2	4	48.1545
TNIP3	9	47.7664
NMNAT3	16	47.3217
PPA1	26	46.3422
PENK	15	45.7931
IL1R1	25	45.5532
ZNF577	25	45.2643
TRIM54	21	44.7942
PAK1IP1	25	44.5166
PTP4A1	6	44.476
OLR1	26	44.0415
MAFF	15	42.0543
STAC3	9	41.5638
TREM1	12	40.5494
SMIM3	2	39.7227
DDX54	30	39.1523
IL1RN	24	38.6462
IGSF6	3	37.2462
MANF	12	37.1795
DDX56	32	37.0411
C1QTNF2	9	36.9174
NFIB	8	36.6947
XIRP2	11	35.292
ORM1	8	34.7108
RGS18	12	34.6276
PITRM1	11	34.213
MEIS3	7	33.1707
CASP4	17	31.7122
CD248	5	30.6544
FXYD1	5	29.3731
NR1D1	7	29.0905
LRP6	12	28.4224
PROCR	3	27.9889
MYOM2	37	27.4246
EAF2	7	27.2547
SFXN1	7	26.8043
CMYA5	22	24.65
ARSJ	5	24.093
SLC39A14	11	22.9032
GADL1	12	22.3217
CFB	18	21.4423
PTX3	11	21.4407
LRPPRC	10	21.1914
FAM98C	2	20.4196
SLCO1A2	8	20.0261
COX10	18	20.0156
ADAMTS9	9	19.5387
TXLNB	14	19.3058
ANKRD13D	3	18.2505
TMOD4	29	17.6699
MRGPRX3	4	16.7346
ANGPTL1	3	16.1127
SYNCRIP	10	15.8688
CSF3R	14	15.8138
CHSY1	5	15.4481
CAND2	6	15.38
SLC43A2	4	14.7487
STEAP3	8	14.6159
BTBD6	3	14.4155
UBR1	7	14.3627
PLSCR2	5	13.7543
CACNA1D	15	13.1656
ADAMTS8	6	12.9703
MFSD3	14	12.7325
SELP	21	12.511
WDR77	9	12.0296
ZC3H12A	11	11.3338
WTIP	7	11.2651
ITGA1	15	10.9298
GLT8D2	2	10.8206
CRYM	7	10.6471
ADAMTS5	12	10.2238
PAEP	6	10.1857
GEMIN5	9	9.30166
ST6GALNAC1	4	9.22901
CTSW	4	9.18245
OLFML2B	3	9.14803
HOXB5	4	9.09286
NARS	18	8.98581
DDIT4L	6	8.95566
GDA	8	8.72415
IFI35	11	8.29264
IRF9	16	8.0363
SBK2	4	7.96516
HCAR2	10	7.94097
DDO	10	7.63856
KRT4	3	7.15945
IGFBP4	9	6.81082
CYP21A2	4	6.10045
HIGD1B	2	5.97818
EXD3	5	5.81901
LRRC59	4	5.71833
EAF1	4	5.58968
AMZ1	3	5.18342
UCK2	11	4.70078
DBP	4	4.43796
MEDAG	2	4.35812
CTXN3	5	4.18674
CD46	10	3.95056
ARID5B	3	3.6642
FAM13C	2	3.6107
CD163	14	3.35219
IDNK	4	3.31603
CTHRC1	2	3.19018
APOBEC2	15	3.16611
EMCN	2	2.99705
VAT1L	8	2.989
SAA4	3	2.74393
C1QTNF7	2	2.59386
YPEL3	3	2.3923
RAB42	2	2.38359
EMR3	2	2.19407
PER1	5	2.08601
LAYN	3	1.79386
CD300A	3	1.55953
MIPEP	8	1.348
REG3G	7	0.95104
SLC2A4RG	5	0.948508
ARHGAP26	4	0.864935
ZFR2	3	0.351904
PLSCR4	2	0.226208
ADAMDEC1	2	0.156534
CHCHD4	2	0.0909091
ANKRD33	1	0
AVL9	1	0
C1orf110	1	0
CCDC114	1	0
CCDC86	10	0
CDC42SE2	1	0
CGA	1	0
FAM69B	1	0
FCAR	1	0
HRH2	1	0
LRRN4CL	1	0
MORN5	1	0
PKHD1L1	1	0
RAMP2	1	0
SAMSN1	1	0
SLC18B1	1	0
SULT1C4	1	0
TCEAL7	2	0
ZP4	1	0

## Sheet: 12hx0h
gene	k	betweenness
IL1B	56	1500.86
TLR2	59	1430.89
ISG15	82	1344.73
MX1	62	1301.52
ACTA1	73	1283.06
TIMP1	49	1247
STAT1	67	1216.11
OAS1	77	1134.41
ENO3	59	1097.1
OASL	74	960.844
KRT16	38	848.411
OAS2	71	769.325
HSPA6	39	715.095
RERGL	34	699.196
RYR1	46	687.912
PYGM	46	665.469
SOD2	38	655.562
TTN	59	628.298
EIF2AK2	40	605.097
SOCS3	40	578.228
MRTO4	30	545.118
ATP2A1	55	518.484
TCAP	47	498.177
ISG20	44	420.877
IFIT1	52	402.097
TUBB6	31	401.817
TPM4	35	380.542
PGAM2	47	379.714
FOSL1	35	377.777
CXCL12	37	373.787
PDGFRL	24	358.137
YARS	31	349.875
IFIH1	45	331.842
CXCL10	42	325.822
BCL3	34	300.49
MYH7	54	289.924
MYH1	47	289.124
MYH8	47	286.42
C3	20	283.002
FRZB	23	282.113
GYG1	9	282.096
RUVBL1	25	266.863
TNNC2	52	260.825
PDSS1	11	259.017
FCN2	6	256.366
IFIT3	50	249.789
PROCR	4	246.685
MMP8	25	244.978
MYLK2	35	244.58
ADAMTS4	7	241.166
SAMD9L	22	240.053
CDC6	24	238.401
IFI44L	28	237.157
CSRP3	38	235.169
DDX58	40	234.958
ACTN2	44	231.325
CACNA1S	29	230.18
PPP1R3A	13	228.303
ANKRD1	39	221.121
PER2	11	220.785
RBPJ	27	220.693
MYOT	35	213.03
NEB	45	210.202
ASPN	22	210.047
MTHFD1L	26	206.019
CAV3	36	201.578
MYH3	47	193.016
TNNI1	43	191.056
IFITM1	30	186.222
CAMP	20	184.797
PTPN1	19	182.574
CCL7	22	176.476
DPH5	16	173.262
PRKCQ	34	171.51
TREM1	8	168.985
TNNC1	47	166.427
TNNT3	45	164.264
MYL2	44	162.334
PLAUR	16	148.441
SPATA5	19	145.367
KBTBD10	8	143.406
ETV6	16	143.215
TNNI2	42	137.114
MYLPF	44	134.887
CKM	40	134.702
HELLS	20	134.597
LMOD2	28	133.534
MYOZ1	46	132.522
LMO3	11	131.646
HERC5	36	131.553
GNL3	26	128.784
DDX60	33	125.697
SH3BGR	13	123.336
RAD54L	23	117.365
ASB10	24	115.147
EPHX1	8	114.381
DUSP27	18	114.305
CCR7	26	113.296
HERC6	33	109.391
NGF	19	106.105
COX6A2	36	105.987
MYL3	44	101.787
TPPP3	5	99.9534
TEAD4	26	99.6928
ISL1	22	94.0737
IRF7	38	92.3135
MCM5	15	91.0876
FAM115C	4	85.7909
CLEC3B	11	82.7201
EPSTI1	21	81.104
CACNA1D	15	79.307
GBP2	30	77.9331
CTSL1	19	77.6386
NR1D1	7	77.4383
FGG	8	76.47
DUSP26	17	73.431
IRG1	18	69.7565
SGCA	20	69.355
FSCN1	17	67.7983
WDR36	18	66.944
S100A2	6	63.3797
DDX56	20	56.5034
TTC27	21	54.2181
GBP3	18	52.5288
TMOD4	24	51.6564
NOLC1	14	51.4607
CASQ1	39	51.1991
F12	10	50.458
TG	11	49.6511
SLPI	18	49.5875
IFI44	30	47.6486
LMOD3	20	47.574
DHX58	25	45.9988
TNIP3	6	44.6811
UCK2	9	43.1901
COX10	10	42.7859
FBXO27	3	42.2254
IL1RN	13	41.2374
DDX54	16	41.1804
CLEC4E	10	40.6924
ZNF577	23	39.397
CXCR2	19	39.2558
RETN	11	37.143
ZNF114	22	36.3733
NRAP	27	35.5873
IFITM2	18	35.3076
CA3	11	35.1053
TRIM54	16	34.5514
DHRS7C	10	33.3849
IPO4	16	32.8903
CARHSP1	6	31.976
ORM1	6	30.7005
FBXO17	3	30.5918
C1QTNF2	5	30.0671
PRR16	4	29.2409
ARNTL2	5	25.2933
XIRP2	10	25.1215
RGS18	11	24.8692
NLRC4	9	24.2437
SGCE	6	22.8028
MYOZ2	31	21.7915
PGAM4	12	21.4395
PENK	13	21.3617
PODN	14	21.1896
PER1	6	20.2435
HSD11B1	8	18.6623
CLK1	6	18.3753
CHAF1B	8	17.6641
MYBPC1	31	17.3432
WDR69	8	17.0473
SELENBP1	4	16.5933
IGSF10	11	15.939
UPP1	10	15.859
LTBP1	6	14.9062
DDX51	11	13.5973
HSPB8	7	13.3764
ABCA8	5	11.0203
MRGPRX3	4	10.0038
GLT8D2	2	9.42666
SERPINB6	9	9.16095
COTL1	4	9.08399
ENTPD4	3	8.54749
IFI35	26	7.6198
NFATC4	9	7.54187
IRF9	25	7.50842
TFF3	7	6.85778
DBP	3	6.77911
ADAMTS8	3	6.7643
PARP9	20	6.74952
ABRA	18	6.44325
NOTUM	8	6.34834
HK3	16	5.90559
PIWIL1	5	5.63718
PTX3	5	5.29576
PAEP	3	5.24606
CSF3R	7	5.21708
NPHS1	6	4.95329
SMPX	25	4.95017
SLCO4A1	2	4.62033
MYOM3	10	4.37188
XAF1	25	4.36573
TCEAL7	2	3.71777
HCAR2	9	3.6352
GSTM4	2	3.53755
APOBEC2	14	3.51564
ITM2A	2	3.28196
CD300A	2	3.21846
CMYA5	14	3.16893
DDIT4L	3	3.12701
SLC4A7	5	3.04579
APOBEC3A	3	2.6324
EAF2	7	2.3356
FGL1	2	1.59414
B4GALNT4	3	1.51249
ADAMTS5	5	1.28697
NTNG1	3	1.03455
ZNF593	9	0.99058
TMEM178A	2	0.709468
LRRC59	2	0.671288
CDO1	2	0.55254
STEAP4	3	0.4
ZWILCH	4	0.299066
PLSCR4	2	0.236709
ADAMTS9	2	0
ANGPTL1	1	0
AVL9	1	0
BCMO1	1	0
CATSPER3	2	0
CCDC86	2	0
EMCN	1	0
IL13RA1	7	0
KRT4	1	0
LPGAT1	1	0
NELL2	1	0
PLAC8	6	0
PRR5	4	0
SAA4	1	0
SLC35A4	2	0
SLC39A14	4	0
STEAP3	1	0
TSC22D3	2	0
