# Supplementary material for: Modulation of stress and immune response by Amblyomin-X results in tumor cell death in a horse melanoma model
Source: Sci Rep. 2020 Apr 14;10:6388. doi: 10.1038/s41598-020-63275-2 (PMC7156751; doi:10.1038/s41598-020-63275-2)
Supplement: Supplementary file 8 — S Table 07. [file 41598_2020_63275_MOESM8_ESM.xlsx]

## Sheet: 6hx0h
Label	Degree	Weighted Degree	Eccentricity	closenesscentrality	harmonicclosnesscentrality	betweenness_centrality	modularity_class	Authority	Hub	color
IL6	95	65.638	6	0.438159	0.530999	12732	0	0.025625	0.025625	lilas	Immune system – IL4, IL13, IL10, IL6, IL27
CXCL8	63	42.703	6	0.400526	0.474799	2922.39	0	0.016556	0.016556	lilas	Innate immune system
IL1B	62	40.89	6	0.391602	0.467287	3379.02	0	0.015569	0.015569	lilas	Neutrophil degranulation
TLR2	60	35.168	6	0.407672	0.481255	4645.57	0	0.019861	0.019861	lilas	Platelet degranulation / Hemostasis
STAT3	58	41.138	6	0.392275	0.464551	4680.72	0	0.014415	0.014415	lilas	Activation / Degradationof Matrix Metalloproteinases
TIMP1	44	29.573	6	0.389599	0.452772	2287.71	0	0.021336	0.021336	lilas	Keratinocytes differentiation
CXCL1	43	32.051	6	0.376132	0.439168	1400.4	0	0.01274	0.01274	lilas	Collagen degradation
STAT1	37	27.872	6	0.363854	0.42108	1413.11	0	0.008356	0.008356	lilas	Class A/1 (Rhodopsin-like receptors)
THBS1	33	23.12	6	0.385329	0.439825	2625.16	0	0.018792	0.018792	lilas
CSF3	33	21.335	6	0.356196	0.412619	350.945	0	0.01011	0.01011	lilas
CD34	32	17.355	6	0.382747	0.435485	3310.24	0	0.014368	0.014368	lilas
SERPINE1	31	20.351	6	0.379568	0.432896	1166.34	0	0.01881	0.01881	lilas
MMP3	29	17.705	6	0.363564	0.416521	1551.21	0	0.011385	0.011385	lilas
SOCS3	28	19.58	6	0.364725	0.414187	1579.11	0	0.009575	0.009575	lilas
FPR2	28	23.585	7	0.342579	0.39517	949.008	0	0.006016	0.006016	lilas
ANXA1	27	20.668	6	0.376132	0.42779	3696.22	0	0.016219	0.016219	lilas
CCR7	25	18.33	6	0.34595	0.396973	616.2	0	0.007899	0.007899	lilas
CXCR2	25	18.13	6	0.338519	0.389971	145.211	0	0.00737	0.00737	lilas
C5AR1	25	16.974	6	0.335044	0.386178	570.03	0	0.006138	0.006138	lilas
IL1RN	25	14.508	7	0.333577	0.386308	605.86	0	0.007047	0.007047	lilas
RETN	23	15.706	6	0.35731	0.40496	698.104	0	0.009449	0.009449	lilas
SELP	23	12.929	6	0.350998	0.398651	639.229	0	0.00891	0.00891	lilas
ACE	22	11.174	6	0.376442	0.423596	1692.27	0	0.01552	0.01552	lilas
SELE	22	12.256	6	0.350729	0.397557	954.497	0	0.008316	0.008316	lilas
PLAUR	22	14.571	7	0.332848	0.383537	1043.83	0	0.005734	0.005734	lilas
HMOX1	21	13.204	6	0.354264	0.400073	653.63	0	0.008358	0.008358	lilas
LYN	20	13.178	6	0.355919	0.400036	2041.08	0	0.006367	0.006367	lilas
MMP8	20	14.245	6	0.348323	0.391284	246.895	0	0.007011	0.007011	lilas
IL1R1	20	12.659	7	0.336029	0.382369	78.0633	0	0.005743	0.005743	lilas
TREM1	20	9.987	7	0.326196	0.374674	656.818	0	0.005169	0.005169	lilas
ORM1	19	15.117	7	0.343351	0.387731	1162.47	0	0.017138	0.017138	lilas
PENK	19	15.782	7	0.334553	0.381312	163.733	0	0.00584	0.00584	lilas
PLEK	19	10.106	7	0.329251	0.37296	2282.68	0	0.005501	0.005501	lilas
IL7R	18	11.689	6	0.351268	0.39453	874.156	0	0.005658	0.005658	lilas
PTX3	18	13.611	6	0.338519	0.380926	440.238	0	0.006525	0.006525	lilas
OLR1	18	12.987	6	0.332848	0.377425	494.145	0	0.00459	0.00459	lilas
CAMP	17	13.077	7	0.339272	0.382297	905.367	0	0.00547	0.00547	lilas
PTAFR	17	13.097	7	0.336029	0.378431	952.317	0	0.003556	0.003556	lilas
ADAMTS5	17	11.621	7	0.33164	0.375914	390.653	0	0.004271	0.004271	lilas
CCL7	17	10.905	7	0.325267	0.370116	228.086	0	0.00556	0.00556	lilas
ADAMTS4	16	11.236	7	0.326662	0.37059	1090.97	0	0.004389	0.004389	lilas
THBS2	16	10.543	7	0.314955	0.352501	2316.16	0	0.003717	0.003717	lilas
KPNB1	15	11.203	6	0.348589	0.386506	1541.99	0	0.003681	0.003681	lilas
LDLR	15	8.837	6	0.343351	0.384209	734.712	0	0.004508	0.004508	lilas
PI3	15	7.814	6	0.343351	0.386287	283.784	0	0.005678	0.005678	lilas
CD163	15	8.406	7	0.342836	0.388314	297.752	0	0.009901	0.009901	lilas
SLPI	15	10.454	7	0.337768	0.378978	87.7668	0	0.005499	0.005499	lilas
CXCL6	15	12.421	7	0.326196	0.368949	17.1257	0	0.004979	0.004979	lilas
CSF2RB	15	9.316	7	0.325963	0.369642	222.989	0	0.003393	0.003393	lilas
ITGA1	14	10.164	6	0.373366	0.410868	2774.76	0	0.021671	0.021671	lilas
CD38	14	9.117	6	0.344386	0.38833	570.838	0	0.013279	0.013279	lilas
IL4R	14	8.777	7	0.323197	0.365995	32.1229	0	0.004462	0.004462	lilas
P2RY13	14	10.798	7	0.316263	0.355236	781.991	0	0.002794	0.002794	lilas
NLRC4	13	7.709	6	0.342836	0.379577	139.365	0	0.004291	0.004291	lilas
MMP25	13	8.772	6	0.335536	0.374982	299.146	0	0.004293	0.004293	lilas
CTSL	13	6.548	6	0.335044	0.373377	1197.36	0	0.004193	0.004193	lilas
TNFAIP6	13	9.788	7	0.325731	0.367052	100.212	0	0.004873	0.004873	lilas
HCAR2	13	10.396	7	0.320252	0.359904	12.2705	0	0.003959	0.003959	lilas
CSF3R	12	7.633	7	0.33068	0.371611	51.5994	0	0.003852	0.003852	lilas
ANGPT2	12	6.481	6	0.326896	0.364916	435.593	0	0.004872	0.004872	lilas
CKAP4	12	10.895	7	0.321831	0.361655	137.422	0	0.002814	0.002814	lilas
PDGFRA	11	8.087	7	0.343093	0.382917	494.868	0	0.006678	0.006678	lilas
SRGN	11	7.948	7	0.342579	0.381458	236.614	0	0.012095	0.012095	lilas
SDC4	11	7.245	7	0.33164	0.36862	818.872	0	0.005232	0.005232	lilas
IL6ST	11	7.776	7	0.322285	0.360925	25.1329	0	0.002821	0.002821	lilas
ADAMTS1	11	7.989	7	0.299869	0.334448	136.622	0	0.002294	0.002294	lilas
FCAR	11	9.034	7	0.285982	0.321246	60.9659	0	0.001259	0.001259	lilas
FOSL1	10	5.902	7	0.3314	0.369569	829.378	0	0.005141	0.005141	lilas
CHRM1	10	8.331	7	0.329251	0.363588	406.356	0	0.008291	0.008291	lilas
FGF7	10	5.69	7	0.324574	0.362238	29.8574	0	0.004392	0.004392	lilas
CD300A	10	6.97	7	0.277643	0.311874	133.011	0	0.000972	0.000972	lilas
MMP11	9	4.475	6	0.3314	0.366776	15.7045	0	0.004629	0.004629	lilas
BCL3	9	5.063	7	0.319134	0.35695	15.5293	0	0.00319	0.00319	lilas
EDNRB	8	5.989	7	0.326662	0.357023	742.608	0	0.001692	0.001692	lilas
IGFBP4	8	6.88	7	0.324113	0.359795	368.904	0	0.00249	0.00249	lilas
TMEM132A	8	6.387	7	0.322968	0.358117	466.15	0	0.00249	0.00249	lilas
CD300LF	8	3.709	7	0.301054	0.334266	149.974	0	0.001192	0.001192	lilas
RAB44	8	7.267	7	0.275135	0.304105	444.751	0	0.000765	0.000765	lilas
SERPINB6	8	6.309	7	0.274474	0.305783	477.964	0	0.00075	0.00075	lilas
CD46	7	4.882	6	0.332606	0.369329	200.92	0	0.009831	0.009831	lilas
OSMR	7	4.394	7	0.33164	0.366177	217.716	0	0.002325	0.002325	lilas
IL13RA1	7	5.089	7	0.31152	0.345462	0	0	0.002195	0.002195	lilas
IGSF6	7	3.857	7	0.310462	0.3428	51.8776	0	0.001876	0.001876	lilas
ARHGEF25	7	5.468	7	0.30165	0.32989	161.202	0	0.001277	0.001277	lilas
ADAMTS9	7	6.045	7	0.289975	0.317307	38.557	0	0.001119	0.001119	lilas
ADAMTS8	7	5.941	7	0.285982	0.313369	204.139	0	0.001063	0.001063	lilas
RGS18	7	3.752	7	0.28054	0.309868	35.4875	0	0.000896	0.000896	lilas
HAS2	7	3.796	7	0.276467	0.303595	245.218	0	0.000918	0.000918	lilas
ZC3H12A	6	3.49	6	0.322968	0.354158	10.9128	0	0.001943	0.001943	lilas
IRG1	6	3.216	6	0.321831	0.353063	164.351	0	0.001497	0.001497	lilas
PROCR	6	2.75	6	0.321605	0.35124	559.599	0	0.002198	0.002198	lilas
PTGES	6	3.468	7	0.318467	0.350203	4.08819	0	0.002341	0.002341	lilas
KLKB1	6	3.832	7	0.291454	0.318766	55.8304	0	0.001367	0.001367	lilas
TNXB	6	3.569	7	0.288328	0.311144	601.491	0	0.000877	0.000877	lilas
LILRB3	5	2.532	7	0.266162	0.288569	915.044	0	0.000262	0.000262	lilas
FSCN1	4	3.014	7	0.333577	0.36625	150.007	0	0.006219	0.006219	lilas
AKR1C3	4	2.213	7	0.326196	0.357862	302.656	0	0.001392	0.001392	lilas
CFB	4	2.251	7	0.312158	0.343092	129.565	0	0.001303	0.001303	lilas
NLRP12	4	1.984	7	0.305277	0.331859	5.28461	0	0.001102	0.001102	lilas
ACKR4	4	1.869	7	0.291826	0.317052	457.659	0	0.00106	0.00106	lilas
CTHRC1	4	1.771	7	0.287241	0.31552	550.705	0	0.005554	0.005554	lilas
STEAP4	3	1.581	7	0.323884	0.356403	52.5864	0	0.005808	0.005808	lilas
GIG25	3	1.624	7	0.314089	0.34342	8.51654	0	0.001441	0.001441	lilas
DUSP2	3	1.494	7	0.311945	0.341852	161.383	0	0.001148	0.001148	lilas
IL18RAP	3	1.324	7	0.297914	0.325768	0	0	0.001303	0.001303	lilas
TAT	3	1.288	7	0.296946	0.32245	46.6303	0	0.005404	0.005404	lilas
SAA4	3	1.56	7	0.2867	0.309868	17.1764	0	0.001022	0.001022	lilas
UGDH	3	1.834	7	0.282447	0.308701	228.943	0	0.000507	0.000507	lilas
F12	3	1.851	7	0.280196	0.301771	2.74553	0	0.000689	0.000689	lilas
ST6GALNAC1	3	1.341	6	0.26835	0.28822	564.737	0	0.000531	0.000531	lilas
RAB8B	3	2.579	7	0.256166	0.272945	156.76	0	0.000194	0.000194	lilas
COTL1	2	1.365	7	0.292574	0.313916	0	0	0.005027	0.005027	lilas
FOXO6	2	1.212	7	0.283851	0.308227	0	0	0.000617	0.000617	lilas
SLC9A3R2	2	0.96	7	0.282273	0.306294	456	0	0.000443	0.000443	lilas
SLA	2	1.486	7	0.269458	0.289809	0	0	0.000364	0.000364	lilas
FCN2	2	1.277	7	0.262644	0.284011	0.281905	0	0.000389	0.000389	lilas
SELENBP1	2	1.345	8	0.255879	0.275427	121.745	0	0.000177	0.000177	lilas
LRP6	2	1.36	8	0.25545	0.271926	9.94795	0	9.8e-05	9.8e-05	lilas
TMEM2	2	0.831	8	0.246627	0.265018	456	0	0.000135	0.000135	lilas
CHSY1	2	0.967	8	0.227024	0.242219	0	0	4.4e-05	4.4e-05	lilas
RAB42	2	1.855	8	0.225012	0.238791	0	0	2.9e-05	2.9e-05	lilas
REG3G	1	0.577	7	0.281925	0.304835	0	0	0.000442	0.000442	lilas
DGKG	1	0.401	7	0.281577	0.305418	0	0	0.000478	0.000478	lilas
IDNK	1	0.501	7	0.27697	0.294988	0	0	0.000441	0.000441	lilas
EMP1	1	0.425	7	0.273489	0.291742	0	0	0.000498	0.000498	lilas
PAEP	1	0.523	8	0.255736	0.272473	0	0	0.000526	0.000526	lilas
TMPRSS11D	1	0.634	8	0.250274	0.269905	0	0	0.000216	0.000216	lilas
OSBPL6	1	0.551	8	0.247831	0.264523	0	0	0.000169	0.000169	lilas
PIK3AP1	1	0.529	8	0.247831	0.264523	0	0	0.000169	0.000169	lilas
RND1	1	0.479	8	0.247831	0.264523	0	0	0.000169	0.000169	lilas
PHLDA1	1	0.478	8	0.247831	0.264523	0	0	0.000169	0.000169	lilas
SIRPB1	1	0.527	8	0.246096	0.26471	0	0	0.000159	0.000159	lilas
FAM69B	1	0.437	8	0.244254	0.258833	0	0	7.6e-05	7.6e-05	lilas
CLEC4G	1	0.416	8	0.239643	0.254447	0	0	0.000114	0.000114	lilas
PVRL3	1	0.507	8	0.226014	0.237566	0	0	3.3e-05	3.3e-05	lilas
PCOLCE2	1	0.494	8	0.223254	0.236149	0	0	0.00017	0.00017	lilas
SLC18B1	1	0.526	8	0.220241	0.231606	0	0	1.4e-05	1.4e-05	lilas
CD248	1	0.472	8	0.215464	0.22935	0	0	2.3e-05	2.3e-05	lilas
SAMSN1	1	0.683	8	0.210308	0.220874	0	0	8e-06	8e-06	lilas
LINGO1	1	0.476	8	0.210308	0.220874	0	0	8e-06	8e-06	lilas
PKHD1L1	1	0.421	9	0.197921	0.207558	0	0	4e-06	4e-06	lilas
EAF1	1	0.972	1	1	1	0	1	0	0
EAF2	1	0.972	1	1	1	0	1	0	0
TTN	57	42.974	6	0.347529	0.422867	1035.32	2	0.202501	0.202501	green
ACTN2	55	42.968	6	0.3802	0.452152	4826.88	2	0.189611	0.189611	green
MYL1	51	38.629	6	0.342322	0.41415	401.971	2	0.195135	0.195135	green	muscle contration
ACTA1	50	32.544	6	0.394305	0.459154	6723.37	2	0.157586	0.157586	green	nephring family interactions
MYH6	50	36.351	6	0.344646	0.415828	1279.08	2	0.189949	0.189949	green	ion homeostasis
MYOM2	48	29.707	6	0.373061	0.44267	3737.32	2	0.172057	0.172057	green
TNNT3	47	34.438	6	0.342836	0.410686	533.956	2	0.183318	0.183318	green
MYL3	46	34.051	6	0.360695	0.426076	1099.3	2	0.181249	0.181249	green
MYL2	45	31.864	6	0.338268	0.405252	1610.4	2	0.172215	0.172215	green
MYH7	44	29.836	6	0.334064	0.399562	249.645	2	0.18029	0.18029	green
LDB3	42	27.241	6	0.357031	0.419037	1270.88	2	0.1598	0.1598	green
MYOZ1	42	25.146	6	0.339021	0.402188	648.954	2	0.162143	0.162143	green
TNNC2	41	30.563	6	0.337518	0.399198	908.781	2	0.167406	0.167406	green
TCAP	41	30.223	6	0.333577	0.395952	232.526	2	0.164887	0.164887	green
TNNI2	40	30.3	6	0.336772	0.398724	279.013	2	0.162286	0.162286	green
MYOZ2	40	25.726	6	0.324344	0.386579	225.773	2	0.152863	0.152863	green
ATP2A1	39	23.223	6	0.352896	0.414077	2161.67	2	0.139674	0.139674	green
RYR1	38	22.007	6	0.339525	0.400219	768.887	2	0.136281	0.136281	green
NEB	38	28.224	6	0.331159	0.390554	114.657	2	0.161034	0.161034	green
CAV3	37	25.587	6	0.348058	0.408534	1555.24	2	0.116822	0.116822	green
MYH1	37	25.787	6	0.342066	0.400474	415.178	2	0.15813	0.15813	green
MYLPF	37	27.044	6	0.337269	0.395222	290.252	2	0.160071	0.160071	green
MYH2	36	24.848	6	0.33092	0.389351	129.637	2	0.15759	0.15759	green
CSRP3	36	21.494	6	0.330202	0.388585	270.251	2	0.141238	0.141238	green
MYBPC1	36	26.518	6	0.320252	0.379431	750.317	2	0.147589	0.147589	green
TRDN	34	21.597	6	0.329726	0.387965	767.888	2	0.112447	0.112447	green
MYH3	32	25.312	6	0.329726	0.38399	124.858	2	0.142054	0.142054	green
TNNI1	31	24.244	6	0.324805	0.378483	345.99	2	0.138353	0.138353	green
CKM	30	17.378	6	0.338769	0.392195	839.907	2	0.118039	0.118039	green
MYH8	29	24.573	6	0.323884	0.375164	100.755	2	0.131979	0.131979	green
NRAP	29	14.954	7	0.321831	0.37482	439.593	2	0.10177	0.10177	green
MYOT	29	16.614	6	0.320252	0.373158	88.0541	2	0.124872	0.124872	green
TNNC1	29	21.44	6	0.318245	0.370788	24.7713	2	0.134781	0.134781	green
ACTN1	28	20.638	6	0.366774	0.41787	2345.37	2	0.094507	0.094507	green
AMPD1	28	15.399	7	0.328305	0.380364	1068.6	2	0.083106	0.083106	green
SMPX	28	15.665	6	0.324344	0.375201	403.711	2	0.107063	0.107063	green
MYOM1	27	16.506	6	0.315826	0.365244	37.8303	2	0.11968	0.11968	green
MYLK2	26	13.369	6	0.316482	0.366521	290.529	2	0.103689	0.103689	green
KLHL41	24	15.083	6	0.336524	0.385777	1106.25	2	0.068995	0.068995	green
LMOD2	24	13.908	7	0.317803	0.36625	100.038	2	0.088819	0.088819	green
ENO3	23	12.234	6	0.346737	0.394493	1925.49	2	0.061663	0.061663	green
MYBPH	23	14.847	6	0.324805	0.369365	666.234	2	0.09977	0.09977	green
CASQ1	22	12.36	6	0.318245	0.364624	65.6202	2	0.091454	0.091454	green
PGAM2	21	10.712	6	0.335536	0.380744	426.25	2	0.087572	0.087572	green
TMOD4	21	17.771	6	0.325731	0.370423	319.408	2	0.096382	0.096382	green
MYOM3	21	12.484	6	0.300263	0.345295	19.2686	2	0.094895	0.094895	green
LMOD3	20	11.801	6	0.314305	0.359008	154.137	2	0.076172	0.076172	green
CMYA5	19	11.037	6	0.312585	0.355252	350.59	2	0.066401	0.066401	green
ANKRD1	19	10.891	7	0.311733	0.354762	127.742	2	0.081508	0.081508	green
KLHL40	19	11.751	7	0.310251	0.355747	27.2941	2	0.073798	0.073798	green
PYGM	18	10.56	6	0.323884	0.366448	850.287	2	0.056134	0.056134	green
PPP1R3A	17	8.778	7	0.314089	0.358774	233.341	2	0.053326	0.053326	green
CACNA1S	17	10.667	6	0.309202	0.352626	380.152	2	0.044135	0.044135	green
XIRP1	16	8.593	7	0.312585	0.353558	55.1951	2	0.06399	0.06399	green
DYSF	15	9.452	7	0.320252	0.360852	203.593	2	0.052928	0.052928	green
SGCA	15	8.312	7	0.30165	0.34032	916.23	2	0.060563	0.060563	green
MYF6	15	8.125	7	0.278319	0.320173	794.651	2	0.057081	0.057081	green
ANKRD2	14	7.68	7	0.300856	0.338606	117.386	2	0.066867	0.066867	green
PERM1	14	7.351	6	0.295984	0.334938	920.33	2	0.041942	0.041942	green
PLN	14	8.835	7	0.288328	0.328431	257.256	2	0.048732	0.048732	green
TXLNB	13	6.829	6	0.305073	0.343034	359.418	2	0.038118	0.038118	green
CACNA1D	11	6.857	7	0.306095	0.342326	391.164	2	0.011622	0.011622	green
TRIM54	11	5.213	7	0.30589	0.341049	7.08927	2	0.051241	0.051241	green
APOBEC2	10	5.752	7	0.289058	0.323361	0.430743	2	0.035839	0.035839	green
SLC8A1	9	5.333	7	0.292386	0.328686	262.472	2	0.023944	0.023944	green
XIRP2	9	4.439	7	0.289058	0.323877	30.3043	2	0.030933	0.030933	green
ANKRD23	8	4.24	7	0.305073	0.340268	194.117	2	0.030675	0.030675	green
MYO18B	8	3.5	6	0.296946	0.32903	9.69319	2	0.032033	0.032033	green
PDE4B	7	4.163	7	0.281925	0.312785	111.842	2	0.008989	0.008989	green
SYPL2	7	3.766	7	0.275633	0.308576	9.05526	2	0.017992	0.017992	green
STAC3	7	4.528	7	0.271539	0.304236	112.756	2	0.013572	0.013572	green
NPHS1	5	3.558	7	0.306917	0.335068	576.817	2	0.009216	0.009216	green
TRIM72	5	3.905	7	0.292949	0.321939	37.6303	2	0.009382	0.009382	green
NPTX1	4	2.149	6	0.305686	0.332422	57.7691	2	0.014387	0.014387	green
AMPD2	4	2.529	7	0.265852	0.289721	26.9837	2	0.003068	0.003068	green
LRRC17	4	2.341	7	0.263857	0.291049	900.837	2	0.009378	0.009378	green
ABRA	3	1.722	7	0.284735	0.308664	457.036	2	0.007344	0.007344	green
MAL	2	1.387	7	0.285268	0.307607	175.981	2	0.004843	0.004843	green
FITM1	2	1.019	7	0.256022	0.280442	0	2	0.007313	0.007313	green
CABP2	2	1.079	7	0.25488	0.277649	1.91525	2	0.004602	0.004602	green
FXYD1	2	1.476	8	0.231744	0.251024	0	2	0.00223	0.00223	green
SBK2	2	0.936	7	0.228729	0.245879	456	2	0.001288	0.001288	green
NDRG1	1	0.419	7	0.252905	0.27592	0	2	0.005285	0.005285	green
DUSP27	1	0.568	7	0.2481	0.268975	0	2	0.003451	0.003451	green
GYG1	1	0.946	7	0.244778	0.261165	0	2	0.001723	0.001723	green
ABLIM3	1	0.879	8	0.221737	0.232872	0	2	0.000225	0.000225	green
MSC	1	0.464	8	0.217827	0.235141	0	2	0.001752	0.001752	green
ZFR2	1	0.475	8	0.186227	0.195449	0	2	4e-05	4e-05	green
DDX58	25	17.108	7	0.352352	0.40396	3186.3	3	0.004705	0.004705	orange
ISG15	18	13.395	6	0.339272	0.383333	335.134	3	0.004316	0.004316	orange	IFN signaling
IRF9	15	11.852	7	0.332364	0.374164	144.757	3	0.003167	0.003167	orange	RUNX1 – RUNX3 transcriptional regulation
IFIT1	15	11.843	6	0.327599	0.366922	153.557	3	0.002904	0.002904	orange	Antiviral mechanism
EIF2AK2	14	10.488	6	0.342066	0.379395	225.183	3	0.003562	0.003562	orange	AA transport across the plasma membrane
IFIT3	13	10.891	7	0.323425	0.361655	93.1856	3	0.002204	0.002204	orange
OAS2	12	10.223	7	0.290898	0.324346	55.4407	3	0.001118	0.001118	orange
IFI35	12	9.3	7	0.289058	0.322194	125.465	3	0.001027	0.001027	orange
IFIT5	12	7.893	6	0.28688	0.318089	26.4769	3	0.001056	0.001056	orange
PARP9	11	6.977	7	0.284913	0.315739	114.907	3	0.000931	0.000931	orange
RUNX1	8	6.468	7	0.316482	0.347723	482.824	3	0.001509	0.001509	orange
ETV6	7	3.253	7	0.296946	0.322413	961.55	3	0.000702	0.000702	orange
SLC1A5	7	3.702	6	0.287421	0.312764	2033.98	3	0.000645	0.000645	orange
EPSTI1	7	3.616	7	0.271378	0.297359	0	3	0.000641	0.000641	orange
AGO2	6	3.455	8	0.279169	0.309453	589.361	3	0.000262	0.000262	orange
PIWIL1	4	2.004	7	0.250686	0.274898	219.28	3	7.5e-05	7.5e-05	orange
SLC43A2	4	2.077	7	0.2238	0.238252	456	3	2.1e-05	2.1e-05	orange
PRKCQ	3	2.789	6	0.307951	0.330525	18.668	3	0.001158	0.001158	orange
FNDC3B	3	1.519	7	0.289607	0.314536	594.218	3	0.000445	0.000445	orange
NMNAT3	3	2.128	7	0.269617	0.29083	62.0405	3	0.000853	0.000853	orange
HIPK2	3	1.77	7	0.268982	0.288351	39.9652	3	0.000134	0.000134	orange
NFIB	3	1.363	7	0.261143	0.284157	261.859	3	8.7e-05	8.7e-05	orange
SLC38A1	3	1.83	7	0.223691	0.237157	0	3	2.1e-05	2.1e-05	orange
SLC7A1	3	1.663	7	0.223691	0.237157	0	3	2.1e-05	2.1e-05	orange
EXD3	2	1.18	8	0.221737	0.236472	0	3	1e-05	1e-05	orange
ARID5B	1	0.424	8	0.229073	0.240255	0	3	2.2e-05	2.2e-05	orange
CPNE8	1	0.461	8	0.22468	0.236217	0	3	1.4e-05	1.4e-05	orange
SLC7A4	1	0.47	8	0.182946	0.190547	0	3	1e-06	1e-06	orange
NAT10	30	22.921	7	0.298303	0.351115	786.617	4	0.001711	0.001711	lightblue	rRNA processing
GTPBP4	30	24.176	7	0.297914	0.350641	964.56	4	0.00168	0.00168	lightblue	metabolism of nucleotides
DDX56	29	23.15	6	0.318689	0.370678	1652.16	4	0.001839	0.001839	lightblue	Major pathway of rRNA processing
MRTO4	29	23.37	6	0.303856	0.355215	722.31	4	0.00179	0.00179	lightblue	tRNA aminoacylation
EBNA1BP2	29	23.633	7	0.300856	0.353376	818.879	4	0.001828	0.001828	lightblue
NOLC1	28	21.348	6	0.347264	0.398249	5801.24	4	0.015464	0.015464	lightblue
RRS1	28	23.695	6	0.318245	0.366156	895.912	4	0.001856	0.001856	lightblue
DKC1	28	22.822	6	0.316044	0.366484	1050.12	4	0.001897	0.001897	lightblue
DDX27	28	22.465	7	0.311308	0.362092	851.69	4	0.001872	0.001872	lightblue
YARS	27	16.4	6	0.332364	0.383333	2639.77	4	0.004875	0.004875	lightblue
DDX21	27	17.146	6	0.323654	0.372684	1818.61	4	0.001964	0.001964	lightblue
DDX18	27	22.483	6	0.314738	0.363239	515.461	4	0.001736	0.001736	lightblue
GRWD1	27	22.375	7	0.298303	0.348161	318.471	4	0.001657	0.001657	lightblue
DDX10	27	21.48	7	0.28851	0.338517	720.842	4	0.001537	0.001537	lightblue
RRP9	26	21.129	7	0.292761	0.340502	500.057	4	0.001543	0.001543	lightblue
PNO1	26	21.151	7	0.2867	0.33549	261.154	4	0.001528	0.001528	lightblue
CTPS1	25	13.489	6	0.328777	0.376696	2263.83	4	0.003489	0.003489	lightblue
GNL3	25	20.481	7	0.29928	0.347286	167.632	4	0.001642	0.001642	lightblue
LYAR	25	18.098	7	0.292949	0.340138	746.903	4	0.001523	0.001523	lightblue
DDX54	24	19.736	7	0.267095	0.314411	466.163	4	0.001064	0.001064	lightblue
PAK1IP1	22	17.399	7	0.285625	0.330384	31.9511	4	0.001477	0.001477	lightblue
RRP15	20	16.753	7	0.285268	0.328196	10.863	4	0.001435	0.001435	lightblue
DOHH	18	12.148	6	0.279682	0.32108	184.082	4	0.000894	0.000894	lightblue
RUVBL1	16	9.349	6	0.320702	0.359446	1057.2	4	0.001626	0.001626	lightblue
GPATCH4	15	8.77	7	0.281404	0.319225	16.4666	4	0.001156	0.001156	lightblue
HGH1	15	8.845	7	0.271862	0.312296	40.2411	4	0.000856	0.000856	lightblue
TARS	14	8.877	6	0.323197	0.359847	528.356	4	0.001651	0.001651	lightblue
UTP20	14	10.158	7	0.262041	0.298291	3.59095	4	0.000689	0.000689	lightblue
IARS	13	8.807	6	0.306506	0.343764	788.944	4	0.000894	0.000894	lightblue
SHMT2	12	6.697	5	0.33529	0.371882	1408.42	4	0.005034	0.005034	lightblue
CAD	11	5.981	5	0.335783	0.367724	2933.01	4	0.0017	0.0017	lightblue
TTC27	11	7.725	7	0.256166	0.288866	0	4	0.000545	0.000545	lightblue
WARS	10	6.525	6	0.321152	0.355945	521.796	4	0.001001	0.001001	lightblue
SYNCRIP	10	5.435	6	0.301252	0.333662	720.224	4	0.000649	0.000649	lightblue
AEN	9	4.65	7	0.274639	0.304564	7.81011	4	0.000866	0.000866	lightblue
PPA1	7	3.731	6	0.30487	0.333807	16.6671	4	0.001085	0.001085	lightblue
ABCF2	7	4.216	7	0.294459	0.325404	216.637	4	0.000587	0.000587	lightblue
PRPS2	7	3.754	6	0.292386	0.324617	163.77	4	0.005117	0.005117	lightblue
NARS	7	5.524	7	0.272999	0.300458	383.875	4	0.000439	0.000439	lightblue
G3BP1	6	3.105	7	0.297526	0.326498	251.309	4	0.000708	0.000708	lightblue
AARS2	6	4.585	7	0.273981	0.303558	15.3678	4	0.000324	0.000324	lightblue
CCDC86	6	3.714	7	0.245831	0.271324	0	4	0.000312	0.000312	lightblue
EIF5A2	5	2.81	7	0.305481	0.332989	289.072	4	0.000765	0.000765	lightblue
PRPS1	5	3.056	7	0.281751	0.311347	148.13	4	0.005498	0.005498	lightblue
GADL1	5	4.022	6	0.257901	0.276659	2346.26	4	7.8e-05	7.8e-05	lightblue
GDA	4	1.879	7	0.277306	0.305913	196.791	4	0.002762	0.002762	lightblue
FOXS1	4	2.424	7	0.27497	0.302485	283.447	4	0.005389	0.005389	lightblue
MTHFD2	4	3.034	6	0.270414	0.295222	17.3981	4	0.000431	0.000431	lightblue
GEMIN5	4	2.313	7	0.250411	0.273585	35.6431	4	9.1e-05	9.1e-05	lightblue
RRN3	4	1.977	7	0.250411	0.274643	456	4	0.000162	0.000162	lightblue
DPH5	4	2.329	7	0.23581	0.259857	0	4	0.00021	0.00021	lightblue
CDO1	4	2.369	7	0.226462	0.243868	1168	4	0.000291	0.000291	lightblue
ARG2	3	1.524	6	0.296946	0.319949	95.6229	4	0.000509	0.000509	lightblue
MTHFD1L	3	2.48	6	0.2763	0.297666	11.3521	4	0.000642	0.000642	lightblue
UCK2	3	2.026	6	0.265698	0.286142	456	4	0.000159	0.000159	lightblue
PPP1R27	3	1.633	8	0.234961	0.257385	460.082	4	6e-05	6e-05	lightblue
WDR77	3	1.858	8	0.229073	0.2513	2.98996	4	9.7e-05	9.7e-05	lightblue
ALDH1A3	3	2.364	7	0.205671	0.217552	704.846	4	2e-06	2e-06	lightblue
RDH5	3	1.518	8	0.175432	0.185363	457.5	4	0	0	lightblue
RTTN	2	1.051	7	0.261292	0.277847	0	4	0.000133	0.000133	lightblue
TUBB6	2	0.939	7	0.239518	0.254897	53.0638	4	2.5e-05	2.5e-05	lightblue
SPATA5	2	0.877	7	0.235082	0.256393	0	4	0.000106	0.000106	lightblue
MIPEP	2	1.101	8	0.231862	0.245762	16.9423	4	0.000172	0.000172	lightblue
DUS3L	2	0.906	8	0.231041	0.252191	0	4	9.9e-05	9.9e-05	lightblue
CNDP1	2	1.81	7	0.205393	0.215729	0	4	2e-06	2e-06	lightblue
BCO1	2	0.897	8	0.185095	0.19608	203.654	4	9e-06	9e-06	lightblue
OSGEPL1	1	0.632	7	0.23472	0.24987	0	4	2.7e-05	2.7e-05	lightblue
CAND2	1	0.407	8	0.231392	0.251024	0	4	5.6e-05	5.6e-05	lightblue
ARSJ	1	0.575	8	0.229879	0.249565	0	4	5.3e-05	5.3e-05	lightblue
AMZ1	1	0.499	8	0.210891	0.229556	0	4	3.3e-05	3.3e-05	lightblue
UPP1	1	0.979	7	0.210018	0.219959	0	4	5e-06	5e-06	lightblue
TCEA3	1	0.501	8	0.200351	0.212053	0	4	5e-06	5e-06	lightblue
CSRNP1	1	0.622	9	0.190337	0.201611	0	4	2e-06	2e-06	lightblue
SEPT9	1	0.42	8	0.184721	0.193709	0	4	9e-06	9e-06	lightblue
SHISA6	1	0.535	9	0.149298	0.155083	0	4	0	0	lightblue
CGA	5	3.571	7	0.268035	0.292362	732.443	5	0.000131	0.000131	brown	GPCR signaling
HRH2	4	3.133	8	0.252208	0.271473	319.476	5	9e-05	9e-05	brown	Calcitonin-like ligand receptors
RAMP2	3	2.731	8	0.217205	0.231512	0	5	7e-06	7e-06	brown
RAMP3	3	2.734	8	0.217205	0.231512	0	5	7e-06	7e-06	brown
LOXL1	2	1.396	8	0.239895	0.255905	456	6	0.000114	0.000114
LOXL3	1	0.925	9	0.193562	0.202061	0	6	4e-06	4e-06
KRT4	4	2.295	7	0.276802	0.299	818.349	7	0.000564	0.000564	cyan	Keratinization
CDH15	4	2.312	8	0.23691	0.258828	147.934	7	0.001786	0.001786	cyan	Formation of the cornified envelope
CDH3	3	1.999	8	0.241671	0.258344	21.4056	7	0.000355	0.000355	cyan	Cell junction organization
MYO15A	2	0.94	7	0.262041	0.284542	357.715	7	0.004292	0.004292	cyan	Cell-Cell communication
PRR16	2	0.873	8	0.212459	0.226477	4.52672	7	0.000187	0.000187	cyan
KRT81	1	0.904	8	0.216896	0.227464	0	7	1.7e-05	1.7e-05	cyan
ZBTB16	11	8.011	6	0.338519	0.376477	1115.38	8	0.005138	0.005138	red
ASB10	11	7.686	7	0.305073	0.341596	641.68	8	0.01633	0.01633	red	Circadian clock
UBR1	9	6.745	7	0.310041	0.341925	766.99	8	0.003643	0.003643	red	Antigen processing: Ubiquitination & Proteasome degradation
NFIL3	8	4.827	7	0.293891	0.319787	1685.83	8	0.001021	0.001021	red	Neddylation
BTBD6	6	5.466	7	0.292199	0.318839	0	8	0.003282	0.003282	red	Class I MHC mediated antigen processing & presentation
FBXO17	6	5.404	7	0.292199	0.318839	0	8	0.003282	0.003282	red
PER1	5	2.589	8	0.247965	0.267748	199.62	8	0.000121	0.000121	red
ZNF362	4	2.002	7	0.277981	0.302996	378.994	8	0.002158	0.002158	red
BATF3	4	2.505	7	0.270254	0.294003	360.956	8	0.000432	0.000432	red
CDAN1	4	1.98	8	0.264774	0.286326	522.263	8	0.000284	0.000284	red
NELL1	4	2.093	8	0.242956	0.261043	145.748	8	0.000247	0.000247	red
CA3	3	1.47	7	0.269299	0.292091	349.458	8	0.00552	0.00552	red
NR1D1	3	2.385	8	0.230111	0.244454	21.0574	8	3.6e-05	3.6e-05	red
DBP	3	1.912	8	0.218451	0.23332	9.22214	8	1.8e-05	1.8e-05	red
MAFF	2	1.208	8	0.25732	0.27462	6.95274	8	0.000189	0.000189	red
STARD9	2	1.012	8	0.239267	0.254348	0	8	0.00012	0.00012	red
STK40	2	1.226	8	0.227476	0.240026	456	8	3.1e-05	3.1e-05	red
UHMK1	2	1.201	8	0.219923	0.233094	19.0918	8	0.000177	0.000177	red
CRYM	1	0.454	7	0.253045	0.268094	0	8	0.000158	0.000158	red
DHRS7C	1	0.423	8	0.233879	0.248992	0	8	0.000501	0.000501	red
NELL2	1	0.405	9	0.209441	0.219893	0	8	9e-06	9e-06	red
HYI	1	0.508	9	0.185396	0.192415	0	8	1e-06	1e-06	red
CASP3	56	33.363	5	0.427502	0.491393	11618.7	9	0.029857	0.029857	blue
CYCS	32	19.714	6	0.387946	0.440846	3038.11	9	0.013416	0.013416	blue	ATF6 (ATF6-alpha) activates chaperones
HSPA5	31	20.511	6	0.387946	0.439861	3519.72	9	0.011698	0.011698	blue	Unfolded Protein Response (UPR)
HSPA8	29	18.682	5	0.380516	0.428228	2936.7	9	0.009359	0.009359	blue	Signaling by Hippo
HSP90B1	27	20.01	6	0.373366	0.424252	1266.81	9	0.011269	0.011269	blue	Regulation of HSF1-mediated heat shock response
HSPD1	24	15.349	6	0.370942	0.417141	3029.17	9	0.006443	0.006443	blue	Cellular responses to stress
CALR	22	13.09	6	0.377374	0.424581	1426.42	9	0.016983	0.016983	blue
SOD2	21	12.138	6	0.369741	0.413858	1082.18	9	0.008661	0.008661	blue
XBP1	16	9.609	6	0.350192	0.391685	328.38	9	0.005613	0.005613	blue
LDHA	16	8.34	6	0.334064	0.372465	1251.94	9	0.011664	0.011664	blue
ITPR1	14	8.216	6	0.339021	0.376842	1628.3	9	0.009444	0.009444	blue
ABCB1	13	7.201	6	0.364725	0.402845	1554.41	9	0.004264	0.004264	blue
BIRC3	13	7.241	6	0.33382	0.372721	449.54	9	0.003983	0.003983	blue
CLPB	12	7.342	6	0.335044	0.371262	392.592	9	0.006932	0.006932	blue
ABCG2	11	5.83	6	0.340283	0.373997	816.344	9	0.002964	0.002964	blue
GLI1	11	5.268	6	0.332848	0.365317	1017.89	9	0.002372	0.002372	blue
HYOU1	11	8.19	7	0.310462	0.3428	438.042	9	0.002081	0.002081	blue
LRPPRC	10	6.127	6	0.350192	0.386324	858.598	9	0.002449	0.002449	blue
PLK1	10	5.862	6	0.330441	0.361342	1496.26	9	0.001821	0.001821	blue
CASP4	10	5.764	6	0.329964	0.364916	26.1498	9	0.003644	0.003644	blue
HSPA6	8	5.658	6	0.33092	0.361889	169.746	9	0.003232	0.003232	blue
COX4I2	8	5.059	6	0.317361	0.344967	123.346	9	0.002315	0.002315	blue
COX10	8	5.707	7	0.297526	0.323836	57.2024	9	0.001228	0.001228	blue
LMNB1	7	4.15	6	0.350192	0.382531	842.547	9	0.007953	0.007953	blue
TUBB	7	5.093	6	0.329726	0.360175	803.934	9	0.005532	0.005532	blue
ISL1	7	3.639	6	0.324113	0.356783	2978.13	9	0.012139	0.012139	blue
MANF	7	5.597	6	0.319804	0.345624	216.782	9	0.002384	0.002384	blue
KCNJ11	7	3.403	6	0.319134	0.347411	205.192	9	0.001951	0.001951	blue
SERPINH1	7	3.774	6	0.318467	0.347009	15.3531	9	0.002596	0.002596	blue
ABCC3	7	3.652	6	0.317803	0.350474	409.222	9	0.001044	0.001044	blue
IDH3A	7	3.537	6	0.311308	0.338403	320.379	9	0.002908	0.002908	blue
CLGN	7	4.606	7	0.291454	0.316943	670.408	9	0.000965	0.000965	blue
ALPL	6	3.436	6	0.329014	0.360868	1370.07	9	0.002693	0.002693	blue
STK3	6	4.339	6	0.308367	0.333115	1724.78	9	0.00098	0.00098	blue
M6PR	6	4.257	6	0.30733	0.333224	158.648	9	0.001254	0.001254	blue
SLCO1A2	6	4.025	7	0.273981	0.295681	649.823	9	0.000261	0.000261	blue
COX6A2	5	3.612	7	0.294269	0.320298	505.584	9	0.003647	0.003647	blue
MFSD3	5	2.247	7	0.284381	0.306804	911	9	0.000453	0.000453	blue
TBX6	5	2.804	7	0.245963	0.264338	1817	9	0.000374	0.000374	blue
PDSS1	4	2.066	7	0.30305	0.33113	91.087	9	0.000655	0.000655	blue
EMCN	4	2.171	6	0.284204	0.306528	758.86	9	0.000698	0.000698	blue
CYP7B1	4	2.213	7	0.264774	0.285068	81.204	9	0.00018	0.00018	blue
MOB1A	4	2.621	7	0.249727	0.266031	489.259	9	8.7e-05	8.7e-05	blue
STAR	3	1.522	7	0.29522	0.320954	222.583	9	0.00075	0.00075	blue
CHCHD4	3	1.885	7	0.280025	0.299911	0	9	0.00052	0.00052	blue
PITRM1	3	1.936	7	0.272186	0.291341	1145.91	9	0.000203	0.000203	blue
RASGRP2	3	2.141	7	0.264621	0.285141	0	9	0.002001	0.002001	blue
LRRC59	3	1.44	7	0.264315	0.286016	55.4852	9	0.000188	0.000188	blue
CTSW	3	2.16	7	0.260696	0.278978	81.4767	9	0.000163	0.000163	blue
SULF1	3	1.781	8	0.249046	0.265909	38.6727	9	0.000318	0.000318	blue
CYP21A2	3	2.364	8	0.242055	0.25851	26.1623	9	5.5e-05	5.5e-05	blue
CLEC3B	3	1.83	8	0.237897	0.25441	27.1557	9	6.5e-05	6.5e-05	blue
CD300LG	3	2.064	7	0.23198	0.245889	28.1675	9	3e-05	3e-05	blue
RASSF2	2	1.431	7	0.265389	0.281385	12.5023	9	0.000105	0.000105	blue
NRP2	2	0.969	7	0.265081	0.283391	29.074	9	0.0001	0.0001	blue
ITPKA	2	0.963	7	0.263705	0.280984	10.7514	9	0.000329	0.000329	blue
MSX1	2	1.039	7	0.261591	0.277555	0	9	0.000445	0.000445	blue
MZT2B	2	1.812	7	0.261143	0.27679	0	9	0.000226	0.000226	blue
SLCO4A1	2	1.078	7	0.258924	0.274456	0	9	0.000123	0.000123	blue
DDO	2	1.231	7	0.25703	0.277321	5.17411	9	0.000239	0.000239	blue
HS6ST1	2	1.645	8	0.251375	0.267935	34.9713	9	0.00017	0.00017	blue
NTNG1	2	1.555	7	0.248235	0.262988	910	9	8.3e-05	8.3e-05	blue
MOB3A	2	1.01	7	0.236054	0.247979	456	9	3e-05	3e-05	blue
TEAD4	2	0.963	7	0.236054	0.247979	0	9	3.3e-05	3.3e-05	blue
RDH13	2	1.308	8	0.215668	0.227147	0	9	9e-06	9e-06	blue
CDC42SE2	2	1.056	8	0.214252	0.224859	456	9	6e-06	6e-06	blue
GPM6B	2	1.13	8	0.199129	0.208331	456	9	3e-06	3e-06	blue
GDPD3	2	1.152	8	0.197579	0.207685	0	9	1.2e-05	1.2e-05	blue
YPEL3	2	1.099	8	0.197579	0.207685	0	9	1.2e-05	1.2e-05	blue
BASP1	1	0.448	6	0.2758	0.292123	0	9	0.000287	0.000287	blue
SYCE3	1	0.903	7	0.259512	0.272523	0	9	0.000244	0.000244	blue
ARHGAP26	1	0.42	7	0.253326	0.267964	0	9	0.00029	0.00029	blue
FOXN4	1	0.539	7	0.244909	0.258503	0	9	0.000373	0.000373	blue
HIGD1B	1	0.459	8	0.227476	0.239166	0	9	0.000112	0.000112	blue
RFTN1	1	0.479	8	0.225791	0.237087	0	9	3e-05	3e-05	blue
DUSP13	1	0.423	8	0.221522	0.231877	0	9	1.4e-05	1.4e-05	blue
PHYHD1	1	0.418	8	0.221522	0.231877	0	9	1.4e-05	1.4e-05	blue
DDIT4L	1	0.568	7	0.221415	0.231781	0	9	2.1e-05	2.1e-05	blue
WTIP	1	0.536	8	0.199913	0.208073	0	9	3e-06	3e-06	blue
HES7	1	0.825	8	0.197494	0.206591	0	9	1.1e-05	1.1e-05	blue
HOXC11	1	0.563	8	0.197494	0.206591	0	9	1.1e-05	1.1e-05	blue
IGSF10	1	0.413	8	0.191054	0.197663	0	9	1e-06	1e-06	blue
CAPSL	1	0.589	9	0.176516	0.18273	0	9	0	0	blue
TSPAN7	1	0.477	9	0.166121	0.171753	0	9	0	0	blue
SLC39A14	3	1.95	7	0.305686	0.334704	425.612	10	0.000796	0.000796	yellow	TP53 Regulates Transcription of Genes Involved in Cytochrome C Release
CYBRD1	3	1.89	7	0.262342	0.281494	68.1585	10	0.000282	0.000282	yellow	transport of small molecules
STEAP3	2	1.458	8	0.2346	0.24881	0	10	3.3e-05	3.3e-05	yellow
CRISPLD2	2	1.11	8	0.232098	0.248862	456	11	0.00186	0.00186
ANKRD13D	1	0.625	9	0.188454	0.197409	0	11	5.7e-05	5.7e-05
FIBIN	2	1.099	7	0.243733	0.266364	205.782	12	0.004533	0.004533
OLFML2B	2	0.883	8	0.240273	0.256635	264.475	12	0.000118	0.000118
GLT8D2	2	1.06	8	0.211476	0.225146	16.2573	12	0.000143	0.000143
TMEM91	1	0.522	1	1	1	0	13	0	0
B4GALNT4	1	0.522	1	1	1	0	13	0	0

## Sheet: 12hx0h
Label	Degree	Weighted Degree	Eccentricity	closenesscentrality	harmonicclosnesscentrality	betweenness_centrality	modularity_class	color
MCM5	6	4.725	7	0.29037	0.337002	598.04	0	pink	G1/S Transition
CDC6	6	4.015	8	0.249682	0.280539	215.736	0	pink	Cell Cycle, Mitotic
HELLS	5	3.513	8	0.249364	0.277988	20.7358	0	pink
CHAF1B	4	2.424	8	0.249047	0.275437	0	0	pink
ZWILCH	3	2.057	8	0.226067	0.251859	0	0	pink
RAD54L	5	2.775	7	0.289086	0.321149	469.596	0	pink
DCTPP1	1	0.406	9	0.2	0.214812	0	0	pink
MX1	33	28.726	6	0.367041	0.461905	244.044	1	red	Interferon alpha/beta signaling
OASL	28	24.773	6	0.3391	0.427126	29.9283	1	red	Interferon gamma signaling
IFIT3	29	26.355	6	0.3391	0.428827	11.1427	1	red	Antiviral mechanism by IFN-stimulated genes
IFIT1	31	27.568	6	0.343257	0.437755	45.517	1	red	ISG15 antiviral mechanism
DDX58	31	25.756	6	0.359633	0.455017	223.892	1	red	OAS antiviral response
ISG15	32	28.163	6	0.353153	0.449065	71.6671	1	red	DDX58/IFIH1-mediated induction of interferon-alpha/beta
HERC5	31	25.363	6	0.382812	0.468793	706.587	1	red	Antigen processing: Ubiquitination & Proteasome degradation
OAS1	29	25.501	6	0.3391	0.428827	11.1427	1	red
IRF9	30	24.12	6	0.343257	0.436054	27.0976	1	red
STAT1	41	32.87	6	0.374761	0.486565	1449.64	1	red
IRF7	33	27.79	6	0.35443	0.452466	106.495	1	red
OAS2	29	25.901	6	0.3391	0.428827	11.1427	1	red
IFIH1	32	25.366	6	0.359633	0.456718	223.27	1	red
IFI35	27	23.249	6	0.337931	0.423724	6.94034	1	red
IFITM1	26	20.987	6	0.34507	0.429337	82.3007	1	red
EIF2AK2	24	17.666	6	0.335616	0.415221	0.083333	1	red
XAF1	28	24.143	6	0.338515	0.426276	8.05719	1	red
SOCS3	21	14.229	6	0.397566	0.460374	710.008	1	red
ISG20	29	21.652	6	0.369115	0.457143	635.874	1	red
IFITM2	20	16.067	7	0.30721	0.38207	195.042	1	red
HERC6	31	23.911	6	0.382812	0.468793	706.587	1	red
CXCL10	43	29.573	5	0.400818	0.505272	1091.5	1	red
GBP2	25	19.71	6	0.330523	0.417347	43.655	1	red
DHX58	28	19.47	6	0.345679	0.436054	76.7712	1	red
IFI44	30	24.498	6	0.34087	0.433078	82.8087	1	red
IFI44L	28	23.341	6	0.338515	0.426276	8.05719	1	red
GBP3	15	9.916	6	0.320786	0.38716	12.4513	1	red
PARP9	22	14.394	7	0.317666	0.393635	1.54208	1	red
RBPJ	1	0.924	7	0.272981	0.309111	0	1	red
DDX60	29	21.741	6	0.355717	0.445068	310.559	1	red
IL13RA1	1	0.922	7	0.272981	0.309111	0	1	red
ASB10	12	8.43	6	0.369811	0.425765	759.042	1	red
FBXO27	6	5.404	7	0.332203	0.372801	0	1	red
FBXO17	6	5.404	7	0.332203	0.372801	0	1	red
SAMD9L	26	18.155	6	0.33677	0.420323	3.07367	1	red
EPSTI1	17	9.435	6	0.328308	0.393963	0.555659	1	red
BCL3	3	1.699	6	0.314607	0.353486	0	1	red
B4GALNT4	1	0.504	8	0.235294	0.263375	0	1	red
DHRS7C	1	0.423	7	0.270345	0.291642	0	1	red
UCK2	2	1.652	1	1	1	1	2	green	Metabolism of nucleotides
UPP1	1	0.979	2	0.666667	0.75	0	2	green
ENTPD4	1	0.673	2	0.666667	0.75	0	2	green
KRT16	3	2.423	8	0.197581	0.214243	388	3	turquoise	Formation of the cornified envelope
KRT6B	2	1.887	9	0.165261	0.17734	0	3	turquoise	Keratinization
KRT4	2	1.853	9	0.165261	0.17734	0	3	turquoise
S100A2	2	0.924	7	0.244694	0.263484	579	3	turquoise
CXCL12	14	10.76	5	0.363636	0.418963	110.172	4	lightblue	Neutrophil degranulation
CCR7	11	8.515	6	0.323432	0.383418	13.3044	4	lightblue	Innate Immune System, IL10
FGG	12	10.285	5	0.372624	0.421769	685.149	4	lightblue	Immune System
ORM1	13	9.9	5	0.374046	0.424745	852.099	4	lightblue	Post-translational protein phosphorylation
CXCR2	14	10.301	6	0.323967	0.389796	57.605	4	lightblue	Regulation of Insulin-like Growth Factor (IGF) transport and uptake by Insulin-like Growth Factor Binding Proteins (IGFBPs)
SLPI	10	6.893	5	0.360294	0.408333	147.109	4	lightblue	FOXO-mediated transcription of oxidative stress, metabolic and neuronal genes
CAMP	11	8.082	6	0.351254	0.403231	158.922	4	lightblue	Activation of Matrix Metalloproteinases
IL1B	37	22.849	5	0.408333	0.500255	2199.04	4	lightblue
IL1RN	11	5.991	5	0.353791	0.404677	34.4727	4	lightblue
NLRC4	6	3.783	6	0.326667	0.370918	43.7729	4	lightblue
C3	19	15.141	5	0.361624	0.427211	400.167	4	lightblue
MMP8	10	7.67	5	0.337349	0.382483	43.8615	4	lightblue
PTX3	10	7.613	5	0.338515	0.384779	78.7826	4	lightblue
RETN	16	10.977	5	0.371917	0.429082	440.542	4	lightblue
LTBP1	6	4.963	6	0.317666	0.353146	130.811	4	lightblue
TIMP1	23	15.318	5	0.41791	0.483588	1885.96	4	lightblue
FGL1	4	2.437	6	0.279601	0.309014	329.122	4	lightblue
NOTUM	5	4.524	6	0.309637	0.342857	0	4	lightblue
HCAR2	9	6.757	6	0.31562	0.370408	0.6921	4	lightblue
ADAMTS9	3	2.729	6	0.25	0.270918	0	4	lightblue
ADAMTS5	7	5.109	5	0.330523	0.368452	421.093	4	lightblue
ADAMTS4	6	4.758	5	0.327759	0.36335	343.623	4	lightblue
FCAR	4	3.132	6	0.270345	0.300085	13.6608	4	lightblue
PLAUR	9	6.209	5	0.337931	0.381037	638.622	4	lightblue
PENK	14	10.807	5	0.358974	0.414456	150.31	4	lightblue
ADAMTS8	4	3.194	6	0.250639	0.27432	388	4	lightblue
PLAC8	4	3.057	6	0.306729	0.347534	20.5993	4	lightblue
CD300A	4	2.76	6	0.255208	0.284864	53.8157	4	lightblue
SERPINB6	3	2.702	6	0.254545	0.277381	8.446	4	lightblue
PTPN1	7	4.119	6	0.373333	0.414456	343.396	4	lightblue
TLR2	32	18.931	5	0.387352	0.474235	728.001	4	lightblue
FCN2	2	1.523	6	0.26703	0.293537	0	4	lightblue
CCL7	12	7.023	5	0.358318	0.409184	116.387	4	lightblue
HSPA6	2	1.364	6	0.293413	0.323214	77.6346	4	lightblue
EPHX1	1	0.835	7	0.244389	0.258868	0	4	lightblue
GSTM4	3	1.706	6	0.3229	0.354252	206.272	4	lightblue
SELENBP1	2	1.345	6	0.254215	0.27483	59.7568	4	lightblue
CLEC4E	4	2.314	6	0.297872	0.33699	3.07619	4	lightblue
CSF3R	4	2.432	6	0.309637	0.342687	40.2002	4	lightblue
NGF	10	5.157	5	0.394366	0.439881	619.329	4	lightblue
IRG1	5	2.926	6	0.305296	0.349915	6.96534	4	lightblue
FOSL1	4	2.25	6	0.320261	0.352721	841.725	4	lightblue
HSPB8	2	1.278	7	0.279601	0.308479	55.6143	4	lightblue
TREM1	12	5.825	5	0.3391	0.395833	572.066	4	lightblue
ASPN	2	1.186	6	0.291233	0.322534	195	4	lightblue
FRZB	1	0.718	7	0.225806	0.241011	0	4	lightblue
SOD2	9	4.871	6	0.371212	0.418537	963.3	4	lightblue
F12	3	1.735	6	0.299237	0.326446	8.37327	4	lightblue
CTSL	6	2.992	5	0.332203	0.369473	202.531	4	lightblue
HSD11B1	1	0.586	6	0.29037	0.319133	0	4	lightblue
HK3	6	2.708	6	0.309148	0.345918	471.336	4	lightblue
PAEP	1	0.523	6	0.272601	0.291327	0	4	lightblue
TUBB6	2	0.962	7	0.227642	0.245335	2.87879	4	lightblue
CLEC3B	2	0.93	7	0.201026	0.215999	195	4	lightblue
LILRB3	2	0.886	7	0.237864	0.258103	18.3251	4	lightblue
RGS18	1	0.459	7	0.236429	0.252575	0	4	lightblue
TNXB	1	0.457	8	0.167521	0.176707	0	4	lightblue
SAA4	2	0.883	6	0.27762	0.301361	0	4	lightblue
PDGFRL	1	0.427	7	0.21875	0.232811	0	4	lightblue
PER1	5	3.185	1	1	1	4	5	brown	Circadian Clock
PER2	4	3.092	2	0.833333	0.9	0	5	brown
NR1D1	4	3.179	2	0.833333	0.9	0	5	brown
DBP	4	2.504	2	0.833333	0.9	0	5	brown
ARNTL2	4	2.132	2	0.833333	0.9	0	5	brown
ETV6	1	0.414	2	0.555556	0.6	0	5	brown
TNNI2	33	25.726	6	0.367041	0.460629	322.488	6	orange	Muscle contraction
TNNC1	25	19.08	6	0.332767	0.416667	11.941	6	orange	Ion homeostasis
TNNC2	34	25.718	6	0.348135	0.44898	103.341	6	orange
TNNT3	37	27.851	6	0.376923	0.476956	448.929	6	orange
NEB	29	22.694	6	0.355717	0.443537	74.493	6	orange
TTN	40	30.981	6	0.371212	0.478912	310.313	6	orange
TCAP	34	25.616	6	0.349376	0.45034	111.843	6	orange
MYH3	23	19.411	6	0.334471	0.413435	37.262	6	orange
TNNI1	26	21.131	6	0.333901	0.419048	16.0332	6	orange
MYL3	36	27.316	6	0.377649	0.475255	309.802	6	orange
MYH7	33	22.093	6	0.345679	0.445238	60.6816	6	orange
ACTN2	41	32.556	5	0.424242	0.519218	2888.31	6	orange
MYL2	34	25.877	6	0.367041	0.463776	390.569	6	orange
MYH8	21	18.989	6	0.329412	0.404762	10.2252	6	orange
CACNA1S	9	5.969	7	0.291667	0.345627	33.7209	6	orange
RYR1	25	14.46	6	0.334471	0.417687	287.4	6	orange
TMOD4	18	15.553	6	0.325041	0.392857	1.94417	6	orange
ENO3	18	10.127	6	0.361624	0.424235	808.102	6	orange
PGAM2	17	9.287	7	0.321839	0.39095	216.788	6	orange
TPM4	20	17.721	6	0.335043	0.407823	143.568	6	orange
MYBPC1	29	22.066	6	0.357664	0.444048	845.983	6	orange
MYLPF	30	21.344	6	0.371212	0.457058	287.076	6	orange
MYH1	28	19.236	6	0.344464	0.433333	54.3044	6	orange
ACTA1	32	21.158	6	0.392	0.479082	1259.58	6	orange
CSRP3	27	16.011	6	0.351885	0.435289	259.525	6	orange
GYG1	1	0.946	7	0.247163	0.26957	0	6	orange
PYGM	14	8.146	6	0.327759	0.386395	553.519	6	orange
PGAM4	3	2.242	7	0.279202	0.309572	0	6	orange
SGCE	3	2.37	7	0.305772	0.338958	37.6419	6	orange
CAV3	23	14.924	6	0.349376	0.42466	264.886	6	orange
APOBEC2	6	3.865	7	0.278805	0.326931	124.821	6	orange
SGCA	12	6.982	6	0.321311	0.376956	44.2395	6	orange
KLHL41	19	12.813	6	0.386588	0.454507	1537.5	6	orange
MYOZ2	27	17.461	6	0.335616	0.423299	81.0915	6	orange
NPHS1	2	1.401	6	0.329412	0.356888	7.26668	6	orange
CACNA1D	4	3.155	7	0.269231	0.307957	4.02793	6	orange
ATP2A1	27	16.022	6	0.357013	0.442517	308.113	6	orange
LMOD3	13	7.511	6	0.333333	0.390901	24.7368	6	orange
FSCN1	2	1.503	7	0.282421	0.312901	0	6	orange
COTL1	2	1.365	7	0.282421	0.312901	0	6	orange
MYLK2	17	8.786	6	0.343257	0.407228	30.0143	6	orange
MYOZ1	29	17.645	6	0.350626	0.439541	107.983	6	orange
MYOT	24	13.587	6	0.332767	0.414796	196.101	6	orange
LMOD2	18	9.978	6	0.34087	0.409014	96.7751	6	orange
ANKRD1	13	7.522	6	0.321839	0.379932	43.7774	6	orange
CASQ1	16	8.963	6	0.327759	0.392177	25.3816	6	orange
SMPX	18	9.901	6	0.331641	0.399745	77.9988	6	orange
CKM	23	13.259	6	0.34087	0.419048	207.265	6	orange
CATSPER3	3	2.214	7	0.251605	0.285423	0	6	orange
CMYA5	12	6.798	6	0.319218	0.375	29.2429	6	orange
PPP1R3A	13	6.768	5	0.375479	0.425	477.341	6	orange
MYOM3	15	8.76	7	0.299694	0.3668	6.25734	6	orange
XIRP2	8	4.022	6	0.335043	0.379167	31.202	6	orange
NRAP	22	10.897	6	0.356364	0.430017	332.095	6	orange
TRIM54	7	3.454	6	0.31562	0.359949	0.379171	6	orange
ISL1	1	0.551	7	0.268861	0.300911	0	6	orange
LMO3	1	0.506	7	0.260638	0.289346	0	6	orange
STEAP4	1	0.474	7	0.268861	0.299891	0	6	orange
CA3	2	0.826	7	0.278805	0.307021	0	6	orange
CARHSP1	1	0.764	2	0.666667	0.75	0	7	violet	ESR-mediated signaling
PIWIL1	2	1.194	1	1	1	1	7	violet
TFF3	1	0.43	2	0.666667	0.75	0	7	violet
STEAP3	1	0.701	1	1	1	0	8
SLC39A14	1	0.701	1	1	1	0	8
MRTO4	14	10.363	7	0.326123	0.384585	505.376	9	blue	rRNA processing
DDX56	16	11.46	7	0.338515	0.400097	574.705	9	blue
WDR36	11	8.711	7	0.308661	0.359074	286.968	9	blue
NOLC1	13	9.309	6	0.382066	0.43835	1930.43	9	blue
GNL3	10	8.509	7	0.299694	0.344619	64.8576	9	blue
ZNF593	4	3.318	8	0.260292	0.292444	0	9	blue
DDX54	8	6.154	7	0.272222	0.312731	8.09128	9	blue
APOBEC3A	2	1.486	8	0.225806	0.250832	3.88889	9	blue
RPL7	8	4.932	7	0.29037	0.33139	115.952	9	blue
DDX51	6	4.948	7	0.294294	0.330503	8.45697	9	blue
CCDC86	1	0.843	8	0.246231	0.268932	0	9	blue
TTC27	5	3.156	6	0.283237	0.316752	86.773	9	blue
COX6A2	3	1.822	7	0.276446	0.307969	154.506	9	blue
COX10	4	2.284	7	0.287812	0.314553	293.826	9	blue
IPO4	8	4.966	7	0.31664	0.364261	85.4045	9	blue
DPH5	2	1.132	8	0.251282	0.278031	0	9	blue
TG	3	1.777	6	0.27451	0.296684	16.8574	9	blue
PDSS1	3	1.587	7	0.271845	0.301166	42.4675	9	blue
ABRA	3	1.425	7	0.28739	0.323105	50.6003	9	blue
CLK1	3	1.541	7	0.309637	0.334196	56.513	9	blue
YARS	5	2.41	6	0.320786	0.353827	189.794	9	blue
MTHFD1L	1	0.538	7	0.276836	0.29785	0	9	blue
SPATA5	3	1.385	8	0.252903	0.282708	0	9	blue
RUVBL1	2	1.024	7	0.284884	0.308819	7.14357	9	blue
C1QL1	1	0.416	8	0.223744	0.236759	0	9	blue
GLT8D2	1	0.578	8	0.20985	0.22678	0	10	yellow	not enriched (1 gene !)
FIBIN	3	1.566	7	0.265223	0.299891	195	10	yellow
ITM2A	3	1.366	7	0.265223	0.299891	195	10	yellow
NTNG1	1	0.42	8	0.20985	0.22678	0	10	yellow
DDIT4L	1	0.568	1	1	1	0	11
EMCN	1	0.568	1	1	1	0	11
BCO1	1	0.461	1	1	1	0	12
CDO1	1	0.461	1	1	1	0	12
PRR16	1	0.428	1	1	1	0	13
DAW1	1	0.428	1	1	1	0	13
