# Supplementary material for: Modulation of stress and immune response by Amblyomin-X results in tumor cell death in a horse melanoma model
Source: Sci Rep. 2020 Apr 14;10:6388. doi: 10.1038/s41598-020-63275-2 (PMC7156751; doi:10.1038/s41598-020-63275-2)
Supplement: Supplementary file 9 — S Table 08. [file 41598_2020_63275_MOESM9_ESM.xlsx]

## Sheet: coexpression modules
column_label	symbol	kTotal	kWithin	kOut	kDiff
M1	SPTBN2	267.89	177.66	90.22	87.44
M1	MINK1	267.34	134.28	133.06	1.22
M1	TNK1	266.92	102.08	164.85	-62.77
M1	PDZK1IP1	263.96	175.5	88.46	87.04
M1	GJB5	263.81	177.81	86	91.82
M1	ANKRD35	261.26	210.77	50.49	160.29
M1	ZNF750	260.81	178.05	82.76	95.29
M1	SBSN	257.11	159.41	97.7	61.7
M1	LAD1	255.08	119.07	136.01	-16.94
M1	LYPD6B	253.84	197.61	56.23	141.37
M1	AP1M2	253.76	159.26	94.49	64.77
M1	AL691442.1	252.28	186.41	65.88	120.53
M1	PPP1R13L	250.34	188.86	61.48	127.38
M1	ST14	248.97	95.35	153.62	-58.28
M1	CRYBG2	248.25	155.33	92.93	62.4
M1	IL17RC	247.43	181.8	65.63	116.18
M1	DMKN	247.15	197.73	49.42	148.31
M1	PRDX5	247.08	177.01	70.07	106.94
M1	KDF1	246.44	106.84	139.61	-32.77
M1	EPHX3	246.3	76.02	170.29	-94.27
M1	KLC3	242.5	174.21	68.29	105.92
M1	PLEKHN1	241.63	196	45.63	150.38
M1	EPS8L2	240.75	167.57	73.18	94.39
M1	SESTD1	240.2	124.68	115.53	9.15
M1	ESRP2	239.35	164.03	75.33	88.7
M1	SDC1	239.29	106.51	132.78	-26.26
M1	GRB7	239.1	197.48	41.62	155.86
M1	RARG	238.88	114.37	124.52	-10.15
M1	FAM83B	237.16	175.26	61.9	113.35
M1	LLGL2	236.94	162.03	74.91	87.11
M1	PERP	234.01	177.09	56.92	120.17
M1	MYCBP2	232.91	176.91	56	120.91
M1	BNIPL	232.3	190.41	41.89	148.53
M1	CALML5	230.95	196.69	34.26	162.43
M1	PPFIA3	230.7	168.61	62.1	106.51
M1	ARHGEF5	230.51	148.91	81.6	67.31
M1	TNFAIP8L3	229.53	182.7	46.83	135.87
M1	BOK	227.63	84.63	143.01	-58.38
M1	KDM1A	227.37	128.31	99.06	29.25
M1	TTC39A	227.2	135.27	91.93	43.35
M1	DESI1	226.39	166.62	59.77	106.85
M1	MST1R	226.05	173.59	52.45	121.14
M1	ARNTL	226.01	125.76	100.24	25.52
M1	MPHOSPH6	225.5	122.11	103.39	18.72
M1	IRF6	225.26	114.62	110.63	3.99
M1	TGM5	225.17	169.74	55.43	114.31
M1	POU2F3	224.91	161.93	62.98	98.95
M1	RPL4	223.28	131.27	92.01	39.26
M1	NOD1	223.01	133.33	89.68	43.66
M1	PDLIM2	222.81	144.79	78.03	66.76
M1	TNKS1BP1	222.47	95.53	126.94	-31.42
M1	GPR87	222.29	112.73	109.55	3.18
M1	ATP2C2	221.94	174.98	46.96	128.02
M1	EVPL	221.64	192.68	28.96	163.72
M1	NBEAL2	220.57	101.01	119.56	-18.56
M1	REEP4	220.54	172.61	47.93	124.68
M1	CTAGE4	220.4	133.53	86.87	46.66
M1	HMGA1	219.94	114.74	105.2	9.54
M1	ACER1	219.87	192.92	26.94	165.98
M1	ADGRF4	219.43	182.49	36.94	145.56
M1	STK25	217.71	139.37	78.34	61.03
M1	RAB25	217.24	137.29	79.95	57.34
M1	ATG9B	217.19	186.67	30.52	156.15
M1	GJB3	217.12	164.51	52.62	111.89
M1	NFE2L3	217.02	139.86	77.17	62.69
M1	MPZL3	214.72	159.05	55.67	103.38
M1	DUSP22	214.54	181.26	33.27	147.99
M1	BICDL2	213.8	176.22	37.58	138.64
M1	WDR47	213.48	178.15	35.33	142.83
M1	MVK	212.8	122.71	90.08	32.63
M1	TMEM254	211.95	172.18	39.76	132.42
M1	CASZ1	211.64	161.88	49.75	112.13
M1	PEX7	210.78	103.94	106.83	-2.89
M1	DSP	210.47	151.92	58.55	93.37
M1	SYTL1	210.22	143.81	66.4	77.41
M1	C1orf210	209.25	159.62	49.63	109.99
M1	DLK2	208.9	124.54	84.36	40.18
M1	LYPD3	208.79	105.72	103.07	2.65
M1	DGKA	208.33	133.65	74.69	58.96
M1	KCTD1	206.7	126.08	80.63	45.45
M1	ITM2B	206.28	134.75	71.54	63.21
M1	HSD17B14	205.66	175.59	30.08	145.51
M1	OSTF1	204.25	123.71	80.54	43.17
M1	ERBB2	204.09	117.82	86.27	31.54
M1	GGT6	203.62	154.88	48.74	106.14
M1	PXMP4	202.84	149.3	53.54	95.76
M1	PLP2	202.49	133.34	69.14	64.2
M1	SDR9C7	201.44	134.45	67	67.45
M1	SGMS1	201.32	130.74	70.58	60.16
M1	PLCD3	200.91	119.68	81.22	38.46
M1	EDEM1	200.23	77.64	122.58	-44.94
M1	TM7SF2	200.16	162.42	37.73	124.69
M1	DENND2D	199.45	141.4	58.05	83.35
M1	SPHK1	199.24	170.97	28.27	142.7
M1	LIPK	199.19	172.29	26.9	145.39
M1	PCDH1	198.84	144.29	54.54	89.75
M1	WHAMM	198.67	105.14	93.53	11.61
M1	CYB5A	198.48	142.92	55.57	87.35
M1	ISOC1	198.07	161.23	36.84	124.4
M1	DEGS2	198.01	136.66	61.35	75.31
M1	ALS2CL	195.73	138.76	56.96	81.8
M1	LAMA4	195.53	77.64	117.89	-40.25
M1	MFSD5	195.42	106.61	88.81	17.8
M1	SEPT5	194.84	162.58	32.26	130.31
M1	TYRO3	194.71	155.96	38.74	117.22
M1	STAP2	194.43	156.83	37.6	119.23
M1	MAP7	193.41	120.94	72.47	48.47
M1	CAMSAP3	193.11	123.14	69.96	53.18
M1	CLDN4	192.84	101.53	91.31	10.22
M1	FXYD3	191.59	158.83	32.76	126.07
M1	P3H2	191.45	106.08	85.38	20.7
M1	RHBG	191.05	141.24	49.81	91.44
M1	FAF1	190.66	100.53	90.13	10.4
M1	UBQLN1	190.59	93.34	97.25	-3.91
M1	WNT4	190.21	128.55	61.66	66.89
M1	PDZD11	190.12	146.34	43.78	102.56
M1	SPINT2	189.87	135.69	54.18	81.51
M1	PABPC3	189.4	69.64	119.76	-50.12
M1	TMEM45A	189.3	151.62	37.68	113.95
M1	SERPINA12	189.02	121.38	67.65	53.73
M1	IL22RA1	188.9	158.94	29.97	128.97
M1	PTPRK	188.85	92.02	96.82	-4.8
M1	HARS	188.84	72.29	116.55	-44.25
M1	HEBP2	188.67	112.91	75.76	37.15
M1	RNF11	188.65	170.1	18.56	151.54
M1	EEPD1	188.39	168.9	19.49	149.41
M1	SLC25A35	188.15	153.05	35.1	117.95
M1	PARD3	187.55	137.97	49.58	88.39
M1	PTGFRN	187.44	77.79	109.65	-31.87
M1	ALOX12B	187.42	109.66	77.76	31.9
M1	GPSM2	187.39	127.76	59.63	68.12
M1	PNPLA1	187.38	148.71	38.67	110.04
M1	SLC27A4	186.91	146.52	40.39	106.13
M1	GPBP1L1	186.85	139.79	47.06	92.73
M1	HDGF	186.75	55.06	131.69	-76.63
M1	DBI	186.63	152.41	34.22	118.19
M1	RPS6KB2	186.59	114.81	71.78	43.04
M1	TMPRSS13	186.56	120.29	66.27	54.02
M1	FMO2	186.33	153.3	33.02	120.28
M1	SH3YL1	185.68	138.39	47.28	91.11
M1	ZDHHC5	185.01	105.78	79.23	26.55
M1	EFNA4	184.61	138.38	46.23	92.15
M1	SMAGP	183.69	88.83	94.86	-6.03
M1	LTA4H	182.59	103.66	78.93	24.73
M1	MGMT	182.01	69.25	112.76	-43.51
M1	DHX32	181.51	158.17	23.34	134.82
M1	TSTD1	181.06	126.3	54.76	71.54
M1	COBLL1	180.82	143.34	37.47	105.87
M1	DGAT2	180.66	163.89	16.77	147.13
M1	SLC10A3	180.53	134.62	45.91	88.71
M1	PATJ	180.23	145.61	34.62	110.99
M1	GLTP	180.13	99.75	80.38	19.37
M1	HSD17B2	180.04	164	16.05	147.95
M1	LSM6	179.86	145.31	34.55	110.75
M1	FADS6	178.62	144.85	33.77	111.09
M1	THOC5	178.42	91.59	86.83	4.76
M1	MAPRE3.1	178.36	144.98	33.37	111.61
M1	RMND5B	178.01	56.44	121.57	-65.12
M1	PARM1	177.51	98.05	79.45	18.6
M1	TMEM159	177.22	121.85	55.38	66.47
M1	SLC22A23	177.01	71.87	105.15	-33.28
M1	PI4KB	176.91	86.49	90.42	-3.92
M1	EPS8L1	176.34	150.66	25.68	124.98
M1	ME1	176.25	132.52	43.73	88.79
M1	CLTB	175.93	149.88	26.05	123.83
M1	COL5A1	175.57	62.04	113.53	-51.49
M1	GRAMD3	175.34	110.91	64.43	46.48
M1	EMD	175.28	118.96	56.31	62.65
M1	CCK	174.86	143.92	30.94	112.98
M1	BARX2	174.77	102.67	72.1	30.57
M1	ARHGEF19	174.61	152.84	21.76	131.08
M1	CEACAM19	174.55	57.39	117.17	-59.78
M1	DNASE1L3	174.41	150.32	24.08	126.24
M1	PRSS8	174.32	131.22	43.1	88.12
M1	RGS12	173.76	102.71	71.05	31.66
M1	VPS51	173.5	123.37	50.13	73.24
M1	PPL	173.36	136.95	36.4	100.55
M1	HADHB.1	173.17	149.92	23.25	126.67
M1	BAIAP2	173.06	142.88	30.19	112.69
M1	S100A16	172.68	52.94	119.75	-66.81
M1	LRIG3	171.77	140.2	31.56	108.64
M1	ANKRD22	171.46	125.68	45.78	79.9
M1	TMEM79	171.46	119.1	52.36	66.74
M1	SOX15	171.43	40.65	130.78	-90.13
M1	STARD5	171.36	144.37	26.99	117.38
M1	BEND7	170.94	140.58	30.36	110.22
M1	PALMD	170.47	141.12	29.35	111.77
M1	CCNE1	170.37	114.29	56.08	58.21
M1	GRHL3	169.24	69.67	99.56	-29.89
M1	ZNF385A	169.16	102.27	66.89	35.38
M1	PSMC1	168.83	37.12	131.71	-94.59
M1	HOMER2	168.31	62.84	105.47	-42.63
M1	RUFY1	168.1	78.97	89.14	-10.17
M1	WDR62	168.1	134.89	33.22	101.67
M1	PTK6	167.71	92.95	74.75	18.2
M1	TOP2A	167.51	143.16	24.34	118.82
M1	TRNAU1AP	166.98	114.92	52.06	62.86
M1	MAP6	166.84	103.53	63.31	40.21
M1	STARD10	166.84	108.86	57.98	50.87
M1	NECTIN4	166.56	127.35	39.21	88.14
M1	PLCD1	166.5	109.52	56.97	52.55
M1	DSC3	166.13	78.38	87.74	-9.36
M1	EPHB3	165.83	140.87	24.96	115.91
M1	TMEM63B	165.74	125.32	40.42	84.9
M1	S100A14	165.67	83.54	82.14	1.4
M1	DLX3	165.49	102.52	62.97	39.54
M1	PCSK6	165.2	119.98	45.22	74.76
M1	CRYBG1	164.99	116.47	48.52	67.96
M1	BPIFC	164.94	105.16	59.78	45.38
M1	STRN	164.84	73.55	91.3	-17.75
M1	TMBIM6	164.66	130.91	33.75	97.16
M1	CLIC3	164.53	124.54	39.99	84.55
M1	MTA3	164.12	121.53	42.59	78.94
M1	CDC20	163.39	137.26	26.13	111.13
M1	LARGE2	163.33	120.17	43.16	77.02
M1	CLCA2	163.28	121.11	42.17	78.94
M1	SPINK5	163.2	134.53	28.66	105.87
M1	MBOAT7	163.18	115.29	47.9	67.39
M1	ACAA2	163.06	127.84	35.23	92.61
M1	JUP	162.52	74.84	87.69	-12.85
M1	SLC25A20	161.77	133.91	27.85	106.06
M1	CARD14	161.7	97.84	63.86	33.98
M1	TMEM120B	161.45	78.26	83.19	-4.93
M1	SLC46A2	161.38	136.25	25.13	111.12
M1	BUB1B-PAK6	160.87	101.81	59.06	42.75
M1	VSNL1	160.71	141.42	19.29	122.13
M1	ABHD5	160.65	127.72	32.92	94.8
M1	TMCC3	160.54	143.13	17.4	125.73
M1	GLMN	160.39	98.52	61.87	36.64
M1	HES2	160.32	98.15	62.17	35.99
M1	CCDC105	160.25	131.46	28.79	102.68
M1	ORMDL2	160.23	115.95	44.27	71.68
M1	GDPD2	160.1	143.75	16.35	127.4
M1	TRIM29	159	120.58	38.42	82.16
M1	UGGT2	158.85	97.37	61.48	35.89
M1	FRRS1	157.96	125.41	32.55	92.86
M1	XKRX	157.95	118.43	39.53	78.9
M1	TMEM141	157.66	124.27	33.39	90.88
M1	EIF3L	157.6	99.13	58.47	40.67
M1	ATL2	157.58	117.01	40.56	76.45
M1	UCN2	157.47	118.36	39.12	79.24
M1	SLC16A13	157.46	62.91	94.55	-31.64
M1	ENGASE	157.29	104.35	52.94	51.41
M1	SLC4A11	156.59	137.24	19.35	117.89
M1	ARL4A	156.35	144.63	11.72	132.91
M1	CUL3	156.18	132.96	23.22	109.74
M1	PM20D1	155.92	107.12	48.81	58.31
M1	FGFR3	155.61	90.94	64.68	26.26
M1	CCDC183	155.28	137.26	18.03	119.23
M1	MFSD9	155.26	114.11	41.14	72.97
M1	PSMD7	155.12	67.22	87.9	-20.68
M1	ACOX1	155.09	124.73	30.36	94.37
M1	CREG1	154.99	122.84	32.14	90.7
M1	DROSHA	154.99	45.09	109.89	-64.8
M1	HECTD1	154.85	135.2	19.66	115.54
M1	FAM110A	154.8	60.45	94.35	-33.9
M1	TSTA3	154.77	45.51	109.26	-63.74
M1	PSPH	154.77	100.79	53.98	46.8
M1	TMEM134	154.66	107.73	46.93	60.81
M1	HR	154.65	105.43	49.22	56.2
M1	AGTPBP1	154.39	76.53	77.87	-1.34
M1	BUB1B	154.23	111	43.23	67.78
M1	GSDMA	153.91	107.39	46.51	60.88
M1	HOPX	153.88	107.16	46.72	60.44
M1	FLOT2	153.88	81.02	72.86	8.16
M1	CDS1	153.68	109.39	44.29	65.11
M1	PLBD1	153.44	87.62	65.82	21.79
M1	KRT10	153.05	83.06	69.99	13.08
M1	TTC38	152.6	123.02	29.57	93.45
M1	ALDH3B2	152.47	109.32	43.15	66.17
M1	TRPV4	152.46	107.82	44.64	63.18
M1	NIT2	152.22	118.06	34.16	83.9
M1	SLC5A10	152.14	61.25	90.89	-29.64
M1	ATG4D	152.12	78.47	73.65	4.81
M1	LONRF1	151.7	130.54	21.17	109.37
M1	PTPRZ1	151.56	127.22	24.34	102.88
M1	CTNNBIP1	151.19	98.01	53.19	44.82
M1	PLLP	151.01	95.53	55.48	40.05
M1	TFAP2E	150.21	134.57	15.64	118.93
M1	SRSF9	149.85	61.37	88.48	-27.11
M1	SLC6A9	149.8	130.07	19.73	110.34
M1	HADH	149.73	127.12	22.61	104.51
M1	LRP10	149.17	117.34	31.82	85.52
M1	PLIN3	149.14	74.15	74.99	-0.84
M1	PRADC1	149.09	107.12	41.97	65.15
M1	PLEKHG6	149.02	128.6	20.42	108.17
M1	FAM46B	149	93.97	55.03	38.94
M1	MIER2	149	114.3	34.7	79.6
M1	KCNK7	148.96	133.55	15.41	118.13
M1	ACAA1	148.74	81.63	67.11	14.52
M1	MTMR11	148.66	119.97	28.68	91.29
M1	MARC1	148.57	122.11	26.46	95.65
M1	NAB2	148.42	93.75	54.67	39.09
M1	SLC1A1	147.82	129.58	18.23	111.35
M1	SHKBP1	147.67	63.65	84.02	-20.37
M1	PGLYRP3	147.24	129.56	17.68	111.89
M1	AFTPH	147.09	104.88	42.21	62.67
M1	TMEM86A	146.46	124.81	21.65	103.16
M1	TMEM183A	146.42	66.59	79.84	-13.25
M1	NCCRP1	146.35	126.21	20.13	106.08
M1	SLC5A9	146.15	133.52	12.64	120.88
M1	GJB4	145.91	118.34	27.57	90.77
M1	LRBA	145.83	118.45	27.39	91.06
M1	KRT23	145.73	121.42	24.31	97.1
M1	ADPRHL2	145.14	57.45	87.68	-30.23
M1	MPIG6B	145.1	123.53	21.57	101.96
M1	NACA	144.88	87.28	57.6	29.68
M1	DPP3	144.61	32.16	112.45	-80.29
M1	USP7	144.28	115.36	28.92	86.44
M1	RHBDL2	144.2	115.71	28.49	87.22
M1	SLC35F3	144.15	127.41	16.73	110.68
M1	RASSF7	143.99	100.79	43.2	57.58
M1	GRB14	143.62	117.41	26.21	91.19
M1	ACLY	143.62	102.71	40.91	61.79
M1	STARD4	143.43	104.71	38.71	66
M1	GTSE1	143.43	132.01	11.42	120.59
M1	PRKCH	143.33	105.23	38.1	67.12
M1	DDHD1	142.99	114.9	28.09	86.81
M1	GATA3	142.95	125.95	17	108.94
M1	FAT2	142.85	97.8	45.05	52.75
M1	ASPRV1	142.56	133.67	8.89	124.78
M1	SCLY	142.37	70.64	71.73	-1.09
M1	C2orf76	142.37	104.44	37.94	66.5
M1	ZNF706	142.13	82.61	59.52	23.09
M1	LGALS7B	142.12	76.78	65.34	11.44
M1	PSMA3	141.87	40.66	101.2	-60.54
M1	CTSV	141.85	106.74	35.1	71.64
M1	EMC7	141.82	110.88	30.94	79.94
M1	LONP2	141.73	122.84	18.89	103.95
M1	SCNN1B	141.63	115.98	25.65	90.32
M1	CMPK2	141.47	92.67	48.79	43.88
M1	MYZAP	141.46	119.58	21.88	97.71
M1	GALNT1	141.39	123.22	18.17	105.04
M1	NCKIPSD	141.23	87.6	53.63	33.97
M1	SCNN1A	140.91	123.14	17.77	105.38
M1	KANK1	140.66	91.07	49.59	41.48
M1	RGN	140.65	127.7	12.95	114.75
M1	NSD1	140.48	48.04	92.44	-44.4
M1	PLCG2	140.25	46.42	93.82	-47.4
M1	DLG2	140.03	84.27	55.77	28.5
M1	RCC1	139.89	42.44	97.45	-55.02
M1	PRAF2	139.83	84.72	55.11	29.61
M1	ADCK2	139.72	110.9	28.83	82.07
M1	TNFAIP8	138.82	74.79	64.03	10.76
M1	HIP1R	138.77	73.55	65.23	8.32
M1	KDM5B	138.74	120.47	18.27	102.2
M1	CCNB2	138.67	105.61	33.06	72.55
M1	EPHA1	138.52	119.55	18.97	100.59
M1	PON2	138.35	103.65	34.7	68.95
M1	LIPM	138.19	130.77	7.42	123.36
M1	DQX1	137.96	122.41	15.55	106.87
M1	URI1	137.51	41.5	96.01	-54.51
M1	KRTDAP	137.3	104.76	32.54	72.22
M1	OTC	137.27	113.33	23.94	89.39
M1	COMT	137.21	77.71	59.5	18.22
M1	DUSP14	136.72	122.33	14.39	107.94
M1	RNF39	136.49	117.63	18.86	98.77
M1	ATP6V1C2	136.35	108.93	27.43	81.5
M1	KRT10.1	136.24	94.91	41.34	53.57
M1	PSAPL1	136.2	109.87	26.33	83.54
M1	BCL11A	136.15	116.1	20.05	96.05
M1	IL20RB	136.01	102.66	33.35	69.31
M1	FBXO8	135.74	116.51	19.23	97.28
M1	FOXN1	135.73	98.42	37.31	61.11
M1	BCAP29	135.7	102.52	33.18	69.35
M1	FAM83F	135.2	71.98	63.21	8.77
M1	TXNDC15	135.15	93.23	41.92	51.31
M1	ABCA12	135.03	97.64	37.39	60.26
M1	TMPRSS11E	134.82	113.43	21.39	92.04
M1	R3HDM1	134.55	89.2	45.35	43.85
M1	ZBTB40	133.98	59.59	74.39	-14.8
M1	HOXC10	133.83	53.29	80.54	-27.25
M1	KIAA1211L	133.62	114.7	18.92	95.78
M1	ACCS	133.52	89.5	44.02	45.48
M1	HTATIP2	133.48	101.86	31.62	70.23
M1	SH2D4A	133.24	108.61	24.63	83.98
M1	DNMBP	133.12	115.16	17.96	97.2
M1	DCST2	133.07	118.33	14.74	103.6
M1	VWA8	132.92	111.14	21.78	89.36
M1	CNOT1	132.9	80.2	52.71	27.49
M1	CROT	132.88	99.37	33.51	65.86
M1	EXPH5	132.62	106.62	26	80.62
M1	TOGARAM2	132.54	115.69	16.85	98.83
M1	RAB40C	132.37	110.8	21.56	89.24
M1	ALOXE3	132.33	123.57	8.76	114.81
M1	ARHGAP40	132.23	118.77	13.47	105.3
M1	TPX2	131.68	104.17	27.51	76.66
M1	RWDD2A	131.58	79.59	51.99	27.6
M1	C16orf87	131.57	86.54	45.03	41.52
M1	PGLYRP4	131.54	98.85	32.7	66.15
M1	HENMT1	131.49	100.58	30.91	69.67
M1	ASF1B	131.46	102.62	28.84	73.79
M1	P2RY1	131.35	111.74	19.61	92.12
M1	KRT1	131.28	90.76	40.52	50.24
M1	PTPN13	131.12	111.02	20.1	90.92
M1	MFN1	130.81	94.68	36.13	58.55
M1	SSX2IP	130.76	110.47	20.29	90.18
M1	GPR1	130.69	120.16	10.53	109.62
M1	GLRX	130.61	115.12	15.49	99.63
M1	PAQR6	130.47	121.89	8.59	113.3
M1	GSE1	130.39	46.64	83.75	-37.1
M1	PHKA1	130.33	109.87	20.46	89.42
M1	FKBP4	130.31	43.39	86.92	-43.54
M1	ANXA2	130.12	83.21	46.9	36.31
M1	SEMA4A	129.96	92.55	37.41	55.14
M1	DYNLL1	129.85	40.8	89.05	-48.26
M1	TMEM184A	129.56	95.92	33.64	62.28
M1	SETD9	129.44	94.41	35.03	59.37
M1	DCTN2	129.29	84.8	44.49	40.31
M1	SH3GLB2	129.22	109.61	19.61	90
M1	MYCL	129.1	87.05	42.05	45
M1	RHOD	129.01	44.01	85.01	-41
M1	ITPKC	128.99	103.8	25.19	78.61
M1	KARS	128.84	100.1	28.74	71.36
M1	PEX19	128.8	101.64	27.16	74.49
M1	ZNF354B	128.8	87.99	40.81	47.19
M1	TPPP	128.62	107.15	21.46	85.69
M1	CST6	128.58	81.65	46.93	34.72
M1	FSBP	128.57	89.34	39.23	50.11
M1	CYP4F22	128.53	100.59	27.94	72.65
M1	FAM129A	128.46	84.78	43.68	41.1
M1	EIF3F	128.35	86.38	41.97	44.41
M1	RORC	128.26	108.21	20.05	88.16
M1	IL1RL2	128.22	107.69	20.52	87.17
M1	SPIRE2	128.07	95.13	32.94	62.2
M1	EGFR	127.89	77.88	50.01	27.87
M1	SDR16C5	127.89	103.28	24.61	78.67
M1	MYO5B	127.88	87.96	39.92	48.04
M1	AC007192.1	127.6	108.82	18.77	90.05
M1	LRRC8E	127.49	83.3	44.19	39.11
M1	AL139260.3	127.27	71.33	55.94	15.4
M1	SEMA4G	127.09	98.47	28.62	69.86
M1	NIPSNAP1	127.02	112.55	14.48	98.07
M1	C3orf52	127.02	100.56	26.46	74.1
M1	PCLAF	126.86	97.12	29.74	67.37
M1	PIGX	126.76	103.34	23.42	79.93
M1	SMC4	126.63	87.61	39.02	48.58
M1	NELFCD	126.55	74.9	51.65	23.25
M1	NEK8	126.42	36.23	90.19	-53.97
M1	WNT3	126.4	113.66	12.74	100.92
M1	TYSND1	126.25	61.83	64.41	-2.58
M1	PANX2	126.18	102.07	24.11	77.96
M1	HECW1	126.11	100.74	25.37	75.37
M1	PDZK1	125.95	89.93	36.02	53.91
M1	TIPARP	125.78	103.14	22.64	80.5
M1	SLC5A6	125.69	71.21	54.48	16.74
M1	DNASE1L2	125.61	88.94	36.67	52.27
M1	DSC1	125.37	102.53	22.83	79.7
M1	CKAP2	125.06	99.34	25.73	73.61
M1	STX19	124.93	111.07	13.86	97.21
M1	HRAS	124.92	38.81	86.11	-47.3
M1	NFATC3	124.9	115.37	9.52	105.85
M1	SEC23A	124.81	107.34	17.48	89.86
M1	EIF3H	124.73	86.61	38.12	48.49
M1	PCTP	124.42	94.47	29.94	64.53
M1	HSD17B4	124.35	88.73	35.62	53.1
M1	ACOT9	124.1	71.96	52.14	19.82
M1	PSMB5	124.05	81.54	42.51	39.03
M1	SLC52A3	123.51	89.25	34.26	55
M1	KLHDC8A	123.34	90.77	32.57	58.19
M1	PEX1	123.24	109.43	13.81	95.62
M1	CHRNB4	123.23	110.54	12.69	97.85
M1	CAMKK2	123.18	67.9	55.29	12.61
M1	PPP2CA	122.78	67.35	55.42	11.93
M1	SERPINB7	122.71	114.87	7.84	107.02
M1	INSIG2	122.61	105.1	17.51	87.58
M1	MAD2L1	122.55	59.65	62.9	-3.24
M1	C9orf142	122.4	44.02	78.37	-34.35
M1	DGAT2L6	122.34	103.8	18.54	85.25
M1	CD82	122.29	55.82	66.48	-10.66
M1	MAPRE3	122.28	100.27	22.01	78.26
M1	ZCCHC6	122.26	95	27.27	67.73
M1	PHF10	122.15	17.96	104.19	-86.23
M1	CSTA	122.12	83.92	38.2	45.72
M1	ESYT3	122.11	107.12	14.99	92.12
M1	HSPA13	122.09	69.46	52.62	16.84
M1	UHRF1BP1L	121.97	97.51	24.46	73.05
M1	C2orf54	121.86	92.85	29.01	63.83
M1	KLK12	121.86	93.52	28.34	65.18
M1	FAM184A	121.84	96.07	25.77	70.31
M1	MAP2	121.75	53.93	67.82	-13.89
M1	PIGS	121.23	98.78	22.45	76.33
M1	SH3D19	120.83	98.02	22.81	75.22
M1	CSNK2A2	120.29	104.97	15.32	89.65
M1	HACD2	120.23	90.59	29.64	60.95
M1	MVB12A	120.11	68.17	51.94	16.23
M1	FAM177A1	120	97.86	22.14	75.72
M1	KLK4	120	101.08	18.92	82.16
M1	NIPAL2	119.86	68.87	50.99	17.88
M1	HES1	119.83	77.75	42.08	35.67
M1	KLK5	119.74	85.83	33.92	51.91
M1	CDC42BPG	119.67	79.03	40.64	38.39
M1	ABCD1	119.52	54.17	65.35	-11.19
M1	AWAT2	119.45	94.14	25.31	68.83
M1	DHRS7B	119.32	93.06	26.25	66.81
M1	CNKSR1	119.3	85.56	33.73	51.83
M1	HOXA9	119.21	96.83	22.39	74.44
M1	PLAT	119.19	64.54	54.65	9.89
M1	PLA2G4F	119.18	108.92	10.26	98.66
M1	EZH2	119.16	82.71	36.45	46.26
M1	HOOK2	119.1	86.31	32.79	53.52
M1	CCDC69	118.94	86.33	32.61	53.73
M1	TMEM97	118.76	92.58	26.17	66.41
M1	ELOVL4	118.52	95.75	22.78	72.97
M1	CGN	118.37	85.1	33.28	51.82
M1	AC007325.2	118.35	87.07	31.28	55.79
M1	ATP11B	118.24	51.42	66.82	-15.4
M1	SRD5A1	118.16	104.95	13.21	91.74
M1	DLX5	118.08	103.18	14.9	88.28
M1	TOM1L1	117.83	72.72	45.11	27.6
M1	DHRS4	117.82	95.41	22.41	73
M1	ZDHHC21	117.82	53.39	64.42	-11.03
M1	LAMC2	117.66	40.64	77.02	-36.38
M1	KRT79	117.35	81.38	35.96	45.42
M1	ACACB	117.25	83.19	34.06	49.12
M1	THRSP	116.95	84.67	32.28	52.39
M1	CHRNA3	116.47	99.77	16.7	83.07
M1	SPTSSB	116.29	96.43	19.86	76.56
M1	KCTD14	116.18	51	65.18	-14.17
M1	SPRYD7	115.23	79.97	35.26	44.71
M1	AWAT1	115.06	84.7	30.36	54.33
M1	DGUOK	114.98	61.33	53.66	7.67
M1	MTSS1	114.82	82.28	32.54	49.74
M1	RNASE8	114.63	100.15	14.48	85.67
M1	POR	114.44	71.72	42.72	28.99
M1	CYP19A1	114.15	85.74	28.41	57.33
M1	CYP27C1	113.97	73.13	40.84	32.29
M1	EBP	113.92	71.4	42.53	28.87
M1	RNF43	113.92	61.42	52.5	8.91
M1	DNAJA2	113.86	54.95	58.92	-3.97
M1	DNAJC8	113.81	48.51	65.3	-16.79
M1	KLRG2	113.58	76.4	37.18	39.22
M1	ARHGEF4	113.41	89.16	24.25	64.91
M1	NR1I2	113.28	94.59	18.7	75.89
M1	C14orf1	113.24	81.02	32.21	48.81
M1	PPOX	113.19	71.04	42.15	28.89
M1	COPS3	113.19	47.24	65.95	-18.71
M1	GPT	113.12	93.68	19.43	74.25
M1	SULT2B1	112.94	51.08	61.86	-10.78
M1	SH3D21	112.88	71.36	41.52	29.84
M1	CXCL14	112.81	83.87	28.94	54.94
M1	PROM2	112.81	48.04	64.76	-16.72
M1	IRX4	112.81	74.58	38.23	36.35
M1	SLC39A2	112.74	83.53	29.22	54.31
M1	TPRG1	112.68	73.79	38.89	34.9
M1	CHRNE	112.64	42.52	70.12	-27.59
M1	AP2B1	112.6	78.41	34.19	44.21
M1	SHF	112.58	77.59	34.99	42.6
M1	GADD45A	112.54	68.39	44.14	24.25
M1	FZD6	112.54	77.86	34.69	43.17
M1	H2AFY	112.4	83.97	28.43	55.53
M1	TMEM41A	112.39	44.6	67.78	-23.18
M1	RIPK4	112.32	42.23	70.1	-27.87
M1	DCST1	112.17	84.56	27.6	56.96
M1	CDCA3	112.16	78.62	33.54	45.08
M1	FMO5	111.86	93.97	17.89	76.07
M1	COL4A2	111.79	78.99	32.8	46.19
M1	WRAP73	111.68	77.47	34.21	43.26
M1	TNFRSF18	111.62	77.21	34.41	42.8
M1	FAM160A1	111.56	60.08	51.47	8.61
M1	ZNF219	111.46	91.92	19.54	72.38
M1	DSG1	111.42	67.97	43.44	24.53
M1	MFSD6L	111.4	43.27	68.12	-24.85
M1	SERPINB2	111.05	104.6	6.44	98.16
M1	USP3	110.99	62.11	48.89	13.22
M1	EMB	110.89	68.6	42.29	26.3
M1	UCHL3	110.52	47.96	62.57	-14.61
M1	KIF4B	110.49	85.8	24.69	61.11
M1	EFNA5	110.38	74.7	35.68	39.02
M1	ZFR	110.35	44.74	65.61	-20.87
M1	CDSN	110.09	84.37	25.72	58.64
M1	TTC9	109.79	61.69	48.1	13.59
M1	XKR8	109.71	86.62	23.09	63.52
M1	KALRN	109.47	91.23	18.24	72.99
M1	FAM25G	109.28	86.61	22.66	63.95
M1	PAWR	109.2	79.07	30.14	48.93
M1	UBTD2	109.18	86.85	22.34	64.51
M1	EPHB6	109.17	96.56	12.61	83.95
M1	SSBP2	109.16	83.64	25.52	58.12
M1	PRELID3B	108.95	60.79	48.15	12.64
M1	UBE2S	108.9	61.31	47.6	13.71
M1	TGM1	108.76	63.34	45.42	17.92
M1	IDH1	108.74	89.31	19.44	69.87
M1	XRN2	108.74	58.43	50.31	8.12
M1	TRAF3IP2	108.73	45.47	63.26	-17.79
M1	PKP3	108.64	46.05	62.59	-16.54
M1	PEX3	108.63	83.27	25.37	57.9
M1	RGL2	108.59	82	26.6	55.4
M1	SYNE2.1	108.55	83.1	25.45	57.65
M1	RHNO1	108.41	99.03	9.39	89.64
M1	ADH1A	108.27	99.87	8.4	91.47
M1	CEP170B	108.26	45.39	62.88	-17.49
M1	NSMF	108.22	57.59	50.63	6.96
M1	KIF18B	108.17	87.32	20.85	66.47
M1	CAT	107.96	89.29	18.67	70.62
M1	CA6	107.87	102.58	5.29	97.29
M1	CASP1	107.56	59.97	47.59	12.37
M1	SLC25A39	107.56	33.02	74.54	-41.51
M1	CHMP1B	107.4	86.99	20.41	66.58
M1	ESPL1	106.65	98.89	7.76	91.13
M1	NUDT8	106.63	55.73	50.91	4.82
M1	ELOVL1	106.6	58.3	48.3	10
M1	DEPDC1B	106.5	90.89	15.61	75.29
M1	SERHL2	106.46	88.62	17.85	70.77
M1	SCNN1G	106.38	59.5	46.89	12.61
M1	RPL3	106.34	52.68	53.66	-0.98
M1	NAMPT	106.25	85.53	20.72	64.82
M1	C8orf58	105.84	69.41	36.43	32.98
M1	ADPRHL1	105.83	72.66	33.17	39.5
M1	TOMM22	105.68	31.38	74.3	-42.92
M1	DHRS2	105.59	80.78	24.81	55.97
M1	PSMD2	105.4	31.63	73.77	-42.14
M1	ACOT4	105.39	52.07	53.32	-1.25
M1	AC007040.2	105.34	37.05	68.29	-31.24
M1	TP73	105.33	90.58	14.76	75.82
M1	GAN	105.33	85.03	20.3	64.73
M1	WNK2	105.13	55.95	49.18	6.77
M1	NMRK1	105.06	76.36	28.7	47.66
M1	PSORS1C2	104.79	86.15	18.63	67.52
M1	TSC1	104.75	35.81	68.94	-33.13
M1	BCKDHB	104.7	82.59	22.1	60.49
M1	WNT7B	104.18	60.46	43.72	16.73
M1	UBE2D3	104.15	24.17	79.97	-55.8
M1	RASGRP1	104.14	57.63	46.5	11.13
M1	ULBP3	103.94	99.19	4.75	94.44
M1	CLIC4	103.9	58.13	45.78	12.35
M1	CCDC159	103.54	73.96	29.59	44.37
M1	FANCD2OS	103.45	84.46	18.99	65.47
M1	PEX11A	103.34	79.51	23.83	55.68
M1	APLP1	102.98	92.55	10.43	82.12
M1	HSD3B2	102.81	88.47	14.34	74.12
M1	TMEM11	102.76	34.33	68.43	-34.1
M1	EVL	102.75	73.31	29.44	43.88
M1	GABRP	102.7	91.88	10.82	81.06
M1	RAB18	102.41	79.32	23.09	56.22
M1	ELOVL3	102.39	75.05	27.35	47.7
M1	RORA	102.21	82.17	20.04	62.12
M1	NAA35	102.02	60.14	41.88	18.27
M1	NRBF2	101.91	38.02	63.89	-25.86
M1	ANO9	101.88	86.92	14.95	71.97
M1	FAM83D	101.79	82.61	19.18	63.43
M1	TUBGCP4	101.63	59.74	41.89	17.84
M1	SLC25A43	101.61	57.27	44.34	12.93
M1	SH2B3	101.61	69.87	31.74	38.13
M1	TLCD1	101.54	79.66	21.87	57.79
M1	MYO5C	101.16	54.27	46.89	7.38
M1	SLC39A11	101.12	82.65	18.48	64.17
M1	UBTD1	100.7	43.63	57.08	-13.45
M1	HMMR	100.62	73.38	27.23	46.15
M1	TPP2	100.47	58.61	41.85	16.76
M1	CYP3A43	100.16	93.85	6.31	87.53
M1	GNB4	100.01	27.99	72.02	-44.03
M1	LGALSL	100	80.22	19.78	60.44
M1	MLXIPL	99.74	77.54	22.2	55.35
M1	NTF4	99.66	67.97	31.69	36.29
M1	LAMA3.1	99.62	61.31	38.31	23
M1	MPDU1	99.57	75.8	23.77	52.03
M1	ANO1	99.47	52.14	47.33	4.82
M1	ETFB	99.43	41.13	58.29	-17.16
M1	GAPDHS	99.41	87.64	11.77	75.88
M1	MID2	99.22	64.34	34.89	29.45
M1	SERPINB8	99.16	35.53	63.63	-28.1
M1	EEF1A1	99.16	85.37	13.79	71.57
M1	INCA1	99.11	36.49	62.62	-26.14
M1	TNPO3	99.02	35.59	63.42	-27.83
M1	HINT3	99.01	60.01	39	21.01
M1	TUBA4A	99	46.72	52.28	-5.56
M1	ZC2HC1C	98.99	42.39	56.6	-14.21
M1	QARS	98.94	58.55	40.39	18.16
M1	TREX2	98.88	37.41	61.47	-24.05
M1	ATP12A	98.83	38.93	59.89	-20.96
M1	GOLGA5	98.82	74.88	23.94	50.95
M1	INHA	98.8	82.89	15.91	66.97
M1	MLYCD	98.71	79.07	19.64	59.43
M1	CSNK2B	98.55	50.83	47.71	3.12
M1	UPK1A	98.5	67.27	31.23	36.04
M1	CERS4	98.4	59.31	39.09	20.23
M1	ACSBG1	98.33	72	26.34	45.66
M1	C11orf24	98.29	27.95	70.34	-42.4
M1	FAM103A1	98.24	43.49	54.75	-11.27
M1	SPHK2	98.24	64.24	34	30.24
M1	CYSRT1	98.18	60.01	38.17	21.83
M1	PLEKHG5	98.1	55.35	42.75	12.59
M1	PNPLA5	97.99	78.48	19.51	58.97
M1	MUC15	97.92	72.79	25.12	47.67
M1	FAM83C	97.59	83.9	13.68	70.22
M1	SMARCD2	97.55	71.25	26.3	44.95
M1	KIFC2	97.29	63.91	33.38	30.52
M1	DHRS11	97.02	88.45	8.57	79.88
M1	DLG3	96.84	50.82	46.02	4.79
M1	UBE2C	96.84	40.36	56.47	-16.11
M1	UBE2T	96.55	84.01	12.53	71.48
M1	CCNB1	96.09	67.15	28.94	38.22
M1	PER3	96.04	67.42	28.62	38.8
M1	FGD1	96	42.4	53.6	-11.2
M1	FRMPD1	95.98	89.84	6.15	83.69
M1	SDF2	95.9	80.68	15.22	65.47
M1	MSMO1	95.72	73.68	22.04	51.64
M1	SBF1	95.65	39.2	56.44	-17.24
M1	FAM212A	95.61	36.41	59.2	-22.79
M1	LMO1	95.54	61.15	34.38	26.77
M1	C11orf54	95.26	70.96	24.3	46.66
M1	CYP2R1	95.16	78.71	16.45	62.26
M1	AURKB	95.04	81.31	13.73	67.58
M1	MSMB	95.01	80.44	14.57	65.87
M1	HACD3	94.87	71.99	22.88	49.11
M1	FAIM	94.83	76.35	18.48	57.87
M1	GNB1L	94.77	46.66	48.1	-1.44
M1	AC005154.6	94.71	86.63	8.08	78.55
M1	HACL1	94.49	86.17	8.32	77.85
M1	LURAP1	94.17	30.64	63.53	-32.88
M1	TMEM74B	94.13	61.58	32.55	29.03
M1	TK2	94.03	43.83	50.2	-6.37
M1	PRRG2	93.89	55.05	38.84	16.2
M1	RNF128	93.81	69.72	24.09	45.63
M1	BLMH	93.39	72.6	20.79	51.82
M1	RFWD2	93.36	80.6	12.75	67.85
M1	NGEF	93.36	78.07	15.29	62.77
M1	BTAF1	93.07	39.66	53.41	-13.75
M1	OGDHL	92.7	73.98	18.72	55.25
M1	GPRIN2	92.7	56.39	36.31	20.08
M1	HADHA	92.68	67.38	25.3	42.08
M1	ZCCHC3	92.54	34.02	58.52	-24.5
M1	ELMOD1	92.52	86.99	5.52	81.47
M1	TRPM7	92.47	25.07	67.4	-42.34
M1	SLC43A1	92.28	63.84	28.43	35.41
M1	KIF20A	92.23	68.36	23.88	44.48
M1	NCK2	92.23	45.18	47.05	-1.87
M1	C19orf44	92.23	50.24	41.98	8.26
M1	RASL10A	92.15	61.5	30.65	30.85
M1	PPIF	92.07	65.58	26.49	39.1
M1	ADTRP	91.85	68.1	23.75	44.35
M1	NIPAL4	91.8	46.19	45.61	0.59
M1	TANC1	91.67	71.18	20.49	50.69
M1	DLGAP5	91.53	76.97	14.56	62.41
M1	CGB2	91.17	75.49	15.68	59.81
M1	UBE2A	91.11	27.69	63.41	-35.72
M1	BAAT	91.05	70.8	20.25	50.55
M1	INPP1	90.93	72.2	18.74	53.46
M1	ABHD12B	90.92	84.39	6.53	77.87
M1	NUSAP1	90.82	84.88	5.94	78.93
M1	FAM135A	90.78	72.53	18.25	54.27
M1	POF1B	90.54	80.3	10.25	70.05
M1	MMD	90.51	82.15	8.36	73.78
M1	MRPL35	90.5	16.09	74.41	-58.31
M1	AADACL2	90.37	64.14	26.23	37.92
M1	SKAP1	90.35	60.58	29.77	30.82
M1	HJURP	90.27	75.95	14.31	61.64
M1	PRDX6	89.82	82.75	7.07	75.67
M1	C1orf106	89.78	69.54	20.23	49.31
M1	MCTP2	89.75	33.28	56.47	-23.19
M1	CCDC88C	89.75	52.38	37.37	15.01
M1	ALX3	89.72	63.73	25.99	37.74
M1	CTDSPL	89.72	66.41	23.3	43.11
M1	GGH	89.65	64.76	24.89	39.88
M1	GKAP1	89.6	64.73	24.88	39.85
M1	ANLN	89.35	77.31	12.04	65.28
M1	AC011195.2	89.13	54.04	35.09	18.95
M1	LIG4	89.13	48.61	40.52	8.09
M1	ALK	89.09	66.12	22.96	43.16
M1	YOD1	89.03	82.87	6.16	76.72
M1	RGL3	89.03	69.65	19.38	50.27
M1	HAGH	89.02	76.13	12.89	63.25
M1	WFDC5	88.94	74.35	14.59	59.76
M1	MAP7D2	88.79	80.36	8.43	71.94
M1	RDH12	88.64	61.86	26.78	35.08
M1	ALG14	88.49	54.05	34.44	19.61
M1	NMNAT3	88.35	71.24	17.1	54.14
M1	OTOF	88.25	78.48	9.76	68.72
M1	ARIH1	88.18	69.67	18.51	51.16
M1	DOLPP1	88.18	70.38	17.8	52.58
M1	SEC14L3	88.14	82.82	5.32	77.49
M1	IDE	88.03	79.64	8.39	71.25
M1	TMEM132A	87.99	69	18.99	50.01
M1	SLC4A1AP	87.98	34.57	53.41	-18.85
M1	LMBR1	87.97	77.21	10.75	66.46
M1	PSME1	87.92	36.47	51.46	-14.99
M1	MED8	87.83	33.72	54.11	-20.39
M1	C6orf136	87.81	26.68	61.13	-34.45
M1	RABEP2	87.7	71.15	16.54	54.61
M1	BOC	87.66	73.63	14.03	59.59
M1	SIAH2	87.62	34.49	53.12	-18.63
M1	CLIP4	87.16	75.25	11.91	63.33
M1	PLA2R1	87.06	66.16	20.9	45.26
M1	PLXNB3	87.05	68.43	18.61	49.82
M1	ACSS3	87	64.71	22.29	42.42
M1	TMEM123	86.69	39.07	47.62	-8.55
M1	KYAT3	86.48	46.69	39.8	6.89
M1	PANK1	86.46	63.43	23.03	40.41
M1	KIAA0408	86.42	76.92	9.51	67.41
M1	ELL3	86.4	65.41	20.99	44.43
M1	LAMC1	86.4	58.69	27.7	30.99
M1	GOLM1	86.29	31.55	54.74	-23.19
M1	TEAD3	86.22	44.77	41.45	3.33
M1	C15orf40	86.21	27.21	59	-31.8
M1	CTC1	86.13	54.13	31.99	22.14
M1	HS3ST6	86.06	70.65	15.41	55.24
M1	PLCXD2	86	75.92	10.08	65.84
M1	BIRC5	85.99	58.9	27.09	31.8
M1	FBXO2	85.91	65.46	20.45	45.01
M1	EFNB1	85.55	23.2	62.35	-39.15
M1	SPTBN5	85.52	72.55	12.97	59.58
M1	TMEM164	85.52	78.23	7.29	70.94
M1	FAM57A	85.5	70.68	14.83	55.85
M1	ZNF354A	85.19	39.15	46.04	-6.88
M1	TMPRSS11F	85.07	74.19	10.89	63.3
M1	ACPP	85.07	69.48	15.6	53.88
M1	PRRG3	84.83	67.3	17.54	49.76
M1	ACCSL	84.8	72.53	12.27	60.26
M1	CRIPT	84.27	46.55	37.72	8.82
M1	GSTZ1	84.26	65.92	18.33	47.59
M1	RAPGEFL1	84.11	65.84	18.28	47.56
M1	GID8	84.09	60.57	23.52	37.05
M1	SEMA3F	84	29.51	54.5	-24.99
M1	POU3F1	83.81	67.62	16.19	51.44
M1	N4BP3	83.74	44.76	38.98	5.77
M1	TPRG1L	83.7	70.53	13.16	57.37
M1	DNAH6	83.7	72.25	11.45	60.8
M1	ABHD1	83.51	75.49	8.02	67.48
M1	VSTM2B	83.42	78.01	5.41	72.6
M1	MAPKAPK3	83.39	33.36	50.03	-16.67
M1	ZNF385B	83.38	69.29	14.09	55.2
M1	FBXO6	83.32	32.33	50.99	-18.67
M1	SELENOI	83.26	65.17	18.09	47.07
M1	JAML	83.05	49.42	33.63	15.79
M1	ECHDC1	82.95	64.31	18.64	45.66
M1	PTDSS1	82.92	55.51	27.41	28.1
M1	MEP1B	82.87	73.12	9.75	63.37
M1	LYPD5	82.74	69.69	13.05	56.65
M1	PRKD2	82.63	39.87	42.76	-2.89
M1	LIMS1	82.61	36.73	45.88	-9.15
M1	NDFIP2	82.58	64.87	17.7	47.17
M1	PYROXD1	82.49	35.19	47.31	-12.12
M1	RYK	82.35	38.94	43.41	-4.47
M1	PTK7	82.29	31.68	50.61	-18.93
M1	SCP2	82.27	57.07	25.19	31.88
M1	CYB561	82.27	53.12	29.15	23.97
M1	PGRMC2	82.26	54.9	27.35	27.55
M1	BMP7	81.97	49.72	32.25	17.46
M1	FSD2	81.76	65.19	16.57	48.62
M1	DOPEY1	81.73	44.22	37.51	6.71
M1	MFSD6	81.61	67.56	14.05	53.51
M1	MPC2	81.5	45.75	35.75	9.99
M1	F3	81.49	71.81	9.68	62.13
M1	XG	81.47	51.53	29.95	21.58
M1	GRAMD1C	81.46	59.75	21.71	38.03
M1	ALDH1L1	81.39	52.66	28.73	23.94
M1	ACP6	81.33	51.74	29.59	22.15
M1	PEX16	81.25	29.08	52.16	-23.08
M1	SLMAP	81.2	47.1	34.09	13.01
M1	MEMO1	81.16	27.03	54.13	-27.09
M1	CPOX	80.98	29.19	51.79	-22.61
M1	VPS54	80.91	36.54	44.37	-7.83
M1	CKB	80.89	17.54	63.35	-45.81
M1	SPAG9	80.63	57.9	22.74	35.16
M1	BBOX1	80.54	76.6	3.94	72.66
M1	TMEM54	80.53	39.57	40.96	-1.39
M1	CAMKK1	80.5	61.45	19.04	42.41
M1	OGFOD2	80.47	32.92	47.55	-14.64
M1	PSME4	80.4	21.47	58.93	-37.46
M1	CELF2	80.34	56.3	24.04	32.26
M1	TMEM249	80.27	27.8	52.47	-24.66
M1	CHMP4B	80.18	36.22	43.97	-7.75
M1	RABIF	80.14	52.66	27.47	25.19
M1	CASTOR1	79.92	38.56	41.36	-2.8
M1	FABP5	79.82	24.05	55.77	-31.72
M1	DNAJC19	79.82	20.85	58.98	-38.13
M1	PARD6G	79.73	52.61	27.12	25.5
M1	KRT77	79.65	68.82	10.82	58
M1	CA13	79.61	40.43	39.18	1.24
M1	PPARG	79.6	45.85	33.75	12.1
M1	GRAPL	79.51	29.99	49.52	-19.53
M1	LIPN	79.33	59.14	20.19	38.95
M1	VAV3	79.33	65.23	14.1	51.13
M1	OSBPL11	79.26	60.12	19.14	40.98
M1	ZDHHC3	79.2	64.77	14.42	50.35
M1	TXNRD1	79.11	39.6	39.51	0.09
M1	CRB3	78.98	32.12	46.86	-14.74
M1	NECAB3	78.94	65.26	13.67	51.59
M1	PPP2R5C	78.89	33.41	45.48	-12.07
M1	ADGRF3	78.86	72.12	6.74	65.38
M1	LY6D	78.73	34.8	43.93	-9.13
M1	AGO4	78.35	63.8	14.55	49.25
M1	RNF126	78.31	17.09	61.22	-44.13
M1	TARS2	78.26	16.6	61.66	-45.07
M1	SH3BGRL2	78.18	46.74	31.44	15.3
M1	PHGDH	78.17	72.05	6.12	65.94
M1	MARK4	78.16	37.22	40.94	-3.72
M1	ARHGAP10	78.14	65.35	12.8	52.55
M1	TMEM110	77.78	45.75	32.03	13.72
M1	OVOL2	77.63	49.05	28.59	20.46
M1	ZC3H10	77.56	25.97	51.6	-25.63
M1	GNG12	77.46	24.07	53.39	-29.31
M1	ZFYVE21	77.45	37.48	39.98	-2.5
M1	KIAA0319L	77.41	51.47	25.94	25.53
M1	WNT6	77.41	63.7	13.71	49.99
M1	COL7A1	77.07	59.06	18.01	41.05
M1	PGM3	77.05	23.41	53.63	-30.22
M1	SMPDL3B	77.03	66.42	10.61	55.81
M1	MAP3K14	77.01	35.65	41.35	-5.7
M1	MOXD1	76.94	47.37	29.57	17.8
M1	FNTA	76.92	58.39	18.53	39.85
M1	CNFN	76.85	34.7	42.15	-7.45
M1	KLF4	76.84	59.93	16.91	43.02
M1	CPTP	76.83	62.52	14.31	48.22
M1	DIAPH3	76.62	59.43	17.2	42.23
M1	SNRNP25	76.61	44.32	32.29	12.03
M1	ITPR3	76.57	29.29	47.28	-17.98
M1	TMEM87B	76.56	35.38	41.18	-5.8
M1	SULT1C4	76.38	59.78	16.59	43.19
M1	ZBTB7B	76.37	31.21	45.16	-13.95
M1	WNT3A	76.36	50.95	25.41	25.54
M1	CENPW	76.13	15.14	60.99	-45.85
M1	BCAT2	75.99	54.64	21.35	33.3
M1	PDZD2	75.93	66.47	9.46	57
M1	SLC45A3	75.9	53.55	22.36	31.19
M1	OGFOD3	75.85	40.95	34.91	6.04
M1	PGRMC1	75.8	53.28	22.52	30.76
M1	CYP4B1.1	75.77	56.99	18.78	38.2
M1	SRMS	75.71	43.98	31.73	12.24
M1	NCAPH	75.65	41.46	34.19	7.28
M1	RANBP9	75.61	49.25	26.36	22.9
M1	SLC6A20	75.38	63.31	12.06	51.25
M1	CDCA8	75.29	50.67	24.63	26.04
M1	DZIP1L	75.24	67.94	7.3	60.64
M1	SLC2A1	75.19	31.59	43.6	-12.01
M1	CYP2J2	75.17	56.32	18.86	37.46
M1	CNTLN	74.94	44.23	30.71	13.52
M1	TMEM125	74.91	51.51	23.4	28.12
M1	DCAF6	74.84	64.92	9.92	55.01
M1	PIFO	74.79	69.32	5.46	63.86
M1	RACGAP1	74.73	31.33	43.39	-12.06
M1	PAFAH1B1	74.73	47.4	27.34	20.06
M1	KLF5	74.62	55.32	19.3	36.02
M1	TP63	74.35	38.11	36.23	1.88
M1	SHTN1	74.31	47.69	26.62	21.07
M1	EEA1	74.12	58.95	15.17	43.77
M1	TRAF5	74.1	47.3	26.8	20.51
M1	SLC2A4RG	74.04	59.93	14.11	45.83
M1	AUH	73.97	57.39	16.58	40.82
M1	NDUFA4L2	73.85	39.47	34.38	5.09
M1	RASAL1	73.81	55.68	18.13	37.55
M1	EIF2B3	73.78	19.39	54.39	-35
M1	LINGO1	73.64	63.5	10.13	53.37
M1	KRT80	73.61	55.3	18.31	36.99
M1	BDH1	73.6	56.99	16.62	40.37
M1	HAL	73.58	64.21	9.37	54.84
M1	DAPL1	73.51	68.51	5	63.51
M1	TMEM63C	73.47	70.98	2.49	68.5
M1	XXYLT1	73.41	45.36	28.05	17.31
M1	RAB2A	73.07	40.68	32.39	8.29
M1	PRC1	72.75	62.13	10.62	51.5
M1	FAM162A	72.61	42.93	29.68	13.26
M1	RTN4R	72.06	52.63	19.43	33.19
M1	OSBPL1A	72.05	64.35	7.7	56.65
M1	DUOX1	71.99	38.77	33.22	5.54
M1	COQ6	71.94	9.99	61.95	-51.96
M1	MPZL2	71.88	19.99	51.9	-31.91
M1	LACTB2	71.76	50.7	21.06	29.64
M1	RNF170	71.76	45.33	26.43	18.9
M1	CDR2L	71.71	51.34	20.37	30.98
M1	TCF7	71.68	33.27	38.41	-5.13
M1	HUWE1	71.61	52.21	19.4	32.81
M1	ERLEC1	71.52	53.83	17.69	36.14
M1	PDPK1	71.43	33.27	38.16	-4.89
M1	TJP2	71.39	35.7	35.69	0.01
M1	CYP2B6.1	71.23	49.37	21.86	27.5
M1	LRRC8B	71.16	64.94	6.22	58.72
M1	CRYBG3	71.15	56.3	14.84	41.46
M1	CHL1	71.05	32.97	38.08	-5.11
M1	LPCAT3	71.05	49.48	21.57	27.92
M1	IRX6	71.04	46.49	24.55	21.94
M1	UPF3B	71.01	49.87	21.15	28.72
M1	ACADSB	70.99	61.85	9.15	52.7
M1	MMAA	70.86	48.53	22.33	26.2
M1	C14orf28	70.73	47.74	22.98	24.76
M1	PHLDB3	70.73	22.65	48.07	-25.42
M1	COG4	70.71	49.82	20.89	28.92
M1	COMT.1	70.67	47.71	22.95	24.76
M1	TBC1D31	70.59	53.46	17.13	36.32
M1	TUFT1	70.16	55.8	14.36	41.43
M1	WAPL	70.14	38.37	31.77	6.6
M1	KPRP	70.03	64.6	5.43	59.17
M1	FRMD4B	69.93	44.64	25.29	19.35
M1	LMO7	69.86	37.04	32.82	4.22
M1	GRK3	69.78	25.51	44.28	-18.77
M1	PLA2G4E	69.75	41.94	27.81	14.13
M1	CBX4	69.72	49.02	20.7	28.32
M1	FGD4	69.55	21.75	47.79	-26.04
M1	NLRP10	69.34	54.13	15.21	38.92
M1	SMIM5	69.27	59.17	10.09	49.08
M1	TMEM205	69.15	44.39	24.76	19.64
M1	KCTD4	68.96	65.91	3.05	62.87
M1	NET1	68.91	49.62	19.29	30.34
M1	MYLIP	68.87	48.85	20.01	28.84
M1	TMEM222	68.7	33.64	35.06	-1.41
M1	FBP1	68.53	35.41	33.12	2.3
M1	CHML	68.51	49.31	19.2	30.11
M1	AGPAT3	68.4	53.92	14.48	39.44
M1	PPFIBP1	68.34	14.07	54.27	-40.2
M1	DSN1	68.31	55.09	13.21	41.88
M1	GPX3	68.28	40.92	27.35	13.57
M1	TOPORS	68.21	41.86	26.35	15.51
M1	SOX9	68.16	44.05	24.11	19.93
M1	SELENBP1	68.15	60.21	7.93	52.28
M1	TMEM56-RWDD3	68.14	50.2	17.95	32.25
M1	PHYHIP	68.08	62.56	5.53	57.03
M1	WDR26	68.04	54.71	13.33	41.38
M1	PREB	67.94	33.93	34.01	-0.08
M1	ADGRF2	67.84	46.16	21.68	24.47
M1	GINS1	67.81	57.37	10.45	46.92
M1	LPIN3	67.61	44.99	22.62	22.37
M1	SPRR1A	67.16	15.12	52.04	-36.93
M1	KIF2C	67.13	42.55	24.59	17.96
M1	FGFR2	67.08	41.1	25.98	15.12
M1	KAT2B	66.74	47.88	18.87	29.01
M1	SLC19A3	66.68	52.4	14.27	38.13
M1	MOSPD1	66.56	52.67	13.89	38.78
M1	CLPX	66.52	37.94	28.58	9.35
M1	NCOA3	66.44	29.53	36.91	-7.37
M1	GRIN2C	66.14	36.56	29.58	6.98
M1	TEKT2	66.11	45.18	20.93	24.26
M1	OVCA2	66.1	12.76	53.34	-40.57
M1	PRKCI	66.02	47.68	18.35	29.33
M1	ATP6V0A2	65.81	27.43	38.38	-10.94
M1	SPTLC1	65.8	37.25	28.55	8.71
M1	PHLDA2	65.7	14.92	50.77	-35.85
M1	KIFC1	65.59	53.39	12.2	41.19
M1	ALG12	65.59	32.52	33.07	-0.55
M1	ADCY6	65.55	11.31	54.24	-42.93
M1	LDAH	65.5	58.98	6.51	52.47
M1	PON3	65.46	51.16	14.3	36.86
M1	CLCN3	65.43	51.33	14.1	37.23
M1	TEKT5	65.42	44.2	21.22	22.98
M1	INTS11	65.27	34.58	30.69	3.89
M1	ROBO2	65.22	53.45	11.77	41.68
M1	STXBP5	65.04	50.06	14.98	35.08
M1	OTX1	65.03	40.86	24.17	16.7
M1	SMAD3	65.02	32.76	32.26	0.49
M1	OVOL1	65.02	24.38	40.65	-16.27
M1	SLC16A6	65.01	50.78	14.23	36.55
M1	NF2	64.98	25.72	39.26	-13.54
M1	RAI2	64.84	33.62	31.22	2.41
M1	SLC4A9	64.82	55.79	9.03	46.76
M1	KIF11	64.81	54.05	10.76	43.29
M1	DENND2C	64.8	58.34	6.46	51.88
M1	ARHGEF35	64.78	47.98	16.8	31.18
M1	CFAP57	64.77	51.23	13.54	37.69
M1	MAP7D3	64.76	32.1	32.65	-0.55
M1	ABCD3	64.66	50.54	14.12	36.42
M1	SLC15A1	64.65	50.6	14.04	36.56
M1	NR2F2	64.62	28.33	36.29	-7.96
M1	FBXO48	64.55	56.42	8.13	48.29
M1	FITM2	64.28	43.11	21.17	21.94
M1	MED6	64	25.09	38.9	-13.81
M1	ACSL3	63.98	26.54	37.44	-10.9
M1	OSR2	63.91	32.93	30.98	1.95
M1	RIPPLY3	63.91	37.23	26.68	10.55
M1	NAP1L1	63.75	18.21	45.53	-27.32
M1	LCE4A	63.68	59.22	4.46	54.75
M1	CCDC15	63.66	24.03	39.63	-15.6
M1	GTF2B	63.44	47.32	16.11	31.21
M1	MCCC2	63.38	37.71	25.68	12.03
M1	DBT	63.37	45.81	17.57	28.24
M1	SLC39A5	63.26	20.43	42.83	-22.4
M1	PRLR	63.18	30.92	32.26	-1.33
M1	NEK9	63.17	14.52	48.65	-34.13
M1	ZNF532	63.05	36.08	26.97	9.11
M1	KLK14	63	49.41	13.6	35.81
M1	SPC25	62.93	56.39	6.55	49.84
M1	ZP4	62.86	56.84	6.02	50.83
M1	CYFIP2	62.83	38.74	24.09	14.65
M1	FAAH	62.74	43.84	18.9	24.94
M1	SLAIN2	62.73	40.61	22.12	18.49
M1	DHRS3	62.63	17.92	44.71	-26.78
M1	SNX2	62.52	58.14	4.38	53.76
M1	MFSD7	62.26	48.57	13.69	34.87
M1	BIK	62.1	27.19	34.9	-7.71
M1	EI24	62.08	22.72	39.36	-16.64
M1	NPRL2	62.06	23.46	38.6	-15.14
M1	RAB11FIP4	61.9	32.73	29.17	3.56
M1	ZNF281	61.83	24.2	37.63	-13.43
M1	KLF3	61.82	36.23	25.59	10.64
M1	CLVS1	61.81	41.35	20.46	20.89
M1	GPAM	61.71	45.24	16.46	28.78
M1	PTGER3	61.43	18.07	43.36	-25.28
M1	PABPC1L	61.27	42.47	18.8	23.66
M1	CLSTN3	61.26	34.57	26.69	7.88
M1	SSH3	61.17	32.94	28.23	4.71
M1	P3H3	61.16	30.34	30.82	-0.49
M1	PDSS2	60.99	37.38	23.61	13.76
M1	CRMP1	60.98	50.55	10.43	40.13
M1	KLK9	60.8	36.18	24.62	11.56
M1	ACSL5	60.63	43.42	17.2	26.22
M1	COPS5	60.61	23.58	37.03	-13.45
M1	FAM20C	60.37	24.54	35.82	-11.28
M1	SCEL	60.34	46.02	14.32	31.7
M1	GYS2	60.29	45.41	14.88	30.53
M1	MCOLN2	60.23	41.03	19.2	21.84
M1	WRN	60.22	14.56	45.66	-31.1
M1	RAPGEF6	60.1	35.56	24.54	11.03
M1	TYK2	60.01	51.51	8.49	43.02
M1	CCL13	59.95	27.31	32.64	-5.32
M1	HSPBAP1	59.83	19.92	39.91	-19.99
M1	ATP6V0A4	59.81	42.9	16.91	26
M1	EMC9	59.79	30.54	29.25	1.29
M1	PNPLA3	59.69	37.23	22.46	14.77
M1	ORMDL3	59.65	37.81	21.84	15.97
M1	EPHX2	59.59	46.29	13.3	32.98
M1	SRP19	59.47	21.4	38.08	-16.68
M1	DRC1	59.45	49.15	10.3	38.85
M1	CPA5	59.38	51.98	7.4	44.58
M1	TEAD1	59.17	37.22	21.95	15.27
M1	MEGF6	59.16	44.55	14.61	29.94
M1	LNX1	59.14	51.6	7.54	44.06
M1	COL4A5	59.01	50.84	8.17	42.67
M1	KLHL32	58.94	54.36	4.58	49.78
M1	ACVRL1	58.92	33.36	25.56	7.8
M1	SLCO4A1	58.89	29.95	28.95	1
M1	CENPF	58.87	35.46	23.42	12.04
M1	MMP7	58.78	25.3	33.48	-8.17
M1	RBPMS	58.75	34.01	24.74	9.27
M1	MB21D2	58.69	51.66	7.03	44.62
M1	NOTCH3	58.67	35.49	23.18	12.31
M1	FUT1	58.66	27.66	30.99	-3.33
M1	ASPH	58.42	40.41	18.01	22.39
M1	FADS3	58.21	42.29	15.91	26.38
M1	AP3S1	58.11	29.45	28.66	0.79
M1	PVRIG	58	43.16	14.84	28.32
M1	CD55	57.87	37.83	20.03	17.8
M1	PRSS22	57.81	14.55	43.25	-28.7
M1	FBXW4	57.8	43.35	14.45	28.9
M1	CBLC	57.74	27.78	29.96	-2.17
M1	RECQL4	57.7	33.57	24.13	9.44
M1	AP1AR	57.65	44.17	13.48	30.69
M1	CSPG4	57.64	33.48	24.16	9.32
M1	N4BP2	57.63	33.53	24.1	9.43
M1	ADAMTSL5	57.59	28.21	29.38	-1.18
M1	FCHO1	57.59	42.63	14.97	27.66
M1	FBXL13	57.48	21.99	35.5	-13.51
M1	PISD	57.46	38.57	18.88	19.69
M1	FAM96A	57.45	19.36	38.09	-18.72
M1	USP12	57.42	51.36	6.06	45.3
M1	CRNN	57.31	41.35	15.96	25.4
M1	FAM83A	57.3	15.74	41.56	-25.82
M1	FAM32A	57.27	22.7	34.57	-11.87
M1	KLK8	57.18	44.5	12.69	31.81
M1	RPS6KA6	57.11	24.35	32.76	-8.41
M1	ANKK1	56.93	42.17	14.77	27.4
M1	SLC34A2	56.91	42.28	14.63	27.65
M1	TRMT44	56.87	48.04	8.82	39.22
M1	SEC16B	56.76	39.27	17.49	21.78
M1	SNX21	56.76	41.71	15.05	26.65
M1	CRABP1	56.65	41.5	15.15	26.36
M1	LRMP	56.64	48.47	8.17	40.31
M1	PGLYRP2	56.61	45.52	11.09	34.44
M1	SCD	56.32	39.36	16.96	22.4
M1	WDR82	56.31	27.18	29.13	-1.95
M1	LARP1B	56.29	29.47	26.82	2.65
M1	C6orf15	56.26	54.25	2.01	52.24
M1	SC5D	56.25	41.78	14.47	27.31
M1	FILIP1L	56.25	36.44	19.81	16.63
M1	PPM1N	56.22	36.44	19.78	16.66
M1	GPC4	56.19	35.52	20.67	14.85
M1	CCNA2	56.13	25.75	30.37	-4.62
M1	SNX15	56.12	29.13	26.98	2.15
M1	ARF5	56.06	27.77	28.29	-0.52
M1	VCPKMT	56.05	28.56	27.49	1.07
M1	PNLIPRP3	56	36.08	19.91	16.17
M1	VCAM1	56	25.76	30.24	-4.48
M1	EFCAB14	55.99	34.44	21.55	12.89
M1	CHMP2B	55.97	38.09	17.88	20.21
M1	SH3BGRL	55.91	17.41	38.49	-21.08
M1	ZNF581	55.85	38.02	17.83	20.19
M1	LAMA5	55.85	42.18	13.68	28.5
M1	ATXN3	55.75	41.28	14.47	26.81
M1	RABGEF1	55.73	34.48	21.25	13.23
M1	VDAC1	55.54	18.58	36.96	-18.38
M1	SUOX	55.49	45.95	9.54	36.41
M1	ITSN2	55.46	32.9	22.56	10.33
M1	RPS6KA2	55.35	34.46	20.89	13.56
M1	C5orf46	55.33	52.53	2.8	49.73
M1	DDX55	55.31	28.33	26.98	1.35
M1	PPP2R2D	55.28	22.26	33.02	-10.76
M1	LPAR3	55.27	29.8	25.47	4.33
M1	FAM160B2	55.12	33.02	22.1	10.92
M1	CRABP2	54.93	16.86	38.07	-21.21
M1	ZNF296	54.93	13.92	41.02	-27.1
M1	PAQR5	54.92	44.09	10.83	33.26
M1	PYGO2	54.89	17.06	37.82	-20.76
M1	QSOX1	54.87	41.77	13.09	28.68
M1	PLEKHA7	54.8	36.43	18.37	18.06
M1	IL37	54.8	51.13	3.66	47.47
M1	SPIDR	54.74	27.37	27.37	0
M1	TMEM40	54.68	18.46	36.22	-17.75
M1	SEL1L3	54.66	28.55	26.11	2.44
M1	MMP28	54.58	19.08	35.5	-16.42
M1	ARL5A	54.52	44.05	10.48	33.57
M1	C19orf12	54.51	23.25	31.26	-8.01
M1	PIK3C2B	54.24	34.79	19.45	15.34
M1	MDFIC	54.18	30.98	23.21	7.77
M1	ZNF185	54.06	43.59	10.47	33.13
M1	TSPEAR	53.59	44.22	9.37	34.86
M1	COL4A1	53.56	39.93	13.64	26.29
M1	RHOJ	53.45	27.98	25.46	2.52
M1	SH3GL1	53.42	29.53	23.88	5.65
M1	PCK2	53.4	33.41	19.99	13.42
M1	MARK1	53.38	20.05	33.33	-13.27
M1	ZFP57	53.28	31.25	22.03	9.23
M1	NAE1	53.23	29.79	23.44	6.35
M1	OPN4	53.19	50.55	2.64	47.91
M1	TMEM41B	53.19	36.44	16.75	19.69
M1	HBS1L	53.17	12.33	40.84	-28.5
M1	ANXA9	53.15	48.32	4.83	43.48
M1	LIPH	53.02	39.94	13.07	26.87
M1	MPPE1	53.01	26.37	26.64	-0.27
M1	ROBO1	52.98	50.14	2.84	47.29
M1	VPS8	52.82	35.67	17.15	18.51
M1	EMC3	52.75	24.53	28.22	-3.69
M1	CLSTN1	52.73	22.18	30.55	-8.37
M1	PHKA2	52.66	28.42	24.24	4.19
M1	SCARB1	52.61	36.54	16.08	20.46
M1	TTC39B	52.52	26.26	26.26	-0.01
M1	CYP3A7	52.49	39.46	13.03	26.43
M1	DDHD2	52.42	14.41	38	-23.59
M1	PKP1	52.41	18.26	34.15	-15.89
M1	GNPNAT1	52.4	24.64	27.76	-3.11
M1	UBR3	52.35	42.43	9.92	32.5
M1	AREG	52.33	16.11	36.22	-20.1
M1	SKP1	52.22	33.27	18.95	14.32
M1	SULT1B1	52.17	46.25	5.91	40.34
M1	SLC25A17	52.15	28	24.15	3.85
M1	GOLIM4	51.93	13.73	38.2	-24.46
M1	CENPN	51.74	28.02	23.72	4.31
M1	PITX2	51.7	42.73	8.97	33.77
M1	TST	51.67	21.54	30.13	-8.58
M1	SACM1L	51.54	30.28	21.26	9.03
M1	IER3IP1	51.49	34.02	17.47	16.55
M1	AFMID	51.48	28.88	22.61	6.27
M1	FAM131A	51.45	37.19	14.26	22.94
M1	ZBED2	51.4	42.19	9.21	32.98
M1	ACTR1B	51.39	25.08	26.31	-1.23
M1	TIAM1	51.24	37.23	14.01	23.22
M1	HMGCR	51.2	29.89	21.31	8.58
M1	HPS4	51.06	26.16	24.9	1.26
M1	ZCCHC9	50.94	16.43	34.51	-18.08
M1	PTPRG	50.85	31.58	19.27	12.31
M1	C10orf88.1	50.81	47.52	3.29	44.24
M1	MAP3K12	50.7	14.44	36.27	-21.83
M1	TGFB1I1	50.65	28.61	22.04	6.56
M1	CASP14	50.64	35.25	15.38	19.87
M1	CIB2	50.52	25.36	25.17	0.19
M1	SNX14	50.44	39.37	11.07	28.3
M1	UBE2G1	50.39	23.11	27.28	-4.17
M1	AIDA	50	21.69	28.32	-6.63
M1	ANKRD13D	49.88	33.92	15.96	17.96
M1	BORCS7-ASMT	49.75	18.07	31.67	-13.6
M1	APOA5	49.72	33.94	15.78	18.16
M1	PC	49.71	37.27	12.44	24.83
M1	PINLYP	49.7	45.81	3.89	41.92
M1	SRPK1	49.46	39.52	9.94	29.57
M1	HECTD2	49.42	31.55	17.87	13.68
M1	PNP.2	49.34	33.43	15.91	17.53
M1	CYP3A7-CYP3A51P	49.01	37.71	11.3	26.41
M1	HSD17B12	48.87	31.06	17.81	13.25
M1	COG8	48.69	30.92	17.77	13.15
M1	HNRNPU	48.65	14.77	33.89	-19.12
M1	RASSF5	48.5	39.38	9.12	30.26
M1	ACAP3	48.43	32.02	16.41	15.6
M1	ACSM1.1	48.43	30.21	18.23	11.98
M1	CHMP5	48.3	23.11	25.19	-2.08
M1	C11orf52	48.16	39.43	8.73	30.7
M1	MCUR1	48.06	22.6	25.46	-2.86
M1	MAPRE2	47.91	36.93	10.97	25.96
M1	CD302	47.78	21.87	25.91	-4.05
M1	MERTK	47.76	19.29	28.47	-9.18
M1	CGRRF1	47.76	29.01	18.75	10.26
M1	KDSR	47.74	27.37	20.38	6.99
M1	VAC14	47.46	36.67	10.79	25.89
M1	BRI3BP	47.36	12.61	34.74	-22.13
M1	IL27RA	47.31	16.93	30.38	-13.45
M1	OCLN	47.18	25.5	21.67	3.83
M1	CLDN14	47.16	43.35	3.81	39.55
M1	PNPLA7	46.99	17.08	29.91	-12.84
M1	AMZ1	46.88	44.32	2.57	41.75
M1	GRAP2	46.86	25.55	21.31	4.23
M1	GJA1	46.79	18.46	28.33	-9.88
M1	VPS72	46.71	28.76	17.95	10.82
M1	DEDD2	46.67	36.58	10.09	26.48
M1	EML2	46.62	13.47	33.15	-19.68
M1	ATG12	46.44	23.4	23.04	0.36
M1	ATP10B	46.43	33.9	12.53	21.36
M1	TMEM135	46.37	34.57	11.8	22.77
M1	ADIPOR2	46.2	26.15	20.05	6.09
M1	NUF2	46.04	17.88	28.16	-10.28
M1	NDC80	45.98	32.34	13.64	18.69
M1	OBSL1	45.97	19.51	26.46	-6.95
M1	GIMAP7	45.93	20.92	25.01	-4.09
M1	ASAH1	45.93	25.86	20.07	5.79
M1	RAB40A	45.92	24.44	21.49	2.95
M1	SERTAD4	45.91	19.69	26.22	-6.53
M1	NOXA1	45.9	17.94	27.96	-10.02
M1	MLF2	45.84	28.13	17.71	10.41
M1	AP1S1	45.84	13.27	32.57	-19.3
M1	KIF23	45.79	39.52	6.27	33.26
M1	MICALL1	45.78	28.73	17.05	11.68
M1	AKAP12	45.65	22.79	22.86	-0.08
M1	SH2D3A	45.61	31.23	14.38	16.85
M1	PLB1	45.6	26.96	18.64	8.32
M1	COPG2	45.56	31.13	14.43	16.69
M1	QPCT	45.53	36.23	9.3	26.93
M1	FAR2	45.51	26.98	18.53	8.45
M1	GRHL2	45.39	28.3	17.09	11.21
M1	CFI	45.19	15.18	30.01	-14.82
M1	SMPD3	45.11	34.32	10.79	23.52
M1	ABI1	44.98	37.68	7.3	30.39
M1	NMRAL1	44.95	17.69	27.26	-9.56
M1	MRE11	44.88	31.57	13.31	18.27
M1	MAP4K4	44.86	24.43	20.43	4
M1	BCAM	44.56	32.41	12.15	20.25
M1	CD101	44.52	25.59	18.93	6.66
M1	C1QTNF3-AMACR	44.52	31.58	12.94	18.64
M1	FKBP1B	44.5	41.78	2.72	39.07
M1	AGAP1	44.4	37.78	6.61	31.17
M1	ELMO3	44.31	38.06	6.25	31.82
M1	SCARA3	44.29	18.88	25.41	-6.53
M1	TIGD6	44.15	32.43	11.72	20.71
M1	RIMKLB	44.04	25.47	18.57	6.9
M1	FBXL16	44.04	39.38	4.66	34.72
M1	GADD45G	44.02	34.4	9.63	24.77
M1	CENPT	43.93	34.01	9.92	24.09
M1	USP15	43.84	20.17	23.67	-3.5
M1	RARA	43.77	24.48	19.3	5.18
M1	TRUB1	43.66	29.83	13.82	16.01
M1	BUB1	43.58	24.33	19.25	5.09
M1	SCO2	43.54	9.57	33.96	-24.39
M1	KLK11	43.45	34.21	9.24	24.97
M1	HOXC6	43.44	28.61	14.84	13.77
M1	CDKN2C	43.4	16.77	26.63	-9.86
M1	IL17RE	43.39	21.45	21.94	-0.49
M1	BCL2	43.34	20.82	22.51	-1.69
M1	RARS2	43.3	30.65	12.65	18
M1	TESK2	43.29	27.74	15.55	12.19
M1	NR1D1	43.13	16.21	26.92	-10.71
M1	CFAP43.1	43.09	14.4	28.69	-14.28
M1	DUSP3	43.05	18.91	24.14	-5.23
M1	EIF2D	43.03	22.29	20.74	1.55
M1	RNF19A	43.03	23.08	19.95	3.12
M1	CENPE.1	43.02	36.11	6.91	29.2
M1	SP4	43	11.26	31.74	-20.47
M1	GPR157	42.95	20.94	22.01	-1.07
M1	PAPSS1	42.87	33.84	9.03	24.81
M1	S100A9.1	42.83	11.19	31.64	-20.46
M1	MED10	42.64	9.1	33.54	-24.44
M1	DPEP1	42.59	17.52	25.07	-7.54
M1	ACADVL	42.56	10.97	31.59	-20.62
M1	CHMP4C	42.54	26.38	16.17	10.21
M1	TRIM5	42.3	20.24	22.06	-1.83
M1	RALGAPB	42.14	18.08	24.06	-5.98
M1	UST	41.96	27.13	14.82	12.31
M1	RRM1	41.95	20.44	21.5	-1.06
M1	TMEM243	41.94	20.83	21.1	-0.27
M1	DBR1	41.94	24.56	17.37	7.19
M1	LY6G6F	41.84	32.86	8.98	23.88
M1	EIF3D	41.63	23.78	17.85	5.92
M1	NXPH4	41.62	28.36	13.26	15.1
M1	TMEM161A	41.58	18.16	23.42	-5.27
M1	RMND5A	41.49	37.26	4.23	33.03
M1	HMGCS1	41.43	22.14	19.28	2.86
M1	PLK4	41.35	29.03	12.32	16.71
M1	TMEM215	41.34	36.41	4.93	31.47
M1	GPAT3	41.28	36.77	4.5	32.27
M1	LAMP1	41.23	34.92	6.31	28.62
M1	IQGAP3	41.21	37.35	3.86	33.49
M1	PAM	41.18	27.99	13.18	14.81
M1	CDRT1	41.09	21.52	19.58	1.94
M1	DDIT3	41.03	17	24.02	-7.02
M1	PJA2	41.01	15.64	25.37	-9.74
M1	RAB11A	40.99	22.49	18.5	3.99
M1	PER1	40.9	12.06	28.84	-16.78
M1	USP43	40.89	17.15	23.74	-6.58
M1	TTK	40.79	25.33	15.47	9.86
M1	SLC4A7	40.78	14.38	26.4	-12.01
M1	AKAP13	40.77	22.05	18.72	3.32
M1	GFPT2	40.77	14.09	26.68	-12.59
M1	NKD1	40.73	28.69	12.04	16.66
M1	C22orf39	40.58	8.57	32.01	-23.44
M1	APOC3	40.48	38.29	2.19	36.1
M1	ARAP2	40.41	16.32	24.1	-7.78
M1	OXR1	40.25	27.61	12.64	14.97
M1	CBLB	40.25	17.11	23.13	-6.02
M1	YJEFN3	39.93	26.83	13.1	13.73
M1	OAZ2	39.9	22.45	17.45	5
M1	BPHL	39.72	24.34	15.39	8.95
M1	COA5	39.63	33.28	6.35	26.93
M1	ATP5J2-PTCD1	39.58	18.15	21.44	-3.29
M1	DKK3	39.56	31.81	7.74	24.07
M1	ACADSB.1	39.54	32.08	7.46	24.61
M1	R3HDM4	39.5	22.02	17.49	4.53
M1	SPINK7	39.44	37.49	1.95	35.55
M1	MOG	39.41	9.49	29.92	-20.44
M1	AMDHD1	39.4	24.75	14.65	10.1
M1	C2CD5	39.35	13.43	25.92	-12.48
M1	NEIL3	39.3	36.07	3.23	32.84
M1	CYP17A1	39.29	36.62	2.67	33.95
M1	TROAP	39.18	18.04	21.14	-3.1
M1	SDK1	38.99	16.01	22.98	-6.97
M1	SNAP47	38.94	10.55	28.39	-17.83
M1	ULK3	38.75	29.84	8.91	20.93
M1	PPP1R15B	38.72	26.03	12.69	13.35
M1	DACT2	38.3	35.16	3.15	32.01
M1	CALCOCO1	38.18	18.8	19.38	-0.59
M1	PPCS	38.11	24.23	13.88	10.35
M1	CEP72	38.02	16.07	21.95	-5.88
M1	C1orf21	37.95	17.97	19.98	-2.01
M1	CLN6	37.88	26.01	11.88	14.13
M1	CACNA1C	37.86	20.34	17.52	2.82
M1	NOM1	37.81	22.52	15.29	7.22
M1	PIWIL1	37.68	34.55	3.13	31.41
M1	DEFB103B	37.65	20	17.65	2.35
M1	SFT2D2	37.64	21.69	15.95	5.73
M1	PGAP3	37.63	18.67	18.96	-0.29
M1	HLA-G	37.59	22.2	15.39	6.81
M1	RPTOR	37.55	16.34	21.21	-4.87
M1	TTYH1	37.54	26.14	11.4	14.73
M1	TM2D1	37.53	25.08	12.45	12.63
M1	NLN	37.4	25.77	11.63	14.15
M1	CHP2	37.35	23.49	13.86	9.64
M1	MECOM	37.14	24.92	12.22	12.7
M1	FAM69B	37.02	20.65	16.38	4.27
M1	PRRC2C	37.01	10.73	26.28	-15.54
M1	ANKRD16	37.01	27.2	9.81	17.39
M1	WDR53	36.98	16.82	20.16	-3.35
M1	CELSR1	36.94	18.13	18.81	-0.68
M1	CCNDBP1	36.77	27.84	8.93	18.92
M1	SLC22A18	36.72	20.17	16.55	3.62
M1	CERS3	36.71	20.13	16.59	3.54
M1	BRD1	36.66	21.11	15.55	5.56
M1	ABCB11	36.55	32.94	3.61	29.33
M1	GTPBP2	36.51	33.16	3.35	29.81
M1	ARHGAP11A	36.47	29.84	6.63	23.21
M1	ASAP3	36.47	11.62	24.85	-13.23
M1	KLHL12	36.28	8.31	27.98	-19.67
M1	C3orf58	36.22	19.19	17.03	2.16
M1	UBE4B	36.2	26.04	10.16	15.89
M1	TMEM154	36.16	23.31	12.85	10.46
M1	FLG	35.83	28.21	7.61	20.6
M1	ZNF354C	35.83	19.71	16.13	3.58
M1	HIST1H2BD	35.82	15.65	20.18	-4.53
M1	AGPAT2	35.71	18.8	16.91	1.89
M1	AL662899.1	35.69	30.32	5.37	24.95
M1	CYP4B1.2	35.63	23.33	12.31	11.02
M1	CYP2D7	35.53	16.32	19.21	-2.89
M1	ANKRD13C	35.41	23.11	12.3	10.8
M1	LRP4	35.34	24.88	10.47	14.41
M1	USF1	35.25	9.23	26.02	-16.78
M1	TNNT2	35.17	17.05	18.12	-1.07
M1	PLEKHF2	35.06	17.03	18.03	-1
M1	MKI67.1	35.03	32.14	2.89	29.24
M1	COG3	35.02	8.82	26.2	-17.38
M1	VTCN1	34.93	21.73	13.2	8.53
M1	BRAF	34.91	29.19	5.73	23.46
M1	FAM222B	34.91	6.3	28.61	-22.3
M1	PCGF5	34.74	16.88	17.86	-0.98
M1	CPA4	34.7	26.99	7.7	19.29
M1	PRR12	34.54	18.01	16.52	1.49
M1	KIAA1614	34.46	21.1	13.36	7.74
M1	MAPK8IP2	34.44	23.11	11.33	11.78
M1	STX4	34.42	16.57	17.85	-1.28
M1	DSG2	34.38	11.98	22.4	-10.42
M1	AMPH	34.3	10.54	23.76	-13.22
M1	RMDN2	34.15	24.33	9.81	14.52
M1	SLC24A3	34.11	16.88	17.22	-0.34
M1	VIPR1	34.06	24.92	9.14	15.77
M1	MAP3K7	34.03	22.41	11.61	10.8
M1	AC010547.5	34	13.87	20.13	-6.26
M1	FGG	33.91	31.17	2.74	28.43
M1	KRT2.1	33.87	9.64	24.23	-14.6
M1	GSDMC.1	33.85	32.52	1.34	31.18
M1	RAB31	33.84	16.49	17.35	-0.87
M1	SPAST	33.82	20.89	12.93	7.96
M1	PRRG1	33.71	15.26	18.46	-3.2
M1	CEPT1	33.71	25.06	8.65	16.41
M1	PPFIA4	33.65	25.72	7.92	17.8
M1	PORCN	33.64	12.69	20.96	-8.27
M1	EHHADH	33.62	17.76	15.86	1.9
M1	XPC	33.47	17	16.47	0.52
M1	GPR180	33.46	17.93	15.53	2.4
M1	S100A8.1	33.19	12.77	20.42	-7.66
M1	APBA2	33.13	21.08	12.06	9.02
M1	ANGPTL5	33.11	22.52	10.59	11.94
M1	MFSD14B	33.11	17.55	15.56	1.98
M1	CLDN6.1	33.11	28.31	4.79	23.52
M1	DACH1	33.03	18.51	14.52	3.99
M1	EBPL	32.98	18.56	14.43	4.13
M1	CCDC3	32.98	13.5	19.47	-5.97
M1	HLA-C.1	32.84	14.93	17.91	-2.99
M1	MUT	32.8	16.85	15.96	0.89
M1	STARD13	32.68	14.37	18.31	-3.93
M1	BORCS6	32.67	24.9	7.77	17.14
M1	TAF1L	32.6	6.68	25.92	-19.24
M1	KCNN1	32.59	19.16	13.43	5.73
M1	TRPV1	32.54	25.22	7.31	17.91
M1	ARMC8	32.53	29.01	3.52	25.5
M1	RDH11	32.48	17.34	15.14	2.2
M1	PARG	32.38	17.27	15.11	2.16
M1	PNRC2	32.37	14.53	17.84	-3.31
M1	PITPNM3	32.3	12.29	20.01	-7.72
M1	PPIP5K1	32.25	17.67	14.58	3.09
M1	HYAL3	32.19	28.97	3.21	25.76
M1	CASK	32.18	13.64	18.55	-4.91
M1	OPA1	32.08	19.26	12.82	6.43
M1	CCDC106	32.05	19.89	12.15	7.74
M1	TJP3	31.96	10.15	21.81	-11.66
M1	AACS	31.96	19.47	12.48	6.99
M1	GAREM1	31.93	19.46	12.48	6.98
M1	TPPP2	31.92	18.09	13.83	4.27
M1	TENM2	31.86	14.98	16.88	-1.9
M1	SGPP1	31.73	21.04	10.69	10.35
M1	TM4SF18	31.71	16.24	15.47	0.78
M1	SERPING1	31.69	12.54	19.15	-6.61
M1	TMEM167B	31.67	17.66	14.01	3.65
M1	DLL4	31.66	21.85	9.81	12.04
M1	CGREF1	31.65	4.79	26.87	-22.08
M1	L3HYPDH	31.64	25.8	5.84	19.97
M1	SAP130	31.63	22.95	8.68	14.27
M1	TMEM62	31.54	18.01	13.53	4.48
M1	ALKBH3	31.53	19.32	12.21	7.11
M1	DYNLT1	31.43	11.03	20.4	-9.38
M1	ZNF347	31.4	20.85	10.54	10.31
M1	KMT5A	31.37	13.29	18.08	-4.79
M1	EDN1	31.31	25.11	6.2	18.9
M1	STX11	31.25	15.2	16.06	-0.86
M1	NUDCD2	31.23	14.11	17.12	-3
M1	LURAP1L	31.12	20.04	11.08	8.95
M1	CLCA4	31.02	15.74	15.28	0.46
M1	ENTPD5	30.96	13.07	17.89	-4.82
M1	CEP55	30.93	17.16	13.77	3.4
M1	GEMIN8	30.87	11.89	18.98	-7.09
M1	CD1A.2	30.86	21.03	9.83	11.2
M1	ARHGAP33	30.82	16.55	14.27	2.28
M1	INPP5J	30.8	20.01	10.79	9.22
M1	P2RY11	30.7	15.47	15.22	0.25
M1	PDGFRB	30.69	19.88	10.81	9.07
M1	TTLL4	30.65	5.08	25.57	-20.49
M1	SCYL2	30.59	20.44	10.15	10.29
M1	ETFBKMT	30.41	5.84	24.57	-18.73
M1	CCNJ	30.27	23.64	6.62	17.02
M1	ERC1	30.26	18.7	11.56	7.14
M1	TAOK1	30.13	21.02	9.1	11.92
M1	TP53TG5	30.04	16.66	13.38	3.27
M1	PIGP	30.04	19.02	11.02	8
M1	ENTPD6	29.87	20.54	9.33	11.2
M1	SNX6	29.81	15.91	13.9	2.01
M1	CDKN2B	29.8	23.56	6.25	17.31
M1	UBE4A	29.74	11.58	18.16	-6.58
M1	BCO1	29.73	21.14	8.59	12.56
M1	HEBP1	29.71	10.07	19.64	-9.58
M1	ODF3B	29.67	17.74	11.93	5.81
M1	NIPAL1	29.62	19.8	9.82	9.99
M1	SELENOS	29.6	14.04	15.56	-1.52
M1	DDC	29.55	24.08	5.47	18.61
M1	HMGN1	29.52	17.31	12.21	5.09
M1	MPRIP	29.47	16.14	13.33	2.81
M1	FANCL	29.44	16.72	12.73	3.99
M1	EDNRA	29.38	8.27	21.11	-12.85
M1	COL23A1	29.38	8.35	21.02	-12.67
M1	SIK1	29.3	16.68	12.62	4.06
M1	SCN1B	29.29	12.45	16.84	-4.38
M1	C5AR2	29.16	19.99	9.18	10.81
M1	ZNF367	29.08	17.63	11.46	6.17
M1	SLC35B4	28.87	13.23	15.64	-2.42
M1	UNC50	28.85	25.68	3.17	22.52
M1	BPNT1	28.77	11.33	17.44	-6.1
M1	PRSS38	28.74	16.53	12.21	4.32
M1	CAMLG	28.52	20.84	7.68	13.16
M1	TAF1B	28.51	15.76	12.76	3
M1	HIST1H2BG	28.5	23.15	5.35	17.8
M1	HOXC13	28.48	12.35	16.13	-3.78
M1	SLC20A1	28.42	16.82	11.6	5.22
M1	BABAM2	28.4	17.2	11.2	6
M1	HLA-DQB1.1	28.4	17.24	11.16	6.08
M1	STAMBP	28.38	18.83	9.54	9.29
M1	BCL9L	28.33	13.29	15.05	-1.76
M1	NATD1	28.31	16.24	12.07	4.17
M1	PUDP	28.3	12.36	15.94	-3.58
M1	GCDH	28.29	16.07	12.22	3.85
M1	KRCC1	28.21	8.62	19.59	-10.96
M1	NLRC5	28.2	13.95	14.25	-0.31
M1	SLC22A5	28.15	16.78	11.36	5.42
M1	MRS2	28.14	21.85	6.28	15.57
M1	MBIP	28.12	23.81	4.3	19.51
M1	PLOD1	28.1	24.06	4.05	20.01
M1	BRCC3	28.07	14.48	13.59	0.89
M1	UPK1B	28.01	26.39	1.62	24.77
M1	SLC44A1	27.92	23.94	3.97	19.97
M1	FBXL20	27.89	22.96	4.93	18.03
M1	IL12RB2	27.87	9.7	18.17	-8.46
M1	RASGRF2	27.81	10.23	17.58	-7.35
M1	DHX35	27.79	11.61	16.18	-4.57
M1	ZNF329	27.77	11.98	15.79	-3.81
M1	PRRX1	27.76	16.45	11.31	5.15
M1	RSRP1	27.71	14.54	13.18	1.36
M1	CRYL1	27.67	10.82	16.85	-6.03
M1	PEX5	27.6	16.17	11.44	4.73
M1	MCTP1	27.51	16.56	10.94	5.62
M1	TGFB3	27.45	13.61	13.85	-0.24
M1	EFNA1	27.43	7.61	19.82	-12.21
M1	CMPK1	27.42	18.11	9.31	8.8
M1	FHOD3	27.4	14.9	12.5	2.4
M1	TMC6	27.38	18.93	8.45	10.49
M1	RGS5	27.29	9.21	18.08	-8.87
M1	KIAA0895L	27.26	15.56	11.7	3.87
M1	MOCS1	27.17	23.01	4.16	18.85
M1	PLA2G2F	27.12	9.32	17.81	-8.49
M1	VPS9D1	27.06	16.14	10.92	5.22
M1	APOD	27.05	13.21	13.84	-0.63
M1	CHST10	27.04	11.5	15.54	-4.04
M1	DOK1	27.01	15.4	11.61	3.79
M1	EGLN1	26.97	22.22	4.76	17.46
M1	MED28	26.88	12.01	14.87	-2.86
M1	USP40	26.87	19.73	7.14	12.59
M1	ZNF638	26.8	12.63	14.17	-1.54
M1	UBE2R2	26.8	23.3	3.5	19.8
M1	NRGN	26.77	16.65	10.12	6.52
M1	SYT16	26.74	17.01	9.73	7.29
M1	CAPN3	26.73	10.39	16.35	-5.96
M1	PNISR	26.7	15.14	11.56	3.59
M1	TSGA10	26.64	14.43	12.21	2.22
M1	PLA2G4A	26.61	9.65	16.96	-7.31
M1	PAAF1	26.6	10.66	15.94	-5.29
M1	ZADH2	26.57	17.83	8.74	9.09
M1	ZNF577	26.47	19.76	6.71	13.05
M1	RIOK3	26.45	13.21	13.25	-0.04
M1	KIF15	26.41	17.04	9.38	7.66
M1	SLC7A4	26.39	5.78	20.6	-14.82
M1	PELO	26.36	22.46	3.9	18.56
M1	ACSM1	26.29	17.18	9.11	8.07
M1	MTMR7	26.27	18.15	8.12	10.03
M1	RITA1	26.24	6.86	19.38	-12.51
M1	EPHA7	26.13	17.98	8.15	9.83
M1	SLC9A9	26.1	19.34	6.76	12.59
M1	RNVU1-17	26.07	24.53	1.55	22.98
M1	CYP39A1	25.96	14.96	11.01	3.95
M1	IPO9	25.96	13.91	12.05	1.86
M1	GALNT16	25.94	14.19	11.75	2.44
M1	UNG	25.93	13.01	12.92	0.08
M1	F10	25.86	17.93	7.93	10
M1	FAM217B	25.79	16.31	9.49	6.82
M1	OMA1	25.7	20.46	5.25	15.21
M1	SSBP4	25.69	14.46	11.24	3.22
M1	MAPK9	25.63	19.52	6.12	13.4
M1	UBA1	25.62	4.85	20.77	-15.93
M1	FOXO6	25.62	20.73	4.89	15.83
M1	PUS10	25.61	16.81	8.8	8.02
M1	ECM1	25.51	8.6	16.91	-8.31
M1	TRHDE	25.44	24.4	1.04	23.37
M1	FKBPL	25.42	18.81	6.61	12.2
M1	PCCB	25.41	15.13	10.29	4.84
M1	FZD3	25.36	14.62	10.74	3.88
M1	MRPS26	25.35	5.98	19.36	-13.38
M1	DNAJB12	25.25	9.77	15.48	-5.72
M1	RGS11	25.21	12.96	12.26	0.7
M1	PPP2R1B	25.17	14.74	10.43	4.3
M1	MYO15B	25.14	14.47	10.67	3.8
M1	PTH1R	25.11	13.72	11.38	2.34
M1	FBXO25	24.91	11.75	13.16	-1.4
M1	MYO6	24.83	13.31	11.52	1.79
M1	RNFT1	24.81	9.95	14.86	-4.91
M1	PIAS2	24.68	9.36	15.32	-5.97
M1	C1orf43	24.49	18.27	6.22	12.06
M1	TMEM220	24.48	8.21	16.27	-8.07
M1	CD24	24.39	15.96	8.44	7.52
M1	KATNBL1	24.36	14.6	9.76	4.84
M1	SNORA57.2	24.3	8.82	15.48	-6.65
M1	SPAG5	24.24	15.98	8.26	7.71
M1	TMEM68	24.22	8.36	15.86	-7.51
M1	CHRDL2	24.12	11.37	12.75	-1.38
M1	A1BG	24.1	20.77	3.34	17.43
M1	TMTC4	24.1	15.19	8.9	6.29
M1	TNFRSF1B	24.05	13.47	10.58	2.89
M1	MAP3K9	24.02	11.11	12.91	-1.8
M1	SESN1	23.95	14.71	9.24	5.47
M1	CABP7	23.93	16.27	7.66	8.61
M1	MARCH7	23.91	9.16	14.74	-5.58
M1	EFHC2	23.89	12.94	10.95	1.99
M1	ANGEL2	23.86	5.68	18.18	-12.5
M1	NAALAD2	23.81	21.32	2.49	18.83
M1	FDFT1	23.74	16.18	7.56	8.62
M1	CU639417.1	23.67	19.67	4.01	15.66
M1	NRG4	23.6	8.09	15.52	-7.43
M1	VSTM5	23.59	19.8	3.79	16.02
M1	RBBP8NL	23.56	15.5	8.05	7.45
M1	PRR14L	23.4	12.95	10.44	2.51
M1	RAB17	23.36	12.88	10.48	2.4
M1	CRKL	23.32	13.58	9.74	3.83
M1	GLP1R	23.11	21.91	1.2	20.71
M1	TP53I11	23.07	11.95	11.12	0.83
M1	SSFA2	23	13.42	9.58	3.84
M1	ING4	22.99	14.17	8.82	5.35
M1	GJB6	22.89	7.68	15.21	-7.53
M1	AL080251.1	22.83	12.37	10.46	1.91
M1	SYDE2	22.83	13.62	9.22	4.4
M1	PODNL1	22.82	11.24	11.58	-0.34
M1	EFS	22.8	20.06	2.74	17.33
M1	C9orf64	22.78	5.22	17.56	-12.33
M1	ASPG	22.76	13.79	8.97	4.82
M1	DSEL	22.75	15.17	7.59	7.58
M1	TMEM9	22.73	9.19	13.54	-4.35
M1	HUS1	22.7	16.45	6.25	10.21
M1	CDC45	22.62	8.54	14.08	-5.54
M1	DHRS13	22.6	9.68	12.92	-3.24
M1	GEN1	22.58	8.41	14.17	-5.76
M1	LCA5	22.58	10.13	12.45	-2.32
M1	EPHA4	22.57	12.28	10.29	1.99
M1	CALML3	22.47	16.29	6.18	10.11
M1	PIK3C2G	22.44	18.31	4.14	14.17
M1	CLDND1	22.4	12.48	9.92	2.56
M1	SLC2A10	22.38	15.34	7.05	8.29
M1	CARNS1	22.38	10.12	12.26	-2.15
M1	SEMA4B	22.37	9.58	12.8	-3.22
M1	FARP2	22.32	15.96	6.36	9.59
M1	NXN	22.3	8.25	14.04	-5.79
M1	B4GALT4	22.29	17.88	4.41	13.47
M1	TMEM81	22.26	9.46	12.8	-3.33
M1	RNGTT	22.18	11.79	10.39	1.4
M1	SACS	22.18	8.17	14.02	-5.85
M1	HMGB1.1	22.15	12.86	9.29	3.57
M1	NUDT5	22.14	5.92	16.22	-10.3
M1	STMN2	22.13	20.01	2.12	17.88
M1	STS	22.12	20.08	2.04	18.05
M1	CYP2D7.1	21.91	15.17	6.75	8.42
M1	PARVA	21.88	12.46	9.42	3.04
M1	STAM	21.87	12.12	9.75	2.37
M1	DPEP3	21.82	19.73	2.09	17.63
M1	PIGG	21.81	14	7.81	6.19
M1	REXO5	21.78	4.76	17.02	-12.26
M1	SYBU	21.76	6.94	14.81	-7.87
M1	PIGK	21.71	11.69	10.02	1.66
M1	NFKBIA	21.68	7.57	14.11	-6.55
M1	C11orf63	21.67	19.23	2.44	16.8
M1	LYPD2	21.64	15.03	6.61	8.42
M1	CPA6	21.61	17.37	4.24	13.13
M1	RPAIN	21.61	3.8	17.81	-14.01
M1	ERI1	21.6	4.44	17.16	-12.71
M1	ZNF746	21.57	9.77	11.8	-2.03
M1	FAM117A	21.56	6.92	14.64	-7.71
M1	ACVR2A	21.5	9.13	12.37	-3.24
M1	MISP3	21.49	5.22	16.27	-11.05
M1	SENP2	21.49	9.55	11.94	-2.39
M1	DNAJB14	21.47	15.54	5.94	9.6
M1	SHPK	21.46	15.47	5.98	9.49
M1	MFAP3L.1	21.4	16.77	4.62	12.15
M1	RASSF9	21.37	14.86	6.51	8.35
M1	RNF223	21.31	11.43	9.88	1.55
M1	HAPLN2	21.27	4.09	17.18	-13.08
M1	NMNAT1	21.24	10.68	10.57	0.11
M1	DEPDC1	21.17	12.14	9.03	3.11
M1	SNRNP27	21.17	6.86	14.31	-7.45
M1	IRF2BPL	21.17	7.99	13.18	-5.18
M1	UBE2K	21.16	10.66	10.5	0.15
M1	LAYN	20.97	14.37	6.6	7.77
M1	DOCK3	20.97	15.06	5.91	9.15
M1	LIN7A	20.96	14.42	6.54	7.88
M1	WIF1	20.86	14.63	6.22	8.41
M1	SLC22A15	20.85	5.49	15.36	-9.86
M1	CSF1	20.79	9.92	10.87	-0.95
M1	EPS8L3	20.73	14.81	5.92	8.89
M1	KDM6A	20.68	14.39	6.29	8.11
M1	TNFAIP3	20.67	7.83	12.84	-5.01
M1	MIS18BP1	20.63	16.85	3.79	13.06
M1	KRT38	20.59	16.15	4.44	11.7
M1	USP16	20.57	16.18	4.38	11.8
M1	DCAF11	20.55	17.15	3.39	13.76
M1	KLHL26	20.49	11.58	8.91	2.68
M1	HERC3	20.41	7.4	13.01	-5.61
M1	RTL6	20.31	2.56	17.75	-15.19
M1	RPP40	20.29	7.98	12.32	-4.34
M1	KIF25	20.29	6.3	14	-7.7
M1	RIPOR3	20.21	12.56	7.66	4.9
M1	HERC4	20.18	14.88	5.3	9.58
M1	MUS81	20.18	10.48	9.7	0.79
M1	LPAR2	20.16	10.43	9.73	0.69
M1	MVD	20.09	11.15	8.94	2.21
M1	CENPA	20.01	14.06	5.95	8.1
M1	HEXIM1	20.01	11.03	8.98	2.05
M1	ANTXR2	19.97	11.77	8.19	3.58
M1	ID4	19.94	11.78	8.16	3.61
M1	FHDC1	19.9	15.92	3.98	11.93
M1	RUNDC3A	19.83	11.15	8.68	2.47
M1	OTOP3	19.79	14.02	5.77	8.25
M1	FAM149B1	19.78	7.58	12.2	-4.62
M1	ITGB1BP1	19.77	7.39	12.39	-5
M1	ITFG1	19.75	7.98	11.77	-3.79
M1	MTFP1	19.75	6.91	12.84	-5.94
M1	IMPA2	19.75	7	12.75	-5.75
M1	ZBTB16	19.7	9.26	10.45	-1.19
M1	CHAC2	19.69	11.27	8.42	2.86
M1	ZNF689	19.66	6.75	12.91	-6.15
M1	APLF	19.64	15.06	4.59	10.47
M1	CEP41	19.57	11.55	8.02	3.53
M1	VEGFD	19.55	10.67	8.88	1.79
M1	ARPC1A	19.5	10.07	9.43	0.64
M1	LYVE1	19.48	13.91	5.57	8.34
M1	S100PBP	19.43	11.35	8.08	3.27
M1	TTC9C	19.43	7.4	12.03	-4.64
M1	GCNT4	19.38	9.08	10.3	-1.22
M1	CLDN6	19.36	13.12	6.24	6.88
M1	DNAJB4	19.34	14.14	5.19	8.95
M1	SLC46A1	19.22	5.11	14.11	-9
M1	ENTPD2	19.14	13.89	5.25	8.64
M1	C5orf22	19.11	9.33	9.78	-0.45
M1	ARR3	19.04	16.75	2.29	14.45
M1	B3GALT6	19.02	4.46	14.56	-10.1
M1	ABHD17A	18.95	6.3	12.65	-6.35
M1	USP53	18.94	5.8	13.14	-7.34
M1	PCP4	18.93	9.05	9.88	-0.82
M1	PDP2	18.92	5	13.92	-8.92
M1	MGAT5B	18.85	10.9	7.95	2.96
M1	GPD1	18.8	5.41	13.39	-7.98
M1	CRAMP1	18.79	6.21	12.58	-6.36
M1	GCK	18.76	6.11	12.64	-6.53
M1	DYM	18.72	9.61	9.12	0.49
M1	TMEM107	18.65	5.52	13.13	-7.61
M1	RGP1	18.63	8.37	10.26	-1.89
M1	RANBP2	18.6	9.4	9.2	0.2
M1	SRCIN1	18.59	10.81	7.78	3.02
M1	HSD17B8	18.58	7.78	10.8	-3.02
M1	ADAM23	18.57	8.09	10.48	-2.4
M1	RIN3	18.54	6.81	11.73	-4.92
M1	ANKRD49	18.53	7.81	10.72	-2.91
M1	CAVIN1	18.51	6.66	11.86	-5.2
M1	FOXO3	18.49	10.77	7.71	3.06
M1	KCP	18.45	15.18	3.27	11.91
M1	SOHLH1	18.43	8.48	9.95	-1.47
M1	HBB	18.35	10.86	7.5	3.36
M1	EXO1	18.35	9.12	9.23	-0.11
M1	TERT	18.15	10	8.15	1.86
M1	TSEN34	18.1	9.94	8.16	1.78
M1	UBE2E3	18.06	10	8.06	1.94
M1	FAM184B	18.04	14.83	3.21	11.62
M1	TOB1	17.99	11.65	6.34	5.32
M1	CHCHD2.1	17.97	4.36	13.6	-9.24
M1	CCDC18	17.92	7.72	10.2	-2.49
M1	TRIM56	17.89	6.54	11.35	-4.81
M1	SUMO1	17.87	8.13	9.74	-1.61
M1	DDX28	17.85	8.08	9.77	-1.68
M1	CDT1	17.85	4.97	12.87	-7.9
M1	ANKH	17.78	7.77	10.01	-2.25
M1	DDB2	17.74	9	8.73	0.27
M1	RBL1	17.7	9.76	7.94	1.82
M1	CAMKV	17.69	11.35	6.33	5.02
M1	GAS6	17.64	9.59	8.05	1.55
M1	MAP3K1	17.62	13.04	4.58	8.46
M1	TRGC2.2	17.6	7.66	9.93	-2.27
M1	KIAA1549	17.58	8.18	9.4	-1.23
M1	FKBP5	17.57	6.04	11.53	-5.5
M1	TTF1	17.46	14.1	3.36	10.73
M1	ACKR2	17.4	10.68	6.72	3.96
M1	NFX1	17.35	5.43	11.92	-6.49
M1	VSIG10	17.32	14.15	3.17	10.98
M1	ATF6B	17.31	9.98	7.33	2.65
M1	KLHL17	17.25	8.81	8.43	0.38
M1	MAPK6	17.21	6.65	10.56	-3.91
M1	OPN3	17.21	11.73	5.48	6.25
M1	KCNIP2	17.2	10.66	6.54	4.12
M1	SLC25A1	17.19	6.9	10.3	-3.4
M1	KIF20B	17.16	10.93	6.23	4.71
M1	EXTL3	17.16	5.42	11.74	-6.32
M1	CWC25	17.13	5.6	11.54	-5.94
M1	C7orf50	17.12	11.76	5.36	6.39
M1	STARD8	17.09	9.47	7.61	1.86
M1	STK16	16.93	8.05	8.87	-0.82
M1	TTLL5	16.86	8.41	8.45	-0.05
M1	CAPN2	16.86	7.91	8.95	-1.04
M1	C10orf88	16.85	8.63	8.23	0.4
M1	PEBP4	16.85	11.05	5.8	5.25
M1	CYB5R4	16.83	7.13	9.7	-2.57
M1	DUSP8	16.8	7.32	9.48	-2.17
M1	LTC4S	16.76	12.69	4.08	8.61
M1	ETNK2	16.73	6.26	10.47	-4.22
M1	AZI2	16.68	12.85	3.82	9.03
M1	CDON	16.64	13.79	2.85	10.94
M1	ZNF567	16.64	9.85	6.79	3.07
M1	TTC14	16.63	5.9	10.73	-4.83
M1	ETNPPL	16.59	10.43	6.16	4.28
M1	CKAP2L	16.59	8.7	7.9	0.8
M1	TRPV3	16.57	7.86	8.71	-0.85
M1	KIF26A	16.44	8.89	7.55	1.34
M1	ZNF768	16.41	5.22	11.2	-5.98
M1	TTPA	16.38	6.7	9.68	-2.98
M1	SUPT7L	16.26	7.12	9.14	-2.02
M1	LEXM	16.23	15.08	1.16	13.92
M1	ASPM	16.11	8.78	7.33	1.44
M1	PEX11B	16.1	8.54	7.56	0.98
M1	MAP7D1	16.09	13.27	2.81	10.46
M1	MIS18A	16.05	4.9	11.15	-6.25
M1	FBXO33	16.04	6.68	9.36	-2.68
M1	GABARAPL2	16.02	9.38	6.63	2.75
M1	ZCRB1	16.02	7.41	8.61	-1.21
M1	PAPSS2	16.01	11.15	4.87	6.28
M1	SLC1A6	15.99	12.2	3.79	8.41
M1	ACAT2	15.97	6.46	9.51	-3.06
M1	RFC4	15.96	3.11	12.85	-9.74
M1	ATP6V0D1	15.86	11.83	4.02	7.81
M1	ZPBP2	15.84	7.42	8.41	-0.99
M1	NACC2	15.78	8.21	7.57	0.64
M1	NHSL1.1	15.76	3.57	12.2	-8.63
M1	BICDL1	15.59	7.24	8.35	-1.12
M1	DGCR6	15.58	6.47	9.11	-2.64
M1	SPC24	15.48	11.61	3.87	7.74
M1	NFATC2IP	15.43	10.2	5.23	4.97
M1	CDK2AP1	15.4	5.39	10.01	-4.62
M1	SMAD1	15.39	5.28	10.1	-4.82
M1	LAPTM4B	15.35	7.46	7.88	-0.42
M1	CDKN3	15.3	11.89	3.41	8.47
M1	MXD3	15.19	9.68	5.51	4.16
M1	CNOT6L	15.15	8.83	6.31	2.52
M1	ASCL3	15.1	13.48	1.62	11.86
M1	SIRT4	15.08	5.54	9.54	-4
M1	SAMD1	15.03	4.89	10.14	-5.25
M1	FOXM1	15.03	8.99	6.04	2.94
M1	ITGB5	15.01	4.73	10.28	-5.54
M1	BAG2	15	10.27	4.73	5.53
M1	MAPKBP1	14.95	2.05	12.9	-10.85
M1	IDI1	14.93	10.89	4.04	6.85
M1	STBD1	14.91	6.03	8.88	-2.85
M1	SHISA2	14.86	5.95	8.9	-2.95
M1	ACOX3	14.8	9.14	5.66	3.49
M1	C12orf29	14.71	4.68	10.03	-5.35
M1	PIGL	14.64	4.51	10.12	-5.61
M1	CD320	14.61	4.34	10.27	-5.93
M1	CYP8B1	14.61	10.11	4.5	5.62
M1	THSD4	14.59	12.56	2.03	10.53
M1	PRPSAP2	14.59	4.31	10.29	-5.98
M1	CNBD1	14.53	7.81	6.72	1.08
M1	DENND4C	14.49	7.29	7.2	0.09
M1	IL12A	14.43	4.87	9.56	-4.69
M1	ARMC7	14.38	6.82	7.56	-0.73
M1	MSLN	14.37	5.51	8.86	-3.35
M1	STRA8	14.34	13.06	1.28	11.78
M1	DDX50	14.32	3.91	10.41	-6.5
M1	TCF19	14.28	4.79	9.49	-4.7
M1	ADAP2	14.28	8.24	6.04	2.2
M1	PPFIBP2	14.19	6.7	7.49	-0.78
M1	TMEM19	14.19	6.22	7.98	-1.76
M1	KDM7A	14.14	6.89	7.25	-0.36
M1	ATP10D	14.12	2.69	11.43	-8.74
M1	UFSP2	14.09	5.39	8.71	-3.32
M1	MLKL	13.89	8.97	4.92	4.04
M1	PCYT1A	13.89	6.16	7.73	-1.56
M1	PDK2	13.86	4.42	9.43	-5.01
M1	FREM2	13.85	8.85	5	3.85
M1	SPIN2B.1	13.83	7.66	6.18	1.48
M1	LIN9	13.82	5.32	8.49	-3.17
M1	FAM178B	13.81	11.22	2.59	8.62
M1	CLDN2	13.8	7.85	5.95	1.9
M1	KDM1B	13.8	5.73	8.07	-2.33
M1	RNF215	13.78	6.38	7.4	-1.02
M1	TKT	13.69	4.09	9.61	-5.52
M1	CLDND2	13.69	7.17	6.52	0.64
M1	ABCB6	13.67	3.81	9.86	-6.05
M1	NEK2	13.66	7.34	6.32	1.01
M1	RAB26	13.5	6.65	6.85	-0.2
M1	LYSMD2	13.49	7.66	5.82	1.84
M1	XPO7	13.48	6.37	7.11	-0.74
M1	F13A1	13.45	8.65	4.8	3.86
M1	CTDSP1	13.4	5.05	8.35	-3.3
M1	TRIM24	13.39	9.64	3.74	5.9
M1	SOS1	13.35	4.81	8.54	-3.73
M1	DUSP1	13.33	9.67	3.66	6.01
M1	P4HA2	13.3	6.43	6.87	-0.43
M1	PTS	13.29	3.36	9.93	-6.57
M1	NES	13.25	7.04	6.2	0.84
M1	ASB14	13.16	3.79	9.37	-5.58
M1	IKBKAP	13.12	4.27	8.84	-4.57
M1	GM2A	13.07	3.59	9.48	-5.89
M1	MXRA5	13.06	9.56	3.51	6.05
M1	LSS	13.03	5	8.03	-3.02
M1	FOS	12.93	9.31	3.62	5.69
M1	TMED8	12.93	8.86	4.07	4.79
M1	C6orf62	12.91	2.81	10.1	-7.3
M1	NSMAF	12.9	3.76	9.14	-5.38
M1	NR1I3	12.84	6.59	6.25	0.33
M1	SLC7A4.11	12.82	10.98	1.84	9.14
M1	SPTSSA	12.81	9.17	3.64	5.53
M1	BPI	12.81	7.09	5.72	1.36
M1	CD1A.4	12.72	8.86	3.86	5
M1	CDH23	12.68	7.86	4.82	3.05
M1	CENPL	12.67	7.1	5.57	1.53
M1	TOX	12.66	5.07	7.59	-2.51
M1	CCDC141	12.63	6.48	6.16	0.32
M1	ZNF688	12.62	5.85	6.77	-0.92
M1	BTRC	12.52	8.85	3.66	5.19
M1	METTL4	12.46	6.47	5.99	0.49
M1	GTF2A1	12.4	3.68	8.72	-5.05
M1	KCTD15	12.33	5.63	6.7	-1.07
M1	TMIGD1	12.3	9.7	2.59	7.11
M1	EHD1	12.29	3.48	8.81	-5.34
[truncated: 11,983 more rows]
