# Supplementary material for: Modulation of stress and immune response by Amblyomin-X results in tumor cell death in a horse melanoma model
Source: Sci Rep. 2020 Apr 14;10:6388. doi: 10.1038/s41598-020-63275-2 (PMC7156751; doi:10.1038/s41598-020-63275-2)
Supplement: Supplementary file 10 — S Table 09. [file 41598_2020_63275_MOESM10_ESM.xlsx]

## Sheet: Sheet1
Protein ID	Accession	Description	-10logP	Coverage (%)	#Peptides	# unique	Avg.mass
54205	P00004	Cytochrome c	256,58	33	9	9	11833
213	P35747	Serum albumin	210,89	9	6	5	68599
5340	P80010	Plasminogen (Fragment)	180,62	15	5	5	37132
1915	A2Q0Z0	Elongation factor 1-alpha 1	168,13	16	11	11	50125
146183	Q28372	Gelsolin	164,13	7	6	6	80827
60	P60708	Actin cytoplasmic 1	147,24	11	3	3	41737
2335	Q28377	Fibronectin (Fragment)	137,04	5	3	3	57577
476	P18907	Sodium/potassium-transporting ATPase subunit alpha-1	110,96	11	16	16	112697
83992	Q2QLA2	Cortactin-binding protein 2	106,07	4	10	10	181383
217	P12762	Aldehyde dehydrogenase mitochondrial	90,23	12	8	7	54166
301	Q8HZM6	Annexin A2	89,2	16	6	5	38604
7431	F7B5C4	Uncharacterized protein	87,29	16	7	5	53652
1621	Q9XTA0	Dopamine beta-hydroxylase	86,67	10	10	9	68229
7097	Q6T752	Toll-like receptor 2	86,62	15	16	16	90164
7431	K9KCT0	Vimentin-like	81,17	16	7	4	53652
7171	P02561	Tropomyosin alpha-4 chain	48,61	8	2	2	28523
10367	Q9N0V5	Calcitonin	42,16	11	2	2	15358
	P05002	Interferon omega-2	38,98	11	3	2	22132
4233	Q2QLA9	Hepatocyte growth factor receptor	36,98	2	3	3	154560
2099	Q9TV98	Estrogen receptor	36,92	3	2	2	66104
4538	P48655	NADH-ubiquinone oxidoreductase chain 4	36,62	7	4	4	51748
1687	Q7YS54	Non-syndromic hearing impairment protein 5 homolog	35,97	2	2	2	54883
5213	Q867C9	ATP-dependent 6-phosphofructokinase muscle type	35	3	3	3	85282
4359	Q6WEB5	Myelin protein P0	34,63	6	2	2	27485
121278	Q0EAB8	Tryptophan 5-hydroxylase 2	34,5	3	2	2	56087
2984	O46689	Steroidogenic acute regulatory protein mitochondrial	33,73	6	2	2	31853
5406	P29183	Pancreatic triacylglycerol lipase (Fragment)	32,52	3	2	2	50921
135	Q6TLI7	Adenosine receptor A2a	32,24	2	2	2	44894
1836	Q65AC2	Sulfate transporter	31,47	2	2	2	81489
4599	Q28379	Interferon-induced GTP-binding protein Mx1	28,87	3	2	2	75566
6013	P22969	Prorelaxin	28,8	5	2	2	20721
3320	Q9GKX7	Heat shock protein HSP 90-alpha	27,97	2	2	2	84770
3623	P55101	Inhibin alpha chain	26,37	2	2	2	39423
6352	Q8MKD0	C-C motif chemokine 5	25,96	5	2	2	10159
2495	Q8MIP0	Ferritin heavy chain	25,64	6	2	2	21269
914	P37998	T-cell surface antigen CD2	25,29	5	2	2	38864
4193	P56951	E3 ubiquitin-protein ligase Mdm2	23,37	3	4	2	149114
6648	Q9XS41	Superoxide dismutase [Mn] mitochondrial	22,64	4	2	2	24739
7172	Q3BCR6	Thiopurine S-methyltransferase	22,49	3	2	2	28118
7040	O19011	Transforming growth factor beta-1	21,53	3	2	2	43975
7157	P79892	Cellular tumor antigen p53 (Fragment)	20,22	3	2	2	30985
