# Supplementary material for: Modulation of stress and immune response by Amblyomin-X results in tumor cell death in a horse melanoma model
Source: Sci Rep. 2020 Apr 14;10:6388. doi: 10.1038/s41598-020-63275-2 (PMC7156751; doi:10.1038/s41598-020-63275-2)
Supplement: Supplementary file 11 — S Table 10. [file 41598_2020_63275_MOESM11_ESM.xlsx]

## Sheet: low_expression_validated_genes_
class	gene_id	symbol	entrezid	logFC6	fdr6	logFC12	fdr12	median.0h	median.6h	median.12h	refseq
lowly expressed	ENSECAG00000011042	BATF3	55509	3.13744	0.00995925	2.9101	0.0549858	0.370764	4.20385	4.0396	This gene encodes a member of the basic leucine zipper protein family. The encoded protein functions as a transcriptional repressor when heterodimerizing with JUN. The protein may play a role in repression of interleukin-2 and matrix metalloproteinase-1 transcription.[provided by RefSeq, Feb 2009]
lowly expressed	ENSECAG00000020701	CAV3	859	-3.03629	0.00718581	-6.6813	0.000663305	2.26056	0.273368	0	This gene encodes a caveolin family member, which functions as a component of the caveolae plasma membranes found in most cell types. Caveolin proteins are proposed to be scaffolding proteins for organizing and concentrating certain caveolin-interacting molecules. Mutations identified in this gene lead to interference with protein oligomerization or intra-cellular routing, disrupting caveolae for…
lowly expressed	ENSECAG00000004945	CCR7	1236	2.65157	0.000811576	2.35931	0.0200779	0.178883	2.95175	3.13742	The protein encoded by this gene is a member of the G protein-coupled receptor family. This receptor was identified as a gene induced by the Epstein-Barr virus (EBV), and is thought to be a mediator of EBV effects on B lymphocytes. This receptor is expressed in various lymphoid tissues and activates B and T lymphocytes. It has been shown to control the migration of memory T cells to inflamed tiss…
lowly expressed	ENSECAG00000022526	CDH15	1013	-2.61649	0.0199058	-1.70207	0.4241	0.845054	0.068342	0.241768	This gene is a member of the cadherin superfamily of genes, encoding calcium-dependent intercellular adhesion glycoproteins. Cadherins consist of an extracellular domain containing 5 cadherin domains, a transmembrane region, and a conserved cytoplasmic domain. Transcripts from this particular cadherin are expressed in myoblasts and upregulated in myotubule-forming cells. The protein is thought to…
lowly expressed	ENSECAG00000011726	EIF2AK2	5610	2.40015	0.00406706	2.95949	0.00120766	0.381304	1.71785	2.11325	The protein encoded by this gene is a serine/threonine protein kinase that is activated by autophosphorylation after binding to dsRNA. The activated form of the encoded protein can phosphorylate translation initiation factor EIF2S1, which in turn inhibits protein synthesis. This protein is also activated by manganese ions and heparin. Three transcript variants encoding two different isoforms have…
lowly expressed	ENSECAG00000023546	ETV6	2120	1.79472	0.00413912	1.87102	0.0146374	1.03473	4.09232	4.68746	This gene encodes an ETS family transcription factor. The product of this gene contains two functional domains: a N-terminal pointed (PNT) domain that is involved in protein-protein interactions with itself and other proteins, and a C-terminal DNA-binding domain. Gene knockout studies in mice suggest that it is required for hematopoiesis and maintenance of the developing vascular network. This ge…
lowly expressed	ENSECAG00000000214	IL18RAP	8807	2.81657	0.0305301	2.59344	0.127649	0.78569	3.59282	1.95032	The protein encoded by this gene is an accessory subunit of the heterodimeric receptor for interleukin 18 (IL18), a proinflammatory cytokine involved in inducing cell-mediated immunity. This protein enhances the IL18-binding activity of the IL18 receptor and plays a role in signaling by IL18. Mutations in this gene are associated with Crohn's disease and inflammatory bowel disease, and susceptibi…
lowly expressed	ENSECAG00000010973	IL7R	3575	2.53156	0.0484409	2.22672	0.257395	0	1.18056	0.833432	The protein encoded by this gene is a receptor for interleukin 7 (IL7). The function of this receptor requires the interleukin 2 receptor, gamma chain (IL2RG), which is a common gamma chain shared by the receptors of various cytokines, including interleukins 2, 4, 7, 9, and 15. This protein has been shown to play a critical role in V(D)J recombination during lymphocyte development. Defects in thi…
lowly expressed	ENSECAG00000011041	MYLK2	85366	-5.15164	0.00169277	-5.67185	0.019194	4.09703	0.068342	0	This gene encodes a myosin light chain kinase, a calcium/calmodulin dependent enzyme, that is exclusively expressed in adult skeletal muscle. [provided by RefSeq, Jul 2008]
lowly expressed	ENSECAG00000006637	NECTIN3	25945	1.28706	0.0457074	1.11306	0.270904	1.27415	2.63047	1.99105	This gene encodes a member of the nectin family of proteins, which function as adhesion molecules at adherens junctions. This family member interacts with other nectin-like proteins and with afadin, a filamentous actin-binding protein involved in the regulation of directional motility, cell proliferation and survival. This gene plays a role in ocular development involving the ciliary body. Mutati…
lowly expressed	ENSECAG00000019830	NLRC4	58484	5.50253	0.00178743	5.6872	0.00507281	0	0.78052	0.864274	This gene encodes a member of the caspase recruitment domain-containing NLR family. Family members play essential roles in innate immune response to a wide range of pathogenic organisms, tissue damage and other cellular stresses. Mutations in this gene result in autoinflammation with infantile enterocolitis. Alternative splicing results in multiple transcript variants. [provided by RefSeq, Oct 20…
lowly expressed	ENSECAG00000017662	NLRP12	91662	3.40035	0.0113732	2.29724	0.309324	0	1.39578	1.23685	This gene encodes a member of the CATERPILLER family of cytoplasmic proteins. The encoded protein, which contains an N-terminal pyrin domain, a NACHT domain, a NACHT-associated domain, and a C-terminus leucine-rich repeat region, functions as an attenuating factor of inflammation by suppressing inflammatory responses in activated monocytes. Mutations in this gene cause familial cold autoinflammat…
lowly expressed	ENSECAG00000008809	OAS3	4940	1.71601	0.0724534	2.1115	0.0591723	1.02913	2.47066	4.49604	This gene encodes an enzyme included in the 2', 5' oligoadenylate synthase family. This enzyme is induced by interferons and catalyzes the 2', 5' oligomers of adenosine in order to bind and activate RNase L. This enzyme family plays a significant role in the inhibition of cellular protein synthesis and viral infection resistance. [provided by RefSeq, Jul 2008]
lowly expressed	ENSECAG00000023084	PRKCQ	5588	-1.53087	0.0428972	-3.02147	0.00704359	1.54064	0.571363	0	Protein kinase C (PKC) is a family of serine- and threonine-specific protein kinases that can be activated by calcium and the second messenger diacylglycerol. PKC family members phosphorylate a wide variety of protein targets and are known to be involved in diverse cellular signaling pathways. PKC family members also serve as major receptors for phorbol esters, a class of tumor promoters. Each me…
moderately expressed	ENSECAG00000013124	BCL3	602	1.93614	0.000811877	1.70874	0.0185823	11.5648	46.5745	39.9744	This gene is a proto-oncogene candidate. It is identified by its translocation into the immunoglobulin alpha-locus in some cases of B-cell leukemia. The protein encoded by this gene contains seven ankyrin repeats, which are most closely related to those found in I kappa B proteins. This protein functions as a transcriptional co-activator that activates through its association with NF-kappa B homo…
moderately expressed	ENSECAG00000012229	BIRC3	330	1.27486	0.03217	0.914585	0.373086	28.2985	47.3192	47.3803	This gene encodes a member of the IAP family of proteins that inhibit apoptosis by binding to tumor necrosis factor receptor-associated factors TRAF1 and TRAF2, probably by interfering with activation of ICE-like proteases. The encoded protein inhibits apoptosis induced by serum deprivation but does not affect apoptosis resulting from exposure to menadione, a potent inducer of free radicals. It c…
moderately expressed	ENSECAG00000007210	CTSL	1514	1.37574	0.0131129	1.38503	0.0464719	14.3336	34.0817	33.8889	The protein encoded by this gene is a lysosomal cysteine proteinase that plays a major role in intracellular protein catabolism. Its substrates include collagen and elastin, as well as alpha-1 protease inhibitor, a major controlling element of neutrophil elastase activity. The encoded protein has been implicated in several pathologic processes, including myofibril necrosis in myopathies and in my…
moderately expressed	ENSECAG00000012742	CXCL6	6372	5.94458	2.47133e-05	3.41671	0.0671087	0.117873	6.18927	1.10798
moderately expressed	ENSECAG00000021989	DDX58	23586	1.43417	0.0233012	1.76021	0.0138461	9.66225	22.5454	31.8964	DEAD box proteins, characterized by the conserved motif Asp-Glu-Ala-Asp (DEAD), are putative RNA helicases which are implicated in a number of cellular processes involving RNA binding and alteration of RNA secondary structure. This gene encodes a protein containing RNA helicase-DEAD box protein motifs and a caspase recruitment domain (CARD). It is involved in viral double-stranded (ds) RNA recogn…
moderately expressed	ENSECAG00000010619	F12	2161	2.55947	0.00171153	3.10434	0.000612974	0.91761	4.89136	8.67077	This gene encodes coagulation factor XII which circulates in blood as a zymogen. This single chain zymogen is converted to a two-chain serine protease with an heavy chain (alpha-factor XIIa) and a light chain. The heavy chain contains two fibronectin-type domains, two epidermal growth factor (EGF)-like domains, a kringle domain and a proline-rich domain, whereas the light chain contains only a ca…
moderately expressed	ENSECAG00000023092	FOSL1	8061	4.57761	3.70332e-06	4.02811	0.000284697	0.711383	14.1835	11.4551	The Fos gene family consists of 4 members: FOS, FOSB, FOSL1, and FOSL2. These genes encode leucine zipper proteins that can dimerize with proteins of the JUN family, thereby forming the transcription factor complex AP-1. As such, the FOS proteins have been implicated as regulators of cell proliferation, differentiation, and transformation. Several transcript variants encoding different isoforms h…
moderately expressed	ENSECAG00000007881	IFIH1	64135	0.851001	0.216642	1.82284	0.00517469	7.70477	13.2886	27.955	DEAD box proteins, characterized by the conserved motif Asp-Glu-Ala-Asp (DEAD), are putative RNA helicases. They are implicated in a number of cellular processes involving alteration of RNA secondary structure such as translation initiation, nuclear and mitochondrial splicing, and ribosome and spliceosome assembly. Based on their distribution patterns, some members of this family are believed to …
moderately expressed	ENSECAG00000004433	IFIT1	3434	2.57428	7.21453e-05	2.65473	0.000364065	4.30503	28.1305	34.1079	This gene encodes a protein containing tetratricopeptide repeats that was originally identified as induced upon treatment with interferon. The encoded protein may inhibit viral replication and translational initiation. This gene is located in a cluster on chromosome 10 with five other closely related genes. There is a pseudogene for this gene on chromosome 13. Alternatively spliced transcript var…
moderately expressed	ENSECAG00000019115	IL13RA1	3597	1.40763	0.000194985	1.27988	0.00704359	11.9318	29.3015	23.9816	The protein encoded by this gene is a subunit of the interleukin 13 receptor. This subunit forms a receptor complex with IL4 receptor alpha, a subunit shared by IL13 and IL4 receptors. This subunit serves as a primary IL13-binding subunit of the IL13 receptor, and may also be a component of IL4 receptors. This protein has been shown to bind tyrosine kinase TYK2, and thus may mediate the signaling…
moderately expressed	ENSECAG00000000168	IL1B	3553	4.30927	0.000123316	3.15152	0.0212686	1.38308	20.2314	10.0741	The protein encoded by this gene is a member of the interleukin 1 cytokine family. This cytokine is produced by activated macrophages as a proprotein, which is proteolytically processed to its active form by caspase 1 (CASP1/ICE). This cytokine is an important mediator of the inflammatory response, and is involved in a variety of cellular activities, including cell proliferation, differentiation,…
moderately expressed	ENSECAG00000017386	ITGA1	3672	1.34809	0.0186029	1.09429	0.210721	2.71484	7.06005	6.15511	This gene encodes the alpha 1 subunit of integrin receptors. This protein heterodimerizes with the beta 1 subunit to form a cell-surface receptor for collagen and laminin. The heterodimeric receptor is involved in cell-cell adhesion and may play a role in inflammation and fibrosis. The alpha 1 subunit contains an inserted (I) von Willebrand factor type I domain which is thought to be involved in …
moderately expressed	ENSECAG00000022909	MYH1	4619	-8.39983	0.000480053	-8.3105	0.0164119	34.822	0	0	Myosin is a major contractile protein which converts chemical energy into mechanical energy through the hydrolysis of ATP. Myosin is a hexameric protein composed of a pair of myosin heavy chains (MYH) and two pairs of nonidentical light chains. Myosin heavy chains are encoded by a multigene family. In mammals at least 10 different myosin heavy chain (MYH) isoforms have been described from striate…
moderately expressed	ENSECAG00000025060	MYH3	4621	-3.64314	0.000254301	-3.00445	0.0341272	19.1617	1.41799	1.81681	Myosin is a major contractile protein which converts chemical energy into mechanical energy through the hydrolysis of ATP. Myosin is a hexameric protein composed of a pair of myosin heavy chains (MYH) and two pairs of nonidentical light chains. This gene is a member of the MYH family and encodes a protein with an IQ domain and a myosin head-like domain. Mutations in this gene have been associated…
moderately expressed	ENSECAG00000007867	MYL2	4633	-8.69691	0.000415071	-7.91721	0.0256281	5.68231	0	0
moderately expressed	ENSECAG00000016691	NTNG1	22854	-1.95874	0.00312532	-2.94336	0.00118396	5.70864	1.05907	0.744026	This gene encodes a preproprotein that is processed into a secreted protein containing eukaroytic growth factor (EGF)-like domains. This protein acts to guide axon growth during neuronal development. Polymorphisms in this gene may be associated with schizophrenia. Alternative splicing results in multiple transcript variants encoding distinct isoforms. [provided by RefSeq, Aug 2015]
moderately expressed	ENSECAG00000012331	PARP9	83666	1.81581	0.00096473	2.10867	0.000769945	4.32516	16.3383	18.5589	PARP9 (Poly(ADP-Ribose) Polymerase Family Member 9) is a Protein Coding gene. Diseases associated with PARP9 include B-Cell Lymphomas and Lymphoma. Among its related pathways are Metabolism and Metabolism of water-soluble vitamins and cofactors. GO annotations related to this gene include NAD+ ADP-ribosyltransferase activity. An important paralog of this gene is PARP14.
moderately expressed	ENSECAG00000017146	PIK3R6	146850	-1.27659	0.000434274	-1.35632	0.00605338	10.9389	5.16247	4.43347	Phosphoinositide 3-kinase gamma is a lipid kinase that produces the lipid second messenger phosphatidylinositol 3,4,5-trisphosphate. The kinase is composed of a catalytic subunit and one of several regulatory subunits, and is chiefly activated by G protein-coupled receptors. This gene encodes a regulatory subunit, and is distantly related to the phosphoinositide-3-kinase, regulatory subunit 5 gen…
moderately expressed	ENSECAG00000003462	RUNX1	861	1.72253	0.00648622	1.44293	0.104	3.17072	8.94859	9.2663	Core binding factor (CBF) is a heterodimeric transcription factor that binds to the core element of many enhancers and promoters. The protein encoded by this gene represents the alpha subunit of CBF and is thought to be involved in the development of normal hematopoiesis. Chromosomal translocations involving this gene are well-documented and have been associated with several types of leukemia. Th…
moderately expressed	ENSECAG00000011404	SAA1	6288	3.45587	0.00171153	3.90234	0.00169189	0.731329	7.68046	11.7019	This gene encodes a member of the serum amyloid A family of apolipoproteins. The encoded preproprotein is proteolytically processed to generate the mature protein. This protein is a major acute phase protein that is highly expressed in response to inflammation and tissue injury. This protein also plays an important role in HDL metabolism and cholesterol homeostasis. High levels of this protein ar…
moderately expressed	ENSECAG00000010918	SELP	6403	2.59598	0.015161	2.39453	0.0763939	5.94695	22.3419	20.579	This gene encodes a 140 kDa protein that is stored in the alpha-granules of platelets and Weibel-Palade bodies of endothelial cells. This protein redistributes to the plasma membrane during platelet activation and degranulation and mediates the interaction of activated endothelial cells or platelets with leukocytes. The membrane protein is a calcium-dependent receptor that binds to sialylated for…
moderately expressed	ENSECAG00000001249	SOCS3	9021	2.97871	4.95599e-05	2.42347	0.00732944	1.75026	12.2065	11.5723	This gene encodes a member of the STAT-induced STAT inhibitor (SSI), also known as suppressor of cytokine signaling (SOCS), family. SSI family members are cytokine-inducible negative regulators of cytokine signaling. The expression of this gene is induced by various cytokines, including IL6, IL10, and interferon (IFN)-gamma. The protein encoded by this gene can bind to JAK2 kinase, and inhibit th…
moderately expressed	ENSECAG00000021565	TAT	6898	5.29151	0.0347594	5.52096	0.0606154	0.0894413	1.23542	9.52004	This nuclear gene encodes a mitochondrial protein tyrosine aminotransferase which is present in the liver and catalyzes the conversion of L-tyrosine into p-hydroxyphenylpyruvate. Mutations in this gene cause tyrosinemia (type II, Richner-Hanhart syndrome), a disorder accompanied by major skin and corneal lesions, with possible mental retardation. A regulator gene for tyrosine aminotransferase is …
moderately expressed	ENSECAG00000011303	TEAD4	7004	1.68478	0.00567981	1.949	0.00616347	8.94468	21.643	39.1154	This gene product is a member of the transcriptional enhancer factor (TEF) family of transcription factors, which contain the TEA/ATTS DNA-binding domain. It is preferentially expressed in the skeletal muscle, and binds to the M-CAT regulatory element found in promoters of muscle-specific genes to direct their gene expression. Alternatively spliced transcripts encoding distinct isoforms, some of …
moderately expressed	ENSECAG00000008923	THBS1	7057	1.81939	0.0280447	0.87494	0.667076	18.7216	43.5011	31.3173	The protein encoded by this gene is a subunit of a disulfide-linked homotrimeric protein. This protein is an adhesive glycoprotein that mediates cell-to-cell and cell-to-matrix interactions. This protein can bind to fibrinogen, fibronectin, laminin, type V collagen and integrins alpha-V/beta-1. This protein has been shown to play roles in platelet aggregation, angiogenesis, and tumorigenesis. [pr…
moderately expressed	ENSECAG00000017436	TREM1	54210	5.55061	9.93577e-06	5.55888	5.62069e-05	1.18962	31.3612	24.2515	This gene encodes a receptor belonging to the Ig superfamily that is expressed on myeloid cells. This protein amplifies neutrophil and monocyte-mediated inflammatory responses triggered by bacterial and fungal infections by stimulating release of pro-inflammatory chemokines and cytokines, as well as increased surface expression of cell activation markers. Alternatively spliced transcript variants…
highly expressed	ENSECAG00000019476	ACTN1	87	1.00327	0.027643	1.006	0.0895386	80.4824	153.3	165.341	Alpha actinins belong to the spectrin gene superfamily which represents a diverse group of cytoskeletal proteins, including the alpha and beta spectrins and dystrophins. Alpha actinin is an actin-binding protein with multiple roles in different cell types. In nonmuscle cells, the cytoskeletal isoform is found along microfilament bundles and adherens-type junctions, where it is involved in binding…
highly expressed	ENSECAG00000014690	CAD	790	1.22679	0.00386204	1.02795	0.0793476	25.0815	52.8187	50.3368	The de novo synthesis of pyrimidine nucleotides is required for mammalian cells to proliferate. This gene encodes a trifunctional protein which is associated with the enzymatic activities of the first 3 enzymes in the 6-step pathway of pyrimidine biosynthesis: carbamoylphosphate synthetase (CPS II), aspartate transcarbamoylase, and dihydroorotase. This protein is regulated by the mitogen-activate…
highly expressed	ENSECAG00000023949	CCL2	6347	2.79014	0.00188011	3.51692	0.000432406	25.8788	171.527	418.852	This gene is one of several cytokine genes clustered on the q-arm of chromosome 17. Chemokines are a superfamily of secreted proteins involved in immunoregulatory and inflammatory processes. The superfamily is divided into four subfamilies based on the arrangement of N-terminal cysteine residues of the mature peptide. This chemokine is a member of the CC subfamily which is characterized by two ad…
highly expressed	ENSECAG00000012826	CDO1	1036	-1.78516	0.0196426	-2.4077	0.0120319	76.1083	22.4535	12.7069	CDO1 (Cysteine Dioxygenase Type 1) is a Protein Coding gene. Diseases associated with CDO1 include Hepatoblastoma and Esophagus Adenocarcinoma. Among its related pathways are Metabolism and Sulfur amino acid metabolism. GO annotations related to this gene include iron ion binding and cysteamine dioxygenase activity.
highly expressed	ENSECAG00000008056	FSCN1	6624	1.45739	0.0200021	1.83074	0.00905461	43.1642	97.186	152.347	This gene encodes a member of the fascin family of actin-binding proteins. Fascin proteins organize F-actin into parallel bundles, and are required for the formation of actin-based cellular protrusions. The encoded protein plays a critical role in cell migration, motility, adhesion and cellular interactions. Expression of this gene is known to be regulated by several microRNAs, and overexpression…
highly expressed	ENSECAG00000001129	HMOX1	3162	1.44281	0.0200585	1.11688	0.23897	55.1123	99.1073	105.643	Heme oxygenase, an essential enzyme in heme catabolism, cleaves heme to form biliverdin, which is subsequently converted to bilirubin by biliverdin reductase, and carbon monoxide, a putative neurotransmitter. Heme oxygenase activity is induced by its substrate heme and by various nonheme substances. Heme oxygenase occurs as 2 isozymes, an inducible heme oxygenase-1 and a constitutive heme oxygena…
highly expressed	ENSECAG00000004180	HSPA6	3310	5.37556	0.000498357	4.54997	0.0101817	1.69011	15.9276	53.7929
highly expressed	ENSECAG00000001598	IFI35	3430	1.513	0.00155202	1.63875	0.0035789	19.9359	48.0703	66.191	IFI35 (Interferon Induced Protein 35) is a Protein Coding gene. Diseases associated with IFI35 include Stomatitis and Lymphocytic Choriomeningitis. Among its related pathways are Interferon gamma signaling and Cytokine Signaling in Immune system. An important paralog of this gene is NMI.
highly expressed	ENSECAG00000004312	IL1RN	3557	2.82318	0.00312532	2.80538	0.0124812	28.036	120.394	118.306	The protein encoded by this gene is a member of the interleukin 1 cytokine family. This protein inhibits the activities of interleukin 1, alpha (IL1A) and interleukin 1, beta (IL1B), and modulates a variety of interleukin 1 related immune and inflammatory responses. This gene and five other closely related cytokine genes form a gene cluster spanning approximately 400 kb on chromosome 2. A polymor…
highly expressed	ENSECAG00000024429	IRF9	10379	1.13631	0.00800815	1.46166	0.00236976	34.5577	72.3905	85.2367	IRF9 (Interferon Regulatory Factor 9) is a Protein Coding gene. Diseases associated with IRF9 include Skin Papilloma and Hepatitis C. Among its related pathways are Type II interferon signaling (IFNG) and PI3K-Akt signaling pathway. GO annotations related to this gene include transcription factor activity, sequence-specific DNA binding and regulatory region DNA binding. An important paralog of th…
highly expressed	ENSECAG00000017437	MYLPF	29895	-5.87205	3.18107e-06	-5.42797	0.001091	77.0853	1.31392	1.62896	MYLPF (Myosin Light Chain, Phosphorylatable, Fast Skeletal Muscle) is a Protein Coding gene. Among its related pathways are Focal Adhesion and Sertoli-Sertoli Cell Junction Dynamics. GO annotations related to this gene include calcium ion binding and structural constituent of muscle. An important paralog of this gene is MYL10.
highly expressed	ENSECAG00000014422	OAS2	4939	1.46262	0.0181061	2.49103	9.19174e-05	10.5169	34.2611	82.8407	This gene encodes a member of the 2-5A synthetase family, essential proteins involved in the innate immune response to viral infection. The encoded protein is induced by interferons and uses adenosine triphosphate in 2'-specific nucleotidyl transfer reactions to synthesize 2',5'-oligoadenylates (2-5As). These molecules activate latent RNase L, which results in viral RNA degradation and the inhibi…
highly expressed	ENSECAG00000013291	PER1	5187	-1.47357	2.76286e-07	-1.13905	0.00283039	92.261	32.0811	39.9936	This gene is a member of the Period family of genes and is expressed in a circadian pattern in the suprachiasmatic nucleus, the primary circadian pacemaker in the mammalian brain. Genes in this family encode components of the circadian rhythms of locomotor activity, metabolism, and behavior. This gene is upregulated by CLOCK/ARNTL heterodimers but then represses this upregulation in a feedback lo…
highly expressed	ENSECAG00000016161	SLPI	6590	3.00867	0.00754099	3.05083	0.0212686	79.3576	230.229	620.769	This gene encodes a secreted inhibitor which protects epithelial tissues from serine proteases. It is found in various secretions including seminal plasma, cervical mucus, and bronchial secretions, and has affinity for trypsin, leukocyte elastase, and cathepsin G. Its inhibitory effect contributes to the immune response by protecting epithelial surfaces from attack by endogenous proteolytic enzym…
highly expressed	ENSECAG00000009039	STAT1	6772	1.08501	0.01173	1.26715	0.0112165	34.0216	76.4768	83.6372	The protein encoded by this gene is a member of the STAT protein family. In response to cytokines and growth factors, STAT family members are phosphorylated by the receptor associated kinases, and then form homo- or heterodimers that translocate to the cell nucleus where they act as transcription activators. This protein can be activated by various ligands including interferon-alpha, interferon-g…
highly expressed	ENSECAG00000018028	TLR2	7097	1.5586	0.00416089	1.83864	0.00329497	26.6708	59.5836	93.6417	The protein encoded by this gene is a member of the Toll-like receptor (TLR) family which plays a fundamental role in pathogen recognition and activation of innate immunity. TLRs are highly conserved from Drosophila to humans and share structural and functional similarities. This protein is a cell-surface protein that can form heterodimers with other TLR family members to recognize conserved mole…
