# Supplementary material for: Modulation of stress and immune response by Amblyomin-X results in tumor cell death in a horse melanoma model
Source: Sci Rep. 2020 Apr 14;10:6388. doi: 10.1038/s41598-020-63275-2 (PMC7156751; doi:10.1038/s41598-020-63275-2)
Supplement: Supplementary file 12 — S Table 11. [file 41598_2020_63275_MOESM12_ESM.xlsx]

## Sheet: supp table 10 - qrtPCR
protein	cp.mean.ctrl	cp.sdv.ctrl	cp.n.ctrl	cp.sem.ctrl	cp.mean.2	cp.sdv.2	cp.n.2	cp.sem.2	cp.mean.1	cp.sdv.1	cp.n.1	cp.sem.1	del.cp.mean.ctrl	del.cp.mean.2	del.cp.mean.1	sd.del.cp.mean.ctrl	sd.del.cp.mean.2	sd.del.cp.mean.1	qtt.cp.mean.ctrl	qtt.cp.mean.2	qtt.cp.mean.1	ratio.cp.mean.ctrl	ratio.cp.mean.2	ratio.cp.mean.1	log2.ratio.cp.mean.2	log2.ratio.cp.mean.1	log2.se.ratio.cp.mean.2	log2.se.ratio.cp.mean.1
RPL18	21.3385	1.16931	24	0.238685	21.23	0.340021	24	0.0694064	20.9285	0.620007	36	0.103334	0	0	0	0	0	0
ACTN1	28.853	2.15728	12	0.622754	28.1295	0.801065	12	0.231248	27.1635	0.358589	18	0.0845202	7.5145	6.8995	6.235	2.45381	0.870241	0.716236	5.46903	8.37613	13.2763	1	1.53156	2.42755	0.615	1.2795	0.751581	0.728192
BCL3	31.6522	0.952674	12	0.275013	30.3915	1.23195	12	0.355634	28.8745	0.70836	18	0.166962	10.3138	9.1615	7.946	1.50827	1.27801	0.941372	0.785691	1.74628	4.05523	1	2.2226	5.16136	1.15225	2.36775	0.570687	0.488677
BIRC3	26.8565	0.851498	12	0.245806	26.29	0.460175	12	0.132841	25.091	0.436264	18	0.102828	5.518	5.06	4.1625	1.44649	0.572167	0.758112	21.8231	29.977	55.8422	1	1.37364	2.55886	0.458	1.3555	0.449047	0.454193
CAD	29.1465	0.531178	12	0.153338	28.046	1.20258	12	0.347155	26.9525	0.833825	18	0.196535	7.808	6.816	6.024	1.28431	1.24973	1.03907	4.46229	8.87523	15.3672	1	1.98894	3.4438	0.992	1.784	0.517305	0.444337
CCL2	31.7097	1.71524	12	0.495147	28.2812	0.646401	12	0.1866	27.5415	1.17332	18	0.276554	10.3712	7.05125	6.613	2.0759	0.730375	1.32706	0.754993	7.53984	10.2162	1	9.98664	13.5315	3.32	3.75825	0.635268	0.675981
CDO1	25.642	0.828949	12	0.239297	28.0963	1.28407	12	0.370679	26.1682	0.959419	18	0.226137	4.3035	6.86625	5.23967	1.43334	1.32833	1.14232	50.6428	8.57142	26.4669	1	0.169253	0.52262	-2.56275	-0.936167	0.564129	0.493658
CTSL	28.821	1.00311	12	0.289573	26.5897	0.335303	12	0.0967936	25.3585	0.687332	18	0.162006	7.4825	5.35975	4.43	1.54062	0.477537	0.925653	5.59169	24.3531	46.3914	1	4.35523	8.29648	2.12275	3.0525	0.465615	0.495374
CXCL6	33.967	5.52905	24	1.12861	29.9875	1.84748	24	0.377115	28.123	1.80784	36	0.301306	12.6285	8.7575	7.1945	5.65135	1.87851	1.9112	0.157922	2.31063	6.82715	1	14.6314	43.2312	3.871	5.434	1.21564	1.19675
DDX58	25.79	0.6155	12	0.177679	25.1573	0.555408	12	0.160332	24.864	0.563894	18	0.132911	4.4515	3.92725	3.9355	1.32141	0.651223	0.838083	45.7051	65.7325	65.3577	1	1.43819	1.42998	0.52425	0.516	0.425267	0.429572
F12	35.4688	4.67964	12	1.3509	31.9642	1.57372	12	0.454295	32.0363	1.57591	18	0.371445	14.1303	10.7342	11.1078	4.82352	1.61004	1.69349	0.0557662	0.587041	0.453116	1	10.5268	8.12528	3.396	3.02242	1.46795	1.44851
FOSL1	34.132	2.10125	12	0.606579	30.3238	1.45595	12	0.420297	28.9397	1.18405	18	0.279083	12.7935	9.09375	8.01117	2.40469	1.49513	1.33656	0.140855	1.83024	3.87613	1	12.9938	27.5186	3.69975	4.78233	0.817413	0.762314
FSCN1	29.6322	0.828351	12	0.239124	28.5718	0.548705	12	0.158397	27.695	0.336468	18	0.0793064	8.29375	7.34175	6.7665	1.43299	0.645516	0.705421	3.18664	6.16472	9.18503	1	1.93455	2.88236	0.952	1.52725	0.453702	0.445833
HMOX1	32.5733	1.76114	12	0.508396	31.8427	0.86326	12	0.249202	30.262	0.751842	18	0.177211	11.2348	10.6128	9.3335	2.11397	0.92781	0.974512	0.414957	0.638622	1.55002	1	1.53901	3.73537	0.622	1.90125	0.666441	0.652048
HSPA6	31.6145	1.25481	12	0.362231	28.06	0.493346	12	0.142417	27.3988	0.713687	18	0.168218	10.276	6.83	6.47033	1.71518	0.599169	0.945387	0.806521	8.78952	11.2781	1	10.8981	13.9836	3.446	3.80567	0.524471	0.54296
IFI35	27.5885	1.49112	12	0.430449	25.4465	0.338305	12	0.0976601	25.1373	0.494551	18	0.116567	6.25	4.2165	4.20883	1.89492	0.47965	0.793088	13.139	53.7907	54.0773	1	4.09397	4.11578	2.0335	2.04117	0.564269	0.578075
IFIT1	28.3291	1.4402	24	0.29398	26.2601	0.799911	24	0.163281	25.5378	0.910303	36	0.151717	6.99062	5.03012	4.60933	1.85512	0.869179	1.10139	7.86343	30.6042	40.9687	1	3.89197	5.21003	1.9605	2.38129	0.418178	0.420822
IL13RA1	26.561	0.470155	12	0.135722	25.7898	0.599214	12	0.172978	24.3502	0.693303	18	0.163413	5.2225	4.55975	3.42167	1.26029	0.688964	0.930095	26.7837	42.4012	93.3202	1	1.5831	3.48421	0.66275	1.80083	0.414629	0.42476
IL1B	34.056	2.39297	12	0.69079	29.6185	0.371911	12	0.107362	27.1278	1.57522	18	0.371283	12.7175	8.3885	6.19933	2.66338	0.503917	1.69285	0.148474	2.98408	13.6086	1	20.0983	91.6566	4.329	6.51817	0.782492	0.866221
IL1RN	26.764	0.540819	12	0.156121	25.468	0.379382	12	0.109518	23.532	0.673461	18	0.158736	5.4255	4.238	2.6035	1.28832	0.509456	0.9154	23.2681	52.995	164.539	1	2.27758	7.07142	1.1875	2.822	0.399929	0.429963
IRF9	26.1405	0.505231	12	0.145848	24.5802	0.544473	12	0.157176	24.2372	0.28064	18	0.0661476	4.802	3.35025	3.30867	1.27379	0.641923	0.680564	35.8471	98.056	100.923	1	2.7354	2.81539	1.45175	1.49333	0.411766	0.401178
ITGA1	29.9333	0.979908	12	0.282875	28.551	0.494497	12	0.142749	27.7043	1.18294	18	0.278822	8.59475	7.321	6.77583	1.52562	0.600117	1.33558	2.58656	6.25402	9.1258	1	2.41789	3.52816	1.27375	1.81892	0.473256	0.541347
MYH1	32.163	2.17427	6	0.887642	34.7025	0	6	0	33.514	2.85788	3	1.65	10.8245	13.4725	12.5855	2.46875	0.340021	2.92436	0.551443	0.0879779	0.1627	1	0.159541	0.295044	-2.648	-1.761	1.01738	1.96632
MYH3	28.9383	0.619099	12	0.178718	30.5345	1.67055	12	0.482245	30.2718	1.40174	18	0.330394	7.59975	9.3045	9.34333	1.32309	1.7048	1.53274	5.15522	1.58149	1.53949	1	0.306774	0.298627	-1.70475	-1.74358	0.622958	0.525735
MYL2	29.746	0.790912	6	0.322889		0	0		38.648	4.64536	6	1.89646	8.4075		17.7195	1.41168	0.340021	4.68655	2.94503		0.00463339	1		0.00157329		-9.312	Inf	1.99819
MYLPF	27.5535	1.96442	12	0.567078	29.589	2.01331	12	0.581193	29.3665	1.28287	18	0.302375	6.215	8.359	8.438	2.28609	2.04182	1.42484	13.4617	3.04572	2.88343	1	0.226252	0.214195	-2.144	-2.223	0.884838	0.740477
NTNG1	32.8677	0.0814064	9	0.0271355	36.5613	1.48159	9	0.493864	36.3378	9.62333	15	2.48473	11.5292	15.3313	15.4093	1.17214	1.52011	9.64328	0.338357	0.0242554	0.0229794	1	0.0716859	0.0679146	-3.80217	-3.88013	0.639848	2.52035
OAS2	29.9915	0.614261	12	0.177322	27.4892	0.593553	12	0.171344	27.2755	0.639498	18	0.150731	8.653	6.25925	6.347	1.32084	0.684046	0.89071	2.48421	13.055	12.2846	1	5.25522	4.9451	2.39375	2.306	0.429392	0.43527
PARP9	29.345	0.920006	12	0.265583	27.795	0.342118	12	0.0987611	27.0828	0.631726	18	0.148899	8.0065	6.565	6.15433	1.48785	0.482347	0.885147	3.88869	10.5618	14.0398	1	2.71603	3.61042	1.4415	1.85217	0.451512	0.477496
PER1	30.8107	0.741219	12	0.213971	31.5998	0.498316	12	0.143851	31.1633	1.48467	18	0.349941	9.47225	10.3697	10.2348	1.38445	0.603269	1.60893	1.40789	0.755778	0.829866	1	0.536816	0.58944	-0.8975	-0.762583	0.43595	0.550944
PIK3R6	29.7673	1.50903	12	0.435621	30.949	2.74427	12	0.792203	30.0617	0.808745	18	0.190623	8.42875	9.719	9.13317	1.90905	2.76526	1.01906	2.90197	1.18656	1.78091	1	0.40888	0.613691	-1.29025	-0.704417	0.970014	0.601165
RUNX1	29.135	1.763	12	0.508934	27.824	0.83738	12	0.241731	26.5128	0.651396	18	0.153536	7.7965	6.594	5.58433	2.11553	0.90378	0.899291	4.498	10.3516	20.8424	1	2.30138	4.63371	1.2025	2.21217	0.664096	0.64644
SAA1	31.2745	1.25498	12	0.362282	26.9193	0.490103	12	0.141481	26.5398	0.420596	18	0.0991354	9.936	5.68925	5.61133	1.71531	0.596502	0.749206	1.02086	19.3805	20.456	1	18.9845	20.038	4.24675	4.32467	0.524253	0.525712
SELP	31.928	1.89517	12	0.54709	29.5697	1.16943	12	0.337586	27.7102	0.50922	18	0.120024	10.5895	8.33975	6.78167	2.22688	1.21786	0.802317	0.648997	3.08663	9.08897	1	4.756	14.0046	2.24975	3.80783	0.732698	0.670082
SLPI	25.902	0.694557	12	0.200501	22.8942	0.491115	12	0.141773	23.0747	0.658951	18	0.155316	4.5635	1.66425	2.14617	1.36004	0.597334	0.904779	42.2912	315.508	225.912	1	7.46038	5.34183	2.89925	2.41733	0.428807	0.44679
SOCS3	33.5117	1.41169	12	0.40752	30.4557	0.617823	12	0.17835	29.9285	1.14387	18	0.269613	12.1732	9.22575	9	1.83307	0.705209	1.3011	0.216514	1.67022	1.95312	1	7.71411	9.02077	2.9475	3.17325	0.566971	0.611605
STAT1	27.2273	0.563172	12	0.162574	26.1155	0.649457	12	0.187482	25.312	0.462522	18	0.109018	5.88875	4.8855	4.3835	1.29787	0.733081	0.773521	16.8776	33.8312	47.911	1	2.00451	2.83874	1.00325	1.50525	0.430297	0.416668
TAT	34.7683	2.12875	9	0.709583	29.256	1.82328	12	0.526335	31.655	1.14795	18	0.270575	13.4298	8.026	10.7265	2.42876	1.85471	1.30468	0.0906186	3.83648	0.590203	1	42.3366	6.51305	5.40383	2.70333	0.970615	0.866023
TEAD4	28.953	0.479981	12	0.138559	27.189	0.456703	12	0.131839	26.8525	0.521436	18	0.122904	7.6145	5.959	5.924	1.26399	0.569379	0.810126	5.10278	16.0754	16.4702	1	3.15032	3.22769	1.6555	1.6905	0.400194	0.411826
THBS1	28.6502	0.688141	12	0.198649	27.7127	0.762445	12	0.220099	25.7652	2.70772	18	0.638216	7.31175	6.48275	4.83667	1.35677	0.834827	2.7778	6.29425	11.1814	34.996	1	1.77645	5.55999	0.829	2.47508	0.45987	0.762941
TLR2	27.8508	2.72634	12	0.787028	25.809	0.427374	12	0.123372	25.5408	12.3972	18	2.92205	6.51225	4.579	4.61233	2.96652	0.546135	12.4127	10.9551	41.8392	40.8836	1	3.81915	3.73192	1.93325	1.89992	0.870752	3.04846
TREM1	30.4383	1.20907	12	0.349028	25.8562	0.623909	12	0.180107	24.29	0.609866	18	0.143747	9.09975	4.62625	3.3615	1.682	0.710546	0.869681	1.82265	40.4911	97.2944	1	22.2156	53.3808	4.4735	5.73825	0.5271	0.527049
