# Supplementary material for: Modulation of stress and immune response by Amblyomin-X results in tumor cell death in a horse melanoma model
Source: Sci Rep. 2020 Apr 14;10:6388. doi: 10.1038/s41598-020-63275-2 (PMC7156751; doi:10.1038/s41598-020-63275-2)
Supplement: Supplementary file 13 — S Table 12. [file 41598_2020_63275_MOESM13_ESM.xlsx]

## Sheet: blades
in vivo experiment
ID	Animal ID	Tumor number	Treatment
1	A417	T1	Vehicle
2		T2	Vehicle
3		T3	Amblyomin-X
4		T4	Amblyomin-X
5		T5	Amblyomin-X
6		T6	Control
7		T7	Control
8	A438	T1	Vehicle
9		T2	Vehicle
10		T3	Amblyomin-X
11		T4	Amblyomin-X
12		T5	Amblyomin-X
13		T6	Control
14		T7	Control
15	A795	T1	Vehicle
16		T2	Vehicle
17		T3	Vehicle
18		T4	Amblyomin-X
19		T5	Amblyomin-X
20		T6	Amblyomin-X
21		T6	Amblyomin-X
22		T7	Control
23		T7	Control
24		T8	Control
25	A797	T1	Control
26	A797	T2	Vehicle
27		T3	Vehicle
28	A797	T4	Amblyomin-X
29		T5	Vehicle
30	A797	T6	Amblyomin-X
31		T7	Amblyomin-X
32	A797	T8	Control
