# Supplementary material for: Modulation of stress and immune response by Amblyomin-X results in tumor cell death in a horse melanoma model
Source: Sci Rep. 2020 Apr 14;10:6388. doi: 10.1038/s41598-020-63275-2 (PMC7156751; doi:10.1038/s41598-020-63275-2)
Supplement: Supplementary file 14 — S Table 13. [file 41598_2020_63275_MOESM14_ESM.xlsx]

## Sheet: Planilha1
Samples – Animal x Tumors – 3 animals per time-point, 2 tumors per animal
Times	Animal	Tumor	Tumor
0 h – control no treatment	1	T1	T2
	2	T1	T2
	3	T3	T4
6 h Treated Amblyomin-X	4	T1	T2
	5	T1	T3
	6	T1	T2
12 h Treated Amblyomin-X	7	T1	T3
	8	T1	T2
	9	T1	T3
