# Supplementary material for: Modulation of stress and immune response by Amblyomin-X results in tumor cell death in a horse melanoma model
Source: Sci Rep. 2020 Apr 14;10:6388. doi: 10.1038/s41598-020-63275-2 (PMC7156751; doi:10.1038/s41598-020-63275-2)
Supplement: Supplementary file 15 — S Table 14. [file 41598_2020_63275_MOESM15_ESM.xlsx]

## Sheet: Sheet1
Target	Gene_id	Primer	Sequence
ACTN1	ENSECAG00000019476	Forward	CCAAGTCATGGCTTCCTTCA
		Reverse	ATGCAGTACTCGGCCTGGTC
CAD	ENSECAG00000014690	Forward	CTGCCTGCTCACCCAGTATC
		Reverse	CAAATTCCTCCTGCTTGGTG
CCL2	ENSECAG00000023949	Forward	TGTCCCCAGAAAGCTGTGAT
		Reverse	TATCCTGGACCCACTTCTGC
CDO1	ENSECAG00000012826	Forward	TTGAGGGAAAACCAGTGTGC
		Reverse	CAAAGGCATGGCATGTATCA
FSCN1	ENSECAG00000008056	Forward	ACGCCAGCTGCTACTTTGAC
		Reverse	GAGTCCCCTGCTGTTTCCAC
HMOX1	ENSECAG00000001129	Forward	CTGTTTGAGGAGCTGCAGGA
		Reverse	GAGTCTCTGAGGGCGTAGGG
HSPA6	ENSECAG00000004180	Forward	GGAAGAGGTGGAGAGGATGG
		Reverse	GCAAGGAGCTCTTCACATGG
IFI35	ENSECAG00000001598	Forward	GAGTGGGGAGATCCAGAAGG
		Reverse	TGGGCTTCTGGAAGTGAATC
IL1RN	ENSECAG00000004312	Forward	ACTCCAGGAGGAAGCTGT
		Reverse	TTGAGCGGATGAAGGTGAAG
IRF9	ENSECAG00000024429	Forward	TCACAGTGCAGATGGAGCAG
		Reverse	GAACAGAGAGGGGAGGAGGA
MYLPF	ENSECAG00000017437	Forward	TCCCATCAACTTCACCGTCT
		Reverse	AGGCTCCAGTGATCACATCC
OAS2	ENSECAG00000014422	Forward	CTCCTGACCCAGATGCAGAG
		Reverse	AGAAGATGCCAACACCAACG
PER1	ENSECAG00000013291	Forward	GATGTGATGGCCTGTGTGG
		Reverse	GCCCTAGTCCATCCAGTTCC
SLPI	ENSECAG00000016161	Forward	CCATCTCGAAGCCAGTTGAG
		Reverse	CACTGGCCATCTGTCTCACA
STAT1	ENSECAG00000009039	Forward	GAGAGCGTGCTCTGCTCAAG
		Reverse	GGTTCGACCGCATGAAAGTA
TLR2	ENSECAG00000018028	Forward	GTGATCCCACTGGTGTCTGC
		Reverse	AGAGGCGATCTTGTTGTTGG
BCL3	ENSECAG00000013124	Forward	GAACACCGAGTGCCACGAG
		Reverse	CACCATGCTGAGACTGTTGC
BIRC3	ENSECAG00000012229	Forward	GCAGAAGATGAGATGAGGGAAG
		Reverse	CCAGGATTGGAAGCACACAC
CTSL	ENSECAG00000007210	Forward	GTGGTTGGCTATGGCTTTGA
		Reverse	AGTGGTTTTCCCGGTCTTTG
CXCL6	ENSECAG00000012742	Forward	AGAGAACTGCGTTGCATGTG
		Reverse	TGGCTACGACTTCCACCTTG
DDX58	ENSECAG00000021989	Forward	AAGGCATCGACATTGCTCAG
		Reverse	TTGCTCTTCCTCTGCCTCTG
F12	ENSECAG00000010619	Forward	TCCTGAGCTCTGCTCCACTC
		Reverse	TCTGCAGTCTCGTCCTCACA
FOSL1	ENSECAG00000023092	Forward	AACCGGAGGAAGGAACTGAC
		Reverse	TCCTTCTGCTTCTGCAGCTC
IFIH1	ENSECAG00000007881	Forward	TATGCCCTTTCCCAGTGGAT
		Reverse	TGTGTCCAGCTCCAATCAGA
IFIT1	ENSECAG00000004433	Forward	TGGACTGTGAGGAAGGATGG
		Reverse	GGGTTTTCTGGGTCCACTTC
IL13RA1	ENSECAG00000019115	Forward	TCGGTTGTTCCTTTGCTCTG
		Reverse	GTGGAGGATCAGGCTTCACA
IL1B	ENSECAG00000000168	Forward	TCTTGTGGGACGAAAGATGG
		Reverse	AATTCCACGTTGCCCTTGAT
ITGA1	ENSECAG00000017386	Forward	GAGTGAAAATGCATCCCTGGT
		Reverse	ACTCTGCCTGGTAGCCCATC
MYH3	ENSECAG00000025060	Forward	TGGTGGACAAACTGCAAGTG
		Reverse	CTGCAATATCGGCACGTTCT
PARP9	ENSECAG00000012331	Forward	CCAGAGGCTGTTTCAGCAAG
		Reverse	GGTCCATACTTTGGGTCGTG
PIK3R6	ENSECAG00000017146	Forward	TGACAAACACCTTCCGAACC
		Reverse	GCAACCTCGAATCTGACGAC
RUNX1	ENSECAG00000003462	Forward	TCCACTGCCTTTAACCCTCA
		Reverse	GATGGGTGTTGCTGGGTGTA
SAA1	ENSECAG00000011404	Forward	CAGCGATGCCAGAGAGAATG
		Reverse	ATTCATTGGCAGCCTGGTC
SELP	ENSECAG00000010918	Forward	ACAGCATGCCAAGAGAGTGG
		Reverse	AGGGCTTCCTGGATTGTCAG
SOCS3	ENSECAG00000001249	Forward	GCCACTTTCTTCACGCTCAG
		Reverse	CTTGAGCACGCAGTCGAAG
TAT	ENSECAG00000021565	Forward	GCTGAGCAATCCGTCCACT
		Reverse	TACAGGCCTCCAGCATCATC
TEAD4	ENSECAG00000011303	Forward	CCTGCCCGAGAAGTACATGA
		Reverse	CAAGGTCTCCTGCGTGTCTC
THBS1	ENSECAG00000008923	Forward	GGCATGACCCTCGTCACATA
		Reverse	GGTCCTGAGTCAGCCATGAT
TREM1	ENSECAG00000017436	Forward	CAGTTCACGTCCGAATGACC
		Reverse	TCAGGGTTGCTGAGAATTGG
RPL18*	ENSECAG00000021927	Forward	GAGGTGCCCAAACTGAAGGT
		Reverse	CAGCTGGTCAAAGGTGAGGA
